# Supplementary material for: Broad-scale changes in lesser prairie-chicken habitat
Source: PLoS One. 2024 May 31;19(5):e0304452. doi: 10.1371/journal.pone.0304452 (PMC11142685; doi:10.1371/journal.pone.0304452)
Supplement: S1 File — (CSV) [file pone.0304452.s001.csv]

OID_	OBJECTID	UniqSysID	Licensee	Callsign	LocNum	LatDeg	LatMin	LatSec	LatDir	LonDeg	LonMin	LonSec	LonDir	LocAdd	LocCity	LocCounty	LocState	Nepa	QZone	TowReg	SupStruc	AllStruc	StrucType	LicStatus	latdec	londec	url	TowerDate	Lat	Long
0	2088	11796	AT&T Mobility Spectrum LLC	KNKN448	13	38	46	1	N	102	47	31.8	W	102 West 5th Ave. (109015)	Kit Carson	CHEYENNE	CO	N		0	45.7	45.7	MTOWER	A	38.76694444	-102.7921667	http://wireless2.fcc.gov/UlsApp/UlsSearch/licenseLocSum.jsp?licKey=11796	7/3/1996 0:00	38.76694444	-102.7921667
1	11419	12536	CommNet Cellular Inc.	KNKN349	2	38	9	56	N	102	37	50.7	W	36682 COUNTY ROAD NO. 7	LAMAR	PROWERS	CO	N		0	0	0		A	38.16555556	-102.63075	http://wireless2.fcc.gov/UlsApp/UlsSearch/licenseLocSum.jsp?licKey=12536	3/15/1995 0:00	38.16555556	-102.63075
2	11421	12536	CommNet Cellular Inc.	KNKN349	4	38	5	10	N	102	12	30.7	W	Holly - 30019 CR HH	HOLLY	PROWERS	CO	N		0	30.5	33.5	TOWER	A	38.08611111	-102.2085278	http://wireless2.fcc.gov/UlsApp/UlsSearch/licenseLocSum.jsp?licKey=12536	3/11/1996 0:00	38.08611111	-102.2085278
3	11424	12536	CommNet Cellular Inc.	KNKN349	7	38	29	8	N	102	45	25	W	(Eads) W 7th & CR S, 1 mi. E of Eads (Eads 1A #88801)	Eads	KIOWA	CO	N		1024236	106.7	112.2	LTOWER	A	38.48555556	-102.7569444	http://wireless2.fcc.gov/UlsApp/UlsSearch/licenseLocSum.jsp?licKey=12536	4/3/2014 0:00	38.48555556	-102.7569444
4	11426	12536	CommNet Cellular Inc.	KNKN349	9	38	5	21.2	N	102	37	0.9	W	DT Lamar - 105 South 4th St.	Lamar	PROWERS	CO	Y		0	30.5	30.5	MAST	A	38.08922222	-102.6169167	http://wireless2.fcc.gov/UlsApp/UlsSearch/licenseLocSum.jsp?licKey=12536	6/1/2006 0:00	38.08922222	-102.6169167
5	15685	12804	AT&T Mobility Spectrum LLC	KNKN409	5	37	21	51.8	N	102	38	55.2	W	BUDGE BY (108683)	SPRINGFIELD	BACA	CO	N		1030612	146.9	152.4	GTOWER	A	37.36438889	-102.6486667	http://wireless2.fcc.gov/UlsApp/UlsSearch/licenseLocSum.jsp?licKey=12804	7/15/2015 0:00	37.36438889	-102.6486667
6	15689	12804	AT&T Mobility Spectrum LLC	KNKN409	16	37	39	51	N	102	37	17.2	W	2413 STATE HIGHWAY 287 (108982)	Lamar	PROWERS	CO	N		1265689	122.2	125	GTOWER	A	37.66416667	-102.6214444	http://wireless2.fcc.gov/UlsApp/UlsSearch/licenseLocSum.jsp?licKey=12804	1/5/2015 0:00	37.66416667	-102.6214444
7	17511	13010	CommNet Cellular Inc.	KNKN348	13	38	47	3.8	N	102	54	22.8	W	(Kit Carson Site) 12433 County Road 14	Kit Carson	CHEYENNE	CO	N		1288147	76.2	79.8	GTOWER	A	38.78438889	-102.9063333	http://wireless2.fcc.gov/UlsApp/UlsSearch/licenseLocSum.jsp?licKey=13010	2/14/1996 0:00	38.78438889	-102.9063333
8	17514	13011	SAN ISABEL CELLULAR OF COLORADO LIMITED PARTNERSHIP	KNKN350	3	37	24	36	N	102	37	39	W	Springfield Site 1.8 MI N US RT 160 WITHIN CITY	SPRINGFIELD	BACA	CO	N		1027877	127.1	127.1	TOWER	A	37.41	-102.6275	http://wireless2.fcc.gov/UlsApp/UlsSearch/licenseLocSum.jsp?licKey=13011	9/24/1995 0:00	37.41	-102.6275
9	21023	13255	PANHANDLE TELECOMMUNICATION SYSTEMS, INC.	KNKN610	17	36	51	44.8	N	101	12	42.5	W	Intersection of IMO Street & Albright	Hooker	TEXAS	OK	N		1216044	28.9	33.5	TOWER	A	36.86244444	-101.2118056	http://wireless2.fcc.gov/UlsApp/UlsSearch/licenseLocSum.jsp?licKey=13255	8/15/2000 0:00	36.86244444	-101.2118056
10	21912	13323	AT&T Mobility Spectrum LLC	KNKN278	2	38	2	9.5	N	102	35	52.4	W	South of EE 5 (109029)	LAMAR	PROWERS	CO	N		1228056	128	132.6	GTOWER	A	38.03597222	-102.5978889	http://wireless2.fcc.gov/UlsApp/UlsSearch/licenseLocSum.jsp?licKey=13323	3/11/1996 0:00	38.03597222	-102.5978889
11	21915	13323	AT&T Mobility Spectrum LLC	KNKN278	5	38	5	11.9	N	102	12	32.9	W	29715 COUNTY ROAD HH (109003)	HARTMAN	PROWERS	CO	N		0	22.9	27.1	MTOWER	A	38.08663889	-102.2091389	http://wireless2.fcc.gov/UlsApp/UlsSearch/licenseLocSum.jsp?licKey=13323	3/11/1996 0:00	38.08663889	-102.2091389
12	21920	13323	AT&T Mobility Spectrum LLC	KNKN278	13	37	39	51	N	102	37	17.2	W	2413 STATE HIGHWAY 287 (108982)	Lamar	PROWERS	CO	N		1265689	122.2	125	GTOWER	A	37.66416667	-102.6214444	http://wireless2.fcc.gov/UlsApp/UlsSearch/licenseLocSum.jsp?licKey=13323	12/30/2015 0:00	37.66416667	-102.6214444
13	23289	13423	ALLTEL Corporation	KNKQ447	6	36	51	49.7	N	101	10	41.2	W	SW 1/4 SW 1/4 Section 25, Township 5 N, Range 17 E	Hooker	TEXAS	OK	N		1244070	67.1	71.6	TOWER	A	36.86380556	-101.1781111	http://wireless2.fcc.gov/UlsApp/UlsSearch/licenseLocSum.jsp?licKey=13423	4/7/2011 0:00	36.86380556	-101.1781111
