# Supplementary material for: Broad-scale changes in lesser prairie-chicken habitat
Source: PLoS One. 2024 May 31;19(5):e0304452. doi: 10.1371/journal.pone.0304452 (PMC11142685; doi:10.1371/journal.pone.0304452)
Supplement: S2 File — (CSV) [file pone.0304452.s002.csv]

OID_	REGISTRATI	UNIQUE_SYS	LICENSEE_I	ENTITY_NAM	ENTITY_POC	ENTITY_P_1	ENTITY_P_2	ENTITY_FAX	ENTITY_PHO	ENTITY_EMA	ENTITY_STR	ENTITY_S_1	ENTITY_PO_	ENTITY_STA	ENTITY_TYP	ENTITY_CIT	ENTITY_ZIP	COORDINATE	LAT_DEGREE	LONG_DEGRE	LAT_MIN	LAT_SECS	LONG_MINS	LONG_SECS	HEIGHT_OF_	GROUND_ELE	PAINTING_A	MARK_LIGHT	MARK_LIG_1	DATE_CONST	DATE_DISMA	OVERALL_HE	OVERALL__1	FAA_STUDY_	FAA_CIRCUL	SPECIFICAT	STRUCTURE_	STRUCTURE1	STRUCTUR_1	STRUCTUR_2	STRUCTUR_3	STRUCTUR_4	LongDMS	LatDMS	LongDD	LatDD	STATUS_COD	FRN	CONTACT_TY
0	1032411	597756	L00058378	Southern Star Central Gas Pipeline Inc.				0	2708525000	andrew.h.hodges@sscgp.com	4700 HW 56		20010	KY		Owensboro	42304	T	37	101	0	30	7	58	79	923.6	A1 H	5		7/7/2008		79	1002.6	2007-ACE-2453-OE		4	TOWER	5 MI E		20067	HICKOK	67880			101.1327778	37.55833333	C	1703081	O
1	1032647	597946	L00008145	SMOKY HILLS PUBLIC TELEVISION INC.				0	7854836990		604 ELM STREET			KS		BUNKER HILL	67626	T	37	101	0	40	6	37	152.9	915.9	3 4 5 13	9		4/28/1989		182.4	1098.3	97-ACE-1018-OE	70/7460-1J	1	TOWER	11.5 MI. SE		20093	LAKIN	67860			101.1102778	37.82777778	C	2322261	O
2	1032705	598001	L00029333	Hamilton County KS				0	6203845616	mkeating@pld.com	103 West Avenue C		764	KS		Syracuse	67878	T	38	101	0	25	45	37	91.4	1095.8	1 3 12 21	9		9/8/1958		95.4	1191.2			4	TOWER	20.9 KM NORTH ON HWY K-27		20075	SYRACUSE	67878			101.7602778	38.17361111	C	2298800	O
3	1032706	598002	L00001782	Kansas Department of Transportation				0	7852963661		700 SW Harrison 7th Floor			KS		Topeka	666033754	T	37	101	0	23	44	55	30.5	1002.8	None	1		7/15/1955		33.5	1036.3			4	BTWR	68.6 METERS NW OF LANSING & MAIN STREETS		20075	SYRACUSE	67878			101.7486111	37.98972222	C	2296473	O
4	1032709	598005	L00001782	Kansas Department of Transportation				0	7852963661		700 SW Harrison 7th Floor			KS		Topeka	666033754	T	37	100	0	10	55	29	36.6	865.6	NONE	1		9/21/1962		39.6	905.2	79-ACE-061-OE		1	TOWER	FIFTEENTH AND GRANT		20175	LIBERAL	67901			100.9247222	37.05277778	C	2296473	O
5	1032711	598007	L00001782	Kansas Department of Transportation				0	7852963661		700 SW Harrison 7th Floor			KS		Topeka	666033754	T	37	101	0	26	16	6	18.3	934.2	NONE	1		3/15/1987		21.3	955.5	86-ACE-0811-OE		1	TOWER	.8 KM NORTH OF JUNCTION OF HWY'S US-50 & K-25		20093	LAKIN	67860			101.2683333	37.95722222	C	2296473	O
6	1032712	598008	L00001782	Kansas Department of Transportation				0	7852963661		700 SW Harrison 7th Floor			KS		Topeka	666033754	T	37	101	0	45	21	29	18.3	947.3	None	1		3/15/1987		18.3	965.6			4	TOWER	418 W. CITY LIMITS STREET		20189	HUGOTON	67951			101.3580556	37.17916667	C	2296473	O
7	1032713	598009	L00001782	Kansas Department of Transportation				0	7852963661		700 SW Harrison 7th Floor			KS		Topeka	666033754	T	37	100	0	42	53	4	121.9	883.9	3 4 5 9	9		4/19/1952		125	1008.9	81-ACE-762-OE	70/7460-1F	1	TOWER	.8 KM SOUTH		20055	GARDEN CITY	67846			100.8844444	37.945	C	2296473	O
8	1032871	598113		SNYDER RADIO SERVICE INC.				0	3162762434		2307 W. MARY			KS		GARDEN CITY	67846	T	37	100	0	8	53	57	103.6	864.1	1 3 12 21	9		10/7/1973		109.7	973.8	70-CE-536-OE		4	TOWER	2204 WEST MARY		20055	GARDEN CITY	67846			100.8991667	37.98555556	C		O
9	1032872	598114		SNYDER RADIO SERVICE INC.				0	3162762434		2307 W. MARY			KS		GARDEN CITY	67846	T	37	100	0	35	54	4	91.4	868.1	1 3 12 21	9		6/3/1967		97.5	965.6			4	TOWER	2307 W. MARY		20055	GARDEN CITY	67846			100.9011111	37.99305556	C		O
10	1033063	598269		ELKHART TV CABLE CO				0	3166974466	ETC@ELKHART.COM	610 S COSMOS			KS		ELKHART	67950	T	37	101	0	3	54	12	122	1099	1 3 12 21	9		1/1/1960		122	1221			4	TOWER	.5 MI W		20129	ELKHART	67950			101.9033333	37.00083333	C		O
11	1033250	598418		SEWARD BROADCASTING CO INC				0	3166243891	PTSI.NET/KSCB			3125	KS		LIBERAL	679053125	T	37	101	0	45	6	13	151	908	3 4 5 9	9		1/1/1984		152	1060	82-ACE-555-OE	70/7460-1F	1	TOWER	26 D 1/2 N RURAL		20189	LIBERAL	67951			101.1036111	37.04583333	C		O
12	1201643	2098679	L01315558	Linn Operating Inc.				0	2818404092	licensing@lockardandwhite.com	600 Travis Ste 5100			TX	C	Houston	77002	T	37	101	0	52	21	41.6	120	966	3 4 5 9	9		1/31/2001		120	1086	80-ACE-639-OE	70/7460-1F	1	TOWER	E SIDE OF HWY 270 8 MI S OF		20067	ULYSSES	67880			101.3615556	37.46444444	C	16825952	O
13	1201704	2098748	L00137698	RJK RENTALS LLC				0	6204241795		1219 E ILLINOIS AVE			KS		ULYSSES	67880	T	37	101	0	22	20	5	91.4	914.4	1 3 12 21	9		6/15/1975		94.4	1008.8	74-CE-429-OE		4	TOWER	In City		20067	Ulysses	67880			101.3347222	37.57277778	C	6141121	O
14	1203170	2599994	L00150633	Turri-Comm Inc				0	3163562140				492	KS		Ulysses	67880	T	37	101	0	32	19	11.6	146.3	925.4	1 3 4 13 21	9		5/12/1987		152.4	1077.8	86-ACE-0668-OE		4	TOWER	2 mile E on Hwy 160-1/2 mile N-1/4 mile E-200yards S		20067	ULYSSES	67880			101.3198889	37.57555556	C	6150957	O
15	1210571	2607668	L00064990	WHEATLAND ELECTRIC COOPERATIVE INC.				0	3168725885	electric@weci.net	101 MAIN STREET		230	KS		SCOTT CITY	67871	T	38	101	0	44.3	47	6.8	121.9	1045.5	4 6 13	5		5/21/2007		123.1	1168.6	99-ACE-1163-OE	70/7460-1J	1	TOWER	7.65 KM NNW OF SYRACUSE KANSAS		20075	SYRACUSE	67878			101.7852222	38.04563889	C	6121354	O
16	1242749	2641716	L00064990	Wheatland Electric Cooperative Inc				0	6208725885	jpkassel@weci.net	101 Main St		PO Box 230	KS		Scott City	67871	T	37	100	0	25.7	53	47.9	120.4	867.1	4 8 12	7		2/28/2003		121.9	989	2002-ACE-2161-OE	70/7460-1K	1	TOWER	NE 1/4 of 13-24-32		20055	Garden City	67846			100.8966389	37.97380556	C	6121354	O
17	1261120	2660467	L00064990	Wheatland Electric Cooperative Inc				0	6208744523	jpkassel@weci.net	101 S Main St		230	KS		Scott City	67871	T	37	101	0	41.5	0	27.7	121	683	4 6 12	5		8/31/2007		121	804	2007-ace-1727-oe	70/7460-1K	1	TOWER	Corner Holcomb lane & West Parrellell Road		20055	Holcomb	67846			101.0076944	37.82819444	C	6121354	O
18	1271692	2671039	L00064990	Wheatland Electric Cooperative Inc				0	6208725885	jpkassel@weci.net	101 S Main St		230	KS		Scott City	67871	T	37	101	0	33.3	25	25.1	59.3	997.3	NONE	1		12/1/2009		59.3	1056.6	2003-ACE-1752-OE		1	TOWER	County Rd G		20093	Lakin	67860			101.4236389	37.95925	C	6121354	O
19	1006011	98161	L00008376	American Towers LLC				0	7819264500	faa-fcc@americantower.com	10 Presidential Way			MA	L	Woburn	1801	T	37	100	0	37.9	50	35.3	128	852.2	4 8 12	7		5/27/1998		129.5	981.7	2018-ACE-2521-OE	70/7460-1K	1	GTOWER	3.5 MI NE (Liberal #4)		20175	Kismet	67859			100.8431389	37.07719444	C	11498342	O
20	1006012	98162	L00008376	American Towers LLC				0	6785643236	faa-fcc@americantower.com	10 Presidential Way			MA	L	Woburn	1801	T	37	100	0	40	54	18.6	123.4	863.5	4 8 12	7		6/11/2013		128.6	992.1	2013-ACE-370-OE	70/7460-1K	1	GTOWER	1199 Cortez St (090340 / LIBERAL #3 KS)		20175	LIBERAL	67901			100.9051667	37.06111111	C	11498342	O
21	1006015	98165	L00008376	American Towers LLC				0	6785643236	faa-fcc@americantower.com	10 Presidential Way			MA	L	Woburn	1801	T	37	101	0	1.3	54	31.3	110.6	1102.8	4 8 13	7		3/23/1999		115.8	1218.6	2005-ACE-2716-OE	70/7460-1J	1	TOWER	200' WEST OF CITY LIMITS (Elkhart #90335)		20129	ELKHART	67950			101.9086944	37.00036111	C	11498342	O
22	1017296	100516	L00007821	Panhandle Eastern Pipe Line Company LP				7139891173	7139892193	TelecomManagers.Mailbox@EnergyTransfer.com	1300 Main Street			TX	E	Houston	77002	T	37	101	0	35	37	3	62.5	1021.1	4 6 12	5		3/5/2004		62.5	1083.6	2003-ACE-470-OE	70/7460-1K	1	TOWER	6 MI S		20129	ROLLA	67954			101.6175	37.02638889	C	2508604	O
23	1017299	100519	L00007821	Panhandle Eastern Pipe Line Company LP				7139891173	7139892193	TelecomManagers.Mailbox@EnergyTransfer.com	1300 Main Street			TX	E	Houston	77002	T	37	101	0	6.7	1	45.8	77.7	888.4	4 6 12	5		9/6/2002		77.7	966.1	02-ACE-509-OE	70/7460-1K	1	TOWER	3 MI SW		20081	SATANTA	67870			101.0293889	37.40186111	C	2508604	O
24	1017300	100520	L00007821	Panhandle Eastern Pipe Line Company LP				7139891173	7139892193	TelecomManagers.Mailbox@EnergyTransfer.com	1300 Main Street			TX	E	Houston	77002	T	37	100	0	20	38	4.5	76.2	846.4	4 6 12	5		8/22/2000		76.2	922.6	00-ACE-1388-OE	70/7460-1K	1	TOWER	2 MI N		20119	PLAINS	67869			100.6345833	37.25555556	C	2508604	O
25	1019010	100758	L00007821	Panhandle Eastern Pipe Line Company LP				7139891173	7139892193	TelecomManagers.Mailbox@EnergyTransfer.com	1300 Main Street			TX	E	Houston	77002	T	37	100	0	20	45	40	61	845.8	3 4 5 13	9		4/18/1997		62.3	908.1	96-ACE-0008-OE	70/7460-1J	1	TOWER	2.5 MI E .5 MI N		20175	ARKALON	67859			100.7611111	37.17222222	C	2508604	O
26	1032766	102976	L01211381	SBA Towers II LLC				0	5619957670	ERoach@sbasite.com	8051 Congress Avenue			FL		Boca Raton	33487	T	37	100	0	52.3	52	56.7	79.2	879.7	4 6 13	5		10/1/1964		95.7	975.4	2008-ACE-2154-OE	70/7460-1J	1	TOWER	2050 South Old 83rd (KS10842-A)		20055	Garden City	67846			100.8824167	37.93119444	C	15709579	O
27	1032783	102992	L00045397	The Pioneer Telephone Association Inc. d/b/a Pioneer Communications				0	6203563211	matt@pioncomm.net	120 West Kansas Avenue		707	KS	C	Ulysses	67880	T	37	100	0	15.7	58	46.5	24.4	900.7	NONE	1		4/1/1961		25.3	926	2010-ACE-3533-OE		1	TOWER	6 MI S RT 90 & US 56		20081	SATANTA	67870			100.9795833	37.43769444	C	2334795	O
28	1033611	103142	L00003438	City of Garden City				0	3162761271	city.parkstrsw@gcnet.com	103 South 9th St.		499	KS		Garden City	67846	T	37	100	0	18	53	44	97.5	865.6	4 6 13	5		1/1/1984		97.5	963.1	98-ACE-1498-OE	70/7460-1J	1	TOWER	W SAINT JOHN ST		20055	GARDEN CITY	67846			100.8955556	37.97166667	C	2299105	O
29	1037855	103670	L00132131	Pinnacle Towers LLC				0	7244162000	Regulatory.Department@Crowncastle.com	2000 Corporate Drive			PA	L	Canonsburg	15317	T	37	100	0	40.6	52	11.2	121.9	879	3 4 5 13	9		10/14/1997		128.9	1007.9	2008-ACE-1347-OE	70/7460-1J	1	TOWER	1 MI S ON HWY 83 1 MI W		20055	GARDEN CITY	67846			100.8697778	37.94461111	C	6156111	O
30	1055150	106045	L00030611	Grant County of				0	6203564430	gtocem@pld.com	108 S Glenn			KS	G	Ulysses	67880	T	37	101	0	52	22	18	103.6	932.7	3 4 5 13	9		1/1/1962		103.6	1036.3	98-ACE-0688-OE	70/7460-1J	1	TOWER	3.2 KM SOUTH SOUTHWEST OF		20067	ULYSSES	67880			101.3716667	37.54777778	C	2299121	O
31	1000009	106787	L00001295	TEAM ELECTRONICS INC				0	3162762911	teamelec@sbcglobal.net	201 W KANSAS AVE			KS	C	GARDEN CITY	67846	T	37	100	0	42	52	44	57.9	875.6	1 3 11 21	9		10/11/2016		57.9	933.5	1972-CE-424-OE	70/7460-1	4	GTOWER	2300' NE OF US 83 AND MARY ST		20055	GARDEN CITY	67846			100.8788889	37.995	C	3785342	O
32	1014020	117309	L01970650	SBA Towers IX LLC				0	5619957670	ERoach@sbasite.com	8051 Congress Avenue			FL	L	Boca Raton	33487	T	37	101	0	34.5	19	56.3	149.4	948.2	A2 H 1 3 4 13 21 23	7		1/1/1976		153.3	1101.5	2018-ACE-1425-OE		4	GTOWER	9749 Road 9 (KS22330-A)		20189	Hugoton	67951			101.3323056	37.19291667	C	24896698	O
33	1028930	129155	L00128596	Alltel Corporation				0	7707971070	Network.Regulatory@verizonwireless.com	5055 North Point Pkwy			GA	C	Alpharetta	30022	T	37	100	0	40.4	34	22.1	121.9	862	4 8 13	7		10/20/1997		130.7	992.7	01-ACE-0558-OE	70/7460-1J	1	TOWER	2.0 KM NORTHWEST OF		20069	CHARLESTON	67853			100.5728056	37.87788889	C	2942159	O
34	1029383	129547	L00008376	American Towers LLC				0	7819264500	faa-fcc@americantower.com	10 Presidential Way			MA	L	Woburn	1801	T	37	100	0	19.6	44	33.9	89.9	858	4 8 13	7		6/14/1996		91.7	949.7	2018-ACE-6555-OE	70/7460-1J	1	GTOWER	20041 CO ROAD S (#204388)		20175	KISMET	67870			100.74275	37.27211111	C	11498342	O
35	1030736	130648	L02324632	Colorado Interstate Gas Company L.L.C.				0	8667755785	FCC_Regulatory@Kindermorgan.com	1001 Louisiana St			TX	L	Houston	77002	T	37	101	0	41.9	27	39.6	78.9	959.8	4 6 12	5		9/1/1992		81.6	1041.4	2019-ACE-2684-OE	70/7460-1K	1	GTOWER	10 MI SW		20067	ULYSSESS	67880			101.461	37.46163889	C	29213998	O
36	1030737	130649	L02324632	Colorado Interstate Gas Company L.L.C.				0	8667755785	FCC_Regulatory@Kindermorgan.com	1001 Louisiana St			TX	L	Houston	77002	T	37	101	0	36	17	38.6	60.9	938.1	A1 H	5		12/31/2001		65.5	1003.6	2015-ACE-559-OE		4	GTOWER	2 MI W		20093	LAKIN	67860			101.2940556	37.94333333	C	29213998	O
37	1030738	130650	L02324632	Colorado Interstate Gas Company L.L.C.				0	8667755785	FCC_Regulatory@Kindermorgan.com	1001 Louisiana St			TX	L	Houston	77002	T	37	102	0	56	1	38.6	66.1	1113.1	4 6 12	5		10/1/1989		67.7	1180.8	2019-ACE-2685-OE	70/7460-1L	1	LTOWER	14 MI NW		20129	ELKHART	67950			102.0273889	37.18222222	C	29213998	O
38	1031276	131074	L00777482	Nexstar Media Inc.				0	9723738800	jasroberts@nexstar.tv	545 E. John Carpenter Freeway			TX	C	Irving	75062	T	37	100	0	43.2	52	10.2	231.6	885.8	1 3 6 15 21	9		7/1/1958		255.1	1140.9	2003-ACE-1522-OE		4	TOWER	12.6 MI S		20055	GARDEN CITY	67846			100.8695	37.77866667	C	9961889	O
39	1032258	597623	L00008376	American Towers LLC				0	7819264500	faa-fcc@americantower.com	10 Presidential Way			MA	L	Woburn	1801	T	37	101	0	36.5	17	9.8	121.9	938.1	4 8 12	7		4/13/2001		129.2	1067.3	01-ACE-0690-OE	70/7460-1K	1	TOWER	4.5 KM EAST OF INTERSECTION OF HWY 25 AND HWY 56		20189	HUGOTON	67951			101.2860556	37.21013889	C	11498342	O
40	1032259	597624	L00008376	American Towers LLC				0	7819264500	faa-fcc@americantower.com	10 Presidential Way			MA	L	Woburn	1801	T	38	101	0	3.9	0	5.6	146.3	881.1	4 7 9	8		8/15/1991		151.5	1032.6	2004-ACE-232-OE	70/7460-1G	1	TOWER	GARDEN CITY 1 SITE: 7630 WEST HIGHWAY 50		20055	GARDEN CITY	67851			101.0015556	38.00108333	C	11498342	O
41	1032266	597631	L00008376	American Towers LLC				0	7819264500	faa-fcc@americantower.com	10 Presidential Way			MA	L	Woburn	1801	T	37	101	0	11.3	41	56.2	121.9	1016.4	4 8 12	7		2/4/1994		126.5	1142.9	2016-ACE-4892-OE	70/7460-1L	1	GTOWER	Road 27 (098406 / SYRACUSE (KS))		20075	SYRACUSE	67878			101.6989444	37.88647222	C	11498342	O
42	1032267	597632	L00128596	Alltel Corporation				0	7707971070	Network.Regulatory@verizonwireless.com	5055 North Point Pkwy			GA	C	Alpharetta	30022	T	37	101	0	49.6	42	31.4	146.3	1024.9	A2 H 3 4 13 21 23	7		3/20/1992		151.7	1176.6	01-ACE-0849-OE		4	TOWER	1975 CR S		20129	RICHFIELD	67953			101.7087222	37.23044444	C	2942159	O
43	1032268	597633	L00008376	American Towers LLC				0	6785643236	FAA-FCC@americantower.com	10 Presidential Way			MA	L	Woburn	1801	T	37	101	0	48.2	18	14	121.9	926.5	4 8 13	7		5/2/2000		128	1054.5	2018-ACE-1935-OE	70/7460-1H	1	GTOWER	5.9 KM SOUTHEAST		20067	ULYSSES	67880			101.3038889	37.54672222	C	11498342	O
44	1032365	597714	L00008376	American Towers LLC				0	7819264500	faa-fcc@americantower.com	10 Presidential Way			MA	L	Woburn	1801	T	37	100	0	43.4	54	22.2	146.3	879	4 8 12	3		7/19/1991		151.8	1030.8	2014-ACE-1074-OE	70/7460-1K	1	GTOWER	SOUTH OF ROAD 20 ON ROAD J		20175	SATANTA	67870			100.9061667	37.32872222	C	11498342	O
45	1032511	597837	L00017724	Gateway Wireless & Network Services	Gary	Renberger		3162649561	3162640037	gary@gatewaywireles.net	121 S. Lulu			KS	L	Wichita	67204	T	37	100	0	46	54	33	68.6	882.4	A1 H	5		12/1/1956		74.1	956.5	3-OE-4411		4	TOWER	8.0 KM N		20175	LIBERAL	67901			100.9091667	37.11277778	C	2319267	O
46	1032514	597840	L01739561	Altitude Structures LLC.				0	8556986937	compliance@altitudestructures.com	29999 County Road AA			CO	L	Sugar City	81076	T	37	101	0	21	53	28	76.2	1071.4	A1 H	5		8/1/1966		81.7	1153.1	CE-OE-6051		4	TOWER	1.9 KM NNW		20187	MANTER	67862			101.8911111	37.53916667	C	22108583	O
47	1032520	597846	L00633351	Communication Enhancement LLC		Samost		0	8567823700	pm@cce-llc.com	479 Centennial Blvd.			NJ		Voorhees	8043	T	37	100	0	36	39	9	83.8	855	4 6 9	5		1/1/1958		104.5	959.5	87-ACE-0482-OE	70/7460-1G	1	TOWER	8.0 KM SSE		20055	PIERCEVILLE	67868			100.6525	37.81	C	8376691	O
48	1032524	597850	L00134295		Brian	Adams		0	6206246463	brian@briansindustrial.com	19031 Road P			KS	I	Kismet	67859	T	37	100	0	28	51	13	68.6	889.7	A1 H	5		12/1/1956		74.1	963.8	3-OE-4412		4		1.6 KM SW		20081	SUBLETTE	67877			100.8536111	37.47444444	C	6141097	O
49	1032525	597851	L01739561	Altitude Structures LLC.				0	8556986937	compliance@altitudestructures.com	29999 County Road AA			CO	L	Sugar City	81076	T	37	101	0	2	53	27	61	1059.8	A1 H	5		10/1/1958		71.9	1131.7	90-ACE-0936-OE		4	TOWER	13.7 KM SW		20075	SYRACUSE	67878			101.8908333	37.91722222	C	22108583	O
50	1032527	597853	L00633351	Communication Enhancement LLC				0	8567823700	pm@ce-llc.com	479 Centennial Blvd.			NJ		Voorhees	8043	T	37	101	0	40	0	48	68.6	889.7	A1 H	5		8/1/1966		74.1	963.8			4	TOWER	(WOODS) 18.7 KM ESE		20175	MOSCOW	67870			101.0133333	37.26111111	C	8376691	O
51	1032703	597999	L00030611	Grant County Law Enforcement Center				0	6203563500	gtso@pld.com	210 E. Central			KS		Ulysses	67880	T	37	101	0	10	19	54	91.4	937.3	1 3 12 21	9		4/10/1958		94.5	1031.8			4	TOWER	19.3 KM SOUTH ON HWY US-270		20067	ULYSSES	67880			101.3316667	37.40277778	C	6746960	O
52	1032911	598145	L01286098	Zito Media L.P.				0	8142609575	colin.higgin@zitomedia.com	106 Steerbrook Road			PA	E	Coudersport	16915	T	37	100	0	12.1	54	34.6	158.5	860.8	3 4 5 13	9		3/15/1984		158.5	1019.3	94-ACE-0231-OE	70/7460-1H	1	TOWER	757 East Cedar		20175	Liberal	67901			100.9096111	37.03669444	C	14395966	O
53	1033013	598229	L01309773	Steckline Communications Inc.				0	3167218484	gsteckline@maanradio.com	1632 S. Maize Rd.			KS	C	Wichita	67209	T	37	100	0	52.1	54	26.6	146.3	869.6	1 3 4 13 21	9		1/1/1976		146.3	1015.9	76-CE-10-OE		4	TOWER	.5 MI NW INT VFW RD & MARY ST		20055	GARDEN CITY	67846			100.9073889	37.99780556	C	13956271	O
54	1033274	598436	L01366046	Rocking M Radio Inc				0	4806146612	mmmiller@rockingmradio.com	2810 Heartland Valley Road			KS		Manhattan	665037561	T	37	100	0	20	48	42	166.7	849.2	1 3 4 13 21	9		1/1/1982		167.6	1016.8	82-ACE-216-OE		4	TOWER	6 MI E AND 1 MI N OF DOWNTOWN		20175	LIBERAL	67859			100.8116667	37.05555556	C	16330946	O
55	1033305	598464	L02191498	Southwind Broadcasting LLC				0	6202762360	ronaldmetzinger@yahoo.com	c/o Hinkle Law Firm LLC			KS	L	Wichita	67206	T	37	101	0	57.2	20	17.6	91	945	1 3 11 21	9		3/15/1984		91	1036	2009-ACE-909-OE		4	GTOWER	15 KM N		20189	HUGOTON	67952			101.3382222	37.31588889	C	27184407	O
56	1033568	598666	L02061367	SKY HIGH INC				0	3164926610	venture@pld.com	6190 N RD G			KS	C	JOHNSON	67855	T	37	101	0	38.4	49	2.2	91	1050	B H	4		6/1/1990		97.5	1147.5	2016-ACE-4890-OE		4	GTOWER	3.1 MI W 600' S FROM INT HWYS 160 & KS 27		20187	JOHNSON	67855			101.8172778	37.57733333	C	26010116	O
57	1035470	600224	L01230762	SBA Structures LLC				0	5619957670	ERoach@sbasite.com	8051 Congress Avenue			FL	L	Boca Raton	34487	T	37	100	0	23.9	33	24.2	131.1	862.6	4 8 12	7		12/6/1997		132.3	994.9	2017-ACE-6606-OE	70/7460-1L	1	GTOWER	10017 Seven Road (KS20671-A)		20069	Ingalls	67853			100.5567222	37.87330556	C	15721665	O
58	1035637	600366	L00008376	American Towers LLC				0	7819264500	faa-fcc@americantower.com	10 Presidential Way			MA	L	Woburn	1801	T	38	101	0	25.5	45	38.6	122.2	1095.1	A2 H 3 4 13 21 23	5		1/19/1994		125.3	1220.4	2013-ACE-3251-OE		4	GTOWER	12.5 MILES NORTH OF SYRACUSE IN HAMILTON CO.		20075	SYRACUSE	67878			101.7607222	38.17375	C	11498342	O
59	1037263	601718	L01447786	WTG Hugoton LP				0	6205445063	tromero@wtghugoton.com	2272 Road Q			KS		Hugoton	67951	T	37	101	0	59	9	46	81	907	1 3 11 21	9		2/13/1986		81	988	86-ACE-0080-OE		4	TOWER	10 MI ENE		20189	HUGOTON	67951			101.1627778	37.19972222	C	18299800	O
60	1037264	601719	L00006506	NORTHERN NATURAL GAS COMPANY				0	8063422046	DANNY.HOSTETLER@NNGCO.COM	3730 KIRBY DRIVE STE 1200 PMB 165			TX		HOUSTON	77098	T	37	100	0	45	51	53	78	874	1 3 11 21	9		3/3/1986		78	952			4	TOWER	12.5 MI S		20175	SUBLETTE	67870			100.8647222	37.29583333	C	1563980	O
61	1037274	601729	L00006506	NORTHERN NATURAL GAS COMPANY				0	8063422046	DANNY.HOSTETLER@NNGCO.COM	3730 KIRBY DRIVE STE 1200 PMB 165			TX		HOUSTON	77098	T	38	101	0	9	1	51	95	894	3 4 5 13	9		1/24/1986		95	989	97-ACE-1520-OE	70/7460-1J	1	TOWER	1.7 MI N		20055	HOLCOMB	67851			101.0308333	38.0025	C	1563980	O
62	1037854	602201	L01581122	Guldner Farms Inc				0	6203844324	Dougguldner@webtv.net			Box 716	KS		Syracuse	67878	T	37	101	0	34	56	48	55	1123	None	1		10/14/1997		60	1183	97-ACE-1617-OE		1	TOWER	1/4 OF NE SECT 8 TWP 25 RNG 42		20075	SYRACUSE	67878			101.9466667	37.89277778	C	20014692	O
63	1037858	602204	L00008376	American Towers LLC				0	6785643236	faa-fcc@americantower.com	10 Presidential Way			MA	L	Woburn	1801	T	37	100	0	53.4	54	35.2	134.1	860.5	4 8 12	3		7/8/2013		137.2	997.7	2014-ACE-4939-OE	70-7460-1K	1	GTOWER	1013 East 8th St. (004175 / LIBERAL KS1)		20175	LIBERAL	67901			100.9097778	37.04816667	C	11498342	O
64	1046277	608768	L00128596	Alltel Corporation				0	7707971070	Network.Regulatory@verizonwireless.com	5055 North Point Pkwy			GA	C	Alpharetta	30022	T	37	100	0	46.6	8	27.6	108.5	793.3	4 8 12	7		4/30/2003		112.2	905.5	2002-ACE-2578-OE	70/7460-1K	1	TOWER	DODGE CITY #1 SITE: 11.3 KM WEST OF		20057	DODGE CITY	67801			100.141	37.77961111	C	2942159	O
65	1046383	608856	L00005110	BNSF Railway Co.				0	9135514639	TelecomDeptFCC@bnsf.com	4515 Kansas Avenue			KS	C	Kansas City	661061199	T	37	101	0	56.5	45	42.4	54.9	986.9	NONE	1		2/29/2000		60.9	1047.8	00-ACE-0153-OE		1	GTOWER	int KSHwy 27 & USHwy 50		20075	Syracuse	67878			101.7617778	37.98236111	C	2606507	O
66	1048124	610124	L01246373	Merit Energy Company				0	9726281572	darien.holt@meritenergy.com	13727 Noel Road Suite 500			TX	C	Dallas	75240	T	37	101	0	9	0	53	91.4	889.4	4 6 9	5		9/15/1989		97.5	986.9	89-ACE-0176-OE	70/7460-1G	1	TOWER	5 MI N 5 MI E .5 MI S		20175	WOODS	67901			101.0147222	37.23583333	C	16087322	O
67	1049418	611156	L00005817	Panhandle Telecommunication Systems Inc.				0	5804682122	Rick.Kerr@ptci.net	2224 NW Hwy 64		511	OK	C	Guymon	73942	T	37	100	0	19.9	54	51.6	76.2	862.5	4 8 12	7		9/7/2007		77.1	939.6	2007-ACE-2284-OE	70/7460-1K	1	TOWER	EASTBOROUGH ADDITION LOTS 1-9 N 1/2 LOT 10 BLOCK 12		20175	LIBERAL	67901			100.9143333	37.03886111	C	1704246	O
68	1053710	614801	L00059099	KEARNY COUNTY OF				0	3163556211	lakinvfd@pld.com	305 N MAIN			KS	G	LAKIN	67860	T	37	101	0	59.6	22	33.6	64	996.6	4 8 12	7		7/1/2013		64	1060.6	2012-ACE-792-OE	70/7460-1K	1	GTOWER	.8 KM N JCT KEARNY CR J & 21		20093	LAKIN	67860			101.376	37.98322222	C	5593728	O
69	1055151	615968	L00045397	The Pioneer Telephone Association Inc. d/b/a Pioneer Communications				0	6203563211	matt@pioncomm.net	120 West Kansas Avenue		707	KS	C	Ulysses	67880	T	37	101	0	16.5	21	31.5	60	926.3	3 4 5 12	9		8/1/1974		60.7	987	2012-ACE-4058-OE	70/7460-1K	1	GTOWER	WITHIN THE CITY LIMITS OF		20067	ULYSSES	67880			101.35875	37.57125	C	2334795	O
70	1055154	615971	L01657897	Golden Rule Inc.				0	6204926836	ward@goldenrulejd.com	725 E Rd 12 Hwy 160		634	KS	C	Johnson	67855	T	37	101	0	11	46	50	54.8	1028.4	None	1		7/1/1981		57.9	1086.3	98-ACE-0681-OE		1	TOWER	1.6 KM WEST OF		20187	JOHNSON	67855			101.7805556	37.56972222	C	4967576	O
71	1062473	622275	L02056868	Scout Energy Group III LP				0	9723251024	ltarbox@scoutep.com	4901 LBJ Freeway			TX	E	Dallas	75244	T	37	101	0	45	11	49	60.6	931.1	4 6 13	5		2/26/1999		66.7	997.8	99-ACE-0205-OE	70/7460-1J	1	TOWER	2 MI E ON HWY 160		20067	HICKOK	67880			101.1969444	37.5625	C	25953829	O
72	1063570	623243	L00008376	American Towers LLC				0	7819264500	faa-fcc@americantower.com	10 Presidential Way			MA	L	Woburn	1801	T	37	101	0	40.3	19	7.2	123.7	978.7	A2 H 3 4 13 21 23	7		4/5/2001		127.1	1105.8	2004-ACE-292-OE		4	TOWER	LAKIN CELL SITE: ON US RTE. 50; 3 MI W AND 1.2 MI N OF LAKIN		20093	LAKIN	67860			101.3186667	37.96119444	C	11498342	O
73	1200427	1097453	L00003028	Midwest Energy Inc.				0	7856502525	tflax@mwenergy.com	1330 Canterbury Dr.			KS	C	Hays	67601	T	37	101	0	58	10	50.6	100.6	905.6	4 8 12	7		11/14/2007		105.2	1010.8	2006-ACE-1423-OE	70/7460-1K	1	TOWER	5.0 miles WNW		20093	Lakin	67860			101.1807222	37.91611111	C	2341717	O
74	1200665	1097726	L00134295		BRIAN	ADAMS		0	6206246463	brian@briansindustrial.com	19031 Road P			KS	I	KISMET	67859	T	37	100	0	13.5	51	24	146.3	848.9	4 6 13	5		9/1/1999		151.5	1000.4	99-ACE-0446-OE	70/7460-1J	1		4.8 km North East of 6-points intersection		20175	Liberal	67901			100.8566667	37.05375	C	6141097	O
75	1202049	2598788	L00007821	Panhandle Eastern Pipe Line Company LP				7139891173	7139892193	TelecomManagers.Mailbox@EnergyTransfer.com	1300 Main Street			TX	E	Houston	77002	T	37	101	0	4.1	19	6.6	60.7	941.5	NONE	1		2/25/1993		60.7	1002.2	92-ACE-0619-OE		1	TOWER	.75 MI SE		20189	HUGOTON	67951			101.3185	37.16780556	C	2508604	O
76	1202089	2598828	L00007821	Panhandle Eastern Pipe Line Company LP				7139891173	7139892193	TelecomManagers.Mailbox@EnergyTransfer.com	1300 Main Street			TX	E	Houston	77002	T	37	101	0	10.1	18	34.6	59.4	930.9	NONE	1		8/25/1992		59.4	990.3	92-ACE-0618-OE		1	TOWER	2.5 MI ESE OF		20067	ULYSSES	67880			101.3096111	37.56947222	C	2508604	O
77	1202107	2598848	L00007821	Panhandle Eastern Pipe Line Company LP				7139891173	7139892193	TelecomManagers.Mailbox@EnergyTransfer.com	1300 Main Street			TX	E	Houston	77002	T	37	100	0	27.1	55	9.6	61	867.5	NONE	1		5/7/2010		61	928.5	2009-ACE-2011-OE		1	TOWER	N HWY 83		20175	LIBERAL	67901			100.9193333	37.05752778	C	2508604	O
78	1203542	2600367	L00010279	Occidental Petroleum Corporation				4325237510	4325237568	fcc-faa@oxy.com	711 SW 7th Place			TX	C	Andrews	79714	T	36	101	0	44	54	16	91.4	1099.1	4 8 13	7		9/24/1999		97.5	1196.6	95-ACE-0255-OE	70/7460-1H	1	TOWER	1105 Sherman		20129	Elkhart	67950			101.9044444	36.99555556	C	1533074	O
79	1205081	2601919	L02326204	Stevens County				0	6205442052	svem207@pld.com	109 Northwest Avenue			KS	G	Hugoton	67951	T	37	101	0	33.1	20	18.6	90.5	954	1 3 11 21	9		11/10/2000		92.1	1046.1	99-ACE-0999-OE		4	TOWER	2600' S & 300' E of Jct. of Hwy 50 & 270		20189	Hugoton	67951			101.3385	37.19252778	C	29224698	O
80	1205683	2602551	L00001782	Kansas Department of Transportation				0	7852963661	geer@ksdot.org	700 SW Harrison 7th Floor			KS		Topeka	666033754	T	37	100	0	4.1	20	55.5	18.3	835.2	NONE	1		11/16/2000		18.3	853.5	88-ACE-0540-OE		1	TOWER	West side Hwy K23 North Edge Cimmaron KS		20069	Cimmaron	67835			100.34875	37.81780556	C	2296473	O
81	1210040	2607137	L00001782	Kansas Department of Transportation				0	7852963661	geer@ksdot.org	700 SW Harrison 7th Floor			KS		Topeka	666033754	T	37	101	0	14.1	12	32.6	121.9	947.9	4 6 13	5		7/11/2000		126.5	1074.4	99-ACE-0337-OE	70/7460-1J	1	TOWER	20.9 Km South & 4 Km East of Lakin KS		20093	Lakin	67860			101.2090556	37.73725	C	2296473	O
82	1214677	2612182	L01211381	SBA Towers II LLC				0	5619957670	ERoach@sbasite.com	8051 Congress Avenue			FL		Boca Raton	33487	T	37	100	0	46.4	52	42.5	91.4	876.3	4 8 12	7		8/9/2000		92.7	969	2009-ACE-317-OE	70/7460-1K	1	TOWER	North 8th Street (KS13682-A)		20055	Garden City	67846			100.8784722	37.99622222	C	15709579	O
83	1214679	2612184	L01211381	SBA Towers II LLC				0	5619957670	ERoach@sbasite.com	8051 Congress Avenue			FL		Boca Raton	33487	T	37	101	0	42.5	30	47.5	92	991.8	4 8 12	7		8/15/2000		93	1084.8	2009-ACE-119-OE	70/7460-1K	1	TOWER	Highway 50 North (KS13676-A)		20093	Kendall	67860			101.5131944	37.94513889	C	15709579	O
84	1214971	2612476	L01211381	SBA Towers II LLC				0	5619957670	ERoach@sbasite.com	8051 Congress Avenue			FL		Boca Raton	33487	T	37	100	0	9.8	53	30.8	91.4	889.4	4 8 12	7		8/30/2000		91.4	980.8	00-ACE-1051-OE	70/7460-1K	1	TOWER	Haskell County Line Road		20081	Garden City	67877			100.8918889	37.73605556	C	15709579	O
85	1215433	2612939	L01211381	SBA Towers II LLC				0	5619957670	ERoach@sbasite.com	8051 Congress Avenue			FL		Boca Raton	33487	T	37	101	0	50.5	1	36.6	94.8	901.6	4 8 12	7		8/15/2000		95.1	996.7	2009-ACE-131-OE	70/7460-1K	1	TOWER	Road 220 South (KS13688-A)		20081	Satanta	67870			101.0268333	37.43069444	C	15709579	O
86	1215728	2613234	L00001782	Kansas Department of Transportation				0	7852963661	geer@ksdot.org	700 SW Harrison 7th Floor			KS		Topeka	666033754	T	37	100	0	3.1	26	54.5	146.3	844.3	4 6 13	5		9/29/2000		150.9	995.2	99-ACE-0338-OE	70/7460-1J	1	TOWER	2.3 Km North of Ingalls KS		20069	Ingalls	67853			100.4484722	37.85086111	C	2296473	O
87	1215735	2613241	L00001782	Kansas Department of Transportation				0	7852963661	geer@ksdot.org	700 SW Harrison 7th Floor			KS		Topeka	666033754	T	37	101	0	29.1	5	13.6	121.9	905.3	4 6 13	5		11/21/2000		126.5	1031.8	99-ACE-1264-OE	70/7460-1J	1	TOWER	7.2 Km South and 11.3 Km East of Moscow KS		20189	Moscow	67952			101.0871111	37.25808333	C	2296473	O
88	1215741	2613247	L00001782	Kansas Department of Transportation				0	7852963661	geer@ksdot.org	700 SW Harrison 7th Floor			KS		Topeka	666033754	T	37	101	0	16.1	38	51.6	121.9	1005.8	4 6 13	5		10/23/2000		129.5	1135.3	99-ACE-1258-OE	70/7460-1J	1	TOWER	11.3 Km East and 3.2 Km North of Richfield KS		20129	Richfield	67953			101.6476667	37.28780556	C	2296473	O
89	1215743	2613249	L00001782	Kansas Department of Transportation				0	7852963661	geer@ksdot.org	700 SW Harrison 7th Floor			KS		Topeka	666033754	T	37	101	0	17	43	36.6	121.9	1057.7	4 6 13	5		8/22/2000		126.5	1184.2	99-ACE-1259-OE	70/7460-1J	1	TOWER	12.9 Km South on K27 and 3.2 Km East		20075	Syracuse	67878			101.7268333	37.85472222	C	2296473	O
90	1220719	2618425	L00001782	Kansas Department of Transportation				0	7852963661	geer@ksdot.org	700 SW Harrison 7th Floor			KS		Topeka	666033754	T	37	100	0	37.8	50	56.6	73.2	861.1	4 8 12	7		6/4/2009		79.2	940.3	2008-ACE-437-OE	70/7460-1K	1	TOWER	121 N. Campus Drive		20055	Garden City	67846			100.8490556	37.9605	C	2296473	O
91	1222873	2620620	L00005111	UNION PACIFIC RAILROAD				0	4025441777	UPLICENSING@UP.COM	1400 DOUGLAS ST. STOP 0650			NE		OMAHA	68179	T	37	100	0	22	55	7	60.6	865	NONE	1		1/26/2001		60.6	925.6	00-ACE-2700-OE		1	TOWER	UP DEPOT 3 E RAILROAD AVE		20175	LIBERAL	67901			100.9186111	37.03944444	C	1539048	O
92	1225148	2622894	L00128596	Alltel Corporation				0	7707971070	Network.Regulatory@verizonwireless.com	5055 North Point Pkwy			GA	C	Alpharetta	30022	T	37	101	0	2.6	47	37.3	79.2	1035	4 8 12	7		7/16/2001		85	1120	01-ACE-0166-OE	70/7460-1K	1	TOWER	450 N. Road N		20187	Johnson City	67855			101.7936944	37.58405556	C	2942159	O
93	1226436	2624243	L00008376	American Towers LLC				0	7819264500	faa-fcc@americantower.com	10 Presidential Way			MA	L	Woburn	1801	T	37	101	0	37	56	47.9	134.1	1124.7	4 8 12	7		7/21/2000		137.2	1261.9	00-ACE-1355-OE	70/7460-1K	1	TOWER	Road FF		20075	Syracuse	67878			101.9466389	37.89361111	C	11498342	O
94	1232273	2630263	L00406058	ELDREDGE WELL SERVICE LLC				0	6206492841				549	KS		SATANTA	67870	T	37	100	0	8.1	59	56.6	54.9	905	NONE	1		3/4/2002		58.5	963.5	01-ACE-2131-OE		1	TOWER	1/4 MILE SOUTH OF JCT 56 & 190		20081	SATANTA	67870			100.9990556	37.43558333	C	6251920	O
95	1233985	2632071	L00515016	Snyder Radio Service Inc.				0	6202762434	rsnyder@midusa.net	2307 W Mary Street			KS		Garden City	67846	T	37	100	0	27	48	47.1	152.4	861.4	3 4 5 12	9		12/15/2001		152.4	1013.8	01-ACE-1657-OE	70/7460-1K	1	TOWER	145 Farmland Road South		20055	Garden City	67846			100.8130833	37.9575	C	7053960	O
96	1238580	2636825	L01315558	Linn Operating Inc				0	2818404092	kfreeman@linnenergy.com	600 Travis			TX	C	Houston	77002	T	37	101	0	28.9	23	8.7	57.9	932.4	4 8 12	7		8/10/2005		59.4	991.8	2003-ACE-2852-OE	70/7460-1K	1	TOWER	2225 W. Oklahoma Street		20067	Ulysses	67880			101.38575	37.57469444	C	16825952	O
97	1238628	2636873	L01970650	SBA Towers IX LLC				0	5619957670	ERoach@sbasite.com	8051 Congress Avenue			FL	L	Boca Raton	33487	T	37	100	0	17.4	56	18.8	42.4	868.1	NONE	1		12/7/2012		43.6	911.7	2017-ACE-210-OE		1	GTOWER	1209 W. 1st Street (KS18186-A)		20175	Liberal	67905			100.9385556	37.03816667	C	24896698	O
98	1239378	2637862	L00078621	T L IRRIGATION COMPANY				0	6206752253		JCT HWY 83 & 56			KS		SUBLETTE	67877	T	37	100	0	39	52	17.5	46	894.8	NONE	1		6/30/2003		46	940.8	2003-ACE-1191-OE		1	TOWER	300 YDS N & 100 YDS W OF HWY 83 & HWY 56 JCT		20081	SUBLETTE	67877			100.8715278	37.4775	C	8826398	O
99	1239849	2638593	L00544363	Seward County Broadcasting Co. Inc.				0	6206243891	KSCB@KSCB.net	1410 N. Western Avenue			KS		Liberal	67901	T	37	100	0	34	54	6.5	105.5	861	3 4 5 12	9		12/15/2003		105.5	966.5	2003-ACE-1107-OE	70/7460-1K	1	TOWER	near Liberal Kansas		20175	Liberal	67901			100.9018056	37.05944444	C	7384217	O
100	1240074	2638818	L00981939	United Wireless Communications Inc.				0	6202278641	craigm@ucom.net	1107 McArtor Rd.		117	KS		Dodge City	67801	T	37	100	0	42.4	25	55.9	78	837.9	4 8 12	7		3/17/2004		78	915.9	2003-ACE-1621-OE	70/7460-1K	1	TOWER	Fox Road - WT54XC207A		20069	Ingalls	67835			100.4321944	37.82844444	C	12662698	O
101	1242861	2641828	L00981939	United Wireless Communications Inc.				0	6202278641	craigm@ucom.net	1107 McArtor Rd.		P.O. Box 117	KS		Dodge City	67801	T	37	100	0	10.9	56	27.6	30.5	871.1	NONE	1		3/6/2000		30.5	901.6	2004-ACE-547-OE		1	TOWER	SW of interesection of Western Ave. and 15th Street		20175	Liberal	67901			100.941	37.05302778	C	12662698	O
102	1246401	2645565	L00128596	Alltel Corporation				0	7707971070	Network.Regulatory@verizonwireless.com	5055 North Point Pkwy			GA	C	Alpharetta	30022	T	37	100	0	43.3	38	36.4	57.9	844.6	NONE	1		8/10/2004		60	904.6	2004-ACE-2023-OE		1	POLE	13041 Southwestern Heights Drive (Kismet)		20175	Kismet	67859			100.6434444	37.22869444	C	2942159	O
103	1248054	2647218	L01616450	JMZ Corporation				0	6203800068	zperes@kwikom.com	800 W Miller Rd			KS	C	Iola	66749	T	37	100	0	47.2	12	51.3	91.4	779.3	4 8 12	7		9/15/2005		97.5	876.8	2005-ACE-845-OE	70/7460-1K	1		Approx 2100' S of the Arkansas River & 150' E of the Ford / Gray County line		20057	Cimarron	67801			100.21425	37.77977778	C	19964311	O
104	1249016	2648180	L01616450	JMZ Corporation				0	6203800068	zperes@kwikom.com	800 W Miller Rd			KS	C	Iola	66749	T	37	100	0	59.2	27	19.2	105.2	835.1	4 8 12	7		12/31/2005		106.3	941.4	2005-ACE-1168-OE	70/7460-1K	1		600' North of Ingalls Corporate limits and 900' southwest of Hwy 50		20069	Ingalls	67853			100.4553333	37.83311111	C	19964311	O
105	1249337	2648501	L01970650	SBA Towers IX LLC				0	5619957670	ERoach@sbasite.com	8051 Congress Avenue			FL	L	Boca Raton	33487	T	37	101	0	28.6	22	41.1	103.6	995.5	4 8 12	7		10/18/2005		105.5	1101	2017-ACE-3143-OE	70/7460-1K	1	GTOWER	1481 Road K (KS18184-A)		20093	Lakin	67860			101.3780833	37.94127778	C	24896698	O
106	1249338	2648502	L00981939	United Wireless Communications Inc.				0	6202278641	craigm@ucom.net	1107 McArtor Rd.		117	KS		Dodge City	67801	T	37	101	0	17.7	43	50.2	103.6	1042.1	4 8 12	7		11/8/2005		106.4	1148.5	2005-ACE-1828-OE	70/7460-1K	1	TOWER	US 56 5.9mi SW of Rolla KS		20129	Rolla	67954			101.7306111	37.08825	C	12662698	O
107	1249783	2648947	L01970650	SBA Towers IX LLC				0	5619957670	ERoach@sbasite.com	8051 Congress Avenue			FL	L	Boca Raton	33487	T	37	101	0	27.1	7	28.2	103.9	908.9	4 8 12	7		11/8/2005		105.5	1014.4	2017-ACE-3149-OE	70/7460-1K	1	GTOWER	2780 CC Road (KS18192-A)		20189	Moscow	67952			101.1245	37.37419444	C	24896698	O
108	1249795	2648959	L01970650	SBA Towers IX LLC				0	5619957670	ERoach@sbasite.com	8051 Congress Avenue			FL	L	Boca Raton	33487	T	37	100	0	46.9	52	5.4	103.6	885.7	4 8 12	7		10/4/2005		105.5	991.2	2017-ACE-3144-OE	70/7460-1K	1	GTOWER	140 TV RD W (KS18185-A)		20055	Plymel	67846			100.8681667	37.77969444	C	24896698	O
109	1250452	2649616	L00981939	United Wireless Communications Inc.				0	6202278641	craigm@ucom.net	1107 McArtor Rd		117	KS		Dodge City	67801	T	37	101	0	35.6	49	1.9	104	1051	4 8 12	7		12/4/2005		106	1157	2005-ACE-2030-OE	70/7460-1K	1	TOWER	Old US160 3.6 mi W of Johnson City KS		20187	Johnson City	67855			101.8171944	37.57655556	C	12662698	O
110	1250453	2649617	L01970650	SBA Towers IX LLC				0	5619957670	ERoach@sbasite.com	8051 Congress Avenue			FL	L	Boca Raton	33487	T	37	101	0	53.5	18	28.8	103.9	930.6	4 8 12	7		11/8/2005		105.5	1036.1	2017-ACE-3307-OE	70/7460-1K	1	GTOWER	350 N. Road M (KS18195-A)		20067	Ulysses	67880			101.308	37.58152778	C	24896698	O
111	1250658	2649822	L00981939	United Wireless Communications Inc.				0	6202278641	craig@ucom.net	1107 McArtor Rd.		117	KS		Dodge City	67801	T	38	101	0	4	2	58.5	104	898	4 8 12	7		11/19/2005		106	1004	2005-ACE-2130-OE	70/7460-1K	1	TOWER	S Side of US50 at intersection with Nebraska Rd. 3.5mi W of Holcomb KS		20055	Holcomb	67851			101.0495833	38.00111111	C	12662698	O
112	1250661	2649825	L00981939	United Wireless Communications Inc.				0	6202278641	craigm@ucom.net	1107 McArtor Rd.		117	KS		Dodge City	67801	T	37	100	0	58.7	43	25.1	104	846	4 8 12	7		12/4/2005		106	952	2005-ACE-2129-OE	70/7460-1K	1	TOWER	W of US54 2.0 mi SW of Kismet KS		20175	Kismet	67859			100.7236389	37.18297222	C	12662698	O
113	1250959	2650123	L01616450	JMZ Corporation				0	6203800068	zperes@kwikom.com	800 W Miller Rd			KS	C	Iola	66749	T	37	100	0	24.9	39	56.2	91.4	872.9	4 8 12	7		1/23/2006		97.5	970.4	2005-ACE-1679-OE	70/7460-1K	1		2455 S. Mennoite Road		20055	Garden City	67846			100.6656111	37.92358333	C	19964311	O
114	1251422	2650586	L00981939	United Wireless Communications Inc				0	6202278641	craig@ucom.net	1107 McArtor Rd		117	KS		Dodge City	67801	T	37	100	0	27.7	41	2.2	45.7	865	NONE	1		10/26/2005		45.7	910.7	2005-ACE-1718-OE		1	TOWER	W side of Road 24 2100-ft. N of its intersection with US50		20055	Pierceville	67846			100.6839444	37.89102778	C	12662698	O
115	1252747	2651911	L00334025	Kanza Society Inc.				0	6202757444	engineer@hppr.org	210 North 7th Street			KS		Garden City	67846	T	37	100	0	43	53	44.9	303.8	893	3 4 5 12	9		4/16/2007		304.8	1197.8	2005-ACE-2693-OE	70/7460-1K	1	TOWER	U.S. Highway 83 nine miles south of Garden City		20055	Garden City	67846			100.8958056	37.77861111	C	5094834	O
116	1259692	2658858	L00045397	The Pioneer Telephone Association Inc. d/b/a Pioneer Communications				0	6203563211	matt@pioncomm.net	120 West Kansas Avenue		707	KS	C	Ulysses	67880	T	37	101	0	14.7	35	50.5	91.4	979.5	4 8 12	7		9/6/2007		94.5	1074	2007-ACE-1557-OE	70/7460-1K	1	TOWER	11950 South Road D SW 1/4 Section 28 Township 30S Range 39W Stanton County.		20187	Big Bow	67855			101.5973611	37.40408333	C	2334795	O
117	1259724	2658890	L00045397	The Pioneer Telephone Association Inc. d/b/a Pioneer Communications				0	6203563211	matt@pioncomm.net	120 West Kansas Avenue		707	KS	C	Ulysses	67880	T	37	102	0	25.1	0	13.3	91.4	1098.3	4 8 12	7		9/7/2007		94.5	1192.8	2007-ACE-1559-OE	70/7460-1K	1	TOWER	4900 S. Road X SW 1/4 Section 22 Township 29 S Range 43 W Stanton County		20187	Manter	67862			102.0036944	37.50697222	C	2334795	O
118	1259756	2658922	L00045397	The Pioneer Telephone Association Inc. d/b/a Pioneer Communications				0	6203563211	matt@pioncomm.net	120 West Kansas Avenue		707	KS	C	Ulysses	67880	T	37	101	0	54.3	46	24.1	76.2	1051.1	4 8 12	7		9/12/2007		76.2	1127.3	2007-ACE-1560-OE	70/7460-1K	1	TOWER	787 SW County Road 34 SW 1/4 Section 14- T 26S- R 41W Hamilton County		20075	Syracuse	67878			101.7733611	37.78175	C	2334795	O
119	1259840	2659006	L00045397	The Pioneer Telephone Association Inc. d/b/a Pioneer Communications				0	6203563211	matt@pioncomm.net	120 West Kansas Avenue		707	KS	C	Ulysses	67880	T	38	101	0	42.5	45	39.1	91.4	1095.8	4 8 12	7		9/21/2007		94.5	1190.3	2007-ACE-1678-OE	70/7460-1K	1	TOWER	335 NE County Road 8 SW 1/4 Section 6 Township 22 S Range 40 W Hamilton Co.		20075	Syracuse	67878			101.7608611	38.16180556	C	2334795	O
120	1259841	2659007	L00045397	The Pioneer Telephone Association Inc. d/b/a Pioneer Communications				0	6203563211	matt@pioncomm.net	120 West Kansas Avenue		707	KS	C	Ulysses	67880	T	38	102	0	18.7	0	8.9	91.4	1096.1	4 8 12	7		9/19/2007		94.5	1190.6	2007-ACE-1679-OE	70/7460-1K	1	TOWER	440 NW County Road C SE/4 Section 26 Township 22S Range 43W Hamilton Co.		20075	Coolidge	67878			102.0024722	38.10519444	C	2334795	O
121	1259929	2659095	L00045397	The Pioneer Telephone Association Inc. d/b/a Pioneer Communications				0	6203563211	matt@pioncomm.net	120 West Kansas Avenue		707	KS	C	Ulysses	67880	T	37	101	0	33.3	59	47.5	91.4	1074.6	4 8 12	7		9/18/2007		94.5	1169.1	2007-ACE-1558-OE	70/7460-1K	1	TOWER	12303 SW County Road 31 NW Section 2 Township 26 S Range 43 W Hamilton Co.		20075	Coolidge	67878			101.9965278	37.82591667	C	2334795	O
122	1260011	2659177	L00045397	The Pioneer Telephone Association Inc. d/b/a Pioneer Communications				0	6203563211	matt@pioncomm.net	120 West Kansas Avenue		707	KS	C	Ulysses	67880	T	38	101	0	25.9	31	52.1	91.4	1035.4	4 8 12	7		10/18/2007		91.4	1126.8	2007-ACE-1795-OE	70/7460-1K	1	TOWER	156 Road #250 SE/4 Section 31 Township 22 S Range 38 W Kearny County		20093	Kendall	67860			101.5311389	38.09052778	C	2334795	O
123	1260091	2659348	L00045397	The Pioneer Telephone Association Inc. d/b/a Pioneer Communications				0	6203563211	matt@pioncomm.net	120 West Kansas Avenue		707	KS	C	Ulysses	67880	T	37	101	0	49.8	23	0.3	121.9	953.1	4 8 12	7		10/18/2007		125	1078.1	2007-ACE-1680-OE	70/7460-1K	1	TOWER	996 Road #40 SE Sect. 17- T26S- R37W Kearny County		20093	Lakin	67860			101.3834167	37.7805	C	2334795	O
124	1261371	2660718	L00045397	The Pioneer Telephone Association Inc. d/b/a Pioneer Communications				0	6203563211	matt@pioncomm.net	120 West Kansas Avenue		707	KS	C	Ulysses	67880	T	37	101	0	39.6	20	48.3	36.6	947.6	NONE	1		1/14/2008		36.6	984.2	2007-ACE-2001-OE		1	TOWER	114 E. 6th Street		20189	Hugoton	67951			101.34675	37.17766667	C	2334795	O
125	1261715	2661062	L01211381	SBA Towers II LLC				0	5619957670	ERoach@sbasite.com	8051 Congress Avenue			FL		Boca Raton	33487	T	37	100	0	31.1	50	13.6	56.4	871.4	NONE	1		3/18/2008		59.4	930.8	2007-ACE-3549-OE		1	TOWER	2905 East Mary Street		20055	Garden City	67846			100.8371111	37.99197222	C	15709579	O
126	1262720	2662067	L01211381	SBA Towers II LLC				0	5619957670	ERoach@sbasite.com	8051 Congress Avenue			FL		Boca Raton	33487	T	37	100	0	15.1	52	50.2	91.4	877.5	A1 H 3 11 21 23	7		4/28/2008		94.8	972.3	2010-ACE-1028-OE		4	TOWER	1530 Old Hwy 83 (KS12398-A)		20055	Garden City	67846			100.8806111	37.93752778	C	15709579	O
127	1266609	2665956	L00981939	United Wireless Communications				0	6202278641	craigm@ucom.net	1107 McArtor Road		PO Box 117	KS	C	Dodge City	67801	T	37	101	0	41.6	27	6.4	103.6	956.2	4 8 12	7		1/26/2009		103.6	1059.8	2009-ACE-88-OE	70/7460-1K	1	LTOWER	5945 West Road 21		20067	Ulysses	67880			101.4517778	37.44488889	C	12662698	O
128	1269334	2668681	L01230702	HPB Properties LLC				0	7852321840	dblaha@haydentower.com	2836 NW Hwy 24			KS	L	Topeka	66618	T	37	101	0	6.3	19	12.7	71.6	941.8	4 8 12	7		8/20/2009		73.4	1015.2	2009-ACE-1493-OE	70/7460-1K	1	GTOWER	1403 Road P		20189	Hugoton	67951			101.3201944	37.18508333	C	15929870	O
129	1269972	2669319	L00509341	Sunflower Electric Power Corporation				0	7856282845	jdgeil@sunflower.net	301 West 13th Street			KS		Hays	67601	T	37	100	0	44.1	58	21.6	76.5	889	2	9		11/30/1981		82.3	971.3	2009-ACE-1342-OE		4	BANT	Holcomb Generation Station Boiler House 2.5 Mi SSE of (Finney)		20055	Holcomb	67851			100.9726667	37.92891667	C	6952543	O
130	1271011	2670358	L00981939	United Wireless Communications Inc.				0	6202278641	craigm@ucom.net			117	KS		Dodge City	67801	T	37	100	0	5	55	3	30.5	865.9	NONE	1		10/2/2009		30.5	896.4	2009-ACE-1147-OE		1	TOWER	1370 S Kansas Ave		20175	Liberal	67901			100.9175	37.01805556	C	12662698	O
131	1272458	2671805	L00008376	American Towers LLC				0	7819264500	faa-fcc@americantower.com	10 Presidential Way			MA	L	Woburn	1801	T	37	100	0	22.3	37	37.1	89.9	846.4	4 8 12	7		4/1/2010		96	942.4	2009-ACE-2080-OE	70/7460-1K	1	TOWER	Plains KS		20119	Plains	67869			100.6269722	37.25619444	C	11498342	O
132	1272768	2672115	L01970650	SBA Towers IX LLC				0	5619957670	ERoach@sbasite.com	8051 Congress Avenue			FL	L	Boca Raton	33487	T	37	101	0	16.9	55	3.3	48.8	1102.2	NONE	1		7/26/2010		50.3	1152.5	2017-ACE-3139-OE		1	GTOWER	165 Road 8 (KS18178-A)		20129	Elkhart	67950			101.9175833	37.00469444	C	24896698	O
133	1273007	2672354	L00981939	United Wireless Communications				0	6202278641	craigm@unitedtelcom.net	1107 McArtor Road		117	KS		Dodge City	67801	T	37	101	0	32.6	21	16.9	30.4	931.1	NONE	1		7/26/2010		32.3	963.4	2009-ACE-1256-OE		1	TOWER	In Ulysses KS at the intersection of S Missouri and Oklahoma Ave		20067	Ulysses	67880			101.3546944	37.57572222	C	12662698	O
134	1273608	2672955	L00509341	Sunflower Electric Power Corporation				0	7856282845	jdgeil@sunflower.net	301 West 13th Street			KS		Hays	67601	T	37	101	0	18.4	28	13.3	121.9	948.5	4 6 12	5		11/5/2010		127	1075.5	2010-ACE-241-OE	70/7460-1K	1	TOWER	Approx 500 feet North East of intersection of S Rd D and Co Rd 17		20067	Ulysses	67880			101.4703611	37.50511111	C	6952543	O
135	1274182	2673529	L00981939	United Wireless Communications Inc				0	6202278641	craigm@unitedtelcom.net	1107 McArtor Road		117	KS	C	Dodge City	67801	T	37	101	0	18.5	0	26.3	103.6	914	4 8 12	7		6/28/2010		105	1019	2010-ACE-1625-OE	70/7460-1K	1	LTOWER	551 Road 100		20081	Satanta	67870			101.0073056	37.60513889	C	12662698	O
136	1274749	2674096	L00008376	American Towers LLC				0	7819264500	faa-fcc@americantower.com	10 Presidential Way			MA	L	Woburn	1801	T	37	100	0	35	55	18.4	89.9	849.2	4 8 12	7		6/28/2011		91.4	940.6	2013-ACE-2765-OE	70/7460-1K	1	GTOWER	16873 Road I (311680)		20175	Liberal	67901			100.9217778	37.22638889	C	11498342	O
137	1275187	2674614	L00981939	United Wireless Communications Inc				0	6202278641	craigm@unitedtelcom.net	1107 McArtor Road		117	KS		Dodge City	67801	T	37	101	0	4.8	8	39.1	57.9	918	NONE	1		7/26/2010		60.3	978.3	2009-ACE-1338-OE		1	TOWER	7 miles South and 2.2 West of Woods Ks		20189	Woods	67951			101.1441944	37.068	C	12662698	O
138	1275189	2674616	L00981939	United Wireless Communications Inc				0	6202278641	craigm@unitedtelcom.net	1107 McArtor Road		117	KS		Dodge City	67801	T	37	101	0	19.1	29	3.2	57.9	988.7	NONE	1		7/26/2010		57.9	1046.6	2010-ACE-527-OE		1	TOWER	5 south and 8 east of Rolla Ks		20189	Rolla	67951			101.4842222	37.03863889	C	12662698	O
139	1275190	2674617	L01970650	SBA Towers IX LLC				0	5619957670	ERoach@sbasite.com	8051 Congress Avenue			FL	L	Boca Raton	33487	T	37	101	0	23.2	46	54.6	103.6	1034.8	4 8 12	7		7/26/2010		105.8	1140.6	2017-ACE-3151-OE	70/7460-1K	1	GTOWER	1552 BLVD V (KS18194-A)		20129	Richfield	67953			101.7818333	37.27311111	C	24896698	O
140	1275194	2674621	L00981939	United Wireless Communications Inc				0	6202278641	craigm@unitedtelcom.net	1107 McArtor Road		117	KS		Dodge City	67801	T	37	101	0	49.3	32	31.6	57.9	992.4	NONE	1		9/6/2010		57.9	1050.3	2010-ACE-526-OE		1	TOWER	2 Miles North of Kendall KS		20075	Kendall	67857			101.5421111	37.94702778	C	12662698	O
141	1275197	2674624	L00981939	United Wireless Communication Inc				0	6202278641	craigm @unitedtecom.net	1107 McArtor Road		117	KS		Dodge City	67801	T	37	100	0	28.7	40	18.2	57.9	853.1	NONE	1		7/26/2010		59.4	912.5	2009-ACE-1798-OE		1	TOWER	12 miles North and 2 West of Copeland KS		20081	Copeland	67877			100.6717222	37.70797222	C	12662698	O
142	1276523	2675950	L00064990	Wheatland Electric Cooperative Inc				0	6208725885	jpkassel@weci.net	101 S Main St		230	KS		Scott City	67871	T	38	101	0	31.5	45	0	72.6	1098	4 8 12	7		4/1/2011		76.2	1174.2	2010-ace-1568-oe	70/7460-1K	1	TOWER	Highway 27 & County Road DD		20071	Tribune	67879			101.75	38.27541667	C	6121354	O
143	1278537	2677965	L00981939	United WIreless Communications Inc.				0	6202270864	craigm@unitedtelcom.net	1107 McArtor Road			KS		Dodge City	67801	T	38	101	0	29.7	45	41.1	91.4	1095.7	4 8 12	7		4/30/2011		96	1191.7	2010-ACE-3540-OE	70/7460-1K	1	TOWER	13 miles north of Syracuse Kansas		20075	Syracuse	67878			101.7614167	38.17491667	C	12662698	O
144	1278750	2678178	L00128596	Alltel Corporation				0	7707971070	Network.Regulatory@verizonwireless.com	5055 North Point Pkwy			GA	C	Alpharetta	30022	T	37	100	0	5.6	59	30	47.2	903.4	NONE	1		10/29/2011		49	952.4	2011-ACE-2622-OE		1	TOWER	804 Wichita Ave		20081	Satanta	67870			100.9916667	37.43488889	C	2942159	O
145	1279252	2678680	L00128596	Alltel Corporation				0	7707971070	Network.Regulatory@verizonwireless.com	5055 North Point Pkwy			GA	C	Alpharetta	30022	T	37	101	0	38.9	45	24	38.1	984.8	NONE	1		12/15/2011		42.7	1027.5	2011-ACE-177-OE		1	TOWER	West Grant Avenue		20075	Syracuse	67878			101.7566667	37.97747222	C	2942159	O
146	1281335	2680763	L01970650	SBA Towers IX LLC				0	5619957670	ERoach@sbasite.com	8051 Congress Avenue			FL	L	Boca Raton	33487	T	37	100	0	20.1	53	26	60.4	858	NONE	1		3/29/2012		61	919	2017-ACE-3145-OE		1	LTOWER	1713 East 8th Street (KS18187-A)		20175	Liberal	67905			100.8905556	37.05558333	C	24896698	O
147	1281336	2680764	L00419861	United Wireless Communications Inc.				0	6202278641	craigm@unitedtelcom.net	1107 North McArtor Road			KS		Dodge City	67801	T	37	100	0	16.1	53	16.8	89.9	873.8	4 8 12	7		10/22/2012		91.4	965.2	2011-ACE-2650-OE	70/7460-1K	1	TOWER	2 Kilometers east highway 83 and 160 in Seward County		20175	Liberal	67870			100.888	37.27113889	C	6163471	O
148	1281838	2681266	L00128596	Alltel Corporation				0	7707971070	Network.Regulatory@verizonwireless.com	5055 North Point Pkwy			GA	C	Alpharetta	30022	T	37	101	0	45.1	20	49.1	36.3	947.6	NONE	1		3/20/2012		38.1	985.7	2011-ACE-410-OE		1	TOWER	106 East Fifth Street		20189	Hugoton	67951			101.3469722	37.17919444	C	2942159	O
149	1282601	2682029	L01686072	HAMILTON COUNTY HOSPITAL				0	6203845835		700 NORTH HUSER			KS		SYRACUSE	67878	T	37	101	0	4.8	44	33.4	36.5	997.6	4 5 12	9		2/8/2012		36.5	1034.1	2011-ACE-3255-OE	70/7460-1K	1	TOWER	700 NORTH HUSER		20075	SYRACUSE	67878			101.7426111	37.98466667	C	21459391	O
150	1286388	2685816	L00008376	American Towers LLC				0	6785643236	faa-fcc@americantower.com	10 Presidential Way			MA	L	Woburn	1801	T	37	101	0	10.7	12	5.9	91.4	919.6	4 8 12	7		2/15/2013		92.4	1012	2012-ACE-1737-OE	70/7460-1K	1	GTOWER	1862 US 50 (#278043)		20093	Deerfield	67838			101.2016389	37.96963889	C	11498342	O
151	1286573	2686001	L00419861	United Wireless Communications Inc.				0	6202278641	craigm@unitedtelcom.net	1107 McArtor Road		1107	KS	C	Dodge City	67801	T	37	100	0	22.4	58	46.1	36.6	900.8	NONE	1		4/8/2013		36.6	937.4	2012-ACE-2271-OE		1	LTOWER	Approx 1/2 mile South of the Intersection of U.s. Hwy 56 and St Hwy 190		20081	Satanta	67870			100.9794722	37.43955556	C	6163471	O
152	1288528	2687957	L01315558	Linn Operating Inc				0	2818404092	kfreeman@linnenergy.com	600 Travis			TX	C	Houston	77002	T	37	100	0	59.1	57	51.8	58	903	NONE	1		8/14/2013		61	964	2013-ACE-1466-OE		1	LTOWER	2 miles SE of Satanta Kansas at Intersection of Co Rd 230 and CO Rd Hh		20081	Satanta	67870			100.9643889	37.41641667	C	16825952	O
153	1288529	2687958	L01315558	Linn Operating Inc.				0	2818404092	kfreeman@linnenergy.com	600 Travis			TX	C	Houston	77002	T	37	101	0	33	23	9.4	12.2	932.3	NONE	1		8/14/2013		14.3	946.6	2013-ACE-1664-OE		1	LTOWER	2225 W Oklahoma Ave		20067	Ulysses	67880			101.3859444	37.57583333	C	16825952	O
154	1290269	2689698	L00419861	Dodge City Cooperative Exchange DBA Pride Ag Resources				0	6202254193	rbroz@prideag.com	710 W. Trail			KS	H	Dodge City	67801	T	37	100	0	19.9	20	52.6	55.4	801.6	4 8 12	7		7/29/2013		69.5	871.1	2013-ACE-1707-OE	70/7460-1K	1	BTWR	122 South Main		20069	Cimarron	67835			100.3479444	37.80552778	C	6163471	O
155	1290371	2689800	L00419861	United Wireless CommunicationsInc				0	6202278641	craigm@unitedtelcom.net	117 McArter Road		1107	KS	C	Dodge City	67801	T	37	101	0	41	33	50.9	85.3	965.6	4 8 12	7		4/10/2015		85.3	1050.9	2013-ACE-3016-OE	70/7460-1K	1	LTOWER	64 North Big Bow		20187	Johnson City	67855			101.5641389	37.57805556	C	6163471	O
156	1291337	2690854	L01839454	Primera Iglesia Bautista Ulysses Inc.				0	6203563657	emembety45@hotmail.com	442 W. Nebraska Ave.			KS	C	Ulysses	67880	T	37	101	0	2	21	47	28	933	NONE	1		4/7/2015		28	961	2013-ACE-3081-OE		1	LTOWER	442 W. Nebraska Ave.		20067	Ulysses	67880			101.3630556	37.58388889	C	23081482	O
157	1295695	2695214	L01970650	SBA Towers IX LLC				0	5619957670	ERoach@sbasite.com	8051 Congress Avenue			FL	L	Boca Raton	33487	T	37	100	0	17.2	56	30.9	43.9	872.6	NONE	1		8/4/2015		43.9	916.5	2014-ACE-3220-OE		1	MTOWER	1411 West 15th Street		20175	Liberal	67901			100.9419167	37.05477778	C	24896698	O
158	1300739	2700356	L01145911	AT&T Mobility Spectrum LLC				2147466410	8556997073	FCCMW@att.com	208 S. Akard St. RM 1015			TX	L	Dallas	75202	T	37	100	0	25.3	54	3.1	91.4	869.3	4 8 12	7		12/11/2016		93.3	962.6	2016-ACE-2739-OE	70/7460-1L	1	LTOWER	1364 North VFW Road		20055	Garden City	67846			100.9008611	37.99036111	C	14980726	O
159	1305918	2705614	L02075446	Tillman Infrastructure LLC				0	2127061677	dmstipo@tillmaninfrastructure.com	152 West 57th Street			NY	L	New York	10019	T	37	100	0	20.4	33	15.8	128	862.5	4 8 12	7		5/6/2018		129.8	992.3	2017-ACE-5545-OE	70/7460-1L	1	GTOWER	99067 Road		20069	Ingalls	67853			100.5543889	37.87233333	C	25969999	O
160	1307144	2706840	L02140563	Vertical Bridge Development LLC				0	5614064015	fcc-faa@verticalbridge.com	750 Park of Commerce Dr.			FL	L	Boca Raton	33487	T	37	101	0	18.3	6	19.3	91.4	916.5		7		9/14/2018		94.5	1011	2018-ACE-2299-OE		1	GTOWER	CC Road / US-KS-5037		20189	Moscow	67701			101.1053611	37.37175	C	26963173	O
161	1307486	2707182	L02140563	Vertical Bridge Development LLC				0	5614064015	fcc-faa@verticalbridge.com	750 Park of Commerce Dr.			FL	L	Boca Raton	33487	T	37	101	0	40.2	46	31.1	91.4	1041.3	4 8 12	7		10/13/2018		94.5	1135.8	2018-ACE-2995-OE	70/7460-1L	1	GTOWER	203 7th Street / US-KS-5038		20129	Richfield	67953			101.7753056	37.27783333	C	26963173	O
162	1307495	2707191	L02140563	Vertical Bridge Development LLC				0	5614064015	fcc-faa@verticalbridge.com	750 Park of Commerce Dr.			FL	L	Boca Raton	33487	T	38	100	0	16.6	50	13.4	76.2	864.2	4 8 12	7		11/19/2018		79.2	943.4	2018-ACE-2871-OE	70/7460-1L	1	LTOWER	N. JENNIE BARKER ROAD / US-KS-5033		20055	Garden City	67846			100.8370556	38.00461111	C	26963173	O
163	1307506	2707202	L01888967	APC Towers LLC				0	9193241945	dagresta@apctowers.com	8601 Six Forks Road			NC	L	RALEIGH	27615	T	38	101	0	7.1	45	10.8	76.2	1092.2	4 8 12	7		11/3/2018		77.7	1169.9	2018-ACE-2534-OE	70/7460-1L	1	GTOWER	West side of Hwy 27 0.3 miles south of County Road CC		20071	Tribune	67879			101.753	38.28530556	C	23897788	O
164	1308129	2707826	L02075446	Tillman Infrastructure LLC				0	2127061677	dmstipo@tillmaninfrastructure.com	152 West 57th Street			NY	L	New York	10019	T	37	101	0	30.5	19	51	122.2	905.2	4 8 12	7		4/6/2019		123.7	1028.9	2020-ACE-1034-OE	70/7460-1L	1	GTOWER	1793 East Hampton Road		20067	Ulysses	67880			101.3308333	37.57513889	C	25969999	O
165	1308731	2708428	L00509341	Sunflower Electric Power Corporation				0	6202725444	jgeil@sunflower.net	301 West 13th St.			KS	C	Hays	67601	T	37	101	0	30	14	51.4	78.9	932.8	4 8 12	7		2/20/2019		78.9	1011.7	2017-ACE-5832-OE	70/7460-1L	1	LTOWER	1110 Rd. 18		20189	Hugoton	67951			101.2476111	37.14166667	C	6952543	O
166	1310517	2710214	L02060431	Uniti Towers LLC				5015370769	5018500820	ginger.majors@cslreit.com	10802 Executive Center Drive			AR	L	Little Rock	72211	T	37	100	0	10.8	52	18	91.4	885.7	4 8 12	7		4/12/2021		95.1	980.8	2019-ACE-1939-OE	70/7460-1L	1	LTOWER	Haskell County Line Road 10		20081	Plymell	67877			100.8716667	37.73633333	C	25999053	O
167	1310705	2710402	L02215827	City of Garden City				0	6202761290	Kent.Pottorf@gardencityks.us	140 Harvest St			KS	G	Garden City	67846	T	37	100	0	15.6	49	53	70.1	858.9	4 8 12	7		5/15/2020		70.1	929	2018-ACE-7113-OE	70/7460-1L	1	LTOWER	325 S JennieBarker Rd		20055	Garden City	67846			100.8313889	37.95433333	C	27885557	O
168	1311271	2710968	L00037716	Seward County Communications Center				0	6203092025	Pam.Johnson@911liberal.org	501 N. Washington			KS	G	Liberal	67901	T	37	100	0	38.5	52	32.8	108.8	871.1	4 8 12	7		8/27/2019		108.8	979.9	2018-ACE-6457-OE	70/7460-1L	1	GTOWER	Located 0.62 NM from the intersection of Tucker Rd and Webb Rd.		20175	Liberal	67901			100.8757778	37.07736111	C	2299303	O
169	1312177	2711874	L01857462	PI Tower Development LLC C/O LendLease Americas Inc.				0	8478260958	jacqueline.brown@lendlease.com	2320 Cascade Pointe Blvd			NC	L	Charlotte	23223	T	37	100	0	57.2	50	26	45.7	860.1	NONE	1		11/12/2019		46.9	907	2019-ACE-4483-OE		1	MTOWER	E Spruce St		20055	Garden City	67846			100.8405556	37.96588889	C	23395601	O
170	1312582	2712366	L02291671		Timothy	Ingram		0	6206266356	affordablehas@gmail.com	21 South Western			KS	I	Liberal	67901	T	37	100	0	20.3	56	24.1	30.5	870.8	NONE	1		5/15/2020		30.5	901.3	2019-ACE-6461-OE		1	LTOWER	21 South Western		20175	Liberal	67901			100.9400278	37.03897222	C	28805299	O
171	1313497	2713281	L01857462	PI Tower Development LLC				0	5853300211	jacqueline.brown@lendease.com	2320 Cascade Pointe Blvd Suite 300			NC	L	Charlotte	28208	T	38	100	0	0.1	52	24.3	77.7	876.6	4 8 12	7		3/18/2020		77.7	954.3	2018-ACE-5951-OE	70/7460-1L	1	LTOWER	North Third Street		20055	Garden City	67846			100.8734167	38.00002778	C	23395601	O
172	1313774	2713558	L01970650	SBA Towers IX LLC				0	5619957670	ERoach@sbasite.com	8051 Congress Avenue			FL	L	Boca Raton	33487	T	37	101	0	34.3	19	56.2	150.9	947.9	4 8 12	7		7/20/2020		152.4	1100.3	2019-ACE-5364-OE	70/7460-1L	1	GTOWER	1454 #3 Road 13 (KS22330-A)		20189	Hugoton	67951			101.3322778	37.19286111	C	24896698	O
173	1313846	2713630	L02060431	Uniti Towers LLC				0	5018500820	DL_Regulatory@uniti.com	10801 Executive Center Drive			AR	L	Little Rock	72211	T	37	100	0	26.3	55	29.8	53.6	868.4	NONE	1		6/30/2020		56.6	925	2019-ACE-1456-OE		1	MTOWER	1104 S. Kansas Avenue		20175	Liberal	67901			100.9249444	37.02397222	C	25999053	O
174	1314839	2714623	L01857462	PI Tower Development LLC c.o LendLease Americas Inc.				0	5854020632	Chad.Rumsey@lendease.com	2320 Cascade Pointe Blvd Suite 300			NC	L	Charlotte	28208	T	37	100	0	42.8	53	46.9	35.1	867.8	NONE	1		7/15/2020		36.6	904.4	2020-ACE-1459-OE		1	MTOWER	W Jones Ave & N Boots Rd		20055	Garden City	67846			100.8963611	37.97855556	C	23395601	O
175	1033299	598458	L02191498	Southwind Broadcasting LLC				0	6202762360	ronaldmetzinger@yahoo.com	c/o Hinkle Law Firm LLC			KS	L	Wichita	67206	T	38	100	0	4	53	55	83.2	879.4	1 3 11 21	9		1/1/1994		83.2	962.6			4	4TA1	TWR 1 - 8 KM ENE		20055	HOLCOMB	67846			100.8986111	38.00111111	C	27184407	O
176	1033300	598459	L02191498	Southwind Broadcasting LLC				0	6202762360	ronaldmetzinger@yahoo.com	c/o Hinkle Law Firm LLC			KS	L	Wichita	67206	T	38	100	0	0	53	54	83.2	879.4	1 3 11 21	9		1/1/1994		83.2	962.6			4	4TA2	TWR 2 - 8 KM ENE		20055	HOLCOMB	67846			100.8983333	38	C	27184407	O
177	1033301	598460	L02191498	Southwind Broadcasting LLC				0	6202762360	ronaldmetzinger@yahoo.com	c/o Hinkle Law Firm LLC			KS	L	Wichita	67206	T	38	100	0	1	53	51	68.6	879.4	1	2		1/1/1994		68.6	948			4	4TA3	TWR 3 - 8 KM ENE		20055	HOLCOMB	67846			100.8975	38.00027778	C	27184407	O
178	1033302	598461	L02191498	Southwind Broadcasting LLC				0	6202762360	ronaldmetzinger@yahoo.com	c/o Hinkle Law Firm LLC			KS	L	Wichita	67206	T	38	100	0	3	53	57	68.6	879.4	1	2		1/1/1994		68.6	948			4	4TA4	TWR 4 - 8 KM ENE		20055	HOLCOMB	67846			100.8991667	38.00083333	C	27184407	O
