# Supplementary material for: Broad-scale changes in lesser prairie-chicken habitat
Source: PLoS One. 2024 May 31;19(5):e0304452. doi: 10.1371/journal.pone.0304452 (PMC11142685; doi:10.1371/journal.pone.0304452)
Supplement: S3 File — (CSV) [file pone.0304452.s003.csv]

OID_	OBJECTID	KID	STATE_CODE	COUNTY_COD	API_WELL_N	API_WORKOV	FIELD_NAME	FIELD_KID	LEASE_NAME	WELL_NAME	WELL_CLASS	OPERATOR_N	OPERATOR_K	PRINCIPAL_	TOWNSHIP	TOWNSHIP_D	RANGE	RANGE_DIRE	SECTION	SUBDIVISIO	SUBDIVIS_1	SUBDIVIS_2	SUBDIVIS_3	SPOT	FEET_NORTH	FEET_EAST_	REFERENCE_	ROTARY_TOT	STATUS	SPUD_DATE	PERMIT_DAT	COMPLETION	API_NUMBER	PLUG_DATE	ELEVATION_	ELEVATION1	ELEVATIO_1	PRODUCING_	NAD27_LATI	NAD27_LONG	NAD83_LATI	NAD83_LONG	LONGITUDE_	COMPLETI_1	WELL_TYPE	COUNTY
0	186	1021019109	15	189	22360		Moscow	1027625196	Hjv Keating 'A'	1	Plugged and Abandoned	ANADARKO PETROLEUM CORP.	1027997320	6	32	S	35	W	17	NW	NW				-1200	-4850	NE	6450	GAS-P&A	12/5/2000 0:00	11/20/2000 0:00	12/19/2000 0:00	15-189-22360	4/21/2004 0:00	3032	3006	3030	Morrow	37.2680514	-101.1563964	37.2680755	-101.1568352	FOOTAGES	2000	GAS	Stevens
1	628	1031003517	15	129	20812	1	Kinsler	1000149954	Breeding	22-Jan		VINTAGE PETROLEUM	0		31	S	40	W	22	SE	NW	E2			1980	-1650	SE	6000	GAS	6/15/2000 0:00		6/20/2000 0:00	15-129-20812-0001		3303	0	0		37.3359125	-101.6519705	37.3359348	-101.6524131	FOOTAGES	2000	GAS	Morton
2	979	1005467793	15	175	441		Hugoton Gas Area	1000148164	Davis 'C'	1	Producing	Cities Service Oil Co.	1028004532	6	31	S	32	W	16	NW	SE	SE	SE		-2540	2540	NW	2745	GAS	7/11/1951 0:00		7/18/1951 0:00	15-175-00441		2864	0	0	Chase Group	37.3517872	-100.8066361	37.3518097	-100.8070737	FOOTAGES	1951	GAS	Seward
3	3114	1007795765	15	189	628		Hugoton Gas Area	1000148164	Greenwood	1	Producing	WESTERN PRODUCTION	1044201639	6	34	S	38	W	11	NE					3960	-1320	SE	2800	GAS	4/22/1931 0:00		5/20/1931 0:00	15-189-00628		0	3173	3178	Chase Group	37.1082714	-101.4152111	37.108297	-101.4156483	FOOTAGES	1931	GAS	Stevens
4	2955	1033759593	15	189	740		Hugoton Gas Area	1000148164	O. T. Mitchell	1	Recompleted	Argus Production Co.	0	6	35	S	37	W	18	NW					3960	-3960	SE	2850	GAS	8/5/1930 0:00		8/31/1930 0:00	15-189-00740		0	0	3158	Chase Group	37.0069958	-101.3876677	37.0070226	-101.388107	FOOTAGES	1930	GAS	Stevens
5	2973	1020066921	15	81	21355		Eubank	1000148974	Clawson 'C'	3	Producing	Anadarko Petroleum Corp.	1047197072		29	S	34	W	4	SW	NE				1980	1980	SW	5468	OIL	11/21/2000 0:00	9/26/2000 0:00	3/1/2001 0:00	15-081-21355		3013	3001	3012	Lansing	37.5529102	-101.0466027	37.5529343	-101.047049	FOOTAGES	2001	OIL	Haskell
6	2975	1019411198	15	189	10150	1	Hugoton Gas Area	1000148164	Mcclure Gas Unit 'D'	1		Anadarko Petroleum Corp.	0	6	31	S	38	W	34	NW	NW	SE	SE		4100	-3970	SE	2574	GAS	2/22/1964 0:00		3/5/1964 0:00	15-189-10150-0001		0	3133	0	Chase Group	37.3122038	-101.442892	37.312227	-101.44333	FOOTAGES	1964	GAS	Stevens
7	2780	1020087702	15	55	21702		Hugoton	1000148164	Miller	2-Jan	Producing		1028004873		26	S	32	W	3	NE	N2	N2	N2		5760	-1320	SE	1680	GAS	11/9/2000 0:00	10/13/2000 0:00	11/28/2000 0:00	15-055-21702		2844	2839	0		37.8257153	-100.8021289	37.82574	-100.80257	GPS	2000	GAS	Finney
8	2784	1018923828	15	81	21338		Panoma	1000149964	Fromong	12-Mar	Producing	Pioneer Natural Resources USA, Inc.	1037042789		30	S	34	W	12	NW	NW	SE	SE		-1250	1250	NW	2990	GAS	8/28/2000 0:00	8/8/2000 0:00	9/22/2000 0:00	15-081-21338		2977	2972	0	Council Grove	37.4569586	-100.9936372	37.4569834	-100.9940824	FOOTAGES	2000	GAS	Haskell
9	2785	1018923831	15	81	21341		Eubank	1000148974	Hall	2	Plugged and Abandoned	American Energies Corp.	1027997511		29	S	34	W	28	SW					1320	1320	SW	5490	D&A	9/3/2000 0:00	8/14/2000 0:00	9/12/2000 0:00	15-081-21341	9/12/2000 0:00	2933	2988	0	Chesteran	37.4931768	-101.0483109	37.4932012	-101.0487568	FOOTAGES	2000	D&A	Haskell
10	2786	1018923832	15	81	21342		Atkins	1022009941	Atkins 'N'	1	Recompleted	Oxy USA, Inc.	1028004532		27	S	33	W	4	SE	S2	N2			966	-1271	SE	5350	OIL	9/13/2000 0:00	8/22/2000 0:00	10/6/2000 0:00	15-081-21342		2950	2937	0	Morrow	37.7249257	-100.9297381	37.7249495	-100.9301821	FOOTAGES	2000	OIL	Haskell
11	2804	1020066911	15	81	20359		Eubank	1000148983	Hungate	13-Mar	Recompleted	Mesa Pet.	1027997687	6	29	S	34	W	13	NW	NW	SE	NW		4520	-4520	SE	5500	OIL	3/7/1985 0:00		3/20/1985 0:00	15-081-20359		2965	2956	0	Lansing-Kansas City, Marmaton	37.5309901	-100.9958556	37.5310145	-100.9963013	FOOTAGES	1985	OIL	Haskell
12	2805	1020066916	15	81	21350		Koenig	1000148983	Yuncker 'A'	9	Producing		1047197072		29	S	34	W	14	NE	NE				-660	-660	NE	5500	OIL	9/8/2000 0:00	9/8/2000 0:00	11/9/2000 0:00	15-081-21350		0	2959	0	Kansas City	37.5312973	-101.0008088	37.5313219	-101.0012549	FOOTAGES	2000	OIL	Haskell
13	3233	1006818544	15	129	70322		Unknown	0	Morton County	1	Plugged and Abandoned	COLORADO INTERSTATE GAS CO.	1027999223	6	33	S	43	W	18	NE					0	0		1273	SWD-P&A			5/28/1958 0:00	15-129-70322	3/23/1984 0:00	0	0	0		37.1814068	-102.0299109	37.1814282	-102.0303613	QUARTER_CALLS	1958	SWD	Morton
14	2472	1020066907	15	75	20736		Wildcat	1027625196	Klassen	1-Nov	Plugged and Abandoned		1028004761		26	S	40	W	11	NE	SE				-1980	-660	NE	5750	D&A	12/9/2000 0:00	9/15/2000 0:00	12/20/2000 0:00	15-075-20736	12/19/2000 0:00	3429	3415	0	Morrow	37.8041247	-101.6554705	37.8041386	-101.6559203	FOOTAGES	2000	D&A	Hamilton
15	6361	1002875831	15	129	10294		Greenwood Gas Area	1000149950	Miller 'R'	1	Recompleted	Cities Service Co.	1027997559	6	33	S	42	W	8	SE	NW	NW			2310	-2310	SE	3265	GAS	4/15/1953 0:00		4/24/1953 0:00	15-129-10294		3507	3507	3507	Shawnee Group	37.1916089	-101.9075778	37.1916314	-101.9080245	FOOTAGES	1953	GAS	Morton
16	6402	1002875832	15	129	10296		Berryman	1000149940	Berryman Richfield Unit, Was D. Mills 1	18-1	Plugged and Abandoned	CITIES SERVICE CO	1044201639	6	33	S	41	W	9	NW	SE				-1980	1980	NW	5147	OIL-P&A	7/15/1963 0:00		5/7/1963 0:00	15-129-10296	2/26/2014 0:00	0	3419	0	Mrw U	37.1944788	-101.7842546	37.1945026	-101.7846979	FOOTAGES	1963	OIL	Morton
17	6427	1001243744	15	93	21218		Orange-J Northwest	1000149178	Victor 'B'	13-Jan	Approved Intent to Drill	BEREXCO INC	1027997475	6	25	S	35	W	13	NE	SE				3300	-660	SE	5300	O&G	5/15/1992 0:00	5/14/1992 0:00		15-093-21218		0	0	0		37.8815013	-101.105689	37.881523	-101.1061359	FOOTAGES		O&G	Kearny
18	6433	1002875786	15	129	10244		Wilburton	1000149980	Crawley 'B'	2	Converted to EOR Well	Cities Service Oil Co.	1027997559	6	35	S	41	W	4	NW	SE				3291	-3295	SE	5295	OIL-P&A	9/21/1961 0:00		10/12/1961 0:00	15-129-10244	7/15/1998 0:00	3485	3485	3483	Shawnee Group	37.0342507	-101.7835371	37.0342751	-101.783978	FOOTAGES	1961	OIL	Morton
19	6267	1002875775	15	129	10232		Greenwood Gas Area	1000149950	N. Baughman	1	Recompleted	CITIES SERVICE CO	1027997559	6	33	S	42	W	16	SW	NE	NE			2310	-2970	SE	3406	GAS	3/8/1953 0:00		4/22/1953 0:00	15-129-10232		3509	0	3509	Lansing-Kansas City, Shawnee	37.177056	-101.8916468	37.1770787	-101.8920928	FOOTAGES	1953	GAS	Morton
20	5659	1002876201	15	129	30088		Hugoton Gas Area	1000148164	E. C. Mingenback Gas Unit	2	Producing	TEXACO INC	1028004532	6	34	S	39	W	31	NE	NE	SW	SW		4071	-1248	SE	2736	GAS	11/23/1965 0:00		12/22/1965 0:00	15-129-30088		3343	3343	0	Chase Group	37.0508421	-101.5956408	37.05087	-101.59608	GPS	1965	GAS	Morton
21	5663	1002876214	15	129	30113		Wilburton	1000149980	Matern 'A'	2	Plugged and Abandoned	CITIES SERVICE CO	1027997559	6	34	S	41	W	34	SW	NW	NE	SW		1987	661	SW	5535	GAS-P&A	9/30/1966 0:00		10/28/1966 0:00	15-129-30113	8/29/2012 0:00	3459	3451	0	Mrw L	37.0452579	-101.7700482	37.0452826	-101.7704889	FOOTAGES	1966	GAS	Morton
22	5664	1002876216	15	129	30115		Greenwood Gas Area	1000149950	Kansas	13-Feb	Plugged and Abandoned	Davis Drilling Co.	1027995989	6	34	S	43	W	13	SE	SW				660	-1977	SE	4775	GAS-P&A	11/11/1966 0:00		12/22/1966 0:00	15-129-30115	5/26/1994 0:00	3467	3462	0	Lans	37.0847756	-101.9420463	37.0847983	-101.942493	FOOTAGES	1966	GAS	Morton
23	5684	1002876146	15	129	21284		Hugoton Gas Area	1000148164	Milburn 'C'	16-Jan	Producing	Hugoton Energy Corp.	1045105624	6	31	S	40	W	16	SW	SE				694	-3248	SE	5750	GAS	5/26/1994 0:00	5/24/1994 0:00	8/4/1994 0:00	15-129-21284		3312	3307	0	Chase Group	37.3468466	-101.6757851	37.34687	-101.67623	GPS	1994	GAS	Morton
24	5642	1002876132	15	129	20085		Panoma Gas Area	1000149964	Baker Gas Unit 'B'	2	Producing	Amoco Production Co.	1037042789	6	31	S	39	W	4	NE	S2	S2	S2		-2590	-1250	NE	2951	GAS	5/14/1972 0:00		6/1/1972 0:00	15-129-20085		3198	3193	0	Council Grove Group	37.3813155	-101.5607125	37.3813376	-101.5611546	FOOTAGES	1972	GAS	Morton
25	5685	1002876148	15	129	21476		Hugoton Gas Area	1000148164	Sitton Gas Unit 'A'	2-H	Producing	Anadarko Petroleum Corp.	1028004532	6	35	S	39	W	4	SE	SE	NW			1279	-1260	SE	3000	GAS	12/23/1996 0:00	12/11/1996 0:00	1/22/1997 0:00	15-129-21476		0	3306	0	Chase Group	37.02827	-101.55927	37.0282948	-101.5597052	GPS	1997	GAS	Morton
26	5686	1002876150	15	129	21525		Hugoton Gas Area	1000148164	Dorth Unit	2-Jan	Producing	MOBIL OIL	1044201639	6	34	S	39	W	19	NE	NE	SW			4075	-1264	SE	2904	GAS	9/25/1997 0:00	8/1/1997 0:00	10/28/1997 0:00	15-129-21525		0	3334	0		37.0800325	-101.5957481	37.08006	-101.59619	GPS	1997	GAS	Morton
27	5930	1002875774	15	129	10229		Greenwood Gas Area	1000149950	Ingle	1	Producing	CHAMPLIN OIL & REFINING	1043688463	6	34	S	42	W	11	NE					3960	-1320	SE	3327	GAS	2/6/1956 0:00		3/28/1956 0:00	15-129-10229		0	0	3405	Shawnee Group	37.1086272	-101.8500526	37.1086505	-101.8504966	FOOTAGES	1956	GAS	Morton
28	5461	1002876190	15	129	30067		Interstate	1000149952	Linscott 'A'	3	Plugged and Abandoned	Anadarko Production Co.	1027996661	6	34	S	43	W	33	SW	SW	NE			1237	-3984	SE	1290	GAS-P&A	11/9/1965 0:00		12/9/1965 0:00	15-129-30067	1/17/2006 0:00	0	3547	0	Red Cave Sandstone	37.04286	-102.00306	37.0428807	-102.0035056	GPS	1965	GAS	Morton
29	5462	1002876195	15	129	30078		Berryman	1000149940	D. Mills	3	Plugged and Abandoned	CITIES SERVICE OIL CO.	1027997559	6	33	S	41	W	9	NW	SE	NE	NE		3805	-2735	SE	1346	SWD-P&A	11/13/1965 0:00		12/22/1965 0:00	15-129-30078	6/27/1994 0:00	3415	3415	0		37.1956989	-101.7825017	37.1957225	-101.7829448	FOOTAGES	1965	SWD	Morton
30	5463	1002876156	15	129	21558		Wildcat	1027625196	Rich Smith	20-Feb	Plugged and Abandoned	Harris Oil & Gas Company	1028002050	6	33	S	42	W	20	SW	NW				1980	660	SW	5700	D&A	5/18/1998 0:00	5/4/1998 0:00	6/14/1998 0:00	15-129-21558	12/11/1998 0:00	3560	3550	3558		37.1614971	-101.9153746	37.1615196	-101.9158211	FOOTAGES	1998	D&A	Morton
31	5464	1002876159	15	129	21562		Taloga North	1000149976	Santa Fe 'C'	3	Plugged and Abandoned		1027997559	6	34	S	42	W	16	NE	NW				-660	-1980	NE	5000	GAS-P&A	7/16/1998 0:00	6/12/1998 0:00	8/24/1998 0:00	15-129-21562	1/28/2000 0:00	3466	3455	0		37.0958179	-101.8880098	37.0958412	-101.8884548	FOOTAGES	1998	GAS	Morton
32	5465	1002876165	15	129	21569		Unknown	0	Hjv O. Hayward	1	Plugged and Abandoned		1027996661	6	34	S	39	W	9	SW	SW	NW			1150	500	SW	6867	D&A	9/23/1998 0:00	9/10/1998 0:00	10/7/1998 0:00	15-129-21569	10/8/1998 0:00	0	3328	0		37.100981	-101.5717109	37.1010067	-101.5721489	FOOTAGES	1998	D&A	Morton
33	5092	1002876169	15	129	21575		Winter	1000149985	E. Witcher	29-Feb	Plugged and Abandoned		1028002050	6	33	S	42	W	29	NW	NE	N2			-330	1980	NW	5054	D&A	10/20/1998 0:00		10/29/1998 0:00	15-129-21575	10/29/1998 0:00	3556	3546	3555		37.1551437	-101.9107875	37.1551665	-101.9112339	FOOTAGES	1998	D&A	Morton
34	5093	1002876172	15	129	21578		Richfield	1000149967	Rosie Bowker	1-316	Plugged and Abandoned	HARRIS OIL & GAS COMPANY	1028002050	6	32	S	40	W	16	NW	NE				-660	1980	NW	5600	D&A	1/22/1999 0:00	12/14/1998 0:00	2/4/1999 0:00	15-129-21578	2/4/1999 0:00	3332	3322	3331	Morrow	37.2706527	-101.6753564	37.2706761	-101.6757978	FOOTAGES	1999	D&A	Morton
35	5094	1002876173	15	129	20475		Panoma Gas Area	1000149964	Blucher 'A'	1	Producing	ANADARKO PRODUCTION CO.	1028004532	6	32	S	40	W	34	NE	SE	SW	SW		-2557	-1259	NE	2762	GAS	7/22/1981 0:00		8/12/1981 0:00	15-129-20475		0	3282	0	Council Grove Group	37.222	-101.65028	37.2220233	-101.6507183	GPS	1981	GAS	Morton
36	5096	1002876125	15	129	10599		Taloga	1000149975	Riley 'D'	5-A	Producing	Panhandle Eastern Pipeline Co.	1043688463	6	34	S	42	W	27	SE	SW				646	-2011	SE	4650	GAS	9/1/1956 0:00		9/17/1956 0:00	15-129-10599		3525	3517	3523		37.0558046	-101.8698639	37.05583	-101.87031	GPS	1956	GAS	Morton
37	5552	1019410678	15	129	1007	1	Cimarron Valley	1000149945	Goddard 'C'	4-D		Oxy USA, Inc.	0	6	35	S	40	W	18	SE	NW	E2			1980	-1957	SE	6503	SWD	7/11/1997 0:00		8/30/1997 0:00	15-129-01007-0001		3446	0	0		37.0016515	-101.7064898	37.001677	-101.7069291	FOOTAGES	1997	SWD	Morton
38	5180	1018927299	15	129	10218	1	Greenwood	1000149950	Snyder 'A'	2	Producing		1028004532	6	34	S	41	W	21	SW	SE	NW			992	-3307	SE	5317	GAS	7/20/2000 0:00		7/31/2000 0:00	15-129-10218-0001		3441	3432	3440		37.0716741	-101.7838173	37.0717	-101.78426	GPS	2000	GAS	Morton
39	8061	1002876112	15	129	10584		Greenwood Gas Area	1000149950	Turner	1	Recompleted	Stevens County Oil and Gas	0	6	34	S	41	W	19	NW	SE				-1980	1980	NW	5180	GAS	7/22/1957 0:00		8/15/1957 0:00	15-129-10584		3464	3457	3462	Shawnee Group	37.0778678	-101.8201201	37.0778919	-101.8205629	FOOTAGES	1957	GAS	Morton
40	8062	1002876118	15	129	10590		Berryman	1000149940	Neptune	2	Plugged and Abandoned	TRI POWER RESCOURCES, INC.	1027995520	6	33	S	41	W	16	NW	SE				3328	-3280	SE	5125	OIL-P&A	9/13/1962 0:00		9/24/1962 0:00	15-129-10590	7/25/1995 0:00	3441	3430	3439	Mrw U	37.1798488	-101.7842533	37.1798724	-101.7846962	FOOTAGES	1962	OIL	Morton
41	8542	1001234248	15	71	20039			0	Bounds A	1	Well Drilled	DORCHESTER EXPLORATION, INC.	0	6	20	S	41	W	35	SE	NW	SE	SE		1450	-1450	SE	2950	GAS	4/15/1973 0:00	1/2/1973 0:00	2/28/1974 0:00	15-071-20039		3630	0	0	Chase Group	38.2663853	-101.811467	38.2664013	-101.8119182	FOOTAGES	1974	GAS	Greeley
42	8125	1001234855	15	75	20018		Hugoton Gas Area	1000148164	Davis-Stearns	1	Producing	Braden Drilling, Inc.	1028004543	6	26	S	40	W	28	SW					1320	1320	SW	2570	GAS	2/16/1970 0:00			15-075-20018		3325	0	0	Chase Group	37.7551919	-101.7036611	37.7552051	-101.7041113	FOOTAGES		GAS	Hamilton
43	8355	1040611836	15	93	19020		Hugoton Gas Area	1000148164	Tate	2-Mar	Plugged and Abandoned	Colorado Oil and Gas Corp.	1028004724		26	S	37	W	2	NE	NE	SW	SW		-1287	-1253	NE	2600	GAS-P&A	11/17/1952 0:00		12/1/1952 0:00	15-093-19020	1/31/2018 0:00	0	3048	3061		37.8246225	-101.331189	37.8246403	-101.3316381	FOOTAGES	1952	GAS	Kearny
44	7714	1039255420	15	55	20424	1	Congdon	1000148146	Mcferren	3	Authorized Injection Well	PetroSantander (USA) Inc.	1028004286	6	23	S	32	W	33	SE	NW				1992	-1981	SE	4985	EOR	2/17/2004 0:00		2/21/2004 0:00	15-055-20424-0001		2838	2830	0		38.0092969	-100.8356493	38.00932	-100.83609	GPS	2004	EOR	Finney
45	7727	1001257391	15	129	20372		Panoma	1000149964	Atkinson	1	Authorized Injection Well	Amoco Production Co.	1037042789	6	31	S	40	W	15	SE	SE	SE			163	-100	SE	1705	SWD	10/10/1978 0:00		10/14/1978 0:00	15-129-20372		3299	0	0		37.3453268	-101.646744	37.34535	-101.64719	GPS	1978	SWD	Morton
46	8155	1001257333	15	129	20314		Panoma Gas Area	1000149964	Renshaw 'A'	3	Inactive Well	CITIES SERVICE CO	1028004532	6	32	S	39	W	7	SE	NW	NW	NW		2340	-2479	SE	2900	GAS	8/9/1977 0:00		10/6/1977 0:00	15-129-20314		3291	0	0	Council Grove Group	37.2786097	-101.6005632	37.2786331	-101.6010026	FOOTAGES	1977	GAS	Morton
47	7959	1034573320	15	69	20119	1	S. Ingalls	0	Irsik	2	Producing	GEAR PETROLEUM CO., INC.	1028003232	6	25	S	29	W	33	NW	SW	SW			2905	-4928	SE	1620	OTHER	9/21/1990 0:00	9/11/1990 0:00	10/24/1990 0:00	15-069-20119-0001		2684	2678	0		37.835968	-100.5180696	37.83599	-100.5185	GPS	1990	WATER	Gray
48	8014	1039255425	15	55	20595	2	Panoma Gas Area	1000149964	Brown Unit	27-28	Producing		1044201639	6	24	S	34	W	27	NW	NW	NW			4951	-4969	SE	5110	GAS	7/23/2008 0:00		7/26/2008 0:00	15-055-20595-0002		2966	2951	0		37.9445241	-101.0462874	37.9445471	-101.0467331	FOOTAGES	2008	GAS	Finney
49	6987	1002876063	15	129	10535		Greenwood	1000149950	Lewis 'B'	17-Jan	Recompleted	Panhandle Eastern Pipe Line Co.	0	6	34	S	41	W	17	NW	SE				3300	-3300	SE	3340	GAS	12/9/1957 0:00		12/27/1957 0:00	15-129-10535		3453	3450	0	Shawnee Group	37.0924783	-101.8020272	37.0925023	-101.8024694	FOOTAGES	1957	GAS	Morton
50	6989	1002876101	15	129	10572		Taloga	1000149975	Taloga Morrow 'G' Unit, Was Westerfield 0-1	501	Plugged and Abandoned	Panhandle Eastern Pipeline Co.	1027996661	6	34	S	42	W	35	SE	SW				660	-1980	SE	4660	OIL-P&A	10/9/1956 0:00		12/5/1956 0:00	15-129-10572	9/25/1991 0:00	3521	3512	3518		37.0413917	-101.8515049	37.0414155	-101.8519482	FOOTAGES	1956	OIL	Morton
51	6990	1019411297	15	75	20715		Bradshaw	1000148723	Strate	14-Mar	Producing		1042759148	6	22	S	41	W	14	SW	SW	NE	NE		1269	-3990	SE	2772	GAS	4/12/2000 0:00	4/10/2000 0:00	5/19/2000 0:00	15-075-20715		3607	3597	0	Chase	38.1350031	-101.7938759	38.13502	-101.79433	GPS	2000	GAS	Hamilton
52	7414	1021018688	15	55	21711		Orange-J East	1000148179	Norma	22-Mar	Plugged and Abandoned	Helmerich & Payne Inc.	1027997405		25	S	34	W	22	SE	NE	NW			2310	-990	SE	5150	D&A	12/17/2000 0:00	12/8/2000 0:00	12/30/2000 0:00	15-055-21711	12/30/2000 0:00	2965	2920	0	Morrow	37.8646329	-101.0328318	37.8646561	-101.033278	FOOTAGES	2000	D&A	Finney
53	7156	1036774154	15	189	22588		Verna	1036003847	Rector	11-Feb	Recompleted	Devon Energy Production Co., L.P.	1037042789		34	S	38	W	11	SE	NW	SW			1650	-2310	SE	6779	GAS	5/6/2007 0:00	4/23/2007 0:00	6/2/2007 0:00	15-189-22588		0	3180	0	Mississippian	37.101928	-101.4185983	37.1019538	-101.4190357	FOOTAGES	2007	GAS	Stevens
54	7157	1002876011	15	129	10487		Interstate	1000149952	Interstate Unit (Was Humble 0-3)	13	Plugged and Abandoned	ANADARKO PETROELUM CORP.	1027996661	6	34	S	43	W	17	NE	SW				3300	-1980	SE	4366	EOR-P&A	5/3/1957 0:00		5/22/1957 0:00	15-129-10487	9/16/1986 0:00	0	3565	3570	Upper Kearny Member	37.0920236	-102.0143349	37.0920455	-102.014784	FOOTAGES	1957	EOR	Morton
55	7158	1002875960	15	129	10436		Berryman	1000149940	Jones-Government	2	Plugged and Abandoned	MASSENGILL R E	1044201639	6	33	S	41	W	9	SE	SW				660	-1980	SE	5100	OIL-P&A	7/20/1964 0:00		10/20/1964 0:00	15-129-10436	3/4/2014 0:00	3446	3426	0	Mrw U	37.1870914	-101.7798478	37.1871152	-101.7802907	FOOTAGES	1964	OIL	Morton
56	7159	1002875964	15	129	10440		Interstate	1000149952	Brown	2	Plugged and Abandoned	MUSGROVE PET	1027996661	6	34	S	43	W	31	NE					3960	-1320	SE	4551	OIL-P&A	2/6/1956 0:00		3/14/1956 0:00	15-129-10440	9/22/1986 0:00	3546	0	3543	Mrw U	37.0504041	-102.0300292	37.050426	-102.0304786	FOOTAGES	1956	OIL	Morton
57	7160	1002875969	15	129	10445		Interstate	1000149952	Roll (Interstate Unit 59)	4	Plugged and Abandoned	ANADARKO PETROELUM CORP.	1027996661	6	34	S	43	W	29	NE	SE				3300	-660	SE	4357	EOR-P&A	11/9/1956 0:00		12/12/1956 0:00	15-129-10445	3/10/1993 0:00	0	3497	3497	Mrw U	37.0629349	-102.0097242	37.0629569	-102.010173	FOOTAGES	1956	EOR	Morton
58	7646	1002875990	15	129	10464		Taloga	1000149975	Bennett 'B'	0-2	Plugged and Abandoned	Panhandle Eastern Pipeline Co.	1028001178	6	34	S	42	W	36	SW	SW				660	-4620	SE	5066	OIL-P&A	2/12/1958 0:00		5/7/1958 0:00	15-129-10464	2/14/1998 0:00	3512	3507	3512	Mrw U	37.0414129	-101.8424001	37.0414367	-101.842843	FOOTAGES	1958	OIL	Morton
59	7647	1002875995	15	129	10468	1	Greenwood	1000149950	Brown	13-Jan	Producing	ANADARKO PETROLEUM CORPORATION	1028004532	6	34	S	42	W	13	NW					-1299	1250	NW	3281	GAS	8/10/1998 0:00		9/7/1998 0:00	15-129-10468-0001		0	3451	3453	Shawnee Group	37.09425	-101.84056	37.0942709	-101.8410014	GPS	1998	GAS	Morton
60	7164	1002875932	15	129	10405		Interstate	1000149952	Interstate Block 'A'	2	Converted to EOR Well	J.M. Huber Corp.	1027996661	6	34	S	43	W	20	SE	SW			C	660	-1980	SE	4220	OIL	9/13/1955 0:00		10/19/1955 0:00	15-129-10405		3490	3479	3487	Mrw U	37.0701729	-102.0142787	37.070195	-102.0147276	FOOTAGES	1955	OIL	Morton
61	7438	1002875885	15	129	10358		Greenwood Gas Area	1000149950	Federal	10-Jan	Producing	COLORADO OIL & GAS	1028004532	6	34	S	42	W	10	SW	NW	SE			1650	990	SW	3193	GAS	4/24/1955 0:00		6/8/1955 0:00	15-129-10358		3439	0	3439	Shawnee, Wabaunsee	37.1022629	-101.877822	37.1022861	-101.8782669	FOOTAGES	1955	GAS	Morton
62	7662	1002875934	15	129	10407		Interstate	1000149952	Interstate Block 'A'	4	Converted to EOR Well	J.M. Huber Corp.	1027996661	6	34	S	43	W	20	NE	SW			C	3300	-1980	SE	4312	OIL	10/4/1955 0:00		11/16/1955 0:00	15-129-10407		3497	3486	3494	Morrow U	37.0774205	-102.014294	37.0774424	-102.014743	FOOTAGES	1955	OIL	Morton
63	7671	1031315765	15	175	21939		Hugoton	1000148164	Stevesson 'A'	4	Inactive Well	Oxy USA, Inc.	1028004532	6	34	S	33	W	20	NW	NW	SE	SE		4025	-4046	SE	2855	GAS	6/23/2004 0:00	5/4/2004 0:00	7/8/2004 0:00	15-175-21939		2868	2862	0	Hugoton	37.0797834	-100.9357128	37.07981	-100.93616	GPS	2004	GAS	Seward
64	7460	1006143082	15	175	20235	1	Hugoton Gas Area	1000148164	Winchell	1	Plugged and Abandoned	FIRST NATIONAL OIL	1028000163	6	33	S	32	W	24	NE	E2	W2			3997	-1258	SE	2917	GAS-P&A	11/23/1994 0:00	11/23/1994 0:00	12/21/1994 0:00	15-175-20235-0001	7/19/2011 0:00	0	2717	0		37.166106	-100.7460317	37.16613	-100.74647	GPS	1994	GAS	Seward
65	7197	1002876033	15	129	10505		Interstate	1000149952	Interstate	0-8	Converted to EOR Well	Panhandle Eastern Pipeline Co.	1027996661	6	34	S	43	W	21	NW	NE				4620	-3300	SE	4246	OIL	10/16/1956 0:00		11/3/1956 0:00	15-129-10505		3491	3483	3489	Upper Kearny Member	37.0809129	-102.0007674	37.0809349	-102.0012159	FOOTAGES	1956	OIL	Morton
66	7198	1002876035	15	129	10507		Interstate	1000149952	Interstate Unit	32	Inactive Well	Panhandle Eastern Pipeline Co.	1046821221	6	34	S	43	W	21	NE	NW				4857	-1963	SE	4240	OIL	10/31/1956 0:00		1/23/1957 0:00	15-129-10507		0	3472	3477	Mrw U	37.0815172	-101.9961899	37.08154	-101.99664	GPS	1957	OIL	Morton
67	7215	1026718676	15	175	21735	1	Hugoton Gas Area	1000148164	Keating 'B'	1	Producing		1042759148	6	34	S	34	W	14	SW	SE	W2			639	-3321	SE	6700	GAS	6/29/1998 0:00		8/5/1998 0:00	15-175-21735-0001		2928	0	0	Chase Group	37.0850126	-100.9873038	37.08504	-100.98775	GPS	1998	GAS	Seward
68	7216	1026718680	15	175	20792	1	R.G.	1000151631	James	19-Jan	Plugged and Abandoned	DOUGLAS ENERGY COMPANY, INC.	1027995856	6	34	S	34	W	19	NW	SE				3300	-3450	SE	6750	OIL-P&A	7/22/1985 0:00		7/22/1985 0:00	15-175-20792-0001	3/14/1994 0:00	2967	0	0		37.0775295	-101.0601755	37.0775551	-101.0606199	FOOTAGES	1985	OIL	Seward
69	6836	1002875939	15	129	10412		Interstate	1000149952	Interstate Block 'A'	9	Plugged and Abandoned	J.M. Huber Corp.	1027996661	6	34	S	43	W	20	NE	SE				-1980	-660	NE	4612	EOR-P&A	12/19/1955 0:00		1/25/1956 0:00	15-129-10412	8/28/2003 0:00	3483	3472	3480	Mrw U	37.0775172	-102.0097729	37.0775394	-102.0102217	FOOTAGES	1956	EOR	Morton
70	7480	1002875888	15	129	10361		Greenwood Gas Area	1000149950	Heintz	31-Jan	Plugged and Abandoned	COLORADO OIL & GAS	1027998703	6	34	S	42	W	31	NW					1315	1301	SW	3160	GAS-P&A	3/5/1956 0:00		5/2/1956 0:00	15-129-10361	3/11/1999 0:00	3545	3541	3543	Shawnee, Wabaunsee	37.0432333	-101.9306186	37.0432563	-101.9310647	FOOTAGES	1956	GAS	Morton
71	6844	1002876044	15	129	10516		Greenwood Gas Area	1000149950	Interstate	16-Jan	Recompleted	Panhandle Eastern Pipeline Co.	1027996661	6	34	S	43	W	16	NE	SW	SW			-2490	-2200	NE	3085	GAS	7/4/1955 0:00		7/27/1955 0:00	15-129-10516		3570	3565	3568	Shawnee Group	37.0907506	-101.9969695	37.090773	-101.9974179	FOOTAGES	1955	GAS	Morton
72	7016	1040856900	15	189	22367	1	Kinsler East	1000149955	Mlp Close 'C'	1	Plugged and Abandoned	OXY USA, INC.	1027997559		31	S	39	W	34	SW	SE	SW	NE		484	1961	SW	5950	GAS-P&A	11/18/2005 0:00		12/12/2005 0:00	15-189-22367-0001	11/6/2009 0:00	3241	3231	0		37.30241	-101.54925	37.3024307	-101.5496873	GPS	2005	GAS	Stevens
73	7029	1002876068	15	129	433		Greenwood Gas Area	1000149950	Parslow	11-Jan	Recompleted	Panhandle Eastern Pipeline Co.	1027996661	6	34	S	42	W	11	SW					1320	1320	SW	3340	GAS	4/14/1955 0:00		5/6/1955 0:00	15-129-00433		3442	3438	3440	Shawnee Group	37.1013645	-101.8587994	37.1013879	-101.8592436	FOOTAGES	1955	GAS	Morton
74	7030	1002876016	15	129	10491		Interstate	1000149952	Interstate 'C'	1	Plugged and Abandoned	Panhandle Eastern Pipeline Co.	1027996661	6	34	S	43	W	16	SW	NE				1980	-3300	SE	4345	OIL-P&A	3/29/1957 0:00		6/5/1957 0:00	15-129-10491	4/16/1992 0:00	0	3523	0	Upper Kearny Member	37.088348	-102.0007493	37.08837	-102.0011978	FOOTAGES	1957	OIL	Morton
75	7031	1002876025	15	129	10498		Interstate	1000149952	Interstate Unit	17	Plugged and Abandoned	PANHANDLE EAST PIPELINE CO.	1027996661	6	34	S	43	W	17	SE	NE				1980	-660	SE	4340	OIL-P&A	2/12/1958 0:00		8/22/1958 0:00	15-129-10498	5/25/1994 0:00	3572	3567	3572	Mrw U	37.0883884	-102.0098011	37.0884103	-102.01025	FOOTAGES	1958	OIL	Morton
76	7524	1021080736	15	129	21631		Panoma	1000149964	Morgan	2	Producing	AMOCO PRODUCTION CO.	1037042789	6	31	S	39	W	7	NE	SE	SW			-2204	-1250	NE	3020	GAS	7/9/2001 0:00	1/25/2001 0:00	7/31/2001 0:00	15-129-21631		3221	3216	0	Council Grove	37.3679178	-101.5967679	37.3679398	-101.5972102	FOOTAGES	2001	GAS	Morton
77	7535	1002876050	15	129	10522		Greenwood Gas Area	1000149950	Kansas	17-Jan	Recompleted	Panhandle Eastern Pipeline Co.	1027996661	6	34	S	42	W	17	NE	SW	SW	NW		-2040	-2400	NE	3125	GAS	3/9/1955 0:00		3/24/1955 0:00	15-129-10522		3452	3447	3449	Lansing-Kansas City, Shawnee	37.0918708	-101.907509	37.0918941	-101.9079546	FOOTAGES	1955	GAS	Morton
78	7536	1002876055	15	129	10526		Greenwood Gas Area	1000149950	Kansas	24-Jan	Recompleted	Panhandle Eastern Pipeline Co.	1027996661	6	34	S	43	W	24	NW					-1320	1270	NW	3010	GAS	10/21/1957 0:00		1/15/1958 0:00	15-129-10526		3475	3472	3475	Shawnee Group	37.079266	-101.9487653	37.0792888	-101.9492123	FOOTAGES	1958	GAS	Morton
79	7275	1002875849	15	129	10314		Interstate	1000149952	Roll 'D'	1	Converted to EOR Well	CITIES SERVICE CO	1027996661	6	34	S	43	W	28	NW	NW			C	4620	-4620	SE	4195	OIL	11/1/1957 0:00		1/16/1957 0:00	15-129-10314		0	0	3483	Upper Kearny Member	37.0665321	-102.005245	37.066554	-102.0056935	FOOTAGES	1957	OIL	Morton
80	7276	1002875855	15	129	10324		Greenwood Gas Area	1000149950	Santa Fe 'C'	1	Recompleted	CITIES SERVICE CO	1027997559	6	34	S	42	W	16	NW	SE	SE			-2310	2310	NW	3200	GAS	8/23/1953 0:00		10/28/1953 0:00	15-129-10324		0	3478	3481	Lansing-Kansas City, Shawnee	37.0912372	-101.8913612	37.0912606	-101.8918064	FOOTAGES	1953	GAS	Morton
81	7278	1002875811	15	129	10270		Greenwood Gas Area	1000149950	Hamilton 'B'	1	Recompleted	CITIES SERVICE CO	0	6	34	S	42	W	27	NE					-1390	-1250	NE	3150	GAS	10/27/1955 0:00		11/16/1955 0:00	15-129-10270		3509	3507	3509	Shawnee Group	37.0647862	-101.8673335	37.0648098	-101.8677776	FOOTAGES	1955	GAS	Morton
82	7065	1002875894	15	129	10367		Greenwood Gas Area	1000149950	Ramsey	1	Recompleted	COLORADO OIL & GAS	1028004724	6	33	S	42	W	5	SW	NE	NE			-2970	-2970	NE	3380	GAS	6/7/1954 0:00		10/9/1954 0:00	15-129-10367		3525	0	3525	Shawnee Group	37.2062784	-101.9099252	37.2063011	-101.910372	FOOTAGES	1954	GAS	Morton
83	7066	1002875844	15	129	10310		Wilburton	1000149980	Odell 'A'	1	Converted to EOR Well	CITIES SERVICE CO	1027997559	6	34	S	41	W	32	SE	SE				660	-660	SE	5275	OIL	9/7/1963 0:00		10/8/1963 0:00	15-129-10310		3484	3474	0	Mrw U	37.0415535	-101.7926793	37.0415779	-101.7931207	FOOTAGES	1963	OIL	Morton
84	7067	1002875845	15	129	10311		Wilburton	1000149980	Renfrew 'B'	1	Converted to EOR Well	CITIES SERVICE OIL CO.	0	6	34	S	41	W	33	SE	NW				1980	-1980	SE	5320	O&G	11/13/1960 0:00		1/11/1961 0:00	15-129-10311		3488	0	0	Mrw U	37.045214	-101.7790927	37.0452385	-101.7795336	FOOTAGES	1961	O&G	Morton
85	6916	1002875814	15	129	10275		Greenwood Gas Area	1000149950	Hentschel 'A'	1	Recompleted	CITIES SERVICE CO	1027997559	6	33	S	42	W	22	SE	NW	NW			2310	-2310	SE	3315	GAS	9/12/1953 0:00		9/21/1953 0:00	15-129-10275		3503	0	3503	Shawnee Group	37.1624693	-101.870846	37.1624922	-101.8712913	FOOTAGES	1953	GAS	Morton
86	6918	1002875819	15	129	10280		Wilburton	1000149980	Hoopingarner 'D'	1	Converted to SWD Well	Cities Service Oil Co.	0	6	35	S	41	W	5	SE	SE				660	-660	SE	5130	OIL-P&A	9/24/1963 0:00		10/15/1963 0:00	15-129-10280	11/23/1985 0:00	3508	3498	0	Mrw U	37.0269945	-101.7926265	37.0270191	-101.7930677	FOOTAGES	1963	OIL	Morton
87	6919	1002875824	15	129	10285		Taloga	1000149975	Horton 'C'	2	Recompleted	Cities Service Oil Co.	0	6	35	S	42	W	11	SE	NW			C	1980	-1980	SE	4740	OIL	2/20/1962 0:00		3/23/1962 0:00	15-129-10285	8/1/1992 0:00	0	3565	3573	Morrow	37.0159341	-101.8512505	37.015958	-101.8516934	FOOTAGES	1962	OIL	Morton
88	7574	1001233903	15	67	21398		Lincoln Twsp	0	Ulysses Area I Dw	21	Inactive Well	GREELEY GAS CO	1028003858	6	28	S	37	W	34	NW	NE	SW	NE		-687	1750	NW	250	OTHER	5/7/1997 0:00	3/25/1997 0:00		15-067-21398		0	0	0		37.5746012	-101.3569587	37.574622	-101.3574059	FOOTAGES		CATH	Grant
89	7077	1002875921	15	129	10394		Interstate	1000149952	Government 'B'	1	Plugged and Abandoned	J.M. Huber Corp.	1027996661	6	34	S	43	W	8	SW	SE				660	-3300	SE	4385	OIL-P&A	9/12/1957 0:00		10/16/1957 0:00	15-129-10394	5/4/1992 0:00	3608	3597	3605	Mrw U	37.0993778	-102.0188789	37.0993997	-102.0193281	FOOTAGES	1957	OIL	Morton
90	7078	1002875923	15	129	10396		Interstate	1000149952	Government A	3	Plugged and Abandoned	J.M. Huber Corp.	1027996661	6	34	S	43	W	17	NE	NW				4620	-1980	SE	4385	OIL-P&A	7/15/1957 0:00		10/2/1957 0:00	15-129-10396	1/4/1988 0:00	3593	3581	3590	Upper Kearny Member	37.0956474	-102.0143461	37.0956691	-102.0147952	FOOTAGES	1957	OIL	Morton
91	7079	1002875873	15	129	10346		Greenwood Gas Area	1000149950	Winter 'B'	1	Recompleted	CITIES SERVICE CO	1027997559	6	33	S	42	W	4	SW	NE	NE			2310	2310	SW	3430	GAS	3/29/1953 0:00		4/22/1953 0:00	15-129-10346		3514	3511	3514	Shawnee Group	37.2061743	-101.8918032	37.2061969	-101.8922496	FOOTAGES	1953	GAS	Morton
92	7080	1002875881	15	129	10356		Taloga	1000149975	Farm Mortgage	Jan-33	Recompleted	COLORADO OIL & GAS	0	6	34	S	42	W	33	SE					1320	-1320	SE	4668	GAS	10/28/1955 0:00		11/23/1955 0:00	15-129-10356		3544	3536	3542		37.0432322	-101.8853534	37.0432557	-101.8857979	FOOTAGES	1955	GAS	Morton
93	7297	1007375624	15	129	21598		Greenwood	1000149950	Riley Trust	12-Jan	Plugged and Abandoned		1028004198	6	33	S	42	W	12	NW	NW	SE			-1250	1250	NW	3500	D&A	1/3/2000 0:00	12/8/1999 0:00	1/6/2000 0:00	15-129-21598	1/6/2000 0:00	3464	3453	3462	Wabaunsee	37.1963543	-101.8411728	37.1963776	-101.8416176	FOOTAGES	2000	D&A	Morton
94	6928	1021018686	15	55	21709		Hugoton	1000148164	Hicks	14-Feb	Producing		1042759148		25	S	32	W	14	NE	NE	SW			4030	-1250	SE	2800	GAS	2/22/2001 0:00	12/7/2000 0:00	4/12/2001 0:00	15-055-21709		2850	2840	0	Chase	37.8839923	-100.7964019	37.8840152	-100.7968393	FOOTAGES	2001	GAS	Finney
95	6947	1002876096	15	129	10569		Taloga	1000149975	Watson	Feb-35	Plugged and Abandoned	Panhandle Eastern Pipeline Co.	1028003434	6	34	S	42	W	35	SW	SE				658	-3311	SE	4224	GAS-P&A	9/18/1956 0:00		1/9/1957 0:00	15-129-10569	10/7/2016 0:00	3521	3515	3519		37.0413746	-101.8560629	37.0414	-101.85651	GPS	1957	GAS	Morton
96	9831	1038096514	15	81	21701	1	Haskell Northwest	1000148980	Apsley	1-Feb	Plugged and Abandoned		1027997390		28	S	34	W	1	NW	NE	SE			4200	-3268	SE	5800	D&A	1/10/2008 0:00		1/25/2008 0:00	15-081-21701-0001	9/15/2008 0:00	3071	3059	0		37.64647	-100.99149	37.6464939	-100.9919313	GPS	2008	D&A	Haskell
97	10351	1008345880	15	129	21581		Greenwood	1000149950	Miller Sharp	23-Jan	Recompleted	Oilfield Operating Co.	1028003306		35	S	42	W	23	NE	NE	NW			487	-1116	SE	4870	D&A	1/26/1999 0:00	1/20/1999 0:00	4/20/1999 0:00	15-129-21581	9/24/2002 0:00	3594	3581	0	Morrow	36.9951985	-101.8481057	36.9952226	-101.8485484	FOOTAGES	1999	D&A	Morton
98	9723	1002875945	15	129	10419		Interstate	1000149952	Usa 'C'	5	Plugged and Abandoned	J.M. Huber Corp.	1027996661	6	34	S	43	W	29	SW	SW				660	-4620	SE	4252	OIL-P&A	12/15/1954 0:00		12/31/1954 0:00	15-129-10419	7/8/1994 0:00	3519	0	3519	Mrw U	37.0557555	-102.0232493	37.0557775	-102.0236983	FOOTAGES	1954	OIL	Morton
99	9725	1002875904	15	129	10377		Interstate	1000149952	Interstate Unit (Was Sweitzer 1)	46	Plugged and Abandoned	ANADARKO PETROELUM CORP.	1027996661	6	34	S	43	W	20	SW	SE				660	-3300	SE	4195	EOR-P&A	12/27/1955 0:00		1/18/1956 0:00	15-129-10377	1/23/1990 0:00	3489	0	3487	Mrw U	37.0702149	-102.0188006	37.070237	-102.0192496	FOOTAGES	1956	EOR	Morton
100	9726	1002875907	15	129	10380		Taloga	1000149975	Hoopingarner	12-Mar	Converted to EOR Well	Graham-Michaelis Drilling Co.	0	6	35	S	42	W	12	SW	SE			C	660	-3300	SE	4772	OIL-P&A	1/28/1961 0:00		4/1/1961 0:00	15-129-10380	9/1/1992 0:00	3557	3548	0	Mrw L	37.0123672	-101.8376779	37.0123914	-101.8381203	FOOTAGES	1961	OIL	Morton
101	9734	1008345395	15	129	304	1	Hugoton	1000148164	Chambers	1	Recompleted		1027997320		33	S	40	W	25	NW					-1320	1320	NW	2853	GAS	3/4/1999 0:00		3/10/1999 0:00	15-129-00304-0001		0	0	3281	Chase	37.1525834	-101.6232375	37.1526084	-101.6236765	FOOTAGES	1999	GAS	Morton
102	10006	1021019075	15	175	21821		Cutter Southeast	1000151594	Home Royalty 'A'	5	Inactive Well		1044653362		31	S	34	W	17	SW	SE	SW			330	1650	SW	5800	OIL	2/21/2001 0:00	12/4/2000 0:00	3/30/2001 0:00	15-175-21821		2866	2855	0	Chester	37.34466	-101.04403	37.344683	-101.0444716	GPS	2001	OIL	Seward
103	10015	1001258116	15	129	21125		Boehm	1000149942	Boehm	45	Authorized Injection Well	COLORADO INTERSTATE GAS C	1027999223	6	33	S	42	W	14	NW	NW	NE			4790	-4400	SE	4984	OTHER	9/8/1992 0:00	3/20/1992 0:00	10/1/1992 0:00	15-129-21125		3489	3478	0		37.1838839	-101.8603587	37.1839067	-101.8608039	FOOTAGES	1992	GAS-INJ	Morton
104	9135	1008345458	15	129	10123			0	Milburn Gas Unit 'C'	1	Spudded	PAN AMERICAN PETROLEUM CORP	0	6	32	S	40	W	27	NE	SW				0	0		5568	GAS	5/19/1951 0:00			15-129-10123		0	0	0		37.2380238	-101.6530611	37.2380477	-101.6535012	QUARTER_CALLS		GAS	Morton
105	9431	1006155653	15	187	20699		Arroyo	1000152060	Kendrick	15-2	Converted to SWD Well	J.M. Huber Corp.	1027997815	6	29	S	41	W	15	NE	NE	NW			4896	-1027	SE	6000	GAS	8/31/1993 0:00	8/30/1993 0:00	12/4/1993 0:00	15-187-20699		3398	3387	0	Morrow	37.5329463	-101.7831756	37.5329638	-101.7836252	FOOTAGES	1993	GAS	Stanton
106	9465	1021018774	15	93	20112	1	Panoma	1000149964	T. P. Lee Gas Unit	2	Producing		1037042789	6	26	S	37	W	15	SE	SW	NW	NW		1250	-2590	SE	2836	GAS			10/25/2000 0:00	15-093-20112-0001		3086	3086	0		37.7833317	-101.3540629	37.7833487	-101.3545126	FOOTAGES	2000	GAS	Kearny
107	9254	1004752032	15	175	373		Hugoton Gas Area	1000148164	Keating & Stephens	14-Feb	Producing	CABOT CARBON CORP	1042759148	6	34	S	34	W	14	NE	SW	SW			2979	-2327	SE	2705	GAS	10/16/1950 0:00		12/8/1950 0:00	15-175-00373		2912	0	0	Chase Group	37.0914342	-100.9839531	37.09146	-100.9844	GPS	1950	GAS	Seward
108	9342	1031315035	15	67	21581		Panoma	1000149964	Hindmarsh	2-33R	Producing	Pioneer Natural Resources USA, Inc.	1037042789		29	S	37	W	33	SE	SE	NW	NW		1250	-1250	SE	3207	GAS	7/31/2004 0:00	5/7/2004 0:00	9/14/2004 0:00	15-067-21581		3083	3073	3081	Council Grove	37.4782502	-101.3663345	37.4782726	-101.36678	FOOTAGES	2004	GAS	Grant
109	8683	1031535924	15	93	21751		Hugoton	1000148164	Sauer 'B'	1-15 Replacm	Producing	XTO Energy Inc.	1044201639		23	S	37	W	15	SE					1320	-1320	SE	2840	GAS	9/3/2004 0:00	8/18/2004 0:00	10/2/2004 0:00	15-093-21751		3264	3258	0	Chase	38.0496981	-101.3628326	38.0497164	-101.3632788	FOOTAGES	2004	GAS	Kearny
110	9099	1037029108	15	55	0		N/A	0	Garden City Observation Well			KGS	0		24	S	32	W	19	SW	NE	NW			0	0		0	OTHER			3/19/1999 0:00			0	0	0		37.9523137	-100.8773153	37.9523369	-100.8777553	QUARTER_CALLS	1999		Finney
111	9117	1006073103	15	81	20356		Eubank	1000148974	White	10-Feb	Recompleted	Mesa Operating Limited Partnership	1027996661	6	29	S	34	W	10	NE	NW	NE	SW		4680	-1874	SE	5500	OIL	2/21/1985 0:00		3/23/1985 0:00	15-081-20356		2981	2972	0	Kansas City 'A', Marmaton	37.5458428	-101.0232499	37.545867	-101.0236962	FOOTAGES	1985	OIL	Haskell
112	9398	1036976170	15	175	20384	1	Shuck	1000151637	Etzold Unit	1-Mar	Authorized Injection Well		1043688463	6	33	S	34	W	22	SW	NE	NE			2291	-2974	SE	6420	EOR			7/22/1988 0:00	15-175-20384-0001		0	2899	0		37.1618948	-101.0047829	37.16192	-101.00523	GPS	1988	EOR	Seward
113	8900	1025773740	15	189	22396	1	Hugoton	1000148164	Bowman 'B'	2	Producing	Oxy USA, Inc.	1028004532	6	34	S	35	W	12	NE	SW	NW			-1960	-2058	NE	6689	GAS	11/9/2002 0:00	5/28/2002 0:00	11/18/2002 0:00	15-189-22396-0001		2981	2969	0		37.1064819	-101.0738836	37.1065074	-101.0743268	FOOTAGES	2002	GAS	Stevens
114	11376	1031994862	15	55	21331		Unknown	0	Mcwilliams 'G'	2	Inactive Well	Oxy USA, Inc.	1028004532	6	24	S	33	W	16	NW	SE	SW			3000	-3860	SE	80	OTHER	10/3/1994 0:00	7/21/1994 0:00	10/3/1994 0:00	15-055-21331		0	2864	0		37.9682454	-100.9513461	37.9682691	-100.9517887	FOOTAGES	1994	CATH	Finney
115	11183	1008345789	15	129	21287		Unknown	0	Mangels 'E'	1-CP	Inactive Well	Mobil Oil Corporation	1044201639	6	33	S	39	W	20	NE	E2	W2			3960	-1220	SE	68	OTHER	8/9/1994 0:00	6/1/1994 0:00	8/9/1994 0:00	15-129-21287		0	3249	0	Chase Group	37.1668317	-101.5775876	37.1668565	-101.5780257	FOOTAGES	1994	CATH	Morton
116	11184	1008345792	15	129	21290			0	Cp-Hayward	2	Inactive Well	Mobil Oil Corporation	1044201639	6	33	S	39	W	31	NW	SW	NE			3885	-4035	SE	80	OTHER	8/9/1994 0:00	6/1/1994 0:00	8/9/1994 0:00	15-129-21290		0	3279	0		37.1377599	-101.6053801	37.1377849	-101.6058188	FOOTAGES	1994	CATH	Morton
117	11185	1008345799	15	129	21302			0	Cp-Hayward Hole	1	Inactive Well	Mobil Oil Corporation	1044201639	6	33	S	39	W	31	NE	SW	NW	NW		3957	-2506	SE	100	OTHER	1/14/1995 0:00	7/15/1994 0:00	1/14/1995 0:00	15-129-21302		0	3274	0		37.1378994	-101.6001381	37.1379244	-101.6005766	FOOTAGES	1995	CATH	Morton
118	10733	1002875506	15	129	158		Berryman	1000149940	Ivan Mills	1	Converted to EOR Well	THOMAS & BREWER	0	6	33	S	41	W	9	SW	SE				660	-3300	SE	5450	OIL	11/22/1962 0:00		2/26/1963 0:00	15-129-00158		0	3417	0	Mrw U	37.1870451	-101.7843768	37.1870688	-101.7848198	FOOTAGES	1963	OIL	Morton
119	11004	1021080830	15	189	22364		Cimarron River South	1021085036	Hjv Cornell Univ A	1	Producing	Merit Energy Company	1047197072		33	S	39	W	3	NE	NE	E2			-660	-330	NE	6200	GAS	2/11/2001 0:00	1/9/2001 0:00	3/24/2001 0:00	15-189-22364		0	3224	0	Morrow	37.2119572	-101.5383817	37.2119817	-101.5388185	FOOTAGES	2001	GAS	Stevens
120	10738	1002875535	15	129	535		Hugoton Gas Area	1000148164	Osborne	1	Producing	Stanolind Oil and Gas Co.	1037042789	6	31	S	40	W	33	NE	SW	SW			-2490	-2440	NE	2400	GAS	5/26/1948 0:00		7/30/1948 0:00	15-129-00535		0	3297	3297	Chase Group	37.3090224	-101.6727469	37.3090451	-101.6731893	FOOTAGES	1948	GAS	Morton
121	10739	1002875538	15	129	539		Hugoton Gas Area	1000148164	Northcutt Gas Unit 'A'	1	Producing	STANOLIND OIL & GAS CO	1037042789	6	31	S	40	W	26	NE	SW	SW	SW		2690	-2590	SE	2525	GAS	1/1/1947 0:00		9/4/1947 0:00	15-129-00539		0	3292	3292	Chase Group	37.323281	-101.6369168	37.3233036	-101.6373586	FOOTAGES	1947	GAS	Morton
122	10744	1006173195	15	75	20085		Bradshaw Gas Area	1000148723	Hcu	3121 JUDY	Plugged and Abandoned	Rhodes and Duke	1037042789	6	22	S	41	W	31	NE	NE				-660	-660	NE	2640	O&G-P&A	12/11/1974 0:00		8/22/1975 0:00	15-075-20085	11/18/2014 0:00	3534	3525	0	Chase Group	38.1007558	-101.8559534	38.10077	-101.85641	GPS	1975	O&G	Hamilton
123	10570	1002875523	15	129	178		Hugoton Gas Area	1000148164	Drew Gas Unit	1	Producing	STANOLIND OIL & GAS CO	1037042789	6	32	S	40	W	36					C	2640	-2640	SE	2580	GAS	2/24/1947 0:00		3/26/1947 0:00	15-129-00178		0	0	3219	Chase Group	37.2215813	-101.6186818	37.2216054	-101.6191209	FOOTAGES	1947	GAS	Morton
124	10683	1002875543	15	129	544		Hugoton Gas Area	1000148164	Estelle Smith	1	Plugged and Abandoned	J.M. Huber Corp.	1028005088	6	31	S	40	W	19	SE	NW	SE			1325	-1429	SE	2277	GAS-P&A	3/15/1954 0:00		5/11/1954 0:00	15-129-00544	10/23/2003 0:00	3333	3326	3331	Chase Group	37.3341757	-101.7059291	37.3341978	-101.7063729	FOOTAGES	1954	GAS	Morton
125	10684	1002875546	15	129	19003		Hugoton Gas Area	1000148164	Steckel	1	Producing	Kansas Natural Gas	1028004873	6	31	S	40	W	32	NE	SW	SW	SW		2740	-2540	SE	2260	GAS	1/1/1953 0:00		3/27/1953 0:00	15-129-19003		3318	3314	0	Chase Group	37.3089203	-101.6913852	37.308943	-101.691828	FOOTAGES	1953	GAS	Morton
126	13525	1002875732	15	129	10187		Greenwood Gas Area	1000149950	Bennett 'B'	4	Recompleted	Anadarko Petroleum Corp.	1027996661	6	34	S	42	W	36	SW					1390	1320	SW	3308	GAS	2/21/1961 0:00		3/20/1961 0:00	15-129-10187		3505	3500	3502	Shawnee Group	37.0434206	-101.8402187	37.0434445	-101.8406617	FOOTAGES	1961	GAS	Morton
127	13530	1002875696	15	129	10146		Greenwood Gas Area	1000149950	Murphy	31-Jan	Recompleted	PANHANDLE EASTERN PIPELINE CO.	0	6	32	S	42	W	31	SE	E2	E2			1320	-200	SE	3350	GAS	1/30/1955 0:00		2/9/1955 0:00	15-129-10146		3539	3538	3537	Lansing-Kansas City, Shawnee	37.2180505	-101.9186515	37.2180729	-101.9190986	FOOTAGES	1955	GAS	Morton
128	13747	1002875601	15	129	10052		Greenwood Gas Area	1000149950	Jackson	15-Jan	Producing	COLORADO OIL & GAS	1028004532	6	32	S	42	W	15	NW					3984	-3963	SE	3321	GAS	4/6/1905 0:00		5/11/1955 0:00	15-129-10052		3492	0	3492	Shawnee, Wabaunsee	37.2689371	-101.877228	37.26896	-101.87768	GPS	1955	GAS	Morton
129	13311	1002875741	15	129	10197		Greenwood	1000149950	Interstate 'D'	2	Recompleted	Anadarko Production Co.	1027996661	6	34	S	43	W	9	SW					1320	1320	SW	3135	GAS	3/16/1961 0:00		3/23/1961 0:00	15-129-10197		3608	3603	0	Shawnee Group	37.101215	-102.0030485	37.101237	-102.0034973	FOOTAGES	1961	GAS	Morton
130	13357	1002875754	15	129	10208		Cimarron Valley	1000149945	Low 'A'	6	Plugged and Abandoned	ANADARKO PETROELUM CORP.	1027997581	6	33	S	40	W	8	SW	NE	NW	NE		2403	-3350	SE	1300	SWD-P&A	11/5/1964 0:00		11/11/1964 0:00	15-129-10208	10/19/1988 0:00	0	0	0		37.1919121	-101.6936477	37.1919363	-101.6940884	FOOTAGES	1964	SWD	Morton
131	13359	1002875757	15	129	422		Greenwood Gas Area	1000149950	Nusser	31-Jan	Recompleted	Anadarko Production Co.	1027996661	6	34	S	41	W	31	NW	SE				-1980	1980	NW	3340	GAS	9/23/1960 0:00		9/29/1960 0:00	15-129-00422		0	3481	3489	Shawnee Group	37.0487996	-101.8198348	37.0488239	-101.8202772	FOOTAGES	1960	GAS	Morton
132	13414	1032795162	15	129	10270	1	Greenwood	1000149950	Hamilton 'B'	1	Producing	Oxy USA, Inc.	1028004532	6	34	S	42	W	27	NE					4074	-1243	SE	3150	GAS	10/9/2000 0:00		10/18/2000 0:00	15-129-10270-0001		2509	2507	0	Topeka	37.0652159	-101.8673123	37.06524	-101.86776	GPS	2000	GAS	Morton
133	13434	1002875542	15	129	543		Hugoton Gas Area	1000148164	Brees Gas Unit	1	Producing	Stanolind Oil and Gas Co.	1037042789	6	31	S	40	W	20	NE	SW	SW			-2490	-2490	NE	2350	GAS	4/6/1953 0:00		4/19/1953 0:00	15-129-00543		3327	3322	3324	Chase Group	37.3381131	-101.6913532	37.3381353	-101.6917968	FOOTAGES	1953	GAS	Morton
134	13701	1002875650	15	129	10106		Richfield	1000149967	Lemon Gas Unit 'C'	2	Recompleted	PAN AMERICAN PETROLEUM CORP. (STANOLIND)	1041229446	6	32	S	41	W	23	SW					1320	-3960	SE	5300	GAS	12/7/1956 0:00		1/27/1957 0:00	15-129-10106		3406	3397	3404	Morrow	37.2469478	-101.7502812	37.2469714	-101.7507241	FOOTAGES	1957	GAS	Morton
135	13703	1002875590	15	129	10031		Greenwood Gas Area	1000149950	Doll	20-Jan	Recompleted	COLORADO OIL & GAS	1028004724	6	32	S	42	W	20	SW					1350	1320	SW	3290	GAS	5/26/1955 0:00		7/20/1955 0:00	15-129-10031		0	0	3551	Shawnee, Wabaunsee	37.2472401	-101.9134861	37.2472624	-101.9139335	FOOTAGES	1955	GAS	Morton
136	13280	1006695653	15	67	21455		Wildcat	1027625196	Buschman	Mar-32	Plugged and Abandoned	McElvain Oil & Gas Properties Co.	1028001907		30	S	38	W	32	NW	NE	NW			-330	1650	NW	1445	D&A		11/3/1999 0:00	11/18/1999 0:00	15-067-21455	11/19/1999 0:00	3160	3145	0	Mississippian	37.4019828	-101.5015812	37.402005	-101.5020229	FOOTAGES	1999	D&A	Grant
137	12687	1002875685	15	129	10136		Kinsler	1000149954	Tillett Gas Unit 'B'	1	Plugged and Abandoned	PAN AMERICAN PETROLEUM CORP	1027998063	6	32	S	39	W	19	NE	SW				3300	-1980	SE	6050	GAS-P&A	2/3/1961 0:00		3/10/1961 0:00	15-129-10136	12/22/1986 0:00	3275	3266	0	Mrw L	37.252241	-101.5989804	37.2522649	-101.5994191	FOOTAGES	1961	GAS	Morton
138	12673	1002875622	15	129	10080		Greenwood Gas Area	1000149950	Stuckey A'	1	Producing	EXCELSIOR OIL CORP ETAL	1028004532	6	32	S	42	W	24	SW					1320	1320	SW	3246	GAS	4/16/1957 0:00		6/26/1957 0:00	15-129-10080		0	0	3483	Wbns	37.2470357	-101.8410101	37.2470587	-101.8414555	FOOTAGES	1957	GAS	Morton
139	12677	1002875644	15	129	10101		Panoma Gas Area	1000149964	Breeding Gas Unit 'C'	1	Producing	PAN AMERICAN PETROLEUM CORP.	1037042789	6	31	S	39	W	19	NW	SE	SE			3300	-3300	SE	6000	GAS	9/19/1960 0:00		10/28/1960 0:00	15-129-10101		3244	3236	3242	Council Grove Group	37.3393931	-101.6036024	37.3394155	-101.604044	FOOTAGES	1960	GAS	Morton
140	12685	1002875675	15	129	10127		Kinsler	1000149954	Perkins Gas Unit	1	Recompleted	PAN AMERICAN PETROLEUM CORP	1027998063	6	31	S	40	W	28	SW	NE				1980	1980	SW	6258	GAS	5/14/1961 0:00		7/23/1961 0:00	15-129-10127		3326	3316	0	Topeka, Marmaton, Cherokee	37.3212849	-101.6758625	37.3213074	-101.6763052	FOOTAGES	1961	GAS	Morton
141	12686	1002875683	15	129	10134		Kinsler	1000149954	Swanson Estate Gas Unit	26-Jan	Producing	PAN AMERICAN PETROLEUM CORP	1042759148	6	31	S	40	W	26	SE	NW				1980	-1980	SE	6050	GAS	3/27/1961 0:00		4/7/1961 0:00	15-129-10134		3296	0	3294	Mrw U	37.3213334	-101.6348179	37.3213561	-101.6352596	FOOTAGES	1961	GAS	Morton
142	12838	1002875727	15	129	10180		Richfield	1000149967	Krey 'A'	1	Producing	Vickers Petroleum Co.	1041229446	6	32	S	41	W	36	NW	W2	E2			4107	-4018	SE	5316	GAS	1/16/1957 0:00		7/7/1957 0:00	15-129-10180		3408	3400	0	Morrow	37.2255663	-101.7322227	37.22559	-101.73267	GPS	1957	GAS	Morton
143	16553	1006343992	15	81	20571	1	Hugoton Gas Area	1000148164	Orth	6-Feb	Converted to SWD Well	UNION PACIFIC RESOURCES	1027998526	6	30	S	32	W	6	NW					4030	-4030	SE	5570	GAS	11/16/1989 0:00			15-081-20571-0001		0	2935	0		37.4714802	-100.8663991	37.4715042	-100.86684	FOOTAGES		GAS	Haskell
144	16554	1006343998	15	81	21150		Hugoton Gas Area	1000148164	Light 'A'	2	Recompleted	Oxy USA, Inc.	1027997559	6	29	S	33	W	16	SE	SE				660	-660	SE	5700	OIL	10/13/1997 0:00	10/9/1997 0:00	10/28/1997 0:00	15-081-21150		0	2950	0	Chase Group	37.5201658	-100.9272617	37.5201904	-100.9277053	FOOTAGES	1997	OIL	Haskell
145	16555	1006344002	15	81	21234		Victory	1000149002	Schnellbacher Pc	3-523	Recompleted	Harris Oil & Gas Company	1028002050	6	30	S	34	W	23	NW	SW	NE			-1650	990	NW	5590	GAS	3/26/1999 0:00	2/18/1999 0:00	4/28/1999 0:00	15-081-21234		2963	2954	2961	Mississippian	37.4269208	-101.0128783	37.4269455	-101.0133232	FOOTAGES	1999	GAS	Haskell
146	16516	1006344007	15	81	21250		Pleasant Prairie Southeast	1000148992	Frey 'F'	1	Recompleted	OXY USA, INC.	1027997559	6	27	S	34	W	13	NE	SE	NE	NW		-1382	-520	NE	5370	OIL	8/28/1999 0:00	8/24/1999 0:00	9/10/1999 0:00	15-081-21250		2991	2980	2991	Chester	37.7037993	-100.9815786	37.7038232	-100.9820246	FOOTAGES	1999	OIL	Haskell
147	16517	1006344008	15	81	21251		Wildcat	1027625196	Cook 'G'	1	Plugged and Abandoned	Oxy USA	1027997559	6	27	S	34	W	26	NE	SE	SE			-2238	-397	NE	5350	OIL-P&A	9/12/1999 0:00	9/8/1999 0:00	9/20/1999 0:00	15-081-21251	9/20/1999 0:00	3048	3035	0	Chester	37.6722966	-100.9998922	37.6723207	-101.0003387	FOOTAGES	1999	OIL	Haskell
148	18297	1007801534	15	55	587		Hugoton Gas Area	1000148164	Gann 'A'	1	Producing	Cities Service Co.	1028004532	6	25	S	33	W	33	SW	NE	NE	NE		2540	2540	SW	2720	GAS	10/12/1949 0:00		10/22/1949 0:00	15-055-00587		2936	2932	0	Chase Group	37.836442	-100.9474602	37.8364655	-100.9479043	FOOTAGES	1949	GAS	Finney
149	18507	1005448884	15	55	21342		Sequoyah East	1000148195	Garden City South	14	Recompleted	Oxy USA, Inc.	1027997559	6	23	S	34	W	22	SW	SE	N2			990	-3300	SE	4900	OIL	9/29/1994 0:00	9/9/1994 0:00	10/7/1994 0:00	15-055-21342		2962	2951	0		38.0351116	-101.0404102	38.0351351	-101.0408543	FOOTAGES	1994	OIL	Finney
150	18508	1005448888	15	55	21498		Wildcat	1027625196	O. J. Brown	27-Jan	Recompleted	HELMERICH AND PAYNE INC.	1027997320	6	25	S	34	W	27	NW	NE				-660	1750	NW	5450	D&A	6/12/1996 0:00	6/5/1996 0:00	6/23/1996 0:00	15-055-21498		2963	2952	0		37.8564686	-101.0425571	37.8564918	-101.0430034	FOOTAGES	1996	D&A	Finney
151	18510	1005448834	15	55	20745		Hugoton Gas Area	1000148164	Earnest	4-Mar	Recompleted	UNION PACIFIC RESOURCES COMPANY	1027998526		24	S	34	W	4	SW	NW	NE	NW		2580	-4530	SE	5003	GAS	12/20/1987 0:00		1/2/1988 0:00	15-055-20745		2918	2908	0	Chase Group	37.9958008	-101.0635694	37.9958238	-101.0640147	FOOTAGES	1988	GAS	Finney
152	18511	1005448836	15	55	20749		Russet Northwest	1000148193	Fotopoulos	17-Mar	Recompleted	UNION PACIFIC RESOURCES	1027998526	6	24	S	34	W	17	SE	SE	NW			1250	-1250	SE	5031	OIL	11/18/1987 0:00		1/20/1988 0:00	15-055-20749		2931	2921	0		37.9631967	-101.0703006	37.9632196	-101.0707463	FOOTAGES	1988	OIL	Finney
153	18517	1001324365	15	189	21575		Unknown	0	Jennings	1	Inactive Well	MOBIL OIL CORP.	1044201639	6	32	S	35	W	30	NW	SE	SE			2941	-2834	SE	150	OTHER	10/9/1993 0:00	9/28/1993 0:00	10/12/1993 0:00	15-189-21575		0	3030	0		37.2360083	-101.1674464	37.2360322	-101.1678841	FOOTAGES	1993	CATH	Stevens
154	18757	1006142887	15	175	20126		Shuck	1000151637	Mcgee	1	Plugged and Abandoned	LEBEN ET AL	1027998675	6	33	S	34	W	18	SE	NW				1980	-1980	SE	6500	GAS-P&A	10/5/1970 0:00		2/2/1971 0:00	15-175-20126	7/8/1989 0:00	2932	2932	0	Kcty	37.1755658	-101.0558693	37.1755905	-101.056312	FOOTAGES	1971	GAS	Seward
155	18553	1005448849	15	55	20830		Hugoton Gas Area	1000148164	Jones	2-Mar	Producing	UNION PACIFIC RESOURCES CO.	1047197072	6	24	S	34	W	2	SE	NE	NW			2310	-660	SE	5000	GAS	11/5/1988 0:00		11/14/1988 0:00	15-055-20830		2901	2890	0	Chase Group	37.9953745	-101.0134384	37.9953985	-101.0138831	FOOTAGES	1988	GAS	Finney
156	18554	1005448804	15	55	20506		Sequoyah East	1000148195	Garden City 'H'	5	Recompleted	CITIES SERVICE CO	0	6	23	S	34	W	23	NW	NW				-660	660	NW	4819	D&A	4/17/1982 0:00		6/17/1982 0:00	15-055-20506		2947	2939	0		38.0452034	-101.0265773	38.0452272	-101.0270208	FOOTAGES	1982	D&A	Finney
157	18354	1002875788	15	129	10246		Wilburton	1000149980	Crawley 'B'	4	Converted to SWD Well	Cities Service Oil Co.	0	6	35	S	41	W	4	SE	NW			C	1980	-1980	SE	5335	OIL-P&A	4/11/1962 0:00		5/3/1962 0:00	15-129-10246	7/12/1991 0:00	3486	3473	3483	Shawnee Group	37.0306664	-101.7790194	37.030691	-101.7794601	FOOTAGES	1962	OIL	Morton
158	18779	1002875810	15	129	10269		Wilburton	1000149980	Groves 'A'	2	Producing	Cities Service Oil Co.	1028004532	6	35	S	41	W	3	NW	SE				3312	-3296	SE	5623	GAS	12/3/1966 0:00		2/2/1967 0:00	15-129-10269		3481	3481	0	Morrow	37.0343639	-101.7653773	37.03439	-101.76582	GPS	1967	GAS	Morton
159	18368	1002875678	15	129	10130		Panoma Gas Area	1000149964	J. C. Shimer Gas Unit 'B'	1	Recompleted	PAN AMERICAN PETROLEUM CORP.	1027998063	6	31	S	40	W	36	NW					4050	-3904	SE	6000	GAS	1/3/1961 0:00		3/3/1961 0:00	15-129-10130		3255	3246	3253	Morrow	37.3124051	-101.6232805	37.3124278	-101.6237217	FOOTAGES	1961	GAS	Morton
160	18798	1006143273	15	175	20339		Hugoton Gas Area	1000148164	Northern Natural Gas Co.	1	Plugged and Abandoned	John R. LeBosquet	1037038228	6	32	S	33	W	1	NW	NE	SW	SW		4070	-3850	SE	2756	GAS-P&A	7/28/1978 0:00		9/5/1978 0:00	15-175-20339	9/9/2011 0:00	2876	2876	0	Chase Group	37.297326	-100.863496	37.2973479	-100.8639346	FOOTAGES	1978	GAS	Seward
161	18799	1006145019	15	175	21341		Lemert	1000151621	Betty Lemert	22-Mar	Recompleted	Cabot Oil and Gas Corp.	1028001325	6	32	S	33	W	22	NW	NE	NE			-330	2310	NW	6000	OIL	9/17/1993 0:00	9/14/1993 0:00	11/17/1993 0:00	15-175-21341		2785	2774	0		37.2564797	-100.8964443	37.256502	-100.8968839	FOOTAGES	1993	OIL	Seward
162	18800	1006145558	15	175	21640		Wildcat	1027625196	Hoffman	2-Jan	Plugged and Abandoned	Zinke and Trumbo, Inc.	1028000162	6	31	S	33	W	2	NW	SE	SE			-2310	2310	NW	5700	D&A	7/19/1997 0:00	6/26/1997 0:00	7/31/1997 0:00	15-175-21640	7/31/1997 0:00	2898	2893	0		37.3814103	-100.8790491	37.3814282	-100.8794894	FOOTAGES	1997	D&A	Seward
163	18586	1005449870	15	129	20865		Hugoton Gas Area	1000148164	Haar 'E'	2-H	Recompleted	Anadarko Petroleum Corp.	1027996661	6	35	S	39	W	9	SW	SW	NE			1250	-4030	SE	6840	GAS	4/23/1987 0:00		5/9/1987 0:00	15-129-20865		0	3316	0	Chase Group	37.0137344	-101.5687687	37.0137611	-101.5692072	FOOTAGES	1987	GAS	Morton
164	18587	1005449873	15	129	20889		Hugoton Gas Area	1000148164	Usa 'H'	1-H	Producing	APX CORP	1028004532	6	33	S	40	W	14	NW	NW	SE			-1229	1304	NW	6215	GAS	10/17/1987 0:00		9/8/1988 0:00	15-129-20889		3293	3281	0	Chase Group	37.18184	-101.64168	37.1818641	-101.6421169	GPS	1988	GAS	Morton
165	18588	1005449881	15	129	21038		Hugoton Gas Area	1000148164	Ratzlaff 'D'	1	Recompleted	Anadarko Petroleum Corp.	1027996661	6	33	S	39	W	16	NE	NW	SW			4030	-2310	SE	6550	D&A	2/14/1990 0:00	2/6/1990 0:00	2/26/1990 0:00	15-129-21038		3245	3229	0	Chase Group	37.1814909	-101.5632206	37.1815154	-101.5636583	FOOTAGES	1990	D&A	Morton
166	18598	1036243913	15	129	10205	1	Panoma Gas Area	1000149964	Low 'A'	3		Anadarko Petroleum Corp.	0	6	33	S	40	W	8	NE	SW			C	3300	-1980	SE	5691	GAS	4/6/1976 0:00		5/2/1976 0:00	15-129-10205-0001		3274	3274	0		37.1943512	-101.6889159	37.1943753	-101.6893565	FOOTAGES	1976	GAS	Morton
167	18612	1002875802	15	129	10263		Greenwood Gas Area	1000149950	Gore 'D'	1	Recompleted	Cities Service Oil Co.	0	6	35	S	41	W	4	SW	NW				1980	660	SW	5180	GAS	12/4/1961 0:00		12/17/1961 0:00	15-129-10263		3493	3481	3490	Morrow And Topeka	37.0306357	-101.7881223	37.0306602	-101.7885634	FOOTAGES	1961	GAS	Morton
168	18204	1005448809	15	55	20573		Sequoyah	1000148194	Garden City	16-Nov	Recompleted	Champlin Petroleum Co.	1027998526	6	23	S	34	W	16	SE	SW	W2			660	-2436	SE	4840	OIL	12/15/1984 0:00		2/6/1985 0:00	15-055-20573		2971	2963	2969		38.0486394	-101.0557585	38.0486627	-101.0562023	FOOTAGES	1985	OIL	Finney
169	18614	1002875807	15	129	10266		Boehm	1000149942	Greenwood 'B'	1	Recompleted	Cities Service	0	6	33	S	42	W	14	NW	NE	NE			4950	-3030	SE	6000	GAS	1/26/1951 0:00		10/4/1951 0:00	15-129-10266		3492	3492	3492	Mrw L	37.1843271	-101.8556626	37.18435	-101.8561077	FOOTAGES	1951	GAS	Morton
170	18253	1007801514	15	55	547		Hugoton Gas Area	1000148164	Waller Gas Unit 'A'	1	Producing	Stanolind Oil and Gas Co.	1037042789	6	25	S	32	W	29	NW	SE	SE	SE		2790	-2790	SE	2660	GAS	8/3/1953 0:00		8/3/1953 0:00	15-055-00547		2884	0	2881	Chase Group	37.8517427	-100.8565258	37.851766	-100.8569659	FOOTAGES	1953	GAS	Finney
171	17630	1001324452	15	189	21729		Moscow Twsp	0	Dudley	1	Inactive Well	MOBIL OIL CORPORATION	1044201639	6	32	S	36	W	1	SE	NW	NW			2340	-2440	SE	100	OTHER	7/22/1994 0:00	6/17/1994 0:00	7/22/1994 0:00	15-189-21729		0	3046	0		37.2922895	-101.1844015	37.2923132	-101.1848399	FOOTAGES	1994	CATH	Stevens
172	17631	1001324499	15	189	21827		Hugoton Gas Area	1000148164	Cobb Unit	4-Jan	Producing	MOBIL OIL	1044201639	6	33	S	36	W	8	SE	SE	NW			1250	-1250	SE	2981	GAS	12/20/1994 0:00	10/10/1994 0:00	1/24/1995 0:00	15-189-21827		3064	3053	0	Chase Group	37.1879476	-101.2523615	37.187972	-101.2527968	FOOTAGES	1995	GAS	Stevens
173	17632	1001324533	15	189	21900		Hugoton Gas Area	1000148164	W. H. Emrie	3	Producing	TEXACO EXPLORATION AND PRODUCTION INC.	1028004532	6	31	S	36	W	31	SW	SE	NW	NW		1320	1320	SW	2920	GAS	3/11/1995 0:00	2/6/1995 0:00	4/21/1995 0:00	15-189-21900		3088	3083	0	Chase Group	37.3042446	-101.27965	37.3042682	-101.2800866	FOOTAGES	1995	GAS	Stevens
174	17857	1022009704	15	129	21632		Wilburton East	1023158199	Hall 'P'	3	Recompleted		1027997559		35	S	40	W	6	NW	NE	W2			-625	1589	NW	6730	GAS	3/23/2001 0:00	3/2/2001 0:00	4/30/2001 0:00	15-129-21632		3418	3408	3416	Morrow, Keyes	37.0382898	-101.7123831	37.0383152	-101.7128226	FOOTAGES	2001	GAS	Morton
175	18127	1004750200	15	93	201		Hugoton Gas Area	1000148164	Schrag	1	Recompleted	STANOLIND OIL & GAS CO	0	6	23	S	38	W	24	NE	SW	SW	SW		-2490	-2490	NE	2722	GAS	1/19/1956 0:00		2/5/1956 0:00	15-093-00201		3337	0	0	Chase Group	38.0392307	-101.4399638	38.0392479	-101.4404106	FOOTAGES	1956	GAS	Kearny
176	17684	1006348524	15	187	20920		Beauchamp Mrw Keyes	1000152062	G&G	3	Producing	Berexco, Inc.	1041229446	6	30	S	41	W	21	SW	NE	SE			1620	-2928	SE	5610	GAS	7/22/1999 0:00	4/29/1999 0:00	9/3/1999 0:00	15-187-20920		3425	3413	3423	Morrow	37.4223985	-101.8082711	37.42242	-101.80872	GPS	1999	GAS	Stanton
177	17480	1001324871	15	129	331		Hugoton Gas Area	1000148164	Barker	27-Jan	Plugged and Abandoned	PANHANDLE	1027996661	6	33	S	41	W	27	NE	SW				-1980	-1987	NE	2280	GAS-P&A	9/9/1956 0:00		10/1/1956 0:00	15-129-00331	11/15/2001 0:00	3338	3338	0	Chase Group	37.1508116	-101.7614009	37.1508359	-101.7618428	FOOTAGES	1956	GAS	Morton
178	17483	1001324839	15	189	22243		Hugoton	1000148164	Stalcup 'A'	3 SWD	Plugged and Abandoned	Oxy USA, Inc.	1027997559	6	34	S	35	W	20	SW	SE	SE	SE		137	-2713	SE	1343	SWD-P&A	10/2/1997 0:00	8/29/1997 0:00	10/4/1997 0:00	15-189-22243	2/17/2014 0:00	0	3012	0		37.0689443	-101.148386	37.06897	-101.14883	GPS	1997	SWD	Stevens
179	17695	1021018778	15	93	21665		Hugoton	1000148164	Powers 'B'	Mar-32	Producing		1042759148		22	S	37	W	32	SW	N2				1980	1250	SW	3025	GAS	1/18/2001 0:00	12/6/2000 0:00	3/14/2001 0:00	15-093-21665		3304	3293	3302	Chase	38.0952101	-101.4090027	38.0952279	-101.4094481	FOOTAGES	2001	GAS	Kearny
180	17528	1005464964	15	93	589		Hugoton Gas Area	1000148164	Warner Gas Unit	1	Producing	STANOLIND OIL & GAS CO	1037042789	6	26	S	38	W	16	NW	SE	SE	SE		2640	-2640	SE	2687	GAS	4/13/1952 0:00		4/13/1952 0:00	15-093-00589		3269	0	0	Chase Group	37.7871785	-101.4815902	37.7871938	-101.4820396	FOOTAGES	1952	GAS	Kearny
181	17589	1001324369	15	189	21579		Harmony Twsp	0	Stebleton	1-2 CP	Inactive Well	MOBIL OIL CORP	1044201639	6	32	S	37	W	33	NW	SW	NE	NE		3931	-4030	SE	117	OTHER	10/16/1993 0:00	10/5/1993 0:00	10/18/1993 0:00	15-189-21579		0	3138	0		37.2244255	-101.3522075	37.2244496	-101.3526426	FOOTAGES	1993	CATH	Stevens
182	17442	1001324816	15	189	22219		Hugoton	1000148164	Parsley 'A'	4	Plugged and Abandoned	Oxy USA, Inc.	1027997559	6	34	S	35	W	34	SW	SW	NE			1250	1250	SW	2952	GAS-P&A	7/24/1997 0:00	7/18/1997 0:00	8/22/1997 0:00	15-189-22219	5/17/2001 0:00	2990	2979	0	Chase Group	37.0429768	-101.1164297	37.0430027	-101.1168723	FOOTAGES	1997	GAS	Stevens
183	20198	1006344134	15	129	21126		Boehm	1000149942	Boehm	46	Authorized Injection Well	COLORADO INTERSTATE GAS CO.	1027999223	6	33	S	42	W	14	NW	NE	NE			4950	-3210	SE	5038	OTHER	8/29/1992 0:00	3/20/1992 0:00	9/30/1992 0:00	15-129-21126		3492	3481	0	Mrw U	37.1843266	-101.8562801	37.1843495	-101.8567252	FOOTAGES	1992	GAS-INJ	Morton
184	20199	1006344138	15	129	21128		Boehm	1000149942	Boehm	48	Authorized Injection Well	COLORADO INTERSTATE GAS	1027999223	6	33	S	42	W	14	SW	NW	SE			1550	-4020	SE	5037	OTHER	8/13/1992 0:00	3/30/1992 0:00	9/19/1992 0:00	15-129-21128		3502	3491	0	Mrw U	37.1749899	-101.8589803	37.175013	-101.8594254	FOOTAGES	1992	GAS-INJ	Morton
185	20200	1006344145	15	129	21582		Richfield	1000149967	Johns	1-1324	Producing	HARRIS OIL & GAS COMPANY	1028004532	6	32	S	41	W	24	SW	SW				660	460	SW	5470	GAS	2/17/1999 0:00	2/9/1999 0:00	4/17/1999 0:00	15-129-21582		3402	3392	3401	Morrow	37.2450842	-101.7351319	37.245108	-101.7355745	FOOTAGES	1999	GAS	Morton
186	20646	1001322873	15	187	80014			0	F. B. Wade	54-30		SUPERIOR	0	6	29	S	40	W	30	NE	SW	SW			0	0		6435	D&A	10/23/1953 0:00			15-187-80014		3415	0	0		37.4984145	-101.7335903	37.4984332	-101.7340387	QUARTER_CALLS		D&A	Stanton
187	20649	1001322945	15	189	20014		Larrabee	1000151619	Larrabee	2	Plugged and Abandoned	AIKMAN BROTHERS CORP.	1027996170	6	32	S	35	W	13	SE	NW				-3300	3300	NW	6205	OIL-P&A	4/4/1968 0:00			15-189-20014	4/30/2009 0:00	2988	0	2988	Chester	37.2623645	-101.0740365	37.2623888	-101.0744763	FOOTAGES		OIL	Stevens
188	20445	1001240477	15	81	0		Cutter	1000148969	Jacqueline	33		Trees Oil Co.	0	6	30	S	34	W	33	SW	SW	NE	NE		1250	1250	SW	5700	LOC	11/4/1997 0:00		10/1/1997 0:00			2883	2872	2881		37.3911462	-101.0482582	37.3911705	-101.048702	FOOTAGES	1997	ABND	Haskell
189	19904	1006828640	15	75	20004		Bradshaw Gas Area	1000148723	Hcu	1541-D	Plugged and Abandoned	Livingston Oil Co.	1028003410	6	24	S	41	W	15	NE	SW	S2			-2130	-1980	NE	1001	SWD-P&A	3/20/1968 0:00		4/11/1968 0:00	15-075-20004	9/24/1999 0:00	0	3270	0		37.966222	-101.8049925	37.9662351	-101.8054442	FOOTAGES	1968	SWD	Hamilton
190	20590	1006348515	15	175	21771		Hugoton	1000148164	Rock	21-Jan	Producing		1028001064	6	33	S	31	W	21	NE	NE	SW			4181	-1214	SE	2750	GAS	9/17/1999 0:00	4/22/1999 0:00	10/1/1999 0:00	15-175-21771		2756	2746	2755	Chase	37.1666373	-100.6937046	37.16666	-100.69414	GPS	1999	GAS	Seward
191	20384	1038338192	15	175	20713	2	Hitch	0	Hitch Unit	2-Mar	Authorized Injection Well		1043688463	6	33	S	34	W	11	NW	NW	SW			4285	-5056	SE	6325	EOR			4/18/1993 0:00	15-175-20713-0002		0	2889	0		37.1963549	-100.9940006	37.19638	-100.99445	GPS	1993	EOR	Seward
192	19321	1005450983	15	175	21045		Hugoton Gas Area	1000148164	Jerman 'A'	3	Recompleted	Oxy USA, Inc.	1027997559	6	32	S	34	W	17	NE	SE				3300	-660	SE	6400	GAS	10/31/1988 0:00		11/11/1988 0:00	15-175-21045		2953	2942	0	Chase Group	37.2661507	-101.033649	37.2661747	-101.0340912	FOOTAGES	1988	GAS	Seward
193	19526	1005451235	15	187	20721		Hugoton Gas Area	1000148164	Leuer Gas Unit	3HI	Plugged and Abandoned	Amoco Production Co.	1027998063	6	27	S	39	W	9	NW	NW	SE			-1250	1250	NW	2622	D&A	2/10/1994 0:00	1/28/1994 0:00	2/14/1994 0:00	15-187-20721	2/28/1994 0:00	3247	3236	0		37.7186642	-101.5951134	37.7186792	-101.5955626	FOOTAGES	1994	D&A	Stanton
194	19534	1002915493	15	67	21438		Eubank	1027625196	Mlp Santala Trust 'A'	1	Plugged and Abandoned		1027997559	6	29	S	35	W	26	NW	NE	W2			-825	1634	NW	5750	D&A	1/22/1999 0:00	1/6/1999 0:00	1/30/1999 0:00	15-067-21438	1/29/1999 0:00	3048	3056	3047	St Louis	37.5016294	-101.1199516	37.5016535	-101.1203979	FOOTAGES	1999	D&A	Grant
195	19535	1006063356	15	67	20068		Panoma Gas Area	1000149964	Winger	17-Feb	Producing	Mesa Petroleum Co.	1044201639	6	29	S	37	W	17	NE					-1400	-1400	NE	5920	GAS	9/25/1969 0:00		4/17/1970 0:00	15-067-20068		3121	3110	0	Chase Group	37.5289394	-101.3854387	37.5289609	-101.3858854	FOOTAGES	1970	GAS	Grant
196	19322	1005450928	15	175	20611		Silverman	1000151639	Leveque	2-Jan	Recompleted	CHAMPLIN PETROLEUM CO.	1027998526	6	32	S	34	W	2	SE	SE				660	-660	SE	5618	GAS	7/7/1982 0:00		4/30/1983 0:00	15-175-20611		2818	2811	2817	Lansing-Kansas City	37.2878788	-100.9790745	37.2879028	-100.9795172	FOOTAGES	1983	GAS	Seward
197	19642	1005449393	15	93	20805		Hugoton Gas Area	1000148164	Garden City 'B'	1-13D	Recompleted	CHAMPLIN PET	1027998526	6	23	S	35	W	13	NE	SW				3300	-1980	SE	5000	GAS	12/10/1984 0:00		4/18/1985 0:00	15-093-20805		3008	2998	0	Chase Group	38.055762	-101.1092192	38.0557842	-101.1096633	FOOTAGES	1985	GAS	Kearny
198	19643	1005449403	15	93	20917		Hugoton Gas Area	1000148164	Ramsey	1-I	Producing	PLAINS PET	1044201639	6	26	S	36	W	14	NE					3840	-1250	SE	5300	GAS	12/30/1987 0:00		1/31/1988 0:00	15-093-20917		3016	3005	0	Chase Group	37.7904139	-101.221114	37.7904329	-101.2215633	FOOTAGES	1988	GAS	Kearny
199	19644	1005449404	15	93	20935		Hugoton Gas Area	1000148164	Walters 'I'	1	Producing	PLAINS PET	1044201639	6	24	S	35	W	20	NW	SW	SE			2780	-4030	SE	5050	GAS	5/7/1988 0:00		9/1/1988 0:00	15-093-20935		2967	2962	0	Chase Group	37.9521834	-101.1897854	37.952204	-101.1902326	FOOTAGES	1988	GAS	Kearny
200	19645	1005449405	15	93	20936		Hugoton Gas Area	1000148164	Tate	5-I	Producing	PLAINS PET OPERATING	1044201639	6	26	S	36	W	12	SW	NW	NW			2200	-4950	SE	5150	GAS	4/23/1988 0:00		7/28/1988 0:00	15-093-20936		3014	3009	0	Chase Group	37.8003453	-101.2148922	37.8003646	-101.2153414	FOOTAGES	1988	GAS	Kearny
201	19673	1005449412	15	93	20998		Panoma Gas Area	1000149964	Shell 'A'	2	Recompleted	Oxy USA, Inc.	1027997559	6	23	S	35	W	24	NE	NE				4620	-660	SE	5050	GAS	8/30/1989 0:00		9/8/1989 0:00	15-093-20998		2996	2983	0	Council Grove Group	38.0448558	-101.1046932	38.0448781	-101.1051376	FOOTAGES	1989	GAS	Kearny
202	19192	1005451312	15	189	20938		Hugoton Gas Area	1000148164	Dudley Unit	4-Feb	Recompleted	MOBIL OIL CORP.	1027997320	6	32	S	36	W	12	SE	SE				660	-660	SE	6420	D&A	11/28/1986 0:00		12/26/1986 0:00	15-189-20938		3039	3028	0	Kansas City	37.2731614	-101.1781562	37.2731853	-101.1785936	FOOTAGES	1986	D&A	Stevens
203	19198	1005451344	15	189	21183		Hugoton Gas Area	1000148164	Nellie Alexander	23-Mar	Producing	MESA OPERATING LTD. PARTNERSHIP	1037042789	6	31	S	37	W	23	SE	SE	NW			1250	-1250	SE	6400	GAS	9/8/1988 0:00		11/1/1988 0:00	15-189-21183		3096	3080	3094	Chase Group	37.3331868	-101.3066808	37.3332103	-101.3071191	FOOTAGES	1988	GAS	Stevens
204	19034	1005449204	15	81	10154		Victory	1000149002	Walter E. Preedy 'B'	2	Converted to SWD Well	PAN AMERICAN PETROLEUM CORP	0	6	29	S	33	W	33	NE	SE				3300	-660	SE	4750	OIL	3/2/1963 0:00		3/23/1963 0:00	15-081-10154		2959	2950	0		37.4840732	-100.9274086	37.4840976	-100.9278519	FOOTAGES	1963	OIL	Haskell
205	19675	1005449328	15	81	30009		Victory	1000149002	Rooney Gas Unit	1	Recompleted	Pan American Petroleum Corp.	0		30	S	33	W	27	SW	NE				1980	-3300	SE	5700	GAS	3/2/1965 0:00		3/29/1965 0:00	15-081-30009		2938	2929	0	Morrow	37.4077778	-100.9182608	37.4078016	-100.9187027	FOOTAGES	1965	GAS	Haskell
206	19678	1005449108	15	67	20625		Hugoton Gas Area	1000148164	Walter Kuhn Unit 'C'	3	Recompleted	MOBIL OIL	1027997320	6	30	S	35	W	35	SW	NW				1980	-4620	SE	5760	GAS	10/8/1986 0:00		12/3/1986 0:00	15-067-20625		2891	2880	0		37.3933077	-101.1231463	37.3933317	-101.1235899	FOOTAGES	1986	GAS	Grant
207	19690	1005450961	15	175	20841		Arkalon	1000151585	Arkalon	27-Jan	Plugged and Abandoned	Midwestern Exploration Co.	1027997375	6	33	S	32	W	27	NE	NW				4620	-1980	SE	6244	D&A	3/23/1985 0:00		3/25/1985 0:00	15-175-20841	3/26/1985 0:00	2599	2588	0		37.1534917	-100.7846582	37.1535139	-100.7850951	FOOTAGES	1985	D&A	Seward
208	19227	1037995086	15	175	22089	1	Holt Northwest	1000151609	Jerman 'A'	5	Recompleted	Oxy USA, Inc.	1027997559		32	S	34	W	17	SE	SE				660	-660	SE	6300	GAS	1/7/2008 0:00		2/2/2008 0:00	15-175-22089-0001		2952	2941	0	Council Grove	37.2589001	-101.0336415	37.2589243	-101.0340835	FOOTAGES	2008	GAS	Seward
209	19467	1005449221	15	81	20204		Eubank	1000148974	Gregg	4-Aug	Recompleted	TEMA/Mesa Petroleum Co.	1027996661	6	29	S	34	W	4	NW	SE	SW	NE		-2000	1800	NW	5490	GAS	7/1/1980 0:00		9/12/1980 0:00	15-081-20204		3015	3005	3014		37.5565644	-101.0472608	37.5565886	-101.0477071	FOOTAGES	1980	GAS	Haskell
210	19736	1032688391	15	67	30091		Unknown	0	J. Hoffman	2	Inactive Well	CITIES SERVICE OIL CO.	1027997559	6	27	S	36	W	35	SW	E2				1390	1980	SW	3048	GAS	4/13/1967 0:00			15-067-30091		3142	0	0		37.6527444	-101.2282071	37.652765	-101.2286557	FOOTAGES		GAS	Grant
211	19291	1019411130	15	189	21677		West Center Tws	0	Schmidt	1	Inactive Well	MOBIL OIL CORP	1044201639	6	33	S	37	W	5	NE	SW	SW			2655	-2480	SE	100	OTHER	7/19/1994 0:00	6/2/1994 0:00	7/19/1994 0:00	15-189-21677		0	3133	0		37.2063388	-101.365248	37.2063631	-101.3656835	FOOTAGES	1994	CATH	Stevens
212	19514	1005449112	15	67	20673		Hugoton Gas Area	1000148164	Mccandless 'A'	3-H	Producing	Anadarko Petroleum Corp.	1028004532	6	30	S	37	W	35	SW	E2	E2			1329	2468	SW	6085	GAS	7/18/1987 0:00		4/15/1989 0:00	15-067-20673		3092	3080	0	Chase Group	37.39166	-101.33466	37.3916824	-101.3351005	GPS	1989	GAS	Grant
213	19515	1005449122	15	67	21147		Big Bow	1000148687	Johnson 'C'	4	Plugged and Abandoned	Amoco Production Co.	1027998063	6	29	S	38	W	31	NE	SE	E2			3300	-330	SE	5850	D&A	3/13/1991 0:00	3/11/1991 0:00	3/24/1991 0:00	15-067-21147	3/24/1991 0:00	3141	3129	0		37.484317	-101.5085395	37.484338	-101.5089845	FOOTAGES	1991	D&A	Grant
214	19516	1005449094	15	67	20572		Hugoton Gas Area	1000148164	Hall	1-Feb	Recompleted	TEMA OIL	1037042789	6	30	S	36	W	1	SE	SE	NW	NW		1250	-1250	SE	6200	GAS	3/26/1980 0:00		3/4/1981 0:00	15-067-20572		2985	2976	0		37.4636341	-101.2023177	37.4636578	-101.2027629	FOOTAGES	1981	GAS	Grant
215	19517	1005449099	15	67	20589		Hugoton Gas Area	1000148164	Gano 'B'	3	Recompleted	Cities Service Co.	1027997559	6	28	S	36	W	23	NW					-1250	1250	NW	2760	GAS	2/14/1982 0:00		7/12/1983 0:00	15-067-20589		3078	3082	3077		37.601915	-101.230785	37.6019366	-101.231233	FOOTAGES	1983	GAS	Grant
216	19518	1001338072	15	93	307		Hugoton Gas Area	1000148164	Menn	8-Jan	Producing	FIN-KERR OIL & GAS	1044201639	6	25	S	36	W	8	SE	NW	NW			2475	-2370	SE	2649	GAS	9/22/1948 0:00		4/2/1949 0:00	15-093-00307		0	3013	3023	Chase Group	37.8929397	-101.2935052	37.8929582	-101.2939538	FOOTAGES	1949	GAS	Kearny
217	19525	1005451274	15	189	20637		Panoma Gas Area	1000149964	Hawkins 'A'	1	Recompleted	MARSH TOM F INC	1027997374	6	34	S	39	W	25	SE	SE	NE			1250	-203	SE	3275	GAS	11/18/1982 0:00		12/15/1982 0:00	15-189-20637	4/1/1992 0:00	3275	3270	0		37.0571626	-101.5016299	37.0571893	-101.5020674	FOOTAGES	1982	GAS	Stevens
218	22352	1020087978	15	189	22356		Wildcat	1021085036	Hjv Hayward 'A'	1	Producing		1044578849		33	S	39	W	3	NW	NE				-660	2000	NW	6200	GAS	10/11/2000 0:00	10/2/2000 0:00	12/12/2000 0:00	15-189-22356		3240	3229	0	Morrow	37.2120425	-101.5484353	37.2120669	-101.5488724	FOOTAGES	2000	GAS	Stevens
219	21982	1005449854	15	129	20602		Panoma Gas Area	1000149964	Kneller 'D'	1	Inactive Well	Anadarko Production Co.	1028004532	6	33	S	40	W	33	NE	NE	SW	SW		4074	-1228	SE	2846	GAS	1/8/1982 0:00		5/4/1982 0:00	15-129-20602		0	3315	0	Council Grove Group	37.1383142	-101.6681779	37.13834	-101.66862	GPS	1982	GAS	Morton
220	22215	1033974162	15	187	21070		Beauchamp Northeast	1000152064	Love	3	Producing	White, Kenneth S.	1036003540		30	S	41	W	13	SE	NW	W2			1955	-2370	SE	5550	OIL	2/7/2006 0:00	2/3/2006 0:00	3/15/2006 0:00	15-187-21070		3349	3338	0	Morrow	37.4375624	-101.7518016	37.4375822	-101.7522489	FOOTAGES	2006	OIL	Stanton
221	22220	1005449415	15	93	21038	1	Hugoton Gas Area	1000148164	Eveleigh Gas Unit 'A'	3-HI	Producing	Amoco Production Co.	1037042789	6	26	S	38	W	23	NE	NE	SW			4030	-1250	SE	5600	GAS	11/15/1989 0:00	6/11/1990 0:00	11/30/1989 0:00	15-093-21038-0001		3223	3213	0	Chase Group	37.776419	-101.4400258	37.7764347	-101.4404751	FOOTAGES	1989	GAS	Kearny
222	22221	1005449418	15	93	21215		Hugoton Gas Area	1000148164	Thorpe	18-Jan	Recompleted	Berexco, Inc.	1027997361	6	25	S	36	W	18	NW	NW	SE			4490	-4290	SE	5100	D&A	4/18/1992 0:00	4/15/1992 0:00	4/28/1992 0:00	15-093-21215		3049	3037	3047		37.8839384	-101.3183951	37.8839562	-101.3188438	FOOTAGES	1992	D&A	Kearny
223	21866	1006344036	15	93	21639		Wildcat	0	Martin	4-Nov	Plugged and Abandoned		1028004147	6	22	S	38	W	4	SW	NE	NE			2310	2310	SW	5290	D&A	1/13/1999 0:00	12/28/1998 0:00	3/1/1999 0:00	15-093-21639	7/23/1999 0:00	3358	3349	3356	Mississippian	38.1683358	-101.4968789	38.1683527	-101.4973238	FOOTAGES	1999	D&A	Kearny
224	22319	1019411137	15	189	21722		West Center Tws	0	Bergstrom	1	Inactive Well	MOBIL OIL CORP	1044201639	6	32	S	38	W	21	NE	SW	NE			3882	-1396	SE	100	OTHER	7/18/1994 0:00	6/17/1994 0:00	7/18/1994 0:00	15-189-21722		0	3183	0		37.2533151	-101.4520276	37.2533389	-101.4524632	FOOTAGES	1994	CATH	Stevens
225	21281	1001324435	15	189	21671		West Center Tws	0	Coulter C P W	1	Inactive Well	MOBIL OIL CORP	1044201639	6	33	S	38	W	22	SE	NW	NW			2612	-2462	SE	95	OTHER	7/25/1994 0:00	6/2/1994 0:00	7/25/1994 0:00	15-189-21671		0	3156	0		37.162619	-101.4372255	37.1626441	-101.4376619	FOOTAGES	1994	CATH	Stevens
226	21584	1038096495	15	81	20103	1	Panoma Gas Area	1000149964	Jones 'K'	1	Producing		1044653362	6	27	S	34	W	4	SW	NW	SE	SE		1350	1250	SW	2995	GAS	12/16/2007 0:00		1/7/2008 0:00	15-081-20103-0001		2975	2970	0		37.72586	-101.04881	37.7258801	-101.0492553	GPS	2008	GAS	Haskell
227	21109	1002875874	15	129	10347		Greenwood Gas Area	1000149950	Winter 'C'	1	Recompleted	Cities Service Co.	1027997559	6	33	S	42	W	30	SW	NE	NE			2310	2310	SW	3380	GAS	4/6/1953 0:00		5/6/1953 0:00	15-129-10347		3562	0	3562	Shawnee Group	37.1477106	-101.9273605	37.1477332	-101.9278073	FOOTAGES	1953	GAS	Morton
228	20786	1005451370	15	189	21488		Hugoton Gas Area	1000148164	City Of Hugoton	FEE 3	Recompleted	CITY OF HUGOTON	1028001349	6	33	S	37	W	16	NW	SW	N2			3763	-4481	SE	2950	GAS	3/20/1991 0:00	2/25/1991 0:00	4/3/1991 0:00	15-189-21488		0	3105	0	Chase Group	37.1801532	-101.3540306	37.1801778	-101.3544667	FOOTAGES	1991	GAS	Stevens
229	21227	1001341583	15	189	701		Hugoton Gas Area	1000148164	I. F. Wray	1	Producing	Texas Co.	1028004532	6	35	S	35	W	16	NW	SE	SE	SE		-2540	2540	NW	2791	GAS	1/29/1946 0:00		2/9/1946 0:00	15-189-00701		0	0	2962	Chase Group	37.00357	-101.1301209	37.0035964	-101.1305637	FOOTAGES	1946	GAS	Stevens
230	23418	1002880976	15	119	10137		Stevens	1000149887	Herman 'A'	1	Plugged and Abandoned	PHILLIPS PETROLEUM CO.	1027997341	6	32	S	30	W	33	NW	NW				-660	657	NW	5721	GAS-P&A	11/19/1956 0:00		12/18/1957 0:00	15-119-10137	5/14/1993 0:00	2756	0	2754	Morrow	37.226287	-100.5960591	37.2263089	-100.5964897	FOOTAGES	1957	GAS	Meade
231	23696	1002875439	15	129	74		Greenwood Gas Area	1000149950	Heintz, J.C.	7-Jan	Producing	Hamilton Brothers, Inc.	1043688463	6	35	S	42	W	7	NE	NE	SW			4043	-1257	SE	4742	GAS	11/30/1959 0:00		2/3/1960 0:00	15-129-00074		3589	0	3586	Shawnee Group	37.0216164	-101.9211709	37.02164	-101.92162	GPS	1960	GAS	Morton
232	22980	1002880699	15	119	59		Hockett	1000149853	T. B. Hockett	1	Producing	William Gruenerwald	1027996023	6	31	S	29	W	8	SW	SW				658	-4672	SE	5660	GAS	12/14/1956 0:00		9/25/1957 0:00	15-119-00059		2741	0	2739	Chst Lm	37.3603068	-100.5049587	37.36033	-100.50539	GPS	1957	GAS	Meade
233	23090	1002875381	15	129	19		Interstate	1000149952	Interstate	21-Feb	Converted to EOR Well	Panhandle Eastern Pipeline Co.	1027996661	6	34	S	43	W	21	SW	NE				1980	-3300	SE	4650	OIL	5/21/1956 0:00		6/7/1956 0:00	15-129-00019		3474	3466	3472	Mrw U	37.0736652	-102.0007374	37.0736873	-102.0011858	FOOTAGES	1956	OIL	Morton
234	23091	1002875384	15	129	21		Hugoton Gas Area	1000148164	Lemon Gas Unit 'E'	1	Producing	Stanolind Oil and Gas Co.	1037042789	6	32	S	41	W	27	NE					3960	-1320	SE	5295	GAS	10/18/1956 0:00		12/19/1956 0:00	15-129-00021		3402	3394	3401	Chase Group	37.2397538	-101.7594606	37.2397773	-101.7599037	FOOTAGES	1956	GAS	Morton
235	23093	1002875392	15	129	29		Greenwood Gas Area	1000149950	Wacker	7-Jan	Plugged and Abandoned	PANHANDLE EASTERN PIPELINE	1027996661	6	34	S	41	W	7	SE					1320	-1320	SE	5288	GAS-P&A	8/9/1956 0:00		10/3/1956 0:00	15-129-00029	2/26/1993 0:00	3446	3433	3440		37.1015161	-101.8136167	37.1015401	-101.8140594	FOOTAGES	1956	GAS	Morton
236	22930	1002875376	15	129	14		Elkhart	1000149948	Jones	11-Jan	Recompleted	Panhandle Eastern Pipeline Co.	0	6	35	S	43	W	11	NW	SE			C	3300	-3300	SE	4712	GAS	5/9/1955 0:00		6/29/1955 0:00	15-129-00014		3627	3622	3624	Shawnee Group	37.0195276	-101.9643804	37.0195502	-101.9648271	FOOTAGES	1955	GAS	Morton
237	22931	1002875378	15	129	15		Taloga	1000149975	Central Life	Jan-34	Producing	COLORADO OIL & GAS	1028004532	6	34	S	42	W	34	SW					1329	-3963	SE	5519	GAS	9/14/1955 0:00		11/22/1955 0:00	15-129-00015		0	3542	3542		37.0432458	-101.8763731	37.04327	-101.87682	GPS	1955	GAS	Morton
238	22577	1002875484	15	129	128		Unknown	0	Craver	1	Plugged and Abandoned	EASON OIL CO. and GRISSO ROYALTY CO.	0	6	34	S	42	W	32	SW	SE	SE			330	-2970	SE	3770	OTHER-P&A			8/15/1943 0:00	15-129-00128	8/16/1943 0:00	3558	3556	3558		37.0404855	-101.9090986	37.0405088	-101.9095436	FOOTAGES	1943	LH	Morton
239	22578	1002875486	15	129	135		Hugoton Gas Area	1000148164	Moore 'C'	2-Jan	Recompleted	PANHANDLE EASTERN PIPE LINE CO	0		33	S	41	W	2	NW					-1320	1320	NW	5353	GAS	8/7/1958 0:00		9/21/1958 0:00	15-129-00135		0	0	0	Wbns	37.21076	-101.75007	37.2107832	-101.7505079	GPS	1958	GAS	Morton
240	30045	1002912322	15	55	21619		Reeves Ranch	1000148190	Terry	1	Plugged and Abandoned		1027997405	6	25	S	34	W	28	SW	W2				1310	645	SW	5470	D&A	5/2/1998 0:00	4/24/1998 0:00	5/12/1998 0:00	15-055-21619	5/12/1998 0:00	2985	2974	2982		37.8472324	-101.0645817	37.8472549	-101.0650283	FOOTAGES	1998	D&A	Finney
241	29642	1002912258	15	55	10177		Pleasant Prairie	1000148181	Devlin-Jones 'B'	30-3	Converted to EOR Well	WHITE EAGLE OIL CO	0	6	26	S	34	W	30	NE	NE				4620	-660	SE	5180	OIL	8/18/1958 0:00		10/1/1958 0:00	15-055-10177		3014	0	3013	Meramecian Stage	37.7639843	-101.0736947	37.7640061	-101.0741423	FOOTAGES	1958	OIL	Finney
242	29643	1002912262	15	55	10181		Pleasant Prairie	1000148181	Jones 'A'	29-Jan	Producing	WHITE EAGLE OIL	1044653362	6	26	S	34	W	29	SW	SW				660	-4620	SE	5186	OIL	11/30/1958 0:00		1/14/1959 0:00	15-055-10181		0	0	3007		37.75312	-101.06911	37.7531412	-101.0695549	GPS	1959	OIL	Finney
243	29408	1002912333	15	55	21635		Orange-J East	1000148179	Fred Twin	1	Recompleted	HUMMON CORPORATION	1027997162	6	25	S	34	W	22	NE	W2				-1360	-1950	NE	5165	OIL	9/2/1998 0:00	9/2/1998 0:00	9/28/1998 0:00	15-055-21635		2950	2945	0	Mrw U	37.8691599	-101.0360595	37.8691833	-101.0365057	FOOTAGES	1998	OIL	Finney
244	29410	1002912335	15	55	21638		Wildcat	1027625196	Hjv Johnston 'A'	1	Plugged and Abandoned		1027996661	6	26	S	34	W	26	SW	NE				1980	1980	SW	5400	D&A	10/21/1998 0:00	9/29/1998 0:00	10/31/1998 0:00	15-055-21638	10/31/1998 0:00	2980	2969	2979		37.7568258	-101.0096003	37.7568492	-101.0100471	FOOTAGES	1998	D&A	Finney
245	29275	1002912266	15	55	10187		Pleasant Prairie	1000148181	Ppu Was Usa 'A' 7	43	Producing	White Eagle Oil Co.	1044653362	6	26	S	34	W	31	SE	NE	SE	NW		1850	-550	SE	5235	OIL	3/14/1959 0:00		4/29/1959 0:00	15-055-10187		3019	3009	3018		37.7416	-101.07335	37.7416198	-101.0737954	GPS	1959	OIL	Finney
246	29277	1002912277	15	55	10197		Hugoton Gas Area	1000148164	Hicks Gas Unit 'E'	1	Producing	Pan American Petroleum Corp.	1037042789	6	25	S	32	W	12	SW	NE				1980	-3300	SE	2687	GAS	11/29/1961 0:00		1/2/1962 0:00	15-055-10197		2849	2841	2846	Chase Group	37.8928151	-100.7849667	37.892838	-100.7854035	FOOTAGES	1962	GAS	Finney
247	29736	1002911969	15	55	19006		Sequoyah	1000148194	Garden City	5	Converted to SWD Well	Champlin Oil and Refining Co.	1027998526	6	23	S	34	W	16	NW	SE				-1980	1980	NW	5800	OIL	9/1/1956 0:00		10/31/1956 0:00	15-055-19006		0	2964	2964		38.0558862	-101.0588564	38.0559095	-101.0592998	FOOTAGES	1956	OIL	Finney
248	29741	1002912304	15	55	21097		Hugoton	1000148164	Wiles	1 SWD	Authorized Injection Well	Continental Energy	1028000854	6	25	S	33	W	27	NE	NE	NW			4662	-983	SE	1638	SWD	5/8/1992 0:00	4/10/1992 0:00	5/20/1992 0:00	15-055-21097		2927	2920	0		37.8569652	-100.9232266	37.85699	-100.92367	GPS	1992	SWD	Finney
249	29748	1002912142	15	55	10065		Pleasant Prairie	0	Devlin Jones 'C'	1	Plugged and Abandoned	HELMERICH & PAYNE	0	6	26	S	34	W	28	NW	SW				3300	-4620	SE	5189	D&A	3/6/1962 0:00		3/25/1962 0:00	15-055-10065	11/1/2013 0:00	2980	2970	0		37.7603924	-101.0508162	37.7604149	-101.0512638	FOOTAGES	1962	D&A	Finney
250	29749	1002912147	15	55	10070		Pleasant Prairie	1000148181	Jones 'O'	38	Producing	HELMERICH & PAYNE	1044653362	6	26	S	34	W	33	SE	SW				810	-1980	SE	5216	OIL	9/8/1961 0:00		10/13/1961 0:00	15-055-10070		3000	2989	0		37.7387836	-101.0418278	37.7388064	-101.0422752	FOOTAGES	1961	OIL	Finney
251	29549	1002912194	15	55	10118		Pleasant Prairie	1000148181	Brown	4	Converted to EOR Well	MOBIL OIL	1027997405	6	26	S	34	W	20	SE	NE				1980	-660	SE	5170	OIL	4/10/1960 0:00		6/16/1960 0:00	15-055-10118		2962	0	2962	Mrw L	37.7713253	-101.0553797	37.7713478	-101.0558271	FOOTAGES	1960	OIL	Finney
252	29807	1002912101	15	55	10024		Cowgill	1000148148	Cowgill 'A'	1	Cancelled API Number	CITIES SERVICE CO	0	6	24	S	33	W	27	SE	NW			C	1980	-1980	SE	5360	LOC	3/27/1961 0:00		5/21/1961 0:00	15-055-10024		2893	0	2891	Mrw L	37.9367787	-100.9264494	37.9368022	-100.9268914	FOOTAGES	1961	OIL	Finney
253	29809	1002912109	15	55	10033		Hugoton Gas Area	1000148164	Alvin Beyer	1	Recompleted	Stanolind Oil and Gas Co.	0	6	26	S	33	W	24	SW	NE	SE			1650	-2970	SE	4703	GAS	2/25/1953 0:00		3/27/1953 0:00	15-055-10033		2923	2914	0	Chase Group	37.7704598	-100.8805904	37.7704835	-100.8810323	FOOTAGES	1953	GAS	Finney
254	31733	1002915520	15	67	60001		Panoma Gas Area	1000149964	Sullivan	2 TWIN	Recompleted	Kansas Natural Gas Co.	1028004873	6	29	S	38	W	12	SE	NW	SE	SE		1370	-1420	SE	2787	GAS	12/1/1971 0:00		12/21/1971 0:00	15-067-60001		3042	3042	0	Council Grove Group	37.5367373	-101.4214418	37.5367582	-101.4218885	FOOTAGES	1971	GAS	Grant
255	32342	1002921548	15	81	4		Pleasant Prairie	1000148181	Pleasant Prairie Was Jones 'O' 22	54	Plugged and Abandoned	Helmerich & Payne	1027997405	6	27	S	34	W	4	NW	SW	NE			3630	-4290	SE	5175	OIL-P&A	2/10/1956 0:00		4/11/1956 0:00	15-081-00004	8/31/1993 0:00	2989	2980	2987		37.7320937	-101.0497489	37.7321162	-101.0501964	FOOTAGES	1956	OIL	Haskell
256	32363	1002921768	15	81	10132		Victory	1000149002	Cox Gas Unit	1	Well Drilled	PAN AMERICAN PETROLEUM CORP	0	6	30	S	33	W	8	SW	NE				1730	1980	SW	5605	O&G	9/11/1961 0:00		1/9/1962 0:00	15-081-10132		2973	0	0	Kcty	37.4506423	-100.9549618	37.4506666	-100.9554056	FOOTAGES	1962	O&G	Haskell
257	32364	1002921771	15	81	10135		Victory	1000149002	R. B. Garner	3	Well Drilled	PAN AMERICAN PETROLEUM CORP	0	6	30	S	34	W	24	NE	NE			C	4620	-660	SE	4900	OIL-P&A	7/28/1964 0:00		9/22/1964 0:00	15-081-10135	8/1/1990 0:00	2966	2956	0	Lans	37.4295473	-100.9820468	37.4295715	-100.9824913	FOOTAGES	1964	OIL	Haskell
258	32168	1002919903	15	75	10033		Bradshaw Gas Area	1000148723	Olive R. Frazier	27-Jan	Producing	Hamilton Brothers, Inc.	1037042789	6	21	S	41	W	27	SW	NE				1980	1980	SW	2777	GAS	6/26/1963 0:00		12/31/1963 0:00	15-075-10033		3640	3640	0	Chase Group	38.1952049	-101.8099165	38.19522	-101.8103678	FOOTAGES	1963	GAS	Hamilton
259	31967	1002921782	15	81	10151		Victory	1000149002	Walter E. Preedy	1	Producing	PAN AMERICAN PETROLEUM CORP	1028004532	6	29	S	33	W	33	NW	SE				3300	-3300	SE	4703	O&G	10/6/1962 0:00		12/11/1962 0:00	15-081-10151		2962	2952	0	Lans	37.4840886	-100.9365058	37.484113	-100.9369492	FOOTAGES	1962	O&G	Haskell
260	32369	1002919874	15	75	137		Bradshaw Gas Area	1000148723	Hcu	1930	Plugged and Abandoned	Livingston Oil Co.	1027996792	6	23	S	40	W	19	NW	SE				3300	-3267	SE	2469	GAS-P&A	10/13/1963 0:00		2/24/1964 0:00	15-075-00137	4/11/1996 0:00	3360	3357	0	Chase Group	38.0391474	-101.7541396	38.0391606	-101.7545892	FOOTAGES	1964	GAS	Hamilton
261	32370	1002919883	15	75	10007		Bradshaw Gas Area	1000148723	Maxfield Gas Unit	1	Producing	Champlin Oil and Refining Co.	1043688463	6	21	S	41	W	2	SW	NE				1980	1980	SW	2834	GAS	8/14/1962 0:00		10/23/1962 0:00	15-075-10007		3612	3605	3610	Chase Group	38.2533142	-101.7917854	38.2533301	-101.7922359	FOOTAGES	1962	GAS	Hamilton
262	32371	1002919885	15	75	10010		Bradshaw Gas Area	1000148723	Woodrow Lewis Unit	1	Inactive Well	Champlin Oil and Gas Co.	1043688463	6	21	S	42	W	36	NE	SW				3260	-1988	SE	2784	GAS	2/19/1963 0:00		4/9/1963 0:00	15-075-10010		3711	3703	3708	Chase Group	38.1840642	-101.8784453	38.18408	-101.8789	GPS	1963	GAS	Hamilton
263	32201	1002921736	15	81	10102		Eubank	1000148974	Georgia Eubank	1	Recompleted	MCBRIDE W C INC	1028003232	6	28	S	34	W	23	NE	SE				-1980	-660	NE	5621	OIL	6/29/1959 0:00		9/9/1959 0:00	15-081-10102		3008	2996	3005	Marmaton, Morrow	37.6001953	-101.0009603	37.6002196	-101.0014066	FOOTAGES	1959	OIL	Haskell
264	32203	1002921748	15	81	10112		Eubank	1000148974	Sprunger 'A'	1	Plugged and Abandoned	NORTHERN NATURAL GAS	1028003358	6	28	S	34	W	20	SE	SE				660	-660	SE	5545	OIL-P&A	5/7/1958 0:00		6/27/1958 0:00	15-081-10112	7/13/2001 0:00	0	3027	0	Chst Sd	37.5928597	-101.0555249	37.5928835	-101.0559716	FOOTAGES	1958	OIL	Haskell
265	32204	1002921752	15	81	10116		Victory	1000149002	Swlvlu	39	Converted to EOR Well	Pan American Petroleum Corp.	1028004396	6	30	S	33	W	19	SW	NE				1980	1980	SW	4850	OIL	1/17/1963 0:00		2/26/1963 0:00	15-081-10116		2968	2958	0		37.4222873	-100.9729264	37.4223116	-100.9733706	FOOTAGES	1963	OIL	Haskell
266	32206	1002921755	15	81	10120		Victory	1000149002	U. V. Anton 'B'	2	Plugged and Abandoned	AMOCO PRODCUTION CO.	1027998063	6	30	S	33	W	21	NW	NW				4620	-4620	SE	4800	OIL-P&A	3/21/1963 0:00		8/13/1963 0:00	15-081-10120	10/31/1990 0:00	2963	2954	0	Lans	37.4295015	-100.9410693	37.4295254	-100.9415123	FOOTAGES	1963	OIL	Haskell
267	32207	1002921763	15	81	10125		Victory	1000149002	Luciene Black 'A'	5	Well Drilled	PAN AMERICAN PETROLEUM CORP	0	6	30	S	33	W	17	SE	SW				660	-1980	SE	5503	OIL-P&A	4/11/1964 0:00		5/15/1964 0:00	15-081-10125	7/19/1990 0:00	2973	2963	0	Lans	37.4331637	-100.9501686	37.433188	-100.9506119	FOOTAGES	1964	OIL	Haskell
268	31810	1002921799	15	81	10169		Victory	1000149002	E. M. Watkins	1	Well Drilled	PAN AMERICAN PETROLEUM CORP	0	6	30	S	33	W	7	NW	SE			C	3300	-3300	SE	5403	O&G-P&A	7/19/1962 0:00		9/11/1962 0:00	15-081-10169	8/1/1986 0:00	2980	2969	0		37.4549132	-100.9731396	37.4549376	-100.973584	FOOTAGES	1962	O&G	Haskell
269	31811	1002921803	15	81	10173		Victory	1000149002	L. T. Williams	2	Plugged and Abandoned	PAN AMERICAN PETROLEUM CORP	1027997337	6	30	S	33	W	20	NE	NE				-660	-660	NE	5500	O&G-P&A	1/30/1964 0:00		3/17/1964 0:00	15-081-10173	3/4/2002 0:00	2965	2955	0	Morrow	37.4295383	-100.9456036	37.4295627	-100.9460468	FOOTAGES	1964	O&G	Haskell
270	31842	1002921617	15	81	255		Hugoton Gas Area	1000148164	Eubank 'A'	1	Producing	CSO & UNITED PROD	1028004532	6	28	S	34	W	28	SE	NW				2007	-1983	SE	2795	GAS	7/18/1945 0:00		9/12/1945 0:00	15-081-00255		0	3029	0	Chase Group	37.58202	-101.0427	37.5820435	-101.0431456	GPS	1945	GAS	Haskell
271	31844	1002921847	15	81	10218		Satanta	1000148997	J. C. Stevens	3	Plugged and Abandoned	UNITED PRODUCING CO	1027996661	6	30	S	34	W	16	SW	SW				657	-4628	SE	5800	OIL-P&A	9/28/1957 0:00		11/13/1957 0:00	15-081-10218	2/15/2007 0:00	2979	2973	2981	Mrw L	37.4331299	-101.0504489	37.4331543	-101.0508942	FOOTAGES	1957	OIL	Haskell
272	31845	1002921850	15	81	10221		Eubank	1000148974	J. D. G. Stucky	1	Recompleted	UNITED PRODUCING	0	6	28	S	34	W	29	NE	SE				-1980	-660	NE	5500	OIL	3/27/1958 0:00		4/20/1958 0:00	15-081-10221		0	0	3027	Chst Sd	37.5856095	-101.0556085	37.5856334	-101.0560552	FOOTAGES	1958	OIL	Haskell
273	31643	1002921603	15	81	76		Hugoton Gas Area	1000148164	Edith A. Cox Gas Unit	1	Producing	STANOLIND OIL & GAS CO	1037042789	6	28	S	33	W	12	NE	SW	SW			2640	-2640	SE	2777	GAS	8/8/1946 0:00		9/25/1946 0:00	15-081-00076		0	0	2960	Chase Group	37.6276197	-100.8792394	37.6276439	-100.8796813	FOOTAGES	1946	GAS	Haskell
274	31852	1002921819	15	81	10191		Unknown	0	J. D. Adams	1	Plugged and Abandoned	UNITED PRODUCING COMPANY	1027996531	6	29	S	34	W	33	SE	NW				2001	-2008	SE	5490	GAS-P&A	8/12/1960 0:00		10/10/1960 0:00	15-081-10191	11/15/2011 0:00	0	2980	2986	Chst Sd	37.4805153	-101.0413811	37.48054	-101.04183	GPS	1960	GAS	Haskell
275	31856	1002921832	15	81	10203		Eubank	1000148974	E. M. Gregg	6	Recompleted	United Producing Co.	1027997687	6	29	S	34	W	4	NE	SE				-1980	-660	NE	5439	OIL	10/24/1960 0:00		11/15/1960 0:00	15-081-10203		3011	3001	3009		37.5566193	-101.0374875	37.5566436	-101.0379339	FOOTAGES	1960	OIL	Haskell
276	31857	1002921838	15	81	10209		Koenig	1000148983	Charles Koenig	2 or 3	Plugged and Abandoned	UNITED PRODUCING	1027996936	6	29	S	34	W	12	NE	SW				3300	-1980	SE	5670	OIL-P&A	4/13/1960 0:00		5/26/1960 0:00	15-081-10209	10/16/1991 0:00	2966	2964	2964	Mrw L	37.5422087	-100.9871672	37.5422331	-100.9876127	FOOTAGES	1960	OIL	Haskell
277	32055	1002921713	15	81	10078		Eubank	1000148974	Eubank 'E'	1	Producing	HELMERICH & PAYNE	1044653362	6	28	S	34	W	23	NW	SE				3309	-3309	SE	5646	OIL	9/9/1959 0:00		2/10/1960 0:00	15-081-10078		3004	0	3001	Morrow	37.6001845	-101.010102	37.60021	-101.01055	GPS	1960	OIL	Haskell
278	32056	1002921714	15	81	10079		Eubank	1000148974	Eubank 'F'	1	Recompleted	Helmerich and Payne, Inc.	1027997405		28	S	34	W	33	NE	SE				3300	-660	SE	5595	OIL	10/20/1959 0:00	10/19/1959 0:00	12/27/1959 0:00	15-081-10079		3024	3024	3034		37.5711198	-101.0376392	37.5711438	-101.0380857	FOOTAGES	1959	OIL	Haskell
279	32057	1002921721	15	81	10085		Pleasant Prairie	1000148181	Jones	0-21	Producing	HELMERICH & PAYNE	1044653362	6	27	S	34	W	8	NE	SW	NE			3630	-1650	SE	5163	OIL	9/16/1955 0:00		10/19/1955 0:00	15-081-10085		3010	0	3008	Mrmc	37.7172614	-101.0588645	37.717284	-101.0593119	FOOTAGES	1955	OIL	Haskell
280	32058	1002921725	15	81	10091		Hugoton Gas Area	1000148164	Trimpa 'A'	2	Producing	HELMERICH & PAYNE	1044653362	6	28	S	33	W	27	NE	SW				3300	-1980	SE	2775	GAS	2/19/1964 0:00		4/7/1964 0:00	15-081-10091		2965	2957	0	Chase Group	37.58588	-100.9138	37.5859036	-100.9142411	GPS	1964	GAS	Haskell
281	32097	1002921726	15	81	10092		Pleasant Prairie	1000148181	Pleasant Prairie Was U.S. Jones 23	55	Plugged and Abandoned	Helmerich & Payne	1027997405	6	27	S	34	W	4	NE	NE				4620	-720	SE	5189	OIL-P&A	12/2/1961 0:00		4/17/1962 0:00	15-081-10092	8/31/1993 0:00	2973	2963	2972	Mrmc	37.73471	-101.0374478	37.7347328	-101.0378951	FOOTAGES	1962	OIL	Haskell
282	31523	1002915436	15	67	10011		Panoma Gas Area	1000149964	Thomason	14-Feb	Producing	Hugoton Production Co.	1044201639	6	29	S	37	W	14	SW	SE	SE	NW		621	-3296	SE	5903	GAS	5/31/1963 0:00		7/9/1963 0:00	15-067-10011		3070	3060	3068	Council Grove	37.5200966	-101.3372993	37.52012	-101.33775	GPS	1963	GAS	Grant
283	31524	1002915438	15	67	10013		Panoma Gas Area	1000149964	Grant County State Bank	2	Producing	Kirby Petroleum Co.	1044201639	6	28	S	37	W	20	NW	SE				-1980	1980	NW	2950	GAS	6/19/1965 0:00		9/16/1965 0:00	15-067-10013		3083	3075	0	Chase Group	37.6001353	-101.392659	37.600155	-101.3931064	FOOTAGES	1965	GAS	Grant
284	31348	1002921690	15	81	10054		Eubank	1000148974	Hughes 'A'	1	Plugged and Abandoned	COPPINGER W J	1028002137	6	28	S	34	W	22	NE	NW				4620	-1980	SE	5640	OIL-P&A	5/7/1964 0:00		6/1/1964 0:00	15-081-10054	3/12/1990 0:00	3032	3023	3029		37.6037679	-101.0237038	37.6037918	-101.0241505	FOOTAGES	1964	OIL	Haskell
285	31352	1002921704	15	81	10069		Pleasant Prairie	1000148181	Pleasant Prairie Was Devlin Jones 6	62	Inactive Well	Helmerich & Payne, Incorporated	1044653362	6	27	S	34	W	4	SW	NE	SE			1940	2040	SW	5188	OIL	5/14/1960 0:00		7/6/1960 0:00	15-081-10069		2985	2987	0		37.72758	-101.04617	37.727602	-101.0466133	GPS	1960	OIL	Haskell
286	31355	1002915484	15	67	21421		Panoma Gas Area	1000149964	Snowbarger	2-2R	Producing		1037042789	6	30	S	36	W	2	SW					1320	1320	SW	3160	GAS	5/20/1998 0:00	3/18/1998 0:00	8/15/1998 0:00	15-067-21421		3013	3013	0	Ccgv	37.4636776	-101.229557	37.4637011	-101.230002	FOOTAGES	1998	GAS	Grant
287	31107	1002915415	15	67	659		Hugoton Gas Area	1000148164	C. L. Dew 'D'	1	Producing	Columbian Fuel Corp.	1028004532	6	28	S	35	W	3	SE	NW	NW	NW		2510	-2552	SE	2812	GAS	5/15/1946 0:00		7/15/1946 0:00	15-067-00659		0	3086	3086	Chase Group	37.6413772	-101.1352509	37.6414	-101.1357	GPS	1946	GAS	Grant
288	31108	1002915418	15	67	662		Hugoton Gas Area	1000148164	Ray Lighty	11-Jan	Producing	UNITED PROD	1037042789	6	30	S	35	W	11	NE	SW	SW			-2753	-2440	NE	2705	GAS	10/2/1940 0:00		10/27/1940 0:00	15-067-00662		0	2889	3004	Chase Group	37.452903	-101.1154912	37.4529273	-101.1159364	FOOTAGES	1940	GAS	Grant
289	31109	1002915425	15	67	10001		Panoma Gas Area	1000149964	Neese 'A'	2	Plugged and Abandoned	Anadarko Production Co.	1027996936	6	30	S	37	W	30	SW					1250	1250	SW	3055	GAS-P&A	2/19/1964 0:00		3/10/1964 0:00	15-067-10001	9/12/1999 0:00	0	3123	0	Chase Group	37.4061038	-101.4118929	37.4061263	-101.4123346	FOOTAGES	1964	GAS	Grant
290	31110	1002915432	15	67	10006		Hugoton Gas Area	1000148164	R. L. Smith 'A' Or V. Smith	2	Producing	COLUMBIAN FUEL CORP	1028004532	6	27	S	36	W	25	SW	NE				1980	1980	SW	3100	GAS	8/12/1961 0:00		8/23/1961 0:00	15-067-10006		0	3122	0	Chase Group	37.668828	-101.2098869	37.6688486	-101.2103355	FOOTAGES	1961	GAS	Grant
291	31373	1002915475	15	67	21058		Hugoton Gas Area	1000148164	Adams 'L'	3	Producing	Oxy USA, Inc.	1028004532	6	27	S	36	W	36	NE					3960	-1320	SE	3028	GAS	6/19/1990 0:00	6/4/1990 0:00	7/14/1990 0:00	15-067-21058		3140	3129	0	Chase Group	37.6598352	-101.2030262	37.6598562	-101.2034749	FOOTAGES	1990	GAS	Grant
292	31141	1002915299	15	67	7		Panoma Gas Area	1000149964	Adams 'B'	2	Recompleted	COLUMBIAN FUEL CORP	0	6	27	S	36	W	36	SW	NE				1980	-3300	SE	5754	GAS	8/5/1960 0:00		8/29/1960 0:00	15-067-00007		3153	3152	0	Council Grove Group	37.6543577	-101.2099043	37.6543786	-101.210353	FOOTAGES	1960	GAS	Grant
293	31142	1002915305	15	67	11		Panoma Gas Area	1000149964	Schmidt	2	Plugged and Abandoned	Hugoton Production Co.	1027996936	6	30	S	38	W	22	NE	SW	NW			3328	-2110	SE	5950	GAS-P&A	11/21/1960 0:00		12/14/1960 0:00	15-067-00011	5/23/2003 0:00	3151	3140	3151	Council Grove Group	37.4263353	-101.4597531	37.4263573	-101.460196	FOOTAGES	1960	GAS	Grant
294	31143	1002915313	15	67	20		Panoma Gas Area	1000149964	Dunne	13-Feb	Producing	Hugoton Production Co.	1037042789	6	30	S	37	W	13	SE					1320	-1311	SE	6063	GAS	7/22/1959 0:00		8/26/1959 0:00	15-067-00020		3064	3050	0	Chase Group	37.4350287	-101.3116092	37.4350517	-101.3120527	FOOTAGES	1959	GAS	Grant
295	30947	1002915465	15	67	10039		Hugoton Gas Area	1000148164	Henthorn	2	Producing	Lester Wilkonson	1028000163	6	28	S	37	W	15	E2	W2	W2			2767	-2137	SE	2648	GAS	4/29/1964 0:00		6/9/1964 0:00	15-067-10039		3061	3052	3058	Chase Group	37.6131395	-101.3525079	37.61316	-101.35296	GPS	1964	GAS	Grant
296	30949	1002915472	15	67	20934		Hugoton Gas Area	1000148164	Brollier 'A'	2-H	Recompleted	Anadarko Petroleum Corp.	1027996661	6	30	S	37	W	25	SE	SE	NW	NW		1250	-1250	SE	6130	GAS	8/2/1989 0:00	7/25/1989 0:00	8/13/1989 0:00	15-067-20934		3059	3045	0		37.4059467	-101.3113897	37.4059699	-101.3118318	FOOTAGES	1989	GAS	Grant
297	31144	1002915314	15	67	21		Panoma Gas Area	1000149964	Anderson	7-Jan	Producing	NORTHERN NATURAL GAS	1044201639	6	27	S	37	W	7	NE	SW				3300	-1980	SE	5585	GAS	6/21/1959 0:00		8/19/1959 0:00	15-067-00021		3083	3083	3083	Chase Group	37.7162022	-101.4068481	37.7162192	-101.4072975	FOOTAGES	1959	GAS	Grant
298	30795	1002915345	15	67	585		Hugoton Gas Area	1000148164	Wright 'C'	1	Producing	WESTERN NATURAL GAS	1037042789	6	30	S	38	W	30	NW	SE	SE	SE		2790	-2790	SE	2615	GAS	8/2/1951 0:00		8/3/1951 0:00	15-067-00585		3158	3153	0	Chase Group	37.410553	-101.5168176	37.4105749	-101.51726	FOOTAGES	1951	GAS	Grant
299	30950	1002915474	15	67	20998		Hugoton Gas Area	1000148164	Federal Land Bank Gas Unit 'D'	3 HI	Producing	Amoco Production Co.	1044201639	6	28	S	38	W	32	NE	NE	SW			4030	-1250	SE	2560	GAS	4/29/1990 0:00	2/8/1990 0:00	1/1/1990 0:00	15-067-20998		0	3099	0		37.5731473	-101.4937862	37.5731666	-101.494233	FOOTAGES	1990	GAS	Grant
300	30839	1002921664	15	81	10031		Eubank North	1000148976	Cooper 'F'	1	Plugged and Abandoned	CITIES SERVICE OIL CO.	1027997559	6	28	S	34	W	4	SE	SW				660	-1980	SE	5470	OIL-P&A	8/26/1964 0:00		10/27/1964 0:00	15-081-10031	9/15/1992 0:00	3084	3070	0	Mrw L	37.6365241	-101.0422724	37.6365476	-101.0427192	FOOTAGES	1964	OIL	Haskell
301	30999	1002915485	15	67	21422		Wildcat	0	Mlp Benny	6-Jan	Plugged and Abandoned	HUGOTON ENERGY GROUP	1027995983	6	30	S	35	W	6	NE	SW	NW			-1750	-2430	NE	5850	D&A	4/20/1998 0:00	4/9/1998 0:00	5/2/1998 0:00	15-067-21422	5/2/1998 0:00	2906	2910	0		37.4698065	-101.188075	37.4698305	-101.1885207	FOOTAGES	1998	D&A	Grant
302	31000	1002915486	15	67	21426		Wildcat	0	Mlp Gray	12-Jan	Plugged and Abandoned		1027995983	6	30	S	36	W	12	SW	NW	NE			2310	1050	SW	6005	D&A	6/2/1998 0:00	5/28/1998 0:00	6/14/1998 0:00	15-067-21426	6/14/1998 0:00	3013	2994	0		37.4520616	-101.2123614	37.4520852	-101.2128058	FOOTAGES	1998	D&A	Grant
303	31001	1002915487	15	67	21427		Panoma Gas Area	1000149964	E. L. Allmon	2-13 Replacm	Producing		1037042789	6	30	S	36	W	13	SW					1275	1315	SW	3150	GAS	7/23/1998 0:00	6/2/1998 0:00	9/18/1998 0:00	15-067-21427		3002	2997	0	Ccgv	37.4346461	-101.2114177	37.4346698	-101.2118613	FOOTAGES	1998	GAS	Grant
304	30853	1002915385	15	67	629		Hugoton Gas Area	1000148164	Joyce	1	Producing	Panhandle Eastern Pipeline Co.	1028004532	6	30	S	37	W	33	NE	SW	SW			-2453	-2486	NE	2800	GAS	7/18/1940 0:00		8/17/1940 0:00	15-067-00629		0	0	3010	Chase Group	37.39619	-101.36937	37.3962124	-101.3698087	GPS	1940	GAS	Grant
305	30854	1002915388	15	67	632		Hugoton Gas Area	1000148164	Joyce	1	Producing	Panhandle Eastern Pipeline Co.	1028004532	6	30	S	37	W	36	NW	SE	SE			2807	-2849	SE	2798	GAS	10/5/1938 0:00		10/23/1938 0:00	15-067-00632		0	3048	3048	Chase Group	37.3958361	-101.3168954	37.39586	-101.31734	GPS	1938	GAS	Grant
306	30855	1002915389	15	67	633		Hugoton Gas Area	1000148164	Bohnstengel	1	Producing	R. K. Wilson	1037042789	6	28	S	37	W	16	SE					1320	-1320	SE	2719	GAS	11/26/1937 0:00		12/24/1937 0:00	15-067-00633		0	3047	3047	Chase Group	37.6091396	-101.3677068	37.6091595	-101.3681548	FOOTAGES	1937	GAS	Grant
307	30856	1002915392	15	67	636		Hugoton Gas Area	1000148164	Welter	1	Producing	Hugoton Production Co.	1037042789	6	30	S	38	W	11	NE	SW	W2			3960	-2459	SE	2624	GAS	4/28/1951 0:00		8/7/1951 0:00	15-067-00636		3127	3132	0	Chase Group	37.4569337	-101.442783	37.4569555	-101.4432272	FOOTAGES	1951	GAS	Grant
308	31002	1002915496	15	67	21441		Wildcat	0	Teeter	10-Jan	Plugged and Abandoned	ZINKE & TRUMBO	1028000162	6	30	S	36	W	10	NE	S2				-1892	-1448	NE	6120	D&A	2/6/1999 0:00	1/29/1999 0:00	2/17/1999 0:00	15-067-21441	2/17/1999 0:00	3023	3018	3022	Morrow	37.4548533	-101.239096	37.4548769	-101.2395407	FOOTAGES	1999	D&A	Grant
309	31003	1002915499	15	67	21444		Wildcat	1027625196	Boldt	6-Jan	Plugged and Abandoned	ZINKE & TRUMBO	1028000162	6	30	S	36	W	6	SE	SW	N2			1173	-1951	SE	6078	D&A	3/18/1999 0:00	3/10/1999 0:00	4/1/1999 0:00	15-067-21444	4/2/1999 0:00	3070	3059	3069	Morrow	37.4634632	-101.2954476	37.4634863	-101.2958926	FOOTAGES	1999	D&A	Grant
310	31004	1002915501	15	67	30001		Hugoton Gas Area	1000148164	Sledd Farms	2-A	Producing	Robert P. Wilson, Inc.	1027998641	6	28	S	38	W	11	SE	NW	SE	SE		1400	-1557	SE	2615	GAS	5/12/1965 0:00		6/10/1965 0:00	15-067-30001		3088	3088	0	Chase Group	37.6237908	-101.440351	37.62381	-101.4408	GPS	1965	GAS	Grant
311	31005	1002915503	15	67	30005		Pollyana	1000148695	Appleman	1 TWIN	Recompleted	Rock Island Oil and Refining Co.	0	6	27	S	35	W	36	SE	SE				554	-766	SE	4136	OIL	5/10/1965 0:00		7/29/1965 0:00	15-067-30005		3070	3062	3068	Lansing-Kansas City, Toronto	37.6506154	-101.092693	37.650638	-101.0931404	FOOTAGES	1965	OIL	Grant
312	31006	1002915507	15	67	30063		Panoma Gas Area	1000149964	Eddie 'A'	1	Plugged and Abandoned	SATURN OIL & GAS CO	1028004532	6	30	S	37	W	19	SE	SE	NW	NE		1233	-660	SE	3054	GAS-P&A	5/31/1965 0:00		7/8/1965 0:00	15-067-30063	10/11/2019 0:00	0	3125	0	Chase Group	37.4205775	-101.4002256	37.4206	-101.40067	GPS	1965	GAS	Grant
313	31007	1002915511	15	67	30070		Panoma Gas Area	1000149964	Joyce 'C'	1	Plugged and Abandoned	SATURN OIL & GAS CO	1027996661	6	30	S	37	W	36	NE	NE	SW			-1250	-1250	NE	3040	GAS-P&A	8/3/1965 0:00		9/23/1965 0:00	15-067-30070	2/5/1992 0:00	3055	3050	0	Ccgv	37.3990816	-101.3113969	37.3991049	-101.3118387	FOOTAGES	1965	GAS	Grant
314	30857	1002915399	15	67	643		Hugoton Gas Area	1000148164	W. E. Davis 'A'	1	Producing	STANOLIND OIL & GAS CO	1037042789	6	30	S	38	W	19					C	2640	-2640	SE	2622	GAS	11/19/1949 0:00		12/12/1949 0:00	15-067-00643		0	3157	3150	Chase Group	37.4246465	-101.5162297	37.4246681	-101.5166726	FOOTAGES	1949	GAS	Grant
315	30858	1002915408	15	67	652		Hugoton Gas Area	1000148164	Pirtle	1	Producing	STANOLIND OIL & GAS CO	1037042789	6	30	S	38	W	31	NE	SE	SE	SE		2740	-100	SE	2646	GAS	9/4/1947 0:00		10/10/1947 0:00	15-067-00652		3152	3155	3155	Chase Group	37.3959058	-101.5075849	37.3959279	-101.5080265	FOOTAGES	1947	GAS	Grant
316	31482	1002915362	15	67	606		Hugoton Gas Area	1000148164	Tuttle	1	Producing	Hugoton Production Co.	1037042789	6	30	S	37	W	15	SW	NE	NE			2540	2548	SW	2693	GAS	1/1/1949 0:00		11/8/1949 0:00	15-067-00606		0	3091	3091	Chase Group	37.4384461	-101.3529442	37.4384688	-101.3533874	FOOTAGES	1949	GAS	Grant
317	31483	1002915366	15	67	610		Hugoton Gas Area	1000148164	Cornwell	1	Producing	Hugoton Production Co.	1037042789	6	30	S	37	W	7	NW	SE	SE			-2346	2431	NW	2645	GAS	1/1/1951 0:00		8/21/1951 0:00	15-067-00610		3120	3120	0	Chase Group	37.4541309	-101.4078714	37.4541531	-101.4083152	FOOTAGES	1951	GAS	Grant
318	31484	1002915379	15	67	623		Hugoton Gas Area	1000148164	Taggart	11-Jan	Producing	Panhandle Eastern Pipeline	1037042789	6	30	S	37	W	11	NE	SW	SW			-2607	-2503	NE	2886	GAS	7/8/1937 0:00		8/6/1937 0:00	15-067-00623		0	3082	3082	Chase Group	37.4532382	-101.3340765	37.4532612	-101.334521	FOOTAGES	1937	GAS	Grant
319	30881	1002921668	15	81	10035		Eubank	1000148974	Hall 'K'	4	Recompleted	Cities Service Oil Company	1027997559	6	29	S	34	W	5	NE	NW				4620	-1930	SE	5616	GAS	5/10/1960 0:00		6/4/1960 0:00	15-081-10035		3010	3010	0		37.5601999	-101.0601651	37.5602237	-101.0606118	FOOTAGES	1960	GAS	Haskell
320	31499	1002921559	15	81	18		Koenig	1000148983	Koenig	1	Producing	W.J. Coppinger	1028003603	6	29	S	34	W	12	NW	NE				4328	-3329	SE	5100	O&G	11/24/1958 0:00		1/28/1959 0:00	15-081-00018		2970	2959	0	Mrw L	37.5458235	-100.991831	37.54585	-100.99228	GPS	1959	O&G	Haskell
321	31501	1002921565	15	81	26		Pleasant Prairie	1000148181	Pleasant Prairie Was Devlin-Jones 5-4	53	Inactive Well	WHITE EAGLE OIL	1044653362	6	27	S	34	W	5	NW	NE				4620	-3300	SE	5203	OIL	11/28/1958 0:00		3/18/1959 0:00	15-081-00026		0	2989	2996	Mrmc	37.73475	-101.06464	37.7347717	-101.0650852	GPS	1959	OIL	Haskell
322	31503	1002921570	15	81	35		Pleasant Prairie	1000148181	Usa 'F'	1	Producing	HELMERICH & PAYNE	1044653362	6	27	S	34	W	15	NE	SE				3392	-811	SE	5240	OIL	2/14/1960 0:00		5/18/1960 0:00	15-081-00035		0	0	2985	Morrow	37.7021265	-101.0191524	37.70215	-101.0196	GPS	1960	OIL	Haskell
323	31509	1002921653	15	81	10019		Victory	1000149002	Blair 'B'	2	Converted to EOR Well	CITIES SERVICE OIL CO	0		30	S	33	W	32	NW	NW				4620	-4620	SE	4787	OIL	7/11/1961 0:00		8/15/1961 0:00	15-081-10019		2960	0	2958	Lansing	37.400516	-100.9592013	37.40054	-100.9596444	FOOTAGES	1961	OIL	Haskell
324	31042	1002915353	15	67	594		Hugoton Gas Area	1000148164	Hildebrand	4-Jan	Producing	Hugoton Production Co.	1037042789	6	30	S	37	W	4	NE	SW	SW	SW		-2400	-2400	NE	2655	GAS	5/20/1951 0:00		6/6/1951 0:00	15-067-00594		3092	0	0	Chase Group	37.4682762	-101.3701429	37.4682988	-101.370588	FOOTAGES	1951	GAS	Grant
325	31043	1002915359	15	67	603		Hugoton Gas Area	1000148164	Dunn	1	Producing	Hugoton Production Co.	1037042789	6	30	S	37	W	24	NE	SW	SW			3140	-2138	SE	2629	GAS	9/13/1950 0:00		11/3/1950 0:00	15-067-00603		2973	2973	0	Chase Group	37.4255908	-101.3144224	37.4256138	-101.3148655	FOOTAGES	1950	GAS	Grant
326	33745	1002921896	15	81	21190		Victory	1000149002	Conover 'D'	3	Plugged and Abandoned	Oxy USA, Inc.	1028004532	6	30	S	33	W	31	SE	NE	NE			2301	-373	SE	4420	OIL-P&A	3/27/1998 0:00	3/4/1998 0:00	4/21/1998 0:00	15-081-21190	8/30/2018 0:00	2951	2941	0	Lansing	37.3941537	-100.9627449	37.39418	-100.96319	GPS	1998	OIL	Haskell
327	33746	1002921902	15	81	21200		Eubank	1000148974	Mlp Schnellbacher	4-Mar	Producing		1042759148	6	30	S	34	W	4	NE	NE	N2			-400	-700	NE	5500	OIL	5/4/1998 0:00	4/14/1998 0:00	6/4/1998 0:00	15-081-21200		2989	2986	0	Chst Sd	37.4739413	-101.0368534	37.4739659	-101.0372991	FOOTAGES	1998	OIL	Haskell
328	33947	1002921869	15	81	20220		Eubank East	1000148975	Dickens	26-Jan	Recompleted	TEMA MESA PETROLEUM	0	6	29	S	34	W	26	NW	NW				4620	-4620	SE	5605	GAS	12/10/1980 0:00		12/18/1980 0:00	15-081-20220		2969	2960	0	Chase Group	37.502216	-101.0142117	37.5022404	-101.0146579	FOOTAGES	1980	GAS	Haskell
329	33990	1002921880	15	81	21041		Victory	1000149002	Eric Bradley	17-Jan	Plugged and Abandoned	Amoco Production Co.	1027997559	6	30	S	33	W	17	SE	SW				660	-2030	SE	5575	GAS-P&A	7/22/1996 0:00	7/17/1996 0:00	8/19/1996 0:00	15-081-21041	7/25/2011 0:00	2973	2963	0		37.4331637	-100.9503407	37.433188	-100.9507841	FOOTAGES	1996	GAS	Haskell
330	33586	1002921895	15	81	21189		Victory	1000149002	Victory Lansing 'A' Unit	506	Recompleted	Oxy USA, Inc.	1027997559	6	30	S	33	W	31	NE	SW	SW			2970	-2480	SE	4300	OIL	4/7/1998 0:00	3/4/1998 0:00	4/14/1998 0:00	15-081-21189		0	2945	0		37.395997	-100.9700027	37.3960212	-100.9704463	FOOTAGES	1998	OIL	Haskell
331	33597	1002915567	15	69	20266		N K	1000148712	City Of Ingalls	1	Plugged and Abandoned	Thoroughbred Associates, LLC	1028003603	6	25	S	29	W	5	NW	SW	W2	W2		-2055	50	NW	5061	D&A	2/4/1998 0:00	1/30/1998 0:00	2/13/1998 0:00	15-069-20266	2/13/1998 0:00	2821	2816	0		37.9088909	-100.5365626	37.9089123	-100.5369905	FOOTAGES	1998	D&A	Gray
332	33839	1002924488	15	93	2		Pleasant Prairie	1000148181	White 'O'	4	Converted to EOR Well	Helmerich and Payne, Inc.	0	6	26	S	35	W	13	NW	SW	NE			990	990	SW	5227	OIL-P&A	5/8/1956 0:00		9/5/1956 0:00	15-093-00002	4/17/1991 0:00	3009	3001	3007		37.7828058	-101.103864	37.7828273	-101.1043118	FOOTAGES	1956	OIL	Kearny
333	33841	1002924497	15	93	10		Panoma Gas Area	1000149964	Toombs	29-Jan	Recompleted	NORTHERN NATURAL GAS	0	6	26	S	36	W	29	SW	NE				1980	1980	SW	5540	GAS	8/19/1959 0:00		9/5/1959 0:00	15-093-00010		3128	3120	3128	Council Grove Group	37.756095	-101.2828812	37.7561127	-101.2833309	FOOTAGES	1959	GAS	Kearny
334	33232	1002921908	15	81	21207		Eubank	1000148976	Hjv Lucas 'A'	1	Plugged and Abandoned	Anadarko Petroleum Corporation	1027996661	6	28	S	34	W	2	NE	NW	SE			-1000	-1650	NE	5725	D&A	6/25/1998 0:00	6/12/1998 0:00	7/4/1998 0:00	15-081-21207	7/2/1998 0:00	3074	3063	3073		37.6465669	-101.0042532	37.6465909	-101.0046997	FOOTAGES	1998	D&A	Haskell
335	33233	1002921909	15	81	21208		Hugoton Gas Area	1000148164	Dewell Gas Unit 'A'	3	Producing		1037042789	6	29	S	33	W	29	NE	NE	SW			4013	-1242	SE	2764	GAS	6/29/1998 0:00	6/18/1998 0:00	9/28/1998 0:00	15-081-21208		2972	2966	0		37.50055	-100.94819	37.5005734	-100.9486318	GPS	1998	GAS	Haskell
336	33234	1002921910	15	81	21209		Eubank	1000148974	Hjv King 'A'	1	Plugged and Abandoned	Anadarko Petroleum Corp.	1027996661	6	28	S	34	W	13	NW	NE				-660	1980	NW	5725	D&A	7/15/1998 0:00	6/30/1998 0:00	8/13/1998 0:00	15-081-21209	10/20/1998 0:00	3006	3005	0		37.6184956	-100.9917124	37.6185199	-100.9921586	FOOTAGES	1998	D&A	Haskell
337	33235	1002921911	15	81	21210		Pleasant Prairie East	1000148991	Hjv Bailey 'A'	1	Plugged and Abandoned		1027996661	6	27	S	33	W	6	SE	SW	SW	NW		400	2800	SW	5500	D&A	7/7/1998 0:00	7/2/1998 0:00	7/20/1998 0:00	15-081-21210	7/23/1998 0:00	2968	2957	2967		37.7229351	-100.9700741	37.7229589	-100.9705198	FOOTAGES	1998	D&A	Haskell
338	33236	1002921921	15	81	21223		Hugoton	1000148164	Batman	2-Jan	Producing		1044653362	6	28	S	33	W	10	SW	NW	NW			2590	-4980	SE	2850	GAS	10/27/1998 0:00	10/19/1998 0:00	11/30/1998 0:00	15-081-21223		2987	2976	0		37.62743	-100.92411	37.627453	-100.9245502	GPS	1998	GAS	Haskell
339	33642	1002921907	15	81	21205		Eubank	1000148974	Mlp Feiertag	Jan-32	Plugged and Abandoned		1027995983	6	29	S	34	W	32	NE	SE	W2			-2029	-990	NE	5811	D&A	5/18/1998 0:00	5/7/1998 0:00	6/1/1998 0:00	15-081-21205	6/1/1998 0:00	3010	2999	0		37.483985	-101.056212	37.4840095	-101.056658	FOOTAGES	1998	D&A	Haskell
340	33237	1002921923	15	81	21225		Hugoton	1000148164	Cox 'A'	2-Jan	Producing	Helmerich and Payne, Inc.	1044653362	6	28	S	33	W	14	SW	SW	NE			1250	-4030	SE	2890	GAS	12/12/1998 0:00	11/5/1998 0:00	1/26/1999 0:00	15-081-21225		2965	2959	0	Hugoton Gas Pay	37.60927	-100.90267	37.6092916	-100.9031099	GPS	1999	GAS	Haskell
341	33265	1044833432	15	93	539			0	Broadhurst	1	Spudded	COLORADO INTERSTATE	0	6	26	S	37	W	2	NE	SW	SW			0	0		2601	GAS	11/30/1952 0:00			15-093-00539		0	0	0		37.819752	-101.3348438	37.8197696	-101.3352928	QUARTER_CALLS		GAS	Kearny
342	33302	1002921965	15	81	30097		Hugoton Gas Area	1000148164	Nilson	2	Plugged and Abandoned	KANSAS-NEBRASKA NAT GAS	1028004950	6	28	S	32	W	27	SW	NE	NE			2400	-2987	SE	1507	SWD-P&A	11/16/1966 0:00		11/21/1966 0:00	15-081-30097	1/14/2004 0:00	0	2913	0	Chase Group	37.5832768	-100.8079954	37.5833011	-100.8084347	FOOTAGES	1966	SWD	Haskell
343	33944	1002921858	15	81	10232		Pleasant Prairie	1000148181	Jones	0-26	Converted to EOR Well	WHITE EAGLE	1027997405	6	27	S	34	W	8	NE	NE				-660	-660	NE	5170	OIL	8/12/1958 0:00		9/17/1958 0:00	15-081-10232		2990	2990	2990		37.7203251	-101.055424	37.7203478	-101.0558715	FOOTAGES	1958	OIL	Haskell
344	33945	1002921861	15	81	10236		Pleasant Prairie	1000148181	Pleasant Prairie Was Jones 'O' 32	72	Recompleted	White Eagle Oil Company	1028005180	6	27	S	34	W	9	NW	SW				3300	-4620	SE	5155	OIL	1/17/1959 0:00		4/15/1959 0:00	15-081-10236		2991	2981	2990		37.7163691	-101.050717	37.7163918	-101.0511645	FOOTAGES	1959	OIL	Haskell
345	33946	1002921865	15	81	10239		Eubank	1000148974	Reimer	1	Authorized Injection Well	WHITE ROBERT F	1044653362	6	28	S	34	W	35	SW	NE	NW			2628	-3553	SE	1555	SWD	3/12/1965 0:00		3/18/1965 0:00	15-081-10239		0	2984	0		37.5693152	-101.0110597	37.56934	-101.01151	GPS	1965	SWD	Haskell
346	32908	1002919968	15	75	10118		Bradshaw Gas Area	1000148723	L. D. Kincheloe Unit	3-Jan	Inactive Well	Texaco, Inc.	1042759148	6	23	S	41	W	3	SW	NE				1980	1980	SW	2564	GAS	12/20/1963 0:00		1/14/1964 0:00	15-075-10118		3473	3465	0	Chase Group	38.079066	-101.8097216	38.0790797	-101.8101733	FOOTAGES	1964	GAS	Hamilton
347	32910	1002919980	15	75	20669		Bradshaw Gas Area	1000148723	Lewis	1	Producing		1046395122	6	22	S	41	W	7	SW	SW	NE	NE		1250	1250	SW	2746	GAS	4/13/1998 0:00	3/24/1998 0:00	5/13/1998 0:00	15-075-20669		3645	3634	0	Chase Group	38.1494691	-101.8672109	38.1494839	-101.8676646	FOOTAGES	1998	GAS	Hamilton
348	32911	1002919985	15	75	20678		Bradshaw Gas Area	1000148723	Hcu	2422-C	Inactive Well		1044201639	6	22	S	42	W	24	NW					-1320	1320	NW	2850	O&G	7/15/1998 0:00	7/7/1998 0:00	9/10/1998 0:00	15-075-20678		3551	3546	3550	Chase Group	38.1278812	-101.8853209	38.1278959	-101.8857754	FOOTAGES	1998	O&G	Hamilton
349	32950	1002919922	15	75	10064		Bradshaw Gas Area	1000148723	Hcu	1821	Converted to SWD Well	Livingston Oil Co.	0	6	22	S	41	W	18	SE	NW				1980	-1980	SE	2697	GAS	9/29/1963 0:00		12/31/1963 0:00	15-075-10064		3605	3607	0		38.1369236	-101.8605875	38.1369382	-101.8610408	FOOTAGES	1963	GAS	Hamilton
350	32951	1002919928	15	75	10071		Bradshaw Gas Area	1000148723	Hcu	2541		LIVINGSTON J	0	6	24	S	41	W	25	NW	NW	SE	SE		-1250	1250	NW	2380	D&A	11/19/1960 0:00		6/29/1961 0:00	15-075-10071		0	3284	0		37.9395996	-101.7754164	37.9396127	-101.7758671	FOOTAGES	1961	D&A	Hamilton
351	33003	1002924559	15	93	682		Hugoton Gas Area	1000148164	Beaty Gas Unit 'H'	1	Producing	Stanolind Oil and Gas Co.	1044201639	6	25	S	38	W	9	NE	SW	NE	NE		3640	-1640	SE	2530	GAS	3/31/1953 0:00		4/14/1953 0:00	15-093-00682		3138	3130	0	Chase Group	37.8958947	-101.4919272	37.89591	-101.4923756	FOOTAGES	1953	GAS	Kearny
352	33004	1002924574	15	93	698		Hugoton Gas Area	1000148164	Johnson	2		W.B. Osborn and others	0	6	25	S	37	W	24					C	2640	-2640	SE	2660	GAS	7/2/1947 0:00		9/17/1947 0:00	15-093-00698		0	0	3066	Chase Group	37.864239	-101.3311753	37.8642566	-101.3316241	FOOTAGES	1947	GAS	Kearny
353	33198	1002915609	15	71	20687		Colokan	1009096717	Koehn	1	ON LIST	WESTERN OPERATING CO	1031937375	6	19	S	43	W	11	NW	NE	NW	SW		-500	-3900	NE	5240	GAS	3/30/1998 0:00	3/6/1998 0:00	4/24/1998 0:00	15-071-20687		3875	3866	0	Mrw U	38.4205905	-102.0419547	38.4206063	-102.0424133	FOOTAGES	1998	GAS	Greeley
354	33005	1002924577	15	93	701		Hugoton Gas Area	1000148164	Tate Gas Unit	1	Producing	Stanolind OIl and Gas Co.	1037042789	6	25	S	37	W	20	NE	SW	NE	SW		3340	-1970	SE	2580	GAS	5/17/1952 0:00		6/12/1952 0:00	15-093-00701		0	3098	3102	Chase Group	37.8663718	-101.4019095	37.8663884	-101.4023582	FOOTAGES	1952	GAS	Kearny
355	32576	1002921852	15	81	10223		Eubank	1000148974	Winstead	2	Converted to SWD Well	UNITED PROD	0	6	28	S	34	W	29	NW	SE				3300	-3300	SE	5644	D&A	3/3/1959 0:00		4/6/1959 0:00	15-081-10223		0	3021	3030		37.5855361	-101.0647179	37.5855597	-101.0651648	FOOTAGES	1959	D&A	Haskell
356	32451	1002919935	15	75	10076		Bradshaw Gas Area	1000148723	Hcu	3020	Well Drilled	Livingston Oil Co.	0	6	22	S	40	W	30	SW	SW	NE	NE		1250	1250	SW	2618	GAS-P&A	8/28/1960 0:00		7/3/1961 0:00	15-075-10076	4/1/1996 0:00	0	3484	0	Chase Group	38.1061582	-101.7571548	38.1061724	-101.7576043	FOOTAGES	1961	GAS	Hamilton
357	32452	1002919939	15	75	10080		Bradshaw Gas Area	1000148723	Hcu	3321	Producing	LIVINGSTON, J.	1044201639	6	22	S	41	W	33	SE	SE	NW	NW		1250	-1250	SE	2602	GAS	11/26/1960 0:00		6/29/1961 0:00	15-075-10080		0	3524	0	Chase Group	38.0915476	-101.8210091	38.0915616	-101.8214609	FOOTAGES	1961	GAS	Hamilton
358	32453	1002919944	15	75	10086		Bradshaw Gas Area	1000148723	F. J. Gillan (Hcu 1511)	15-Jan	Plugged and Abandoned	LIVINGSTON J	1028003410	6	21	S	41	W	15	NE	SW				-1980	-1980	NE	2772	GAS-P&A	10/4/1961 0:00		9/18/1962 0:00	15-075-10086	6/5/2001 0:00	3636	3630	0	Chase Group	38.2278851	-101.8055548	38.227901	-101.8060056	FOOTAGES	1962	GAS	Hamilton
359	32456	1002924524	15	93	43		Hugoton Gas Area	1000148164	Lee	2	Producing	NORTHERN NATURAL GAS	1044201639	6	26	S	36	W	28	SE	NW	NW			2310	-2310	SE	2779	GAS	8/27/1949 0:00		9/29/1949 0:00	15-093-00043		0	3122	3122	Chase Group	37.7571414	-101.2611273	37.7571595	-101.2615775	FOOTAGES	1949	GAS	Kearny
360	32457	1002924525	15	93	44		Hugoton Gas Area	1000148164	Kenny	1	Producing	Stanolind Oil and Gas Co.	1037042789	6	22	S	38	W	25	NE	SW	SW	SW		2690	-2590	SE	4800	GAS	6/10/1946 0:00		9/27/1946 0:00	15-093-00044		0	3318	3323	Chase Group	38.1115803	-101.4402879	38.1115977	-101.4407335	FOOTAGES	1946	GAS	Kearny
361	32496	1002919953	15	75	10096		Bradshaw Gas Area	1000148723	Wolf	1	Plugged and Abandoned	Publishers Petroleum Co.	1028003410	6	23	S	40	W	17	SE	NW				1980	-1980	SE	2575	GAS-P&A	12/1/1961 0:00		3/19/1963 0:00	15-075-10096	10/22/1998 0:00	3442	3434	0	Winfield	38.0501688	-101.7313261	38.0501825	-101.7317753	FOOTAGES	1963	GAS	Hamilton
362	32498	1002919964	15	75	10113		Bradshaw Gas Area	1000148723	Cheatum Unit	1	Recompleted	Texaco, Inc.	0	6	24	S	41	W	2	NW	SE				3300	-3300	SE	2380	GAS	8/23/1963 0:00		9/17/1963 0:00	15-075-10113		3265	3258	3263	Herrington	37.9955458	-101.791165	37.9955587	-101.7916159	FOOTAGES	1963	GAS	Hamilton
363	32502	1002919989	15	75	20692		Bradshaw	1000148723	Hcu Swd	2231-E	Authorized Injection Well		1037042789	6	23	S	41	W	22	SE	SE	SE			306	-313	SE	6500	SWD	12/11/1998 0:00	12/4/1998 0:00	1/14/1999 0:00	15-075-20692		3418	3413	0	Arbuckle	38.0309547	-101.7992574	38.03097	-101.79971	GPS	1999	SWD	Hamilton
364	32503	1002919992	15	75	30000		Bradshaw Gas Area	1000148723	John Wolf Unit	2-SWD	Plugged and Abandoned	Texaco, Inc.	1027997265	6	23	S	40	W	18	SW	SW	SW			150	-5118	SE	1195	SWD-P&A	1/14/1965 0:00		1/28/1965 0:00	15-075-30000	9/29/1988 0:00	0	3411	0		38.0450004	-101.760585	38.0450139	-101.7610347	FOOTAGES	1965	SWD	Hamilton
365	32504	1002919998	15	75	30014		Bradshaw Gas Area	1000148723	Hcu	820-D	Converted to SWD Well	Livingston Oil Co.	0	6	22	S	40	W	8	SW	NE				1980	-3300	SE	2733	GAS	11/10/1964 0:00		3/4/1965 0:00	15-075-30014		3575	3567	0	Chase Group	38.1517864	-101.7366675	38.1518011	-101.7371163	FOOTAGES	1965	GAS	Hamilton
366	32505	1002919999	15	75	30015		Bradshaw Gas Area	1000148723	Hcu	1820-D	Plugged and Abandoned	PLAINS RESOURCES, INC.	1027997348	6	22	S	40	W	18	SW	NE				1980	-3300	SE	1302	SWD-P&A	11/6/1964 0:00		3/4/1965 0:00	15-075-30015	3/1/1989 0:00	3576	3568	0	Chase Group	38.1370337	-101.7547688	38.1370482	-101.7552181	FOOTAGES	1965	SWD	Hamilton
367	33116	1002920025	15	75	30124		Bradshaw Gas Area	1000148723	Maxfield	1	Plugged and Abandoned	Kansas-Nebraska Natural Gas Co.	1028004420	6	23	S	41	W	1	S2	N2				1980	2540	SW	2603	GAS-P&A	11/17/1965 0:00		1/13/1966 0:00	15-075-30124	5/9/2002 0:00	3489	3482	3487	Winfield	38.0791257	-101.7709499	38.0791395	-101.7714001	FOOTAGES	1966	GAS	Hamilton
368	32535	1002919846	15	75	26		Bradshaw Gas Area	1000148723	Hcu	3331	Producing	Hamilton Brothers Oil Co.	1044201639	6	23	S	41	W	33	SW					1320	1320	SW	2327	GAS	6/28/1960 0:00		9/7/1960 0:00	15-075-00026		3279	0	3277	Chase Group	38.0046308	-101.8300114	38.0046436	-101.8304641	FOOTAGES	1960	GAS	Hamilton
369	32691	1002919847	15	75	27		Bradshaw Gas Area	1000148723	D. Connors	30-Jan	Converted to SWD Well	Hamilton Brothers Oil Co.	0	6	23	S	40	W	30	SW					1250	1250	SW	2457	GAS	11/1/1960 0:00		2/14/1960 0:00	15-075-00027		3371	3364	0		38.0190525	-101.7569998	38.0190657	-101.7574495	FOOTAGES	1960	GAS	Hamilton
370	32692	1002919858	15	75	44		Bradshaw Gas Area	1000148723	Martin	Jan-35	Recompleted	Hamilton Brothers, Inc.	1028003410	6	21	S	41	W	35	NW	SE				-1980	1980	NW	2775	GAS	2/13/1961 0:00		7/6/1961 0:00	15-075-00044		3626	3620	0		38.1843422	-101.7915869	38.1843576	-101.7920375	FOOTAGES	1961	GAS	Hamilton
371	32545	1002920007	15	75	30031		Bradshaw Gas Area	1000148723	Starkey	1	Plugged and Abandoned		1028000609	6	24	S	41	W	11	NW	SE				3300	-3300	SE	2320	SWD-P&A	3/30/1965 0:00		12/9/1965 0:00	15-075-30031	4/22/1986 0:00	0	3232	3237	Winfield	37.9811567	-101.7913586	37.9811694	-101.7918096	FOOTAGES	1965	SWD	Hamilton
372	32547	1002920017	15	75	30096		Bradshaw Gas Area	1000148723	F. L. Thompson	2	Plugged and Abandoned	Skelly Oil Co.	1027997959	6	21	S	41	W	1	SW	NE	N2			2030	1980	SW	1660	SWD-P&A	12/1/1965 0:00		12/13/1965 0:00	15-075-30096	7/30/1987 0:00	0	3581	0		38.253486	-101.7732475	38.2535019	-101.7736973	FOOTAGES	1965	SWD	Hamilton
373	32548	1002920023	15	75	30112		Bradshaw Gas Area	1000148723	M. Miller 'D'	1	Plugged and Abandoned	KANSAS-NEBRASKA NAT GAS	1027995983	6	22	S	41	W	23	NE	SW	SW			2740	-2030	SE	1520	SWD-P&A	10/26/1965 0:00		12/14/1965 0:00	15-075-30112	10/9/1995 0:00	0	3588	0		38.1246636	-101.7870012	38.1246779	-101.7874517	FOOTAGES	1965	SWD	Hamilton
374	34885	1002924658	15	93	21169			0	Otto Waechter 'D'	2	Inactive Well	Amoco Production Co.	1037042789	6	26	S	37	W	17	SE	SW	NW			1150	-2590	SE	370	OTHER	2/24/1991 0:00	1/29/1991 0:00	2/24/1991 0:00	15-093-21169		0	3150	0		37.782981	-101.3907464	37.7829976	-101.3911959	FOOTAGES	1991	CATH	Kearny
375	34594	1002924700	15	93	30061		Lakin	1000149169	Schaffer	2	Plugged and Abandoned	Excelsior Oil Corporation	1027997431	6	25	S	36	W	34	NE	SW				3240	-1980	SE	5053	SWD-P&A	6/28/1966 0:00		10/6/1966 0:00	15-093-30061	7/14/1986 0:00	3042	3033	0		37.837204	-101.2560432	37.8372226	-101.2564924	FOOTAGES	1966	SWD	Kearny
376	34554	1002924675	15	93	21623		Hugoton Gas Area	1000148164	Ida Mae Stuart 'B'	1	Producing		1044201639	6	24	S	38	W	26	NW	NW	SE			4030	-3960	SE	2888	GAS	7/29/1998 0:00	6/30/1998 0:00	8/21/1998 0:00	15-093-21623		3268	3262	0		37.9406187	-101.4633975	37.9406346	-101.4638455	FOOTAGES	1998	GAS	Kearny
377	34555	1002924676	15	93	21624		Hugoton Gas Area	1000148164	Wiatt-Swank 'B'	1	Producing		1044201639	6	24	S	38	W	27	NE	SW	SW	NE		3180	-2255	SE	2880	GAS	8/20/1998 0:00	6/30/1998 0:00	9/15/1998 0:00	15-093-21624		3273	3267	0		37.9382339	-101.4756625	37.9382496	-101.4761105	FOOTAGES	1998	GAS	Kearny
378	34556	1002924682	15	93	21630		Wildcat	0	Hjv Nunn 'A'	1	Plugged and Abandoned	Anadarko Petroleum Corporation	1027996661	6	25	S	35	W	16	NE	E2	W2			-1250	-1000	NE	5390	OIL-P&A	11/27/1998 0:00	8/5/1998 0:00	12/16/1998 0:00	15-093-21630	12/16/1998 0:00	3001	2990	0		37.8832255	-101.1614921	37.8832466	-101.1619395	FOOTAGES	1998	OIL	Kearny
379	34557	1002924688	15	93	21636		Hugoton	1000148164	Smalley	Mar-35	Producing	SHAW GEORGE R	1036003540	6	24	S	38	W	35	NW	SE	NW	NW		3880	-3900	SE	2633	GAS	10/29/1998 0:00	10/20/1998 0:00	12/17/1998 0:00	15-093-21636		3247	3242	0	Chase	37.9257042	-101.4632686	37.92572	-101.4637168	FOOTAGES	1998	GAS	Kearny
380	34559	1002924690	15	93	30001		Patterson	1000149180	Alberta Kenny	1	Plugged and Abandoned	Pan American Petroleum Corp.	1027998063	6	22	S	38	W	25	SE	SW				660	-1980	SE	4901	OIL-P&A	11/7/1964 0:00		1/21/1965 0:00	15-093-30001	9/1/1994 0:00	3330	3322	0	Morrow	38.1060085	-101.4381919	38.106026	-101.4386375	FOOTAGES	1965	OIL	Kearny
381	34250	1002924581	15	93	705		Hugoton Gas Area	1000148164	Warthen Gas Unit 'B'	1	Producing	Stanolind OIl and Gas Co.	1037042789	6	25	S	37	W	16	NE	SW	NW			3630	-2310	SE	2548	GAS	10/17/1952 0:00		12/9/1952 0:00	15-093-00705		0	3055	3057	Chase Group	37.8817788	-101.3848688	37.8817957	-101.3853174	FOOTAGES	1952	GAS	Kearny
382	34251	1002924585	15	93	709		Hugoton Gas Area	1000148164	Beymer Gas Unit 'A'	1	Producing	Stanolind Oil and Gas Co.	1044201639	6	25	S	37	W	12	NW	NE	SW			4290	-3630	SE	2624	GAS	3/4/1950 0:00		3/31/1950 0:00	15-093-00709		0	3069	0	Chase Group	37.8978242	-101.3343436	37.8978419	-101.3347921	FOOTAGES	1950	GAS	Kearny
383	34252	1002924593	15	93	19009		Hugoton Gas Area	1000148164	Lee	30-Nov	Producing	FIN-KERR O&G	1044201639	6	25	S	36	W	30	NE	SW	SW			-2490	-2490	NE	2637	GAS	8/10/1948 0:00		1/28/1949 0:00	15-093-19009		0	3048	3062	Chase Group	37.8502801	-101.3125373	37.8502984	-101.3129863	FOOTAGES	1949	GAS	Kearny
384	34253	1002924595	15	93	19007		Hugoton Gas Area	1000148164	Lee	28-May	Producing	FIN-KER O&G	1044201639	6	25	S	36	W	28	NE	SW	SW			-2340	-2340	NE	2698	GAS	5/8/1947 0:00		9/12/1947 0:00	15-093-19007		0	3043	3043	Chase Group	37.8508715	-101.2754057	37.8508904	-101.2758546	FOOTAGES	1947	GAS	Kearny
385	37222	1038101601	15	189	20217	1	Panoma Gas Area	1000149964	Williams 'F'	1	Producing		1028004532	6	33	S	38	W	36	NE	SE	NW	NW		3922	-1257	SE	3015	GAS	3/10/2008 0:00		3/28/2008 0:00	15-189-20217-0001		0	3159	0		37.1372537	-101.396892	37.13728	-101.39733	GPS	2008	GAS	Stevens
386	36818	1002924597	15	93	727		Patterson	1000149180	E. Gropp	1	Plugged and Abandoned	Pan American Petroleum Corp.	1027998063	6	22	S	38	W	24	SW					1320	-3960	SE	1825	SWD-P&A	7/23/1958 0:00		7/27/1958 0:00	15-093-00727		3311	3311	0		38.1223334	-101.4450396	38.1223509	-101.4454852	FOOTAGES	1958	SWD	Kearny
387	36819	1002924607	15	93	19006		Hugoton Gas Area	1000148164	Campbell	8	Producing	FIN-KERR O&G	1044201639	6	25	S	36	W	24	SW	NE	NW	S2		2640	-2640	SE	2727	GAS	7/25/1944 0:00		8/26/1944 0:00	15-093-19006		3030	3017	3017	Chase Group	37.8646179	-101.2218417	37.8646374	-101.2222901	FOOTAGES	1944	GAS	Kearny
388	36820	1002924612	15	93	746		Panoma Gas Area	1000149964	Masonic Home 'B'	5	Well Drilled	KANSAS NEBRASKA NATURAL GAS	0	6	25	S	36	W	34	NW	SW			C	3300	-4620	SE	2800	GAS	5/22/1957 0:00		8/2/1957 0:00	15-093-00746		0	3056	0		37.8374082	-101.2651802	37.8374266	-101.2656296	FOOTAGES	1957	GAS	Kearny
389	37280	1002924618	15	93	10002		Lakin	1000149169	Lee 'A'	1	Converted to SWD Well	EXCELSIOR OIL	0	6	25	S	36	W	33	NE	NE				4620	-660	SE	5070	D&A	10/8/1957 0:00		11/6/1957 0:00	15-093-10002		0	0	3049		37.8410292	-101.2695484	37.8410475	-101.2699974	FOOTAGES	1957	D&A	Kearny
390	36391	1002947488	15	175	10144		Shuck	1000151637	Fincham 'B'	1	Producing	Anadarko Production Co.	1047197072	6	33	S	34	W	28	SW	NE				1980	1980	SW	6449	GAS	2/23/1964 0:00		4/28/1964 0:00	15-175-10144		2922	2910	0		37.1464743	-101.0239318	37.1464995	-101.0243752	FOOTAGES	1964	GAS	Seward
391	36393	1002947502	15	175	10159		Liberal Southeast	1000151622	Cook	1	Producing	M.B. Armer	1028003434	6	35	S	33	W	12	SW	SW				660	-4620	SE	6123	GAS	6/4/1953 0:00		10/7/1953 0:00	15-175-10159		2803	0	2801	Mrw L	37.012521	-100.865402	37.0125467	-100.8658438	FOOTAGES	1953	GAS	Seward
392	38876	1002947698	15	175	60002		Hugoton Gas Area	1000148164	Sublette	1-W	Recompleted		1028004207		32	S	33	W	1	NW	SW				3300	-4620	SE	4295	SWD	3/1/1968 0:00		3/8/1968 0:00	15-175-60002		2881	2870	0		37.2951958	-100.8661404	37.2952178	-100.8665791	FOOTAGES	1968	SWD	Seward
393	38903	1002950656	15	189	20621		Panoma Gas Area	1000149964	Rickart	1	Producing	MARSH TOM F INC	1028000163	6	34	S	39	W	36	NE					-1320	-1320	NE	3280	GAS	11/23/1982 0:00		12/4/1982 0:00	15-189-20621		3279	3275	0	Council Grove Group	37.0501278	-101.5053997	37.0501547	-101.5058373	FOOTAGES	1982	GAS	Stevens
394	38316	1002950621	15	189	1007		Gooch	1000152101	L. D. Gooch Unit	2	Recompleted	Texaco, Inc.	1027996854	6	35	S	35	W	7	NE	SE				3300	-660	SE	6654	GAS	4/13/1964 0:00		4/28/1964 0:00	15-189-01007		3008	2995	0		37.019763	-101.1592843	37.019789	-101.1597266	FOOTAGES	1964	GAS	Stevens
395	38317	1002950627	15	189	10073		Gooch	1000152101	I. F. Wray	2	Plugged and Abandoned	Texaco, Inc.	1027996854	6	35	S	35	W	16	NW	SE				3250	-3300	SE	6360	GAS-P&A	10/16/1964 0:00	9/15/1995 0:00	11/24/1964 0:00	15-189-10073	11/3/1997 0:00	2973	2961	0	Mrw L	37.0065267	-101.131922	37.0065528	-101.1323657	FOOTAGES	1964	GAS	Stevens
396	38512	1002950694	15	189	22297		Wildcat	1027625196	Gaskill 'C'	1	Converted to SWD Well	ANADARKO PETROLEUM CORP.	1027996854	6	31	S	36	W	27	NE	SE	SW			-2250	-900	NE	6430	D&A	9/16/1998 0:00	8/20/1998 0:00	10/27/1998 0:00	15-189-22297		3072	3060	3071		37.3233629	-101.2152229	37.3233868	-101.2156615	FOOTAGES	1998	D&A	Stevens
397	38513	1002950707	15	189	30012		Panoma Gas Area	1000149964	Mcclure 'G'	2	Producing	SATURN O&G	1028004532	6	32	S	38	W	9	SW					1228	1280	SW	3100	GAS	6/24/1965 0:00		8/20/1965 0:00	15-189-30012		0	3199	0	Ccgv	37.27528	-101.46086	37.2753031	-101.4612953	GPS	1965	GAS	Stevens
398	38514	1002950715	15	189	30072		Panoma Gas Area	1000149964	Cavner 'A'	2	Producing	Anadarko Production Co.	1037042789	6	31	S	38	W	33	NW	S2				-1980	1320	NW	3031	GAS	10/21/1964 0:00		10/28/1964 0:00	15-189-30072		3165	3156	0	Ccgv	37.3099277	-101.4609292	37.3099511	-101.4613669	FOOTAGES	1964	GAS	Stevens
399	38531	1002950418	15	187	379		Hugoton Gas Area	1000148164	O'Keefe Unit	1	Producing	Stanolind Oil and Gas Co.	1044201639	6	30	S	39	W	1					C	2640	-2640	SE	2578	GAS	1/15/1947 0:00		1/21/1947 0:00	15-187-00379		0	3156	3159	Chase Group	37.4680948	-101.5346055	37.4681158	-101.5350503	FOOTAGES	1947	GAS	Stanton
400	38532	1002950421	15	187	382		Hugoton Gas Area	1000148164	Eyman Gas Unit 'A'	1	Producing	Stanolind Oil and Gas Co.	1037042789	6	28	S	39	W	22	NE	SW	SW	SW		2677	-2623	SE	2493	GAS	2/24/1947 0:00		3/27/1947 0:00	15-187-00382		0	3174	0	Chase Group	37.598902	-101.5711978	37.59892	-101.57165	GPS	1947	GAS	Stanton
401	38739	1002950633	15	189	10173		Panoma Gas Area	1000149964	Youngren 'B'	1	Plugged and Abandoned	ANADARKO PRODUCTION COMPANY	1027996936	6	32	S	39	W	13	NE	SE	NE			-1403	-56	NE	2980	GAS-P&A	11/15/1964 0:00		12/22/1964 0:00	15-189-10173	11/29/2000 0:00	3151	3151	0	Council Grove Group	37.2679996	-101.5014273	37.2680234	-101.5018636	FOOTAGES	1964	GAS	Stevens
402	38740	1002950635	15	189	10177		Hugoton Gas Area	1000148164	Moorhead	1	Recompleted	Argus Production Company	0	6	32	S	37	W	17	SE					1320	-1320	SE	2883	GAS	11/2/1929 0:00		4/19/1930 0:00	15-189-10177	1/1/1996 0:00	3142	3142	3142	Chase Group	37.2608308	-101.3615098	37.2608546	-101.3619449	FOOTAGES	1930	GAS	Stevens
403	38741	1002950637	15	189	10179		Hugoton Gas Area	1000148164	Crawford	1	Producing	MO-KANSAS	1028004532	6	33	S	38	W	36	NW					3937	-3945	SE	2808	GAS	7/29/1930 0:00		9/16/1930 0:00	15-189-10179		0	3160	3160	Chase Group	37.1373026	-101.4061102	37.13733	-101.40655	GPS	1930	GAS	Stevens
404	38742	1002950643	15	189	20003		Gooch	1000152101	Roehr	Jan-36	Converted to SWD Well	SHELL OIL CO.	0		34	S	36	W	36	SE					660	-660	SE	6640	GAS	2/17/1967 0:00		3/5/1967 0:00	15-189-20003		3030	0	0	Chst Sd	37.0414585	-101.1772585	37.0414843	-101.1776998	FOOTAGES	1967	GAS	Stevens
405	38929	1002950510	15	189	22		Center	1000152088	M. B. Carpenter	1	Plugged and Abandoned	REPUBLIC NATURAL GAS	1028004420	6	33	S	37	W	26	NW	SE	NW			3368	-3463	SE	6663	GAS-P&A	5/13/1960 0:00		5/26/1960 0:00	15-189-00022	8/14/2003 0:00	3098	3087	0	Mrw L	37.1501483	-101.3140526	37.1501732	-101.3144892	FOOTAGES	1960	GAS	Stevens
406	38930	1002950513	15	189	25		Perrill West	1000152131	Hahn Gas Unit 'C'	1	Producing	PAN AMERICAN PETROLEUM CORP	1037042789	6	31	S	38	W	6	NW	SE				-1980	1980	NW	5900	GAS	7/17/1961 0:00		9/11/1961 0:00	15-189-00025		3186	3178	3183	Morrow	37.382875	-101.494892	37.3828975	-101.4953328	FOOTAGES	1961	GAS	Stevens
407	38931	1002950516	15	189	27		Cutter South	1000152091	Anderson Trust Unit	1	Converted to SWD Well	MOBIL OIL CORP.	0	6	31	S	35	W	27	NE	SW				-1980	-1980	NE	6283	GAS	7/26/1961 0:00		9/22/1961 0:00	15-189-00027		3002	2991	2998	Chester	37.3238143	-101.1106128	37.3238385	-101.1110542	FOOTAGES	1961	GAS	Stevens
408	38538	1002950547	15	189	399		Hugoton Gas Area	1000148164	Fulkerson	1	Producing	NORTHERN NATURAL GAS	1044201639	6	33	S	36	W	36	NE	SW	SW	SW		2740	-2440	SE	2800	GAS	5/6/1947 0:00	9/28/1993 0:00	5/29/1947 0:00	15-189-00399		3030	3032	3032	Chase Group	37.1340977	-101.1836763	37.1341227	-101.1841157	FOOTAGES	1947	GAS	Stevens
409	38539	1002950554	15	189	10001		Panoma Gas Area	1000149964	Kirk 'A'	1	Producing	Anadarko Production Co.	1037042789	6	32	S	38	W	19	NE	SW				-1980	-1980	NE	3054	GAS	10/26/1964 0:00		12/29/1964 0:00	15-189-10001		3199	3189	0	Council Grove Group	37.25177	-101.4903472	37.2517941	-101.490783	FOOTAGES	1964	GAS	Stevens
410	38745	1002950686	15	189	22279		Hugoton Gas Area	1000148164	Stalcup 'B'	3	Producing		1028004532	6	34	S	35	W	30	NW	NE	NE			4730	-2730	SE	2930	GAS	4/9/1998 0:00	3/9/1998 0:00	6/10/1998 0:00	15-189-22279		3032	3021	0	Chase Group	37.06709	-101.1665362	37.0671155	-101.1669776	FOOTAGES	1998	GAS	Stevens
411	38553	1002950717	15	189	30077		Wildcat	1027625196	Headrick, J. A.	1	Plugged and Abandoned	MOBIL OIL CORP.	1027997320	6	35	S	37	W	3	NW	SW				3300	-4620	SE	8000	GAS-P&A	3/21/1966 0:00		4/18/1966 0:00	15-189-30077	9/2/1997 0:00	3135	3125	3133		37.0339702	-101.3357595	37.0339964	-101.3361988	FOOTAGES	1966	GAS	Stevens
412	38554	1002950718	15	189	30078		Gooch	1000152101	Della Haworth	1	Inactive Well	Texaco, Inc.	1028004532	6	35	S	35	W	6	NW	SE	SE	NW		-1980	1980	NW	6640	OIL	1/7/1966 0:00		2/8/1966 0:00	15-189-30078		3025	3012	0	Chst Sd	37.0341929	-101.168228	37.0342189	-101.1686693	FOOTAGES	1966	OIL	Stevens
413	38555	1002950720	15	189	30080		Panoma Gas Area	1000149964	Sughrue 'A'	1	Recompleted	Anadarko Production Co.	1027996661	6	32	S	38	W	10	SW					1320	1320	SW	3030	GAS	6/8/1966 0:00		6/22/1966 0:00	15-189-30080		0	3190	0	Ccgv	37.2753836	-101.4428061	37.2754072	-101.4432422	FOOTAGES	1966	GAS	Stevens
414	38374	1002950456	15	187	20685		Wildcat	1027625196	Tucker	1	Plugged and Abandoned	Charter Production Co.	1028002541	6	27	S	39	W	8	SE	SE				660	-660	SE	295	D&A	8/16/1993 0:00	7/13/1993 0:00	8/19/1993 0:00	15-187-20685	8/19/1993 0:00	0	3176	0		37.7094541	-101.60153	37.7094691	-101.6019793	FOOTAGES	1993	D&A	Stanton
415	38375	1002950458	15	187	20689		Arroyo	1000152060	Uney	24-1	Recompleted	J.M. Huber Corp.	1028005088	6	29	S	41	W	24	NW	NW				-1200	660	NW	5744	OIL	9/15/1993 0:00	7/22/1993 0:00	11/23/1993 0:00	15-187-20689		3374	3363	3373	Mrw L	37.5159925	-101.7592373	37.5160106	-101.7596862	FOOTAGES	1993	OIL	Stanton
416	38563	1002950561	15	189	10008		Panoma Gas Area	1000149964	Youngren 'A'	2	Plugged and Abandoned	Anadarko Production Co.	1037042789	6	32	S	38	W	7	NE	SE	NW	SE		-1962	-694	NE	3016	GAS-P&A	11/4/1964 0:00		11/21/1964 0:00	15-189-10008	5/23/2017 0:00	3171	3169	0	Ccgv	37.2808151	-101.4858409	37.28084	-101.48628	GPS	1964	GAS	Stevens
417	38564	1002950566	15	189	10012		Panoma Gas Area	1000149964	Comer	6-Feb	Plugged and Abandoned	Hugoton Production Co.	1027996936	6	31	S	37	W	6	NW	NW	SE			4103	-4022	SE	5856	GAS-P&A	4/3/1963 0:00		5/21/1963 0:00	15-189-10012	11/16/2004 0:00	3048	3038	3053	Council Grove Group	37.38459	-101.38939	37.3846104	-101.3898263	GPS	1963	GAS	Stevens
418	38772	1002950371	15	187	57		Nich	1000152073	Nicholas Gas Unit 'C'	1	Recompleted	Pan American Petroleum Corp.	0	6	30	S	39	W	15	SW	NE			C	1980	-3300	SE	6200	GAS	2/11/1961 0:00		4/1/1961 0:00	15-187-00057		3181	3172	3178	Mrw L	37.4374663	-101.5732223	37.4374874	-101.5736667	FOOTAGES	1961	GAS	Stanton
419	38169	1002950587	15	189	10033		Panoma Gas Area	1000149964	Joslin Gas Unit 'B'	1	Producing	PAN AMERICAN PETROLEUM CORP.	1037042789	6	31	S	39	W	1	NE	SW	SE			3324	-2004	SE	5900	GAS	10/28/1961 0:00		12/31/1961 0:00	15-189-10033		3185	3175	3182	Chase Group	37.38295	-101.5086	37.3829705	-101.5090401	GPS	1961	GAS	Stevens
420	38170	1002950600	15	189	10046		Hugoton Gas Area	1000148164	Christopher	2	Producing	ARGUS PROD. CO.	1044201639	6	33	S	39	W	10	NE					3969	-1281	SE	5521	GAS	8/29/1930 0:00		7/1/1931 0:00	15-189-10046		0	3217	3216	Chase Group	37.1956435	-101.5415397	37.19567	-101.54198	GPS	1931	GAS	Stevens
421	38172	1002950494	15	189	5		Panoma Gas Area	1000149964	Cavner	35-2	Producing	Hugoton Production Co.	1037042789	6	31	S	39	W	35	NE	SE				-1980	-660	NE	6020	GAS	11/15/1957 0:00		1/8/1958 0:00	15-189-00005		3200	3198	3190	Council Grove Group	37.3101649	-101.5218308	37.3101881	-101.5222694	FOOTAGES	1958	GAS	Stevens
422	38173	1002950496	15	189	8		Perrill	1000152128	Perrill	7-Jan	Converted to SWD Well	Panhandle Eastern Pipeline Co.	0	6	31	S	37	W	7	NW	NW			C	4659	-4523	SE	5900	GAS	11/15/1958 0:00		6/24/1959 0:00	15-189-00008		3109	3104	0		37.3718165	-101.391114	37.3718393	-101.3915546	FOOTAGES	1959	GAS	Stevens
423	38377	1002950471	15	187	20903		Unknown	0	White	2-Jan	Plugged and Abandoned		1027998154	6	28	S	42	W	2	SE	SW				680	-1780	SE	5700	OIL-P&A	7/8/1998 0:00	7/6/1998 0:00	7/22/1998 0:00	15-187-20903	7/22/1998 0:00	3471	3462	0		37.6384066	-101.8762975	37.6384213	-101.8767503	FOOTAGES	1998	OIL	Stanton
424	38378	1002950542	15	189	198		Hugoton Gas Area	1000148164	W. J. Fox Unit	1	Producing	MAGNOLIA PETROLEUM CO.	1044201639	6	31	S	36	W	7	SE	NW	NW			2311	-2295	SE	2810	GAS	6/12/1948 0:00		7/21/1948 0:00	15-189-00198		3056	3056	3056	Chase Group	37.3651745	-101.2747485	37.3652	-101.27519	GPS	1948	GAS	Stevens
425	38578	1002950560	15	189	10007		Panoma Gas Area	1000149964	Youngren	Jan-35	Plugged and Abandoned	Anadarko Production Co.	1027997581	6	31	S	39	W	35	NW					3960	-3960	SE	3008	GAS-P&A	8/26/1960 0:00		9/18/1960 0:00	15-189-10007	2/8/1994 0:00	3200	3195	0	Council Grove Group	37.3119715	-101.5331879	37.3119945	-101.5336268	FOOTAGES	1960	GAS	Stevens
426	38188	1002950355	15	187	42		Sparks East	1000152080	Reed	1	Well Drilled	Graham-Michaelis Drilling Co. and Wm. Gruenerwald	0	6	30	S	41	W	30	SE	SE			C	0	0		5395	GAS-P&A	9/6/1957 0:00		12/4/1957 0:00	15-187-00042	12/1/1988 0:00	3452	0	3450	Morr	37.4052028	-101.8368624	37.4052226	-101.837311	QUARTER_CALLS	1957	GAS	Stanton
427	38587	1002950685	15	189	22277		Hanke Southeast	1000152104	Hjv Parker 'A'	1	Plugged and Abandoned		1027996661	6	34	S	36	W	33	SW	NW	NW			2310	330	SW	6900	GAS-P&A	3/2/1998 0:00	2/18/1998 0:00	3/14/1998 0:00	15-189-22277	3/15/1998 0:00	3074	3065	3073		37.0459268	-101.246309	37.0459525	-101.2467481	FOOTAGES	1998	GAS	Stevens
428	38797	1002950478	15	187	20910		Wildcat	0	Martin	19-Jan	Plugged and Abandoned		1027998154	6	28	S	40	W	19	NE	SE	SW			-2310	-960	NE	5668	D&A	10/28/1998 0:00	10/6/1998 0:00	11/9/1998 0:00	15-187-20910	11/9/1998 0:00	3330	3321	3329		37.5998857	-101.7294078	37.5999021	-101.7298571	FOOTAGES	1998	D&A	Stanton
429	38809	1002950399	15	187	103		Hugoton Gas Area	1000148164	Spurgeon Gas Unit	1	Producing	Stanolind Oil and Gas Co.	1044201639	6	28	S	39	W	16	NE	SW	SW	SW		2640	-2640	SE	2460	GAS	10/28/1947 0:00		4/14/1948 0:00	15-187-00103		0	3159	3159	Chase Group	37.6131905	-101.5895169	37.6132079	-101.5899651	FOOTAGES	1948	GAS	Stanton
430	38202	1002950569	15	189	10015		Panoma Gas Area	1000149964	Saul Curtis	1	Producing	KINNEY-COASTAL OIL ETAL	1028004532	6	31	S	39	W	24	NW	SW	NE			-1354	1321	NW	6100	GAS	12/24/1959 0:00		1/20/1960 0:00	15-189-10015		3181	3178	3178	Council Grove Group	37.34071	-101.51505	37.3407318	-101.5154865	GPS	1960	GAS	Stevens
431	38203	1002950571	15	189	10017		Hugoton Gas Area	1000148164	Kuhn 'A'	1	Plugged and Abandoned	WALTER KUHN DRILLING CO.	1027996661	6	32	S	36	W	29	SE	NW	SE			1680	-1680	SE	2880	GAS-P&A	6/29/1964 0:00		8/11/1964 0:00	15-189-10017	1/19/1998 0:00	0	3095	0	Chase Group	37.2325809	-101.2538555	37.2326048	-101.2542898	FOOTAGES	1964	GAS	Stevens
432	38204	1002950577	15	189	10022		Cutter	1000148969	William Cutter	3	Inactive Well	MOBIL OIL	1041229446	6	31	S	35	W	1	SE	NE				1980	-660	SE	5858	OIL	7/3/1962 0:00		8/14/1962 0:00	15-189-10022		2936	2929	2934	Mrw U	37.3785954	-101.0700223	37.3786196	-101.0704657	FOOTAGES	1962	OIL	Stevens
433	38205	1002950580	15	189	10025		Cutter South	1000152091	Nora Leffler	1	Plugged and Abandoned	MOBIL OIL	1027997320	6	31	S	35	W	21	NE	SW				3300	-1980	SE	6338	GAS-P&A	8/30/1962 0:00		10/30/1962 0:00	15-189-10025	4/30/1993 0:00	3010	3002	3008		37.3382868	-101.128767	37.3383106	-101.1292083	FOOTAGES	1962	GAS	Stevens
434	38631	1002950606	15	189	10053		Voorhees	1000152138	Cunningham Estate 'B'	1	Converted to SWD Well	MOBIL OIL	1027997320	6	34	S	37	W	13	NE	SW				3300	-1980	SE	6914	GAS	10/17/1964 0:00		12/15/1964 0:00	15-189-10053		0	3126	3133	Mrw L	37.0920095	-101.2907525	37.0920349	-101.2911904	FOOTAGES	1964	GAS	Stevens
435	38632	1002950611	15	189	10058		Walkemeyer	1000152139	Heger 'B'	26-Feb	Producing	NORTHERN NATURAL GAS PRODUCTION	1042759148	6	33	S	36	W	26	NE	SW				3303	-1985	SE	6448	GAS	9/7/1959 0:00		10/28/1959 0:00	15-189-10058		3037	0	3036	Mrw L	37.1501231	-101.2003095	37.15015	-101.20075	GPS	1959	GAS	Stevens
436	38873	1002947684	15	175	30082		Wide Awake	1000151652	Lemert 'A'	1	Producing	Anadarko Production Co.	1047197072	6	35	S	34	W	4	SW					1320	1320	SW	6803	GAS	11/1/1964 0:00		1/7/1965 0:00	15-175-30082		0	2927	0	Chester And Toronto	37.0286002	-101.0256913	37.0286264	-101.0261368	FOOTAGES	1965	GAS	Seward
437	38874	1002947686	15	175	30085		Wide Awake	1000151652	Dowdy	8-Jan	Plugged and Abandoned	A. J. Curtis and T. W. Mahoney	0	6	35	S	34	W	8	NE	SW				3300	-1980	SE	6810	O&G-P&A	9/25/1964 0:00	9/21/1964 0:00	11/30/1964 0:00	15-175-30085	9/27/1985 0:00	2932	2920	0	Shawnee Group	37.0196283	-101.0369803	37.0196544	-101.0374262	FOOTAGES	1964	O&G	Seward
438	38875	1002947688	15	175	30095		Evalyn-Condit	1000151595	A. Swan	1	Recompleted	Anadarko Production Co.	1027996661		33	S	33	W	21	NE	NW	S2	N2		4470	-1980	SE	6242	O&G	11/23/1965 0:00		12/1/1965 0:00	15-175-30095		2848	2836	0		37.1678921	-100.9112412	37.1679157	-100.9116822	FOOTAGES	1965	O&G	Seward
439	37465	1002947311	15	175	16		Holt	1000151608	Hitch 'F'	2	Plugged and Abandoned	CITIES SERVICE	1027997559	6	32	S	34	W	27	SW	NE				1980	-3300	SE	6250	GAS-P&A	4/16/1957 0:00		6/12/1957 0:00	15-175-00016	5/1/1997 0:00	0	0	2927	Shawnee Group	37.2333754	-101.006175	37.2333998	-101.0066183	FOOTAGES	1957	GAS	Seward
440	37902	1002947481	15	175	10132		Kismet	1000149863	Simonson 'A'	1	Well Drilled	THOMAS & BREWER	0	6	33	S	31	W	23	NW	SE	SE	NW		3194	-3194	SE	5840	OIL	5/22/1963 0:00		12/19/1963 0:00	15-175-10132		0	2741	0		37.1641413	-100.6642964	37.1641637	-100.6647294	FOOTAGES	1963	OIL	Seward
441	37871	1002947378	15	175	120		Three Star	1000151650	L. G. Blackmer	31-Jan	Producing	WHITESTONE PET	1047197072	6	34	S	32	W	31	SW	N2	N2			2310	-3960	SE	6710	GAS	12/10/1962 0:00		2/5/1963 0:00	15-175-00120		0	2769	0	Mrw L	37.0460362	-100.8455514	37.0460612	-100.8459921	FOOTAGES	1963	GAS	Seward
442	38147	1002950530	15	189	42		Hugoton Gas Area	1000148164	Carpenter	4		NORTHERN PMP	0	6	33	S	36	W	29	SW				C	0	0		6430	GAS	5/19/1962 0:00		7/12/1962 0:00	15-189-00042		3078	0	0		37.1444913	-101.2616519	37.1445161	-101.2620883	QUARTER_CALLS	1962	GAS	Stevens
443	38148	1002950535	15	189	46		Gooch	1000152101	T. R. Gooch Unit	2	Well Drilled	Texaco, Inc.	1027997265	6	35	S	35	W	8	NW	SE			C	3300	-3300	SE	6978	OIL	8/2/1963 0:00		10/1/1963 0:00	15-189-00046		0	2980	2991		37.0197195	-101.1502341	37.0197455	-101.1506771	FOOTAGES	1963	OIL	Stevens
444	38149	1002950539	15	189	75		Hugoton Gas Area	1000148164	Logan 1 Or Wulfemeyer 'B' 1	1	Producing	NORTHERN NAT GAS PROD	1044201639	6	32	S	35	W	2	SE	NW	NW			2315	-2391	SE	2765	GAS	11/3/1954 0:00		12/12/1954 0:00	15-189-00075		2982	2975	2975	Chase Group	37.29234	-101.09365	37.2923619	-101.0940885	GPS	1954	GAS	Stevens
445	37520	1002947325	15	175	32		Thirty-Two	1000151648	Dolven	1	Well Drilled	Petroleum, Inc.	0	6	32	S	32	W	1	SW					1320	-3960	SE	5940	GAS	5/14/1960 0:00		7/27/1960 0:00	15-175-00032		0	0	2825	Morrow	37.289587	-100.7569632	37.2896072	-100.757398	FOOTAGES	1960	GAS	Seward
446	37521	1002947329	15	175	36		Three Star	1000151650	Shrack	1	Producing	Panhandle Development Co., Inc.	1042759148	6	35	S	32	W	5	NE	NW	SE			4290	-1650	SE	6248	GAS	12/23/1959 0:00	11/25/1959 0:00	3/2/1960 0:00	15-175-00036		2770	0	2770	Chst Lm	37.0367312	-100.8195353	37.0367563	-100.8199753	FOOTAGES	1960	GAS	Seward
447	37522	1002947332	15	175	39		Shuck	1000151637	L. C. Schmitt	1	Recompleted	CABOT CORP	0	6	33	S	34	W	26	NE	S2				-2310	-1320	NE	6535	GAS	12/13/1950 0:00		4/26/1951 0:00	15-175-00039		2911	2911	2905		37.1493178	-100.9807695	37.1493428	-100.9812132	FOOTAGES	1951	GAS	Seward
448	37525	1002947404	15	175	10019		Kismet	1000149863	Eaton Griffith	1		CABOT CORP	0	6	33	S	31	W	33	NE	SW			C	-1980	-1980	NE	6330	D&A	9/22/1962 0:00		10/30/1962 0:00	15-175-10019		2712	2715	0		37.1353207	-100.6964522	37.1353434	-100.6968865	FOOTAGES	1962	D&A	Seward
449	37405	1002947609	15	175	21709		Unnamed	1000151578	Printz	10-Feb	Recompleted	Oil Producers Inc. of Kansas	1028000163	6	32	S	33	W	10	NW	NE	NE			4979	-2700	SE	1416	SWD	1/26/1998 0:00	1/23/1998 0:00	2/6/1998 0:00	15-175-21709		2886	2881	0		37.2853772	-100.8952956	37.2854	-100.89574	GPS	1998	SWD	Seward
450	37406	1002947612	15	175	21713		Liberal Southeast	1000151622	Schneider-Alley 'A'	1	Producing		1028003434	6	35	S	33	W	15	SE	S2				760	-1570	SE	6600	GAS	4/13/1998 0:00	2/24/1998 0:00	5/14/1998 0:00	15-175-21713		2822	2810	2821	Mrw L	37.0008505	-100.8912676	37.0008764	-100.8917105	FOOTAGES	1998	GAS	Seward
451	37407	1002947618	15	175	21723		Evalyn-Condit	1000151595	Winchell 'A'	3	Recompleted		1027996661	6	33	S	33	W	9	NW	SW	NE	SE		-1800	1100	NW	6350	OIL	3/31/1998 0:00	3/26/1998 0:00	5/4/1998 0:00	15-175-21723		2816	2804	0		37.1939016	-100.9190024	37.1939251	-100.9194434	FOOTAGES	1998	OIL	Seward
452	38032	1002947388	15	175	289		Hugoton Gas Area	1000148164	Davis Unit 'A'	1	Producing	Northern Natural Gas Producing Co.	1044201639	6	32	S	34	W	6	SW					1234	-3899	SE	2780	GAS	7/11/1956 0:00		7/4/1956 0:00	15-175-00289		2900	2900	0	Chase Group	37.2893543	-101.0631671	37.28938	-101.06361	GPS	1956	GAS	Seward
453	38033	1002947391	15	175	10002		Evalyn-Condit	1000151595	Baughman 'A'	2	Producing	Anadarko Production Co.	1044578849	6	33	S	33	W	22	SW	NE				1980	-3300	SE	6185	GAS	11/13/1995 0:00			15-175-10002		0	2821	0	Mrw U	37.1610872	-100.8976074	37.1611108	-100.898048	FOOTAGES		GAS	Seward
454	37447	1002947620	15	175	21728		Victory	1000149002	Allen Trust	10-Mar	Plugged and Abandoned		1028000162	6	31	S	33	W	10	NW	NW	SW			-897	330	NW	5734	D&A	4/25/1998 0:00	4/22/1998 0:00	5/5/1998 0:00	15-175-21728	5/5/1998 0:00	2914	2909	2913		37.371081	-100.9040309	37.3711047	-100.904472	FOOTAGES	1998	D&A	Seward
455	40553	1002947442	15	175	10070		Kismet	1000149863	Hays	1	Producing	PANHANDLE DEV	1028004543	6	33	S	31	W	35	SE	NE				1982	-569	SE	5985	OIL	8/11/1961 0:00		2/27/1962 0:00	15-175-10070		2736	0	0	Lnsg	37.1319554	-100.6553066	37.13198	-100.65574	GPS	1962	OIL	Seward
456	40554	1002947445	15	175	10073		Kismet	1000149863	Higgins	1	Producing	PANHANDLE DEV	1028004543	6	33	S	31	W	35	NW	NE				4621	-3184	SE	5930	OIL	11/10/1961 0:00		2/27/1962 0:00	15-175-10073		2743	2733	0	Shawnee Group	37.1391365	-100.664323	37.13916	-100.66476	GPS	1962	OIL	Seward
457	40555	1002947448	15	175	20006		Arkalon	1000151585	Alexander 'B'	1	Recompleted	ANADARKO PRODUCTION CO.	1027996661	6	34	S	32	W	4	NE	SW				-1980	-1980	NE	6252	GAS	5/26/1967 0:00		6/15/1967 0:00	15-175-20006		2761	2750	0		37.1209182	-100.8026116	37.1209414	-100.8030496	FOOTAGES	1967	GAS	Seward
458	40565	1002950732	15	189	30100		Panoma Gas Area	1000149964	Leonard 'C'	2	Plugged and Abandoned	N. H. WHELESS OIL	1028004873	6	31	S	38	W	28	NE	SW	NE	NE		-1325	-1324	NE	3040	GAS-P&A	10/18/1966 0:00		2/21/1967 0:00	15-189-30100	12/4/2015 0:00	3134	3144	3131	Chase Group	37.3263639	-101.451948	37.3263871	-101.4523865	FOOTAGES	1967	GAS	Stevens
459	40191	1002947550	15	175	10207		Liberal-Light	1000151624	L. H. Fincher 'A'	1	Producing	SHAMROCK	1028004032	6	34	S	32	W	34	SE	SE	SE			331	-338	SE	6140	GAS	9/5/1955 0:00		9/28/1955 0:00	15-175-10207		2774	0	2771	Mrw L	37.0401029	-100.7786681	37.04013	-100.77911	GPS	1955	GAS	Seward
460	40018	1002947407	15	175	10022		Kismet	1000149863	Massoni	6-Feb	Producing	CABOT CARBON COMPANY	1042759148	6	33	S	31	W	6	SE	NW	NW	SE		2027	-1986	SE	5825	GAS	9/11/1958 0:00		11/14/1958 0:00	15-175-10022		2780	2771	2778	Mrw L	37.20424	-100.73253	37.2042604	-100.7329622	GPS	1958	GAS	Seward
461	40234	1002947579	15	175	20090		Evalyn-Condit	1000151595	Rustman	1	Recompleted	LEE BANKS, BEACON RESOURCES, & W.R. ATKINSON	0		33	S	34	W	12	SE	NE	SW			1650	-990	SE	5900	O&G	11/29/1969 0:00		12/24/1969 0:00	15-175-20090		2875	0	0		37.1891178	-100.9619427	37.189142	-100.9623853	FOOTAGES	1969	O&G	Seward
462	40445	1002947344	15	175	58		Evalyn-Condit	1000151595	Condit	1	Plugged and Abandoned	APACHE CORP	1028000163	6	34	S	32	W	8	SW	NE				1980	1980	SW	6503	GAS-P&A	11/25/1961 0:00		2/6/1962 0:00	15-175-00058	8/11/2009 0:00	2829	2819	2826	Mrw L	37.1031239	-100.8254004	37.1031477	-100.8258397	FOOTAGES	1962	GAS	Seward
463	40084	1002947431	15	175	10048		Cutter	1000148969	Marguerite Rooney Unit	1	Plugged and Abandoned	Mobil Oil Co.	1027997320	6	31	S	34	W	7	NW	SW				3300	-4620	SE	5680	OIL-P&A	12/20/1961 0:00		1/16/1962 0:00	15-175-10048	4/23/1993 0:00	0	2952	2955		37.3675007	-101.0658678	37.3675248	-101.0663117	FOOTAGES	1962	OIL	Seward
464	40108	1002947466	15	175	10112		Kismet	1000149863	Robert A. Simonson 'A'	3	Plugged and Abandoned	SHAMROCK O&G	1027996170	6	33	S	31	W	35	NE	SE	SE	NW		3290	-620	SE	5962	OIL-P&A	7/9/1961 0:00		8/1/1961 0:00	15-175-10112	1/29/2014 0:00	2723	2718	0	Shawnee Group	37.1355468	-100.6555046	37.13557	-100.65594	GPS	1961	OIL	Seward
465	39129	1002950728	15	189	30094		Panoma Gas Area	1000149964	James 'A'	1	Recompleted	Anadarko Production Co.	1028005221	6	32	S	38	W	15	SE	SE	NW	NW		1238	-1290	SE	3060	GAS	6/24/1966 0:00		7/27/1966 0:00	15-189-30094		3173	3173	0	Ccgv	37.26056	-101.43329	37.2605816	-101.4337232	GPS	1966	GAS	Stevens
466	39461	1002947621	15	175	21729		Archer	1000151583	Hatcher 'C'	1	Recompleted	Anadarko Petroleum Corp.	1028004532	6	34	S	34	W	34	NE	NE	NE			-330	-330	NE	6800	OIL	5/7/1998 0:00	4/29/1998 0:00	6/2/1998 0:00	15-175-21729		2919	2909	2917	St. Louis	37.0532924	-100.9950849	37.0533183	-100.9955307	FOOTAGES	1998	OIL	Seward
467	39462	1002947623	15	175	21731		Hugoton Gas Area	1000148164	Wright	21-Jan	Producing		1028000163	6	33	S	32	W	21	SE	NE	NE			2310	-330	SE	3500	GAS	5/8/1998 0:00	5/1/1998 0:00	6/2/1998 0:00	15-175-21731		2680	2675	0		37.1618404	-100.7972727	37.1618627	-100.7977099	FOOTAGES	1998	GAS	Seward
468	39463	1002947628	15	175	21736		Franz-Toland West	1000151604	Rhiness 'B'	1	Plugged and Abandoned	Oxy USA, Inc.	1027997559	6	31	S	33	W	19	NW	N2				-660	1320	NW	5920	D&A	7/6/1998 0:00	6/4/1998 0:00	7/19/1998 0:00	15-175-21736	7/18/1998 0:00	2893	2882	2892		37.3424535	-100.9544284	37.3424774	-100.954871	FOOTAGES	1998	D&A	Seward
469	39464	1002947630	15	175	21738		Shuck	0	Hitch 'H'	2	Plugged and Abandoned		1027996661	6	33	S	34	W	8	SW	SW	SE	NW		500	700	SW	6500	GAS-P&A	7/13/1998 0:00	7/7/1998 0:00	7/22/1998 0:00	15-175-21738	10/14/1998 0:00	2925	2912	0		37.1858143	-101.0467074	37.1858391	-101.0471497	FOOTAGES	1998	GAS	Seward
470	39465	1002947631	15	175	21739		Fedder Southwest	1000151601	Milhon 'B'	2	Recompleted		1027996661	6	33	S	32	W	4	NW					-1320	1320	NW	6080	GAS	7/31/1998 0:00	7/8/1998 0:00	9/15/1998 0:00	15-175-21739		2800	2790	0	Morrow	37.2100206	-100.810354	37.210042	-100.810791	FOOTAGES	1998	GAS	Seward
471	39261	1002947638	15	175	21749		Wide Awake	1000151652	Matkin 'A'	3	Converted to SWD Well	Anadarko Petroleum Corp.	1027996661	6	34	S	34	W	34	SW	SE				660	1980	SW	6748	O&G	8/24/1998 0:00	8/21/1998 0:00	10/14/1998 0:00	15-175-21749		2911	2900	0	Shawnee Group	37.0413496	-101.0052607	37.0413757	-101.0057064	FOOTAGES	1998	O&G	Seward
472	39263	1002947646	15	175	21757		Wide Awake	1000151652	Boles 'B'	5	Recompleted		1027996661	6	35	S	34	W	4	NE	SE	E2			-1980	-330	NE	6850	GAS	11/25/1998 0:00	8/31/1998 0:00	1/25/1999 0:00	15-175-21757		2917	2906	2916	Chester	37.0340387	-101.0132076	37.0340651	-101.0136535	FOOTAGES	1999	GAS	Seward
473	39264	1002947647	15	175	21758		Hugoton Gas Area	1000148164	Salley 'D'	2	Producing		1028000163	6	33	S	32	W	29	NW					3960	-3960	SE	2750	GAS	10/18/1998 0:00	9/14/1998 0:00	10/30/1998 0:00	15-175-21758		2659	2654	0	Chase Group	37.1519604	-100.827654	37.1519831	-100.8280924	FOOTAGES	1998	GAS	Seward
474	39265	1002947648	15	175	21759		Arkalon	1000151585	Colburn	20-Mar	Converted to SWD Well		1027998339	6	33	S	32	W	20	SW	SW	SW			430	-5160	SE	1100	OIL	9/18/1998 0:00	9/15/1998 0:00	10/28/1998 0:00	15-175-21759		5	2710	0		37.1568802	-100.8318106	37.156903	-100.832249	FOOTAGES	1998	OIL	Seward
475	39266	1002947650	15	175	21761		Kismet	1000149863	Thorp	14-Feb	Producing		1028000163	6	33	S	31	W	14	SW	SW	NW			990	330	SW	2800	GAS	10/10/1998 0:00	9/25/1998 0:00	11/15/1998 0:00	15-175-21761		2750	2745	0	Chase Group	37.1725711	-100.6703397	37.1725931	-100.6707727	FOOTAGES	1998	GAS	Seward
476	39267	1002947652	15	175	21763		Massoni Southwest	1000151626	Sims	Feb-36	Producing		1028000163	6	32	S	32	W	36	SW	E2				1320	-3300	SE	2744	GAS	10/14/1998 0:00	10/1/1998 0:00	10/30/1998 0:00	15-175-21763		2779	2774	0	Chase Group	37.2169531	-100.7537047	37.2169735	-100.7541395	FOOTAGES	1998	GAS	Seward
477	39268	1002947654	15	175	21765		Hugoton	1000148164	Alexander 'C'	2	Plugged and Abandoned		1027996661	6	34	S	32	W	4	NW					-1250	1250	NW	3320	D&A	11/27/1998 0:00	10/6/1998 0:00	1/4/1999 0:00	15-175-21765	2/1/1999 0:00	0	2768	0	Chase	37.1229526	-100.8095892	37.1229759	-100.8100275	FOOTAGES	1999	D&A	Seward
478	39269	1002947657	15	175	21768		Wildcat	1027625196	Lower Trust	1-519	Plugged and Abandoned		1028002050	6	31	S	32	W	19	NW	SW				-1980	660	NW	5900	D&A	1/10/1999 0:00	12/14/1998 0:00	1/21/1999 0:00	15-175-21768	1/21/1999 0:00	2877	2867	2877	Morrow	37.3388752	-100.8480428	37.338898	-100.8484816	FOOTAGES	1999	D&A	Seward
479	41645	1004751890	15	175	197		Hugoton Gas Area	1000148164	Morlan	1	Producing	PANHANDLE EASTERN PL CO	1028004532	6	33	S	34	W	32	SE	NW	NW	NW		2549	-2547	SE	2792	GAS	10/6/1949 0:00		11/9/1949 0:00	15-175-00197		0	0	2965	Chase Group	37.1337	-101.0397	37.1337245	-101.0401417	GPS	1949	GAS	Seward
480	41646	1004751900	15	175	221		Hugoton Gas Area	1000148164	Harvey	7-Jan	Producing	Anadarko Production Co.	1028000163	6	33	S	32	W	7	SW	NE				1980	1980	SW	2542	O&G	4/16/1960 0:00		4/19/1960 0:00	15-175-00221		2619	2619	0	Chase Group	37.1901437	-100.8431026	37.190166	-100.8435411	FOOTAGES	1960	O&G	Seward
481	41655	1004753503	15	189	125		Hugoton Gas Area	1000148164	Dudley	2	Producing	NORTHERN NATURAL GAS COMP	1044201639	6	32	S	36	W	12	NW	SE	SE	SE		2840	-2840	SE	2829	GAS	8/13/1950 0:00		8/27/1950 0:00	15-189-00125		3040	0	3040	Chase Group	37.2791545	-101.1856976	37.2791783	-101.1861355	FOOTAGES	1950	GAS	Stevens
482	41656	1004753519	15	189	139		Hugoton Gas Area	1000148164	White	1	Producing	NORTHERN NATURAL GAS	1044201639	6	32	S	36	W	25	SE	NW	NW	NE		2540	-2240	SE	2805	GAS	5/15/1950 0:00		5/26/1950 0:00	15-189-00139		3043	0	0	Chase Group	37.2349223	-101.1833433	37.2349463	-101.1837802	FOOTAGES	1950	GAS	Stevens
483	42300	1004752040	15	175	383		Hugoton Gas Area	1000148164	Stevesson	1	Recompleted		1027998229	6	34	S	34	W	23	NE	SW	SW	NW		3003	-2336	SE	2711	GAS	11/27/1950 0:00		3/14/1951 0:00	15-175-00383		2904	2900	0	Chase Group	37.0769989	-100.983838	37.0770245	-100.984283	FOOTAGES	1951	GAS	Seward
484	42301	1004752045	15	175	388		Hugoton Gas Area	1000148164	Otto Gartung	1	Well Drilled	Hugoton Production Co.	0	6	34	S	34	W	28	SW	N2	N2			2440	1320	SW	2728	GAS	8/3/1951 0:00		8/10/1951 0:00	15-175-00388		2931	0	0	Chase Group	37.0606375	-101.0257765	37.0606633	-101.0262214	FOOTAGES	1951	GAS	Seward
485	41660	1004753299	15	189	278		Hugoton Gas Area	1000148164	Brown	1	Producing	PANHANDLE EASTERN PIPELINE	1028004532	6	32	S	38	W	15	NE	S2	S2			-2271	-1365	NE	2720	GAS	8/8/1946 0:00		9/16/1946 0:00	15-189-00278		0	0	3191	Chase Group	37.26529	-101.43356	37.2653132	-101.4339928	GPS	1946	GAS	Stevens
486	41662	1004753307	15	189	282		Hugoton Gas Area	1000148164	Youngren	18-Jan	Producing	PANHANDLE EASTERN PIPE	1028004532	6	32	S	38	W	18	NW	W2				-1327	181	NW	2800	GAS	5/6/1937 0:00		6/13/1937 0:00	15-189-00282		3184	0	3142	Chase Group	37.2682045	-101.5006139	37.2682283	-101.5010502	FOOTAGES	1937	GAS	Stevens
487	41663	1004753321	15	189	291		Hugoton Gas Area	1000148164	Curran	1	Producing	PANHANDLE EASTERN PIPE LI	1028004532	6	32	S	38	W	26	NE	SW	NE			-1351	-1331	NE	2735	GAS	9/21/1946 0:00		10/12/1946 0:00	15-189-00291		0	3162	3174	Chase Group	37.23909	-101.41557	37.239114	-101.4160031	GPS	1946	GAS	Stevens
488	41664	1004753324	15	189	296		Hugoton Gas Area	1000148164	R. Gustason	1	Producing	REPUBLIC NATURAL GAS COMP	1044201639	6	32	S	38	W	29	SW					1320	-3960	SE	2715	GAS	4/23/1937 0:00	4/30/1998 0:00	5/23/1937 0:00	15-189-00296		3170	3216	3207	Chase Group	37.2317212	-101.4787838	37.2317455	-101.4792197	FOOTAGES	1937	GAS	Stevens
489	41665	1004753327	15	189	299		Hugoton Gas Area	1000148164	Davis	1	Producing	ARGUS PRODUCTIONS COMPANY	1044201639	6	32	S	38	W	31	SW					1320	-3960	SE	2675	GAS	8/15/1930 0:00			15-189-00299		3166	3198	3198	Chase Group	37.2170609	-101.4969544	37.2170854	-101.4973906	FOOTAGES		GAS	Stevens
490	41666	1004753332	15	189	502		Hugoton Gas Area	1000148164	Wheeler Unit	1	Producing	TEXAS & COLUMBIAN FUEL	1028004532	6	34	S	35	W	1	NW	SE	SE	SE		-2475	2475	NW	2808	GAS	5/23/1949 0:00			15-189-00502		2984	0	2973	Chase Group	37.1196223	-101.0765359	37.1196477	-101.076978	FOOTAGES		GAS	Stevens
491	41667	1004753335	15	189	505		Hugoton Gas Area	1000148164	Bane Unit	1	Producing	TEXAS COMPANY	1028004532	6	34	S	35	W	4	NW	SE	SE	SE		2782	-2792	SE	2900	GAS	5/9/1949 0:00		5/10/1949 0:00	15-189-00505		0	0	2998	Chase Group	37.1197021	-101.1309946	37.11973	-101.13144	GPS	1949	GAS	Stevens
492	41670	1004748790	15	81	117		Hugoton Gas Area	1000148164	Cox	1	Producing	WARREN PETROLEUM COMPANY	1037042789	6	27	S	32	W	19	NW					3343	-4022	SE	2716	GAS	4/25/1949 0:00		5/15/1949 0:00	15-081-00117		0	0	2893	Chase Group	37.6877543	-100.8660042	37.6877782	-100.8664455	FOOTAGES	1949	GAS	Haskell
493	42094	1004752083	15	175	436		Hugoton Gas Area	1000148164	L. L. Burr	1	Producing	Skelly Oil Co.	1027997959	6	31	S	32	W	10	NE	SW	SW			2912	-2326	SE	2712	GAS	9/19/1951 0:00		9/26/1951 0:00	15-175-00436		0	0	2858	Chase Group	37.3667369	-100.7867506	37.36676	-100.78719	GPS	1951	GAS	Seward
494	42096	1004753420	15	189	494		Hugoton Gas Area	1000148164	Morgan	2	Producing	PANHANDLE EASTERN PIPELINE	1028004532	6	33	S	39	W	27	NE					-1316	-1346	NE	2740	GAS	3/11/1964 0:00		3/19/1964 0:00	15-189-00494		3236	3228	0	Council Grove Group	37.15204	-101.54176	37.1520643	-101.5421947	GPS	1964	GAS	Stevens
495	42305	1004753544	15	189	378		Hugoton Gas Area	1000148164	Harrison	1	Producing	NORTHERN NATURAL GAS	1044201639	6	33	S	36	W	17	SE	N2	N2			2310	-1320	SE	2758	GAS	1/2/1945 0:00	6/17/1994 0:00	3/9/1945 0:00	15-189-00378		0	3055	3055	Chase Group	37.1763613	-101.252648	37.1763858	-101.2530837	FOOTAGES	1945	GAS	Stevens
496	42306	1004753545	15	189	380		Hugoton Gas Area	1000148164	W. I. Paden	1	Producing	ARGUS PRODUCTION	1044201639	6	33	S	36	W	19	SE					1320	-1320	SE	2837	GAS	9/4/1931 0:00		10/12/1931 0:00	15-189-00380		3072	3065	3072	Chase Group	37.1589433	-101.270821	37.158968	-101.2712572	FOOTAGES	1931	GAS	Stevens
497	42307	1004753546	15	189	379		Hugoton Gas Area	1000148164	Barbee	1	Producing	REPUBLIC NATURAL GAS	1044201639	6	33	S	36	W	18	NE	SW	SW	SW		2780	-2590	SE	2842	GAS	4/30/1945 0:00		5/7/1945 0:00	15-189-00379		0	0	3082	Chase Group	37.1775259	-101.2751826	37.1775504	-101.2756184	FOOTAGES	1945	GAS	Stevens
498	42308	1004753553	15	189	386		Hugoton Gas Area	1000148164	Nix	1-Jan	Producing	NORTHERN NATURAL GAS PROD	1044201639	6	33	S	36	W	25	NE	SW	SW			2970	-2310	SE	2840	GAS	9/19/1945 0:00		10/16/1945 0:00	15-189-00386		0	0	3023	Chase Group	37.1492261	-101.1832404	37.1492509	-101.1836793	FOOTAGES	1945	GAS	Stevens
499	42309	1004753557	15	189	388		Hugoton Gas Area	1000148164	Skinner	1	Producing	REPUBLIC NATURAL GAS CO	1044201639	6	33	S	36	W	27	SE	NW	NW			2310	-2310	SE	2830	GAS	12/11/1945 0:00		10/1/1946 0:00	15-189-00388		0	0	3041	Chase Group	37.1473959	-101.2197074	37.1474207	-101.2201452	FOOTAGES	1946	GAS	Stevens
500	42310	1004748620	15	75	102		Hugoton Gas Area	1000148164	Bereman Gas Unit	1	Producing	Stanolind Oil and Gas Co.	1044201639	6	26	S	39	W	26	NE	SW	SW	SW		2790	-2490	SE	2618	GAS	8/13/1952 0:00		8/25/1952 0:00	15-075-00102		3266	3261	0	Chase Group	37.7585868	-101.5536032	37.7586013	-101.5540529	FOOTAGES	1952	GAS	Hamilton
501	42311	1004748625	15	75	106		Hugoton Gas Area	1000148164	Heltemes Gas Unit 'A'	1	Producing	Stanolind Oil and Gas Co.	1044201639	6	26	S	39	W	31	SE	NW	NW	NW		2573	-2498	SE	2609	GAS	10/27/1953 0:00		11/14/1953 0:00	15-075-00106		3319	0	3316	Chase Group	37.74388	-101.62718	37.7438915	-101.6276269	GPS	1953	GAS	Hamilton
502	42312	1004748629	15	75	110		Hugoton Gas Area	1000148164	Trussell Gas Unit 'A'	1	Producing	Stanolind Oil and Gas Co.	1044201639	6	26	S	39	W	35	SE	NW	NW	NW		2490	-2490	SE	2560	GAS	4/8/1952 0:00		4/20/1952 0:00	15-075-00110		3214	3209	0	Chase Group	37.7431461	-101.5535049	37.7431609	-101.5539546	FOOTAGES	1952	GAS	Hamilton
503	41674	1004750037	15	93	167		Hugoton Gas Area	1000148164	Gropp Unit	1	Producing	SUNRAY-MIDCONTINENT	1044201639	6	23	S	37	W	18	SE	NW	NE	NE		2540	-1390	SE	2751	GAS	3/1/1956 0:00		3/1/1956 0:00	15-093-00167		3319	3314	0	Chase Group	38.0530333	-101.4181174	38.0530506	-101.4185637	FOOTAGES	1956	GAS	Kearny
504	41675	1004750040	15	93	170		Hugoton Gas Area	1000148164	Tate	1	Producing	W. G. Osborne	1044201639	6	23	S	37	W	21	SE	NW	NW			2590	-2590	SE	2732	GAS	8/26/1951 0:00		11/23/1951 0:00	15-093-00170		3292	0	0	Chase Group	38.0386054	-101.3856306	38.0386231	-101.3860772	FOOTAGES	1951	GAS	Kearny
505	41676	1004750041	15	93	171		Hugoton Gas Area	1000148164	Sauer 'A'	1	Producing	STANOLIND OIL & GAS CO	1044201639	6	23	S	37	W	22	SW					1320	-3960	SE	2703	GAS	10/31/1955 0:00		10/31/1955 0:00	15-093-00171		3272	0	0	Chase Group	38.0351037	-101.3720265	38.0351217	-101.3724733	FOOTAGES	1955	GAS	Kearny
506	41681	1004753439	15	189	774		Hugoton Gas Area	1000148164	Phillips	2	Producing	Republic Natural Gas Co.	1044201639	6	35	S	39	W	15	SW					1320	1320	SW	2800	GAS	1/7/1963 0:00		7/30/1952 0:00	15-189-00774		3302	0	0	Chase Group	36.9995994	-101.5504471	36.9996265	-101.5508853	FOOTAGES	1952	GAS	Stevens
507	41682	1004753443	15	189	224		Hugoton Gas Area	1000148164	Van Sickle	1	Producing	TEXAS CO.	1028004532	6	31	S	36	W	33	NW	SE	SE	SE		2822	-2781	SE	2889	GAS	1/21/1949 0:00			15-189-00224		3079	3074	3076	Chase Group	37.3082358	-101.2399189	37.30826	-101.24036	GPS		GAS	Stevens
508	41683	1004753451	15	189	10083		Hugoton Gas Area	1000148164	Parsons	1	Producing	TEXAS INTERSTATE PIPELINE CO.	1028004532	6	31	S	37	W	4	NW	NW	SE	SE		-1299	1260	NW	2802	GAS	7/8/1930 0:00		9/14/1930 0:00	15-189-10083		0	0	3099	Chase Group	37.38431	-101.35271	37.3843315	-101.3531482	GPS	1930	GAS	Stevens
509	41684	1004753470	15	189	10094		Hugoton Gas Area	1000148164	Thurow	1	Producing	Hugoton Production Co.	1037042789	6	31	S	37	W	15					C	-2643	2663	NW	2764	GAS	3/7/1949 0:00		3/29/1949 0:00	15-189-10094		0	0	3084	Chase Group	37.3515448	-101.3297523	37.3515683	-101.3301913	FOOTAGES	1949	GAS	Stevens
510	41880	1004747131	15	55	386			0	Niquette	1	Recompleted	NORTHERN PUMP	1027998063	6	23	S	34	W	11	NW	SE	SE			-2490	2490	NW	2640	GAS	5/12/1954 0:00		12/8/1998 0:00	15-055-00386		2943	0	0	Chase Group	38.0692939	-101.0203023	38.0693177	-101.0207449	FOOTAGES	1998	GAS	Finney
511	41881	1004747133	15	55	387		Hugoton Gas Area	1000148164	Kraus	2	Plugged and Abandoned	J.B. HAWLEY	1027996894	6	23	S	34	W	12	SW				C	1320	-3960	SE	2620	GAS-P&A	2/28/1957 0:00		7/5/1957 0:00	15-055-00387	3/9/1990 0:00	2943	0	0	Chase Group	38.0652855	-101.0062848	38.0653094	-101.0067276	FOOTAGES	1957	GAS	Finney
512	41882	1004747142	15	55	393		Hugoton Gas Area	1000148164	Leavitt	1	Producing	CHAMPLIN REFINING COMPANY	1047197072	6	23	S	34	W	17	SW	NE	NE	NE		-2700	-2700	NE	2630	GAS	9/19/1947 0:00			15-055-00393		0	0	2969	Chase Group	38.0537954	-101.0751035	38.0538186	-101.0755474	FOOTAGES		GAS	Finney
513	41883	1004747145	15	55	395		Hugoton Gas Area	1000148164	Foster	1	Recompleted	Champlin Refining Co.	1027998526		23	S	34	W	19	SW	NE	NE			2310	-2970	SE	2641	GAS	9/6/1947 0:00		9/12/1947 0:00	15-055-00395		0	0	2980	Chase Group	38.0384918	-101.09451	38.0385144	-101.0949546	FOOTAGES	1947	GAS	Finney
514	41884	1004747146	15	55	396		Hugoton Gas Area	1000148164	Piney	1	Plugged and Abandoned	CHAMPLIN REFINING COMPANY	1027998526	6	23	S	34	W	20	NE	SW	SW			-2310	-2310	NE	2653	GAS-P&A	12/8/1949 0:00		12/14/1949 0:00	15-055-00396	2/27/1986 0:00	2977	0	0		38.0403829	-101.0737587	38.040406	-101.074203	FOOTAGES	1949	GAS	Finney
515	41885	1004747149	15	55	397		Hugoton Gas Area	1000148164	Turrentine	1	Producing	CHAMPLIN REFINING COMPANY	1047197072	6	23	S	34	W	21	SW	NE	NE			2310	2310	SW	2648	GAS	12/21/1948 0:00		12/21/1949 0:00	15-055-00397		2963	0	0	Chase Group	38.0385964	-101.0577275	38.0386195	-101.0581714	FOOTAGES	1949	GAS	Finney
516	41886	1004747158	15	55	406		Hugoton Gas Area	1000148164	Danler	1	Producing	CHAMPLIN REFINING COMPANY	1047197072	6	23	S	34	W	30	SE	NW	NW			2310	-2310	SE	2665	GAS	12/6/1949 0:00		12/6/1949 0:00	15-055-00406		2979	0	0	Chase Group	38.023973	-101.0922853	38.0239957	-101.0927302	FOOTAGES	1949	GAS	Finney
517	42097	1004753582	15	189	411		Hugoton Gas Area	1000148164	Webber	2	Producing	WESTERN PRODUCTION	1044201639	6	33	S	37	W	9	NE					3960	-1320	SE	2831	GAS	10/19/1930 0:00		11/13/1930 0:00	15-189-00411		0	0	3111	Chase Group	37.1952654	-101.3431836	37.1952899	-101.3436192	FOOTAGES	1930	GAS	Stevens
518	42098	1004753584	15	189	413		Hugoton Gas Area	1000148164	Albert	1	Producing	NORTHERN NATURAL GAS CO	1044201639	6	33	S	37	W	11	SE	E2				1320	-660	SE	2826	GAS	9/16/1943 0:00			15-189-00413		0	0	3073	Chase Group	37.1879755	-101.3046294	37.188	-101.3050649	FOOTAGES		GAS	Stevens
519	42101	1004753597	15	189	547		Hugoton Gas Area	1000148164	E. Jester	1	Producing	ARGUS PRODUCTION	1044201639	6	34	S	36	W	7	NW					3587	-3863	SE	2850	GAS	8/29/1930 0:00		9/28/1930 0:00	15-189-00547		3103	0	3095	Chase Group	37.1073048	-101.2792196	37.10733	-101.27966	GPS	1930	GAS	Stevens
520	42102	1004753600	15	189	550		Hugoton Gas Area	1000148164	Mcnutt	1	Producing	REPUBLIC NATURAL GAS	1044201639	6	34	S	36	W	9	SE	NW	NW	NW		2540	-2540	SE	2865	GAS	3/16/1947 0:00		4/1/1947 0:00	15-189-00550		0	0	3075	Chase Group	37.1043963	-101.2383646	37.1044215	-101.2388029	FOOTAGES	1947	GAS	Stevens
521	42323	1004750044	15	93	174		Hugoton Gas Area	1000148164	Stallman 'A'	2	Producing	STANOLIND OIL & GAS CO	1044201639	6	23	S	37	W	24	SW					1320	-3960	SE	2740	GAS	7/15/1954 0:00		7/19/1954 0:00	15-093-00174		3230	0	0	Chase Group	38.0350997	-101.3353785	38.0351183	-101.335825	FOOTAGES	1954	GAS	Kearny
522	41685	1004753475	15	189	10099		Hugoton Gas Area	1000148164	Gerrond	1	Producing	Hugoton Production Co.	1037042789	6	31	S	37	W	20	NE	SW	W2			3125	-2537	SE	2720	GAS	3/20/1951 0:00		4/8/1951 0:00	15-189-10099		3124	0	0	Chase Group	37.3384756	-101.365878	37.3385	-101.36632	GPS	1951	GAS	Stevens
523	41687	1004747184	15	55	671		Hugoton Gas Area	1000148164	Finnup 'A'	1	Producing	NORTHERN PUMP	1028004950	6	26	S	32	W	28	SW	NE	NE			2540	-2840	SE	2700	GAS	10/20/1954 0:00		11/19/1954 0:00	15-055-00671		2873	0	0	Chase Group	37.7582434	-100.8256659	37.7582672	-100.8261057	FOOTAGES	1954	GAS	Finney
524	41688	1004747186	15	55	673		Hugoton Gas Area	1000148164	Grossman	1	Producing	W.E. BAKKE	1044201639	6	26	S	32	W	30	NE	SW	SW			2755	-2533	SE	2720	GAS	12/1/1952 0:00			15-055-00673		2900	0	0	Chase Group	37.7588557	-100.8611858	37.75888	-100.86163	GPS		GAS	Finney
525	41689	1004747193	15	55	681		Hugoton Gas Area	1000148164	Russell 'B'	1	Producing	STANOLIND OIL & GAS CO	1044201639	6	26	S	33	W	2	NE	W2	W2			3777	-2490	SE	2670	GAS	1/30/1953 0:00		1/30/1953 0:00	15-055-00681		2912	0	0	Chase Group	37.8199387	-100.8969144	37.8199621	-100.8973564	FOOTAGES	1953	GAS	Finney
526	41690	1004747195	15	55	683		Hugoton Gas Area	1000148164	Drussell 'B'	1	Producing	Cities Service Oil Co.	1028004532	6	26	S	33	W	4	SW	NE	NE	NE		2540	2540	SW	2730	GAS	4/13/1950 0:00		4/18/1950 0:00	15-055-00683		2910	0	0	Chase Group	37.8163774	-100.9343757	37.8164011	-100.9348194	FOOTAGES	1950	GAS	Finney
527	41692	1004748454	15	67	464		Hugoton Gas Area	1000148164	James R. Hickok 'C'	1	Producing	Western Natural Gas Co.	1037042789	6	29	S	38	W	14	SE	NW	NW			2640	-2640	SE	2591	GAS	5/5/1951 0:00		5/5/1951 0:00	15-067-00464		3083	0	0	Chase Group	37.525834	-101.4437395	37.5258549	-101.4441861	FOOTAGES	1951	GAS	Grant
528	41693	1004748462	15	67	472		Hugoton Gas Area	1000148164	Beaty	1	Producing	Stanolind Oil and Gas Co.	1037042789	6	29	S	38	W	22	NE					2600	-2494	SE	2585	GAS	11/13/1947 0:00			15-067-00472		3108	3101	3104	Chase Group	37.5117481	-101.4613623	37.51177	-101.46181	GPS		GAS	Grant
529	42357	1004749392	15	81	558		Hugoton Gas Area	1000148164	Warner	1	Producing	DERBY OIL CO.	1042759148	6	30	S	34	W	29	SE					1320	-1320	SE	2606	GAS	8/29/1931 0:00		9/27/1931 0:00	15-081-00558		2842	0	2842	Chase Group	37.4059992	-101.0570492	37.4060235	-101.0574936	FOOTAGES	1931	GAS	Haskell
530	42358	1004749393	15	81	561		Hugoton Gas Area	1000148164	Harrison	1	Producing	DERBY OIL CO.	1028004532	6	30	S	34	W	31	SE	NW	NW			2364	-2233	SE	2644	GAS	10/16/1944 0:00			15-081-00561		0	0	2892	Chase Group	37.39397	-101.07874	37.3939918	-101.0791813	GPS		GAS	Haskell
531	42360	1004749408	15	81	175			0	Hawes	1	Well Drilled	NATIONAL ASSOC PETROLEUM	0	6	28	S	32	W	6						2640	-2640	SE	2805	D&A	11/17/1950 0:00		11/24/1950 0:00	15-081-00175		2940	0	0		37.642192	-100.8616397	37.6422161	-100.8620809	FOOTAGES	1950	D&A	Haskell
532	42363	1004750967	15	129	93444		Greenwood Gas Area	1000149950	Mongone 'A'	2		CITIES SERVICE CO	0	6	33	S	42	W	23	S2	S2			C	660	-2640	SE	5065	GAS			12/12/1956 0:00	15-129-93444		3489	0	0		37.1580305	-101.8540481	37.1580538	-101.8544928	FOOTAGES	1956	GAS	Morton
533	42364	1004750973	15	129	415		Hugoton Gas Area	1000148164	Becker 'E'	1	Producing	CITIES SERVICE CO	1028004532	6	34	S	41	W	24	NE	SW	SW	SW		-2415	-2415	NE	2485	GAS	10/10/1952 0:00		10/15/1952 0:00	15-129-00415		3410	3460	0	Chase Group	37.0768546	-101.7262084	37.0768797	-101.7266486	FOOTAGES	1952	GAS	Morton
534	42368	1005430655	15	55	556		Hugoton Gas Area	1000148164	Kansas 'B'	3	Producing	Skelly Oil Co.	1028004950	6	25	S	33	W	2	NW	SE	SE	SE		-2540	2540	NW	2673	GAS	2/18/1952 0:00		4/30/1952 0:00	15-055-00556		2883	0	2882	Chase Group	37.9099842	-100.9108414	37.9100079	-100.9112832	FOOTAGES	1952	GAS	Finney
535	41702	1004752632	15	187	129		Hugoton Gas Area	1000148164	Molz 'B'	1	Producing	Stanolind Oil and Gas Co.	1037042789	6	27	S	39	W	25	NE	SW	SW			-2640	-2640	NE	2545	GAS	1/8/1947 0:00			15-187-00129		0	3146	0	Chase Group	37.671066	-101.5352123	37.6710826	-101.5356607	FOOTAGES		GAS	Stanton
536	41703	1004752638	15	187	134		Hugoton Gas Area	1000148164	Neff Gas Unit 'A'	1	Producing	Stanolind Oil and Gas Co.	1037042789	6	27	S	39	W	30	NW	SE	SE	SE		2871	-2569	SE	2480	GAS	8/17/1940 0:00		8/21/1950 0:00	15-187-00134		0	0	3204	Chase Group	37.672113	-101.6261088	37.67213	-101.62656	GPS	1950	GAS	Stanton
537	41704	1020067055	15	175	21812		Arkalon	1000151585	Eva	3-Feb	Plugged and Abandoned	Raydon Exploration, Inc.	1028002701		34	S	32	W	3	SE	NW				1980	-1980	SE	6500	O&G-P&A	9/18/2000 0:00	9/1/2000 0:00	11/16/2000 0:00	15-175-21812	8/28/2001 0:00	2767	2756	0	Chester	37.1171838	-100.7844924	37.1172068	-100.7849299	FOOTAGES	2000	O&G	Seward
538	41708	1004753344	15	189	513		Hugoton Gas Area	1000148164	Bowman 'B'	1	Producing	CITIES SERVICE OIL COMPANY	1028004532	6	34	S	35	W	12	SW	NE	NE	NE		2540	2540	SW	2783	GAS	11/10/1949 0:00		11/26/1949 0:00	15-189-00513		0	0	2971	Chase Group	37.104358	-101.0761695	37.1043834	-101.0766119	FOOTAGES	1949	GAS	Stevens
539	42341	1004749840	15	93	640		Hugoton Gas Area	1000148164	Beymer (Villiens)	1	Producing	E. W. Campbell and others	1044201639	6	24	S	37	W	6	NE	SW	SW	SW		2790	-2605	SE	2900	GAS	5/28/1953 0:00		6/26/1953 0:00	15-093-00640		3310	0	0	Chase Group	37.9955372	-101.4224901	37.9955541	-101.4229376	FOOTAGES	1953	GAS	Kearny
540	42342	1004749036	15	81	435		Hugoton Gas Area	1000148164	George Groth	1	Recompleted	HELMERICH & PAYNE ETAL	1027997405	6	29	S	33	W	32	NW	SE	SE			2970	2310	SW	2838	GAS	1/23/1945 0:00		2/8/1945 0:00	15-081-00435		0	2969	2969	Chase Group	37.4831939	-100.9537945	37.4832183	-100.9542388	FOOTAGES	1945	GAS	Haskell
541	41929	1004747159	15	55	407		Hugoton Gas Area	1000148164	Garden City 'B'	1	Producing	CITIES SERVICE CO	1028004532	6	23	S	34	W	31	SW	NE	NE	NE		2540	2540	SW	2618	GAS	4/11/1947 0:00		5/2/1947 0:00	15-055-00407		0	0	2977	Chase Group	38.0101099	-101.0937009	38.0101326	-101.0941458	FOOTAGES	1947	GAS	Finney
542	41930	1004747161	15	55	409		Hugoton Gas Area	1000148164	Garden City 'A'	1	Producing	CITIES SERVICE CO	1028004532	6	23	S	34	W	33	SW	NE	NE			2540	2540	SW	2605	GAS	1/12/1946 0:00		1/30/1947 0:00	15-055-00409		2961	0	2961	Chase Group	38.0103009	-101.0572317	38.0103241	-101.0576763	FOOTAGES	1947	GAS	Finney
543	41931	1004747170	15	55	507		Hugoton Gas Area	1000148164	Reed Ranch	1	Producing	SKELLY OIL	1028001249	6	25	S	31	W	8	NW	SE	SE			-2310	2310	NW	2558	GAS	8/30/1954 0:00		8/30/1954 0:00	15-055-00507		2784	0	2782	Chase Group	37.895593	-100.7477596	37.8956157	-100.7481952	FOOTAGES	1954	GAS	Finney
544	42148	1004750021	15	93	143		Hugoton Gas Area	1000148164	C. A. Loucks	1	Producing	C L MCMAHAN	1028004950	6	23	S	36	W	31						-2640	-2640	NE	2754	GAS	8/27/1947 0:00		9/7/1947 0:00	15-093-00143		0	0	3238	Chase Group	38.0096268	-101.3129265	38.009646	-101.3133736	FOOTAGES	1947	GAS	Kearny
545	42149	1004750024	15	93	145		Hugoton Gas Area	1000148164	Mcclure	1	Producing	STANOLIND OIL & GAS CO	1037042789	6	23	S	36	W	33	NE	SW	SW	SW		-2490	-2490	NE	2777	GAS	7/12/1952 0:00		7/11/1952 0:00	15-093-00145		3212	0	0	Chase Group	38.0100841	-101.2758353	38.0101039	-101.2762822	FOOTAGES	1952	GAS	Kearny
546	42346	1004749068	15	81	462		Hugoton Gas Area	1000148164	Redd	1	Producing	STANOLIND OIL & GAS CO	1044201639	6	30	S	32	W	8	SW	NE	NE			2310	-2970	SE	2754	GAS	10/31/1954 0:00		11/5/1954 0:00	15-081-00462		2913	0	0	Chase Group	37.4521671	-100.8443566	37.4521909	-100.8447965	FOOTAGES	1954	GAS	Haskell
547	42348	1004747923	15	67	60		Hugoton Gas Area	1000148164	King 'D'	1	Producing	Columbian Fuel Corp.	1028004532	6	29	S	35	W	6	SE	NW	NW	NW		2540	-2540	SE	2760	GAS	8/25/1945 0:00		9/26/1945 0:00	15-067-00060		0	0	3046	Chase Group	37.5542241	-101.1896362	37.5542469	-101.1900836	FOOTAGES	1945	GAS	Grant
548	42349	1004749275	15	81	273		Hugoton Gas Area	1000148164	Home Royalty	1	Producing	CITIES SERVICE CO	1028004532	6	28	S	34	W	15	NW	SE	SE	SE		-2540	2540	NW	2855	GAS	9/19/1945 0:00		9/28/1945 0:00	15-081-00273		0	3045	3045	Chase Group	37.6132064	-101.0267195	37.6132305	-101.0271659	FOOTAGES	1945	GAS	Haskell
549	42350	1004749290	15	81	257		Hugoton Gas Area	1000148164	Green 'C'	1	Producing	CITIES SERVICE CO	1028004532	6	28	S	34	W	30	NE	SW	SW	SW		-2540	-2540	NE	2847	GAS	7/3/1945 0:00		7/10/1945 0:00	15-081-00257		0	0	3018	Chase Group	37.5840069	-101.0803968	37.5840306	-101.0808437	FOOTAGES	1945	GAS	Haskell
550	42351	1004749314	15	81	171		Hugoton Gas Area	1000148164	Reimer	1	Producing	HELMERICH & PAYNE	1044653362	6	28	S	34	W	34	SE	NW	NW			2523	-2502	SE	2814	GAS	8/13/1946 0:00		8/26/1946 0:00	15-081-00171		0	0	2996	Chase Group	37.5689945	-101.0256	37.56902	-101.02605	GPS	1946	GAS	Haskell
551	42354	1004750332	15	93	345		Hugoton Gas Area	1000148164	Wisherd Gas Unit 'B'	1	Producing	Stanolind Oil and Gas Co.	1037042789	6	25	S	38	W	35	NE	SW	SW	SW		2790	-2490	SE	2579	GAS	6/7/1952 0:00		6/25/1952 0:00	15-093-00345		3144	3139	0	Chase Group	37.83555	-101.458598	37.8355658	-101.459047	FOOTAGES	1952	GAS	Kearny
552	41736	1004748471	15	67	481		Hugoton Gas Area	1000148164	Johnson 'C'	1	Producing	Stanolind Oil and Gas Co.	1037042789	6	29	S	38	W	31	NE	SW	SW	SW		2640	-2640	SE	2566	GAS	8/19/1947 0:00		8/19/1947 0:00	15-067-00481		0	3136	3139	Chase Group	37.4825451	-101.5164882	37.482566	-101.5169333	FOOTAGES	1947	GAS	Grant
553	41932	1004753572	15	189	400		Hugoton Gas Area	1000148164	Swisher	1	Producing	NORTHERN NATURAL GAS COMPANY	1044201639	6	33	S	37	W	1	SE	SW	SW			330	-2310	SE	2830	GAS	6/14/1941 0:00		7/2/1941 0:00	15-189-00400		0	0	3037	Chase Group	37.1996958	-101.2921218	37.1997201	-101.292557	FOOTAGES	1941	GAS	Stevens
554	41523	1004747181	15	55	516		Hugoton Gas Area	1000148164	Vanderee Gas Unit	1	Producing	Petroleum Inc. and Skelly Oil Co.	1027996170	6	25	S	31	W	31	NW					3960	-3960	SE	2650	GAS	12/22/1954 0:00		12/22/1954 0:00	15-055-00516		2853	0	0	Chase Group	37.8400307	-100.7692007	37.8400538	-100.7696374	FOOTAGES	1954	GAS	Finney
555	41548	1004750159	15	93	520		Hugoton Gas Area	1000148164	Lee	3	Producing	NORTHERN NATURAL GAS PROD	1044201639	6	26	S	36	W	19	NE	SW	SW			2970	-2310	SE	2744	GAS	8/31/1949 0:00		11/4/1949 0:00	15-093-00520		0	0	3119	Chase Group	37.7732345	-101.2977422	37.7732521	-101.2981921	FOOTAGES	1949	GAS	Kearny
556	41549	1004750165	15	93	526		Hugoton Gas Area	1000148164	Loucks	1	Producing	MAGNOLIA PETROLEUM CO.	1044201639	6	26	S	36	W	25	SE	NW	NW			2363	-2210	SE	2800	GAS	4/11/1949 0:00		5/24/1949 0:00	15-093-00526		3102	0	3100	Chase Group	37.7570399	-101.2060856	37.757059	-101.2065351	FOOTAGES	1949	GAS	Kearny
557	41977	1002947299	15	175	1		Shuck	1000151637	Shuck	20-Feb	Producing	Panhandle Eastern Pipeline Company	1044578849	6	33	S	34	W	20	SW	NE				1980	1985	SW	6350	GAS	3/16/1955 0:00		7/6/1955 0:00	15-175-00001		2938	2927	0	Chase Group	37.1607992	-101.0421493	37.1608241	-101.0425919	FOOTAGES	1955	GAS	Seward
558	41994	1009095403	15	81	21307		Wildcat	1000148992	Government 'B'	3	Producing	HELMERICH & PAYNE	1044653362	6	27	S	34	W	12	SE	SW	SE			319	-1356	SE	5340	OIL	7/5/2000 0:00	5/8/2000 0:00	8/7/2000 0:00	15-081-21307		2969	2958	0	Chester	37.7084442	-100.9844814	37.70847	-100.98493	GPS	2000	OIL	Haskell
559	41995	1009095409	15	81	21313		Pleasant Prairie	1000148181	Garrison 'C'	1	Recompleted	OXY USA, INC.	1027997559		27	S	34	W	22	NW	SW	NE	NE		-1537	1235	NW	5270	OIL	5/27/2000 0:00	5/12/2000 0:00	7/15/2000 0:00	15-081-21313		3015	3002	0	Morrow	37.6885227	-101.0303717	37.6885462	-101.0308185	FOOTAGES	2000	OIL	Haskell
560	41581	1004747227	15	55	708		Hugoton Gas Area	1000148164	Herbert Boland Gas Unit	1	Producing	MAGNOLIA PETROLEUM COMPAN	1044201639	6	26	S	33	W	30	SE	NW	NW			2273	-2301	SE	2857	GAS	8/29/1949 0:00		9/8/1949 0:00	15-055-00708		2958	0	2956	Chase Group	37.7576963	-100.9697526	37.75772	-100.9702	GPS	1949	GAS	Finney
561	41582	1004747233	15	55	122		Hugoton Gas Area	1000148164	Kisner	1	Producing	Stanolind Oil and Gas Co.	1037042789	6	26	S	33	W	36	NE	SW	SW	SW		2640	-2640	SE	2695	GAS	7/29/1946 0:00		9/11/1946 0:00	15-055-00122		2909	0	2906	Chase Group	37.7439601	-100.8794373	37.7439838	-100.8798793	FOOTAGES	1946	GAS	Finney
562	41586	1004753670	15	189	193		Hugoton Gas Area	1000148164	Lee Gilbert Unit	1	Producing	Magnolia Petroleum Co.	1044201639	6	31	S	36	W	2	SE	NW	NW			2293	-2314	SE	2780	GAS	8/23/1948 0:00		9/2/1948 0:00	15-189-00193		3019	3018	3017	Chase Group	37.379566	-101.2023151	37.37959	-101.20276	GPS	1948	GAS	Stevens
563	41799	1004750085	15	93	392		Hugoton Gas Area	1000148164	Bentrup 'B'	1	Producing	STANOLIND OIL & GAS CO	1037042789	6	24	S	35	W	5	SE					1320	-1320	SE	2654	GAS	9/12/1951 0:00		9/12/1951 0:00	15-093-00392		3014	0	0	Council Grove Group	37.9917347	-101.1804444	37.9917558	-101.1808909	FOOTAGES	1951	GAS	Kearny
564	41800	1004750090	15	93	398		Hugoton Gas Area	1000148164	Garden City 'O'	1	Producing	CITIES SERVICE CO	1047197072	6	24	S	35	W	11	SE	N2				1980	-1320	SE	2640	GAS	8/19/1950 0:00		8/25/1950 0:00	15-093-00398		2943	0	0	Council Grove Group	37.9794016	-101.1252908	37.9794236	-101.1257369	FOOTAGES	1950	GAS	Kearny
565	41801	1004750095	15	93	403		Hugoton Gas Area	1000148164	Melton	1	Producing	STANOLIND OIL & GAS CO	1037042789	6	24	S	35	W	16	NW	SE	SE	SE		2790	-2790	SE	2616	GAS	5/27/1948 0:00			15-093-00403		0	3025	2958	Chase Group	37.966761	-101.1670141	37.9667822	-101.1674607	FOOTAGES		GAS	Kearny
566	41802	1004750102	15	93	411		Hugoton Gas Area	1000148164	Bardwell	1	Producing	STANOLIND OIL & GAS CO	1037042789	6	24	S	35	W	23	NE	SW	SW			2640	-2640	SE	2645	GAS	5/1/1951 0:00		5/1/1951 0:00	15-093-00411		2947	0	0	Council Grove Group	37.9522111	-101.1298971	37.9522328	-101.1303435	FOOTAGES	1951	GAS	Kearny
567	41803	1004750108	15	93	417		Hugoton Gas Area	1000148164	Morris	29-Jan	Producing	FIN-KER OIL & GAS CO.	1044201639	6	24	S	35	W	29	SW	NE	NE			2500	2565	SW	2700	GAS	9/25/1946 0:00		2/26/1947 0:00	15-093-00417		0	0	2973	Council Grove Group	37.9368859	-101.1854873	37.9369066	-101.1859343	FOOTAGES	1947	GAS	Kearny
568	41804	1004750109	15	93	418		Hugoton Gas Area	1000148164	Singleton	30-Jan	Producing	FIN-KER OIL & GAS CO.	1044201639	6	24	S	35	W	30	NE	S2	S2			-2340	-1320	NE	2761	GAS	9/4/1944 0:00		10/11/1944 0:00	15-093-00418		0	0	2980	Council Grove Group	37.9380669	-101.1989635	37.9380876	-101.1994108	FOOTAGES	1944	GAS	Kearny
569	41599	1004751855	15	175	156		Hugoton Gas Area	1000148164	Garey	1	Plugged and Abandoned	PANHANDLE EASTERN PIPELINE	1027997710	6	33	S	33	W	27	NW	SE	SE	SE		2757	-2809	SE	2708	GAS-P&A	6/21/1954 0:00		8/13/1954 0:00	15-175-00156	5/8/1990 0:00	2825	2821	0	Chase Group	37.1488099	-100.8958758	37.1488337	-100.8963165	FOOTAGES	1954	GAS	Seward
570	41600	1004751862	15	175	166		Hugoton Gas Area	1000148164	Hitch	1	Producing	PANHANDLE EASTERN PL CO	1028004532	6	33	S	34	W	2	SW	NE	NE			2596	-2826	SE	2702	GAS	6/24/1949 0:00		8/3/1949 0:00	15-175-00166		0	0	2862	Chase Group	37.2060639	-100.9863636	37.2060883	-100.9868067	FOOTAGES	1949	GAS	Seward
571	41601	1004751867	15	175	172		Hugoton Gas Area	1000148164	Hitch 'A'	1	Converted to SWD Well	PANHANDLE EASTERN PIPELINE	1027996661	6	33	S	34	W	8	NE	SW	SW	SW		2840	2758	SW	2740	GAS-P&A	5/21/1949 0:00		7/15/1949 0:00	15-175-00172	1/25/2000 0:00	0	2914	2914	Chase Group	37.1922646	-101.0396769	37.1922893	-101.0401188	FOOTAGES	1949	GAS	Seward
572	41604	1004752046	15	175	389		Hugoton Gas Area	1000148164	Otto Garting	1	Plugged and Abandoned	NORTHERN PUMP CO	1027996894	6	34	S	34	W	28	SE					1320	-1320	SE	2749	GAS-P&A	6/5/1952 0:00		8/13/1952 0:00	15-175-00389	3/24/1999 0:00	2920	2917	0	Chase Group	37.0575842	-101.016524	37.0576102	-101.0169696	FOOTAGES	1952	GAS	Seward
573	41821	1004753526	15	189	145		Hugoton Gas Area	1000148164	Jordan	1	Producing	NORTHERN NATURAL GAS PRODUCTION CO.	1044201639	6	32	S	36	W	32	SW					1320	-3960	SE	2830	GAS	6/29/1946 0:00		8/5/1946 0:00	15-189-00145		0	0	3068	Chase Group	37.2170504	-101.2614514	37.2170745	-101.2618864	FOOTAGES	1946	GAS	Stevens
574	42018	1004753404	15	189	323		Hugoton Gas Area	1000148164	Sharp	1	Producing	PAN HANDLE EASTERN PIPELI	1028004532	6	32	S	39	W	36	SW	NE	NE	NE		2555	2561	SW	2573	GAS	6/6/1940 0:00		7/9/1940 0:00	15-189-00323		3205	3204	3208	Chase Group	37.2204962	-101.5103026	37.2205206	-101.5107387	FOOTAGES	1940	GAS	Stevens
575	42019	1004753407	15	189	482		Hugoton Gas Area	1000148164	Stone	1	Producing	ARGUS PRODUCTION	1044201639	6	33	S	39	W	3	NE					3960	-1320	SE	2705	GAS	6/8/1930 0:00			15-189-00482		0	3229	3225	Chase Group	37.2100927	-101.5417658	37.2101171	-101.5422027	FOOTAGES		GAS	Stevens
576	42020	1004753411	15	189	487		Hugoton Gas Area	1000148164	J. A. Christopher	13-Feb	Plugged and Abandoned	UNITED PRODUCTION CO	1027996936	6	33	S	39	W	13	NW	NW	SE			4033	-4108	SE	2733	GAS-P&A	3/17/1936 0:00		6/13/1936 0:00	15-189-00487	4/25/2005 0:00	0	3197	3200	Chase Group	37.1811048	-101.5150175	37.1811297	-101.5154541	FOOTAGES	1936	GAS	Stevens
577	41605	1004752048	15	175	391		Hugoton Gas Area	1000148164	Albert Mueller	1	Producing	PLAINS NATURAL GAS CO	1028004950	6	34	S	34	W	30	NW	SE	SE	SE		2867	-2831	SE	2794	GAS	7/3/1950 0:00		10/11/1950 0:00	15-175-00391		2955	0	0	Chase Group	37.0618528	-101.0579809	37.06188	-101.05843	GPS	1950	GAS	Seward
578	41606	1004752052	15	175	396		Hugoton Gas Area	1000148164	Printz 'B'	1	Producing	Anadarko Production Co.	1028004532	6	34	S	34	W	35	NE	NE	SW	SW		-1287	-1307	NE	2752	GAS	1/19/1961 0:00		6/9/1961 0:00	15-175-00396		2907	2901	0	Chase Group	37.05048	-100.98038	37.050504	-100.9808224	GPS	1961	GAS	Seward
579	41608	1004752061	15	175	409		Hugoton Gas Area	1000148164	Dowdy	3	Producing	Plains Natural Gas Co.	1028004950	6	35	S	34	W	5	NW	S2	S2			-2440	1320	NW	2737	GAS	10/8/1950 0:00		11/17/1950 0:00	15-175-00409		2936	0	0	Chase Group	37.0327839	-101.0437402	37.0328102	-101.0441851	FOOTAGES	1950	GAS	Seward
580	41609	1004753486	15	189	10109		Hugoton Gas Area	1000148164	Musgrove	1	Producing	Hugoton Production Co.	1037042789	6	31	S	37	W	30	SW	NE	NE	NE		2544	2380	SW	2720	GAS	9/2/1950 0:00		10/25/1950 0:00	15-189-10109		3135	0	0	Chase Group	37.3223709	-101.3847389	37.3223942	-101.3851767	FOOTAGES	1950	GAS	Stevens
581	41610	1004753494	15	189	117		Hugoton Gas Area	1000148164	Bunton	2	Producing	NORTHERN NATURAL GAS PRODUCING CO.	1044201639	6	32	S	36	W	4	SE	NW	NW	NW		2365	-2527	SE	2842	GAS	9/21/1947 0:00		10/4/1947 0:00	15-189-00117		3062	0	3062	Chase Group	37.292504	-101.2390521	37.29253	-101.23949	GPS	1947	GAS	Stevens
582	41611	1004753496	15	189	119		Hugoton Gas Area	1000148164	Parker	2	Producing	NORTHERN NATURAL GAS PRODUCING CO.	1044201639	6	32	S	36	W	6	SE	NW	NW	NW		2540	-2540	SE	2799	GAS	8/24/1947 0:00		10/29/1947 0:00	15-189-00119		0	0	3091	Chase Group	37.2930626	-101.2753449	37.2930861	-101.2757811	FOOTAGES	1947	GAS	Stevens
583	41612	1004753497	15	189	120		Hugoton Gas Area	1000148164	Brubaker	2	Producing	NORTHERN NATURAL GAS	1044201639	6	32	S	36	W	7	NE	SW	SW	SW		2734	-2374	SE	2856	GAS	9/3/1947 0:00		10/1/1947 0:00	15-189-00120		0	0	3081	Chase Group	37.2791353	-101.2746705	37.27916	-101.27511	GPS	1947	GAS	Stevens
584	41613	1004753498	15	189	121		Hugoton Gas Area	1000148164	Lambert	1	Producing	NORTHERN NATURAL GAS	1044201639	6	32	S	36	W	8	SE	NW				1980	-1980	SE	2840	GAS	9/2/1947 0:00		9/24/1947 0:00	15-189-00121		0	0	3075	Chase Group	37.276987	-101.2552645	37.2770106	-101.2556998	FOOTAGES	1947	GAS	Stevens
585	41617	1004747205	15	55	693		Hugoton Gas Area	1000148164	Amy Kelly	1	Producing	Stanolind Oil and Gas Co.	1044201639	6	26	S	33	W	14	NE	SW	SW	SW		2640	-2640	SE	2784	GAS	8/2/1947 0:00		8/15/1947 0:00	15-055-00693		0	2895	2898	Chase Group	37.7877524	-100.8977152	37.787776	-100.8981575	FOOTAGES	1947	GAS	Finney
586	42247	1004747430	15	55	639		Hugoton Gas Area	1000148164	Parr	19-Jan	Producing	KANSAS-NEBRASKA NATURAL G	1044201639	6	26	S	31	W	19	NW	SE	SE			-2340	2340	NW	2705	GAS	12/22/1954 0:00		2/4/1955 0:00	15-055-00639		2843	2837	0	Chase Group	37.7738725	-100.7527211	37.7738964	-100.7531583	FOOTAGES	1955	GAS	Finney
587	42248	1004747435	15	55	643		Hugoton Gas Area	1000148164	Kleysteuber	30-Jan	Producing	SOUTHWEST EXPLORATION	1028004950	6	26	S	31	W	30	NW					-1320	1320	NW	2699	GAS	1/13/1955 0:00		3/11/1955 0:00	15-055-00643		2834	0	0	Chase Group	37.7621366	-100.7562704	37.7621606	-100.7567078	FOOTAGES	1955	GAS	Finney
588	41618	1004747213	15	55	698		Hugoton Gas Area	1000148164	Stone	1	Producing	MAGNOLIA PETROLEUM COMPAN	1044201639	6	26	S	33	W	19	SE	NW	NW			2310	-2310	SE	2775	GAS	5/17/1949 0:00		10/21/1949 0:00	15-055-00698		2936	0	2934	Chase Group	37.7722046	-100.9698289	37.7722282	-100.9702743	FOOTAGES	1949	GAS	Finney
589	41620	1004753711	15	189	700		Hugoton Gas Area	1000148164	Grant, Roy F.	2-A	Producing	Plains Natural Gas Co.	1028004950	6	35	S	35	W	15	SE	NW	NW			-2805	2840	NW	2796	GAS	9/2/1950 0:00		10/11/1950 0:00	15-189-00700		2977	2973	0	Chase Group	37.0027862	-101.1109284	37.0028126	-101.1113717	FOOTAGES	1950	GAS	Stevens
590	41621	1004753728	15	189	712		Hugoton Gas Area	1000148164	Bane	1	Producing	Northern Natural Gas Co.	1044201639	6	35	S	36	W	9	NE	SW	SW	SW		2840	-2440	SE	2819	GAS	4/4/1948 0:00		4/21/1948 0:00	15-189-00712		0	0	3052	Chase Group	37.0184525	-101.2375389	37.0184785	-101.2379793	FOOTAGES	1948	GAS	Stevens
591	41622	1004753730	15	189	715		Hugoton Gas Area	1000148164	Peck	1	Plugged and Abandoned	Northern Natural Gas Co.	1027997320	6	35	S	36	W	12	SW	NE	NE			2640	-2640	SE	2825	GAS-P&A	6/10/1947 0:00		6/29/1947 0:00	15-189-00715	11/25/1986 0:00	0	0	3028	Chase Group	37.0179925	-101.1841045	37.0180185	-101.1845465	FOOTAGES	1947	GAS	Stevens
592	41623	1004753733	15	189	718		Hugoton Gas Area	1000148164	Blackmer	1	Producing	Northern Natural Gas Co.	1044201639	6	35	S	36	W	15	NW	SE	SE	SE		2740	-2740	SE	2802	GAS	6/29/1947 0:00		7/22/1947 0:00	15-189-00718		0	0	3028	Chase Group	37.0045557	-101.2205631	37.0045818	-101.2210044	FOOTAGES	1947	GAS	Stevens
593	41624	1004753738	15	189	722		Hugoton Gas Area	1000148164	Statton	3	Recompleted	Republic Natural Gas Co.	1027997320	6	35	S	37	W	1	NW	SE	SE	SE		-2540	2540	NW	2854	GAS	12/17/1948 0:00		1/26/1949 0:00	15-189-00722		0	0	3093	Chase Group	37.0324979	-101.2931791	37.0325241	-101.2936179	FOOTAGES	1949	GAS	Stevens
594	41625	1004753748	15	189	214		Hugoton Gas Area	1000148164	Anderson	1	Producing	MAGNOLIA PETROLEUM CO.	1044201639	6	31	S	36	W	23	SE	NW	NW			2310	-2310	SE	2810	GAS	8/4/1948 0:00		8/16/1948 0:00	15-189-00214		0	0	3046	Chase Group	37.335847	-101.2019533	37.3358707	-101.202393	FOOTAGES	1948	GAS	Stevens
595	41844	1004750110	15	93	419		Hugoton Gas Area	1000148164	Orr	1	Producing	HELMERICH & PAYNE	1044653362	6	24	S	35	W	31	SE	NW	NW			2310	-2310	SE	2655	GAS	1/17/1947 0:00		1/27/1947 0:00	15-093-00419		2982	0	2983	Council Grove Group	37.9217656	-101.2023339	37.9217858	-101.2027814	FOOTAGES	1947	GAS	Kearny
596	41846	1004750118	15	93	427		Hugoton Gas Area	1000148164	A. Millyard	1	Producing	Sinclair Prairie Oil Co.	1044201639	6	24	S	36	W	3						2640	-2640	SE	2790	GAS	4/24/1947 0:00		5/8/1947 0:00	15-093-00427		3152	0	3150	Chase Group	37.9950949	-101.2581824	37.9951145	-101.2586296	FOOTAGES	1947	GAS	Kearny
597	41848	1004751847	15	175	147		Hugoton Gas Area	1000148164	Morgan	20-Jan	Producing	PANHANDLE EASTERN PL CO	1028004532	6	33	S	33	W	20	NE	SW	SW			-2426	-2460	NE	2745	GAS	7/26/1955 0:00		11/9/1955 0:00	15-175-00147		2852	0	0	Chase Group	37.16371	-100.93033	37.163734	-100.9307706	GPS	1955	GAS	Seward
598	42044	1004748760	15	81	93		Hugoton Gas Area	1000148164	Mathes 'B'	1	Producing	SOUTHWESTERN EXPLORATION	1028004950	6	27	S	31	W	6	NW	SE	SW			-2310	1390	NW	2713	GAS	10/21/1954 0:00		12/8/1954 0:00	15-081-00093		2853	0	0	Chase Group	37.7301736	-100.7562101	37.7301977	-100.7566476	FOOTAGES	1954	GAS	Haskell
599	42046	1004748775	15	81	105		Hugoton Gas Area	1000148164	D. L. George Unit	1	Producing	Natl. Assoc. Petroleum Co.	1044653362	6	27	S	32	W	6	NE	SW	SW			2740	-2540	SE	2685	GAS	11/2/1950 0:00		2/21/1951 0:00	15-081-00105		0	0	2893	Chase Group	37.72913	-100.86096	37.729153	-100.861397	GPS	1951	GAS	Haskell
600	42047	1004748778	15	81	107		Hugoton Gas Area	1000148164	Towns	1	Producing	W. E. BAKKE	1044201639	6	27	S	32	W	8	SW	NE	NE			2390	2540	SW	2708	GAS	5/30/1953 0:00		5/30/1953 0:00	15-081-00107		2875	0	0	Chase Group	37.714236	-100.8433936	37.7142598	-100.8438344	FOOTAGES	1953	GAS	Haskell
601	42048	1004748782	15	81	110		Hugoton Gas Area	1000148164	Mathes 'A'	1	Producing	SOUTHWESTERN EXP	1028004950	6	27	S	32	W	12	NW	SE	NW			3867	-3908	SE	2728	GAS	9/18/1954 0:00		11/3/1954 0:00	15-081-00110		2854	0	0	Chase Group	37.7182236	-100.7745179	37.71825	-100.77496	GPS	1954	GAS	Haskell
602	42050	1004752063	15	175	412		Hugoton Gas Area	1000148164	Dowdy	2	Producing	Plains Natural Gas Co.	1028004950	6	35	S	34	W	6	NW	SE	SE	SE		2890	-2890	SE	2755	GAS	8/6/1950 0:00		9/20/1950 0:00	15-175-00412		2944	2941	0	Chase Group	37.0329923	-101.058161	37.0330183	-101.0586063	FOOTAGES	1950	GAS	Seward
603	42262	1004753421	15	189	495		Hugoton Gas Area	1000148164	Isom	Jan-34	Producing	PANHANDLE EASTERN PIPELINE	1028004532	6	33	S	39	W	34	SE					1355	-1293	SE	2732	GAS	7/22/1948 0:00		8/6/1948 0:00	15-189-00495		0	0	3252	Chase Group	37.13017	-101.54179	37.1301953	-101.5422259	GPS	1948	GAS	Stevens
604	42263	1004753430	15	189	765		Hugoton Gas Area	1000148164	Baldridge, F.T.	1	Producing	Oil Lease Purchasing Assoc. and Kinney Coastal Oil Co.	1037042789	6	35	S	39	W	10	NE					3889	-1304	SE	2772	GAS	4/30/1931 0:00		5/31/1931 0:00	15-189-00765		0	0	3291	Chase Group	37.0210512	-101.5414397	37.02108	-101.54188	GPS	1931	GAS	Stevens
605	42265	1004753530	15	189	149		Hugoton Gas Area	1000148164	Ewers	1	Producing	NORTHERN NATURAL GAS	1044201639	6	32	S	36	W	36	SE	NW	NW	NW		2429	-2465	SE	2782	GAS	4/20/1948 0:00		5/5/1948 0:00	15-189-00149		0	0	3033	Chase Group	37.220285	-101.1840602	37.22031	-101.1845	GPS	1948	GAS	Stevens
606	42266	1004753534	15	189	232		Hugoton Gas Area	1000148164	Robinson	1	Producing	Hugoton Production Co.	1037042789	6	32	S	37	W	4	S2	N2	N2	N2		2544	-2621	SE	2809	GAS	4/5/1949 0:00		4/21/1949 0:00	15-189-00232		0	0	3141	Chase Group	37.2931665	-101.3477006	37.29319	-101.34814	GPS	1949	GAS	Stevens
607	41633	1033931214	15	55	21902		Hugoton Gas Area	1000148164	Finnup	1-A(REPLACE)	Producing	Kansas Natural Gas Operating, Inc.	1028004873		24	S	34	W	19	NW	SW	SW	SW		2840	-5080	SE	2590	GAS	5/17/2006 0:00	1/26/2006 0:00	6/6/2006 0:00	15-055-21902		0	2932	0	Herrington, Krider & Winfield	37.9528347	-101.1018317	37.9528569	-101.1022779	FOOTAGES	2006	GAS	Finney
608	41641	1004751873	15	175	179		Hugoton Gas Area	1000148164	Maddox	14-Jan	Producing	CABOT CARBON CORP	1042759148	6	33	S	34	W	14	SE	NW	NW	NE		2362	-2295	SE	2692	GAS	12/1/1950 0:00		3/16/1951 0:00	15-175-00179		2883	0	0	Chase Group	37.17651	-100.98442	37.1765319	-100.98486	GPS	1951	GAS	Seward
609	41642	1004751875	15	175	181		Hugoton Gas Area	1000148164	Hitch	1	Producing	PANHANDLE EASTERN PL CO	1028004532	6	33	S	34	W	16	NW	SE	SE			-2534	-2538	NE	2734	GAS	6/14/1949 0:00		7/26/1949 0:00	15-175-00181		0	0	2896	Chase Group	37.177614	-101.0215149	37.1776391	-101.0219588	FOOTAGES	1949	GAS	Seward
610	41643	1004751883	15	175	189		Hugoton Gas Area	1000148164	Blair	24-Jan	Producing	CABOT CARBON CORP	1042759148	6	33	S	34	W	24	SW	NE	NE	NE		2313	-2932	SE	2690	GAS	12/22/1950 0:00		3/16/1951 0:00	15-175-00189		2883	0	0	Chase Group	37.16202	-100.96845	37.1620427	-100.9688913	GPS	1951	GAS	Seward
611	41644	1004751886	15	175	193		Hugoton Gas Area	1000148164	Nix	1	Producing	PANHANDLE EASTERN PL CO	1028004532	6	33	S	34	W	28	NE	SW	SW			-2418	-2543	NE	2780	GAS			10/1/1949 0:00	15-175-00193		0	0	2920	Chase Group	37.14914	-101.02049	37.1491647	-101.0209333	GPS	1949	GAS	Seward
612	40812	1004750171	15	93	531		Hugoton Gas Area	1000148164	Groseclose	1	Producing	NORTHERN NATURAL GAS PROD	1044201639	6	26	S	36	W	30	NW	SE	SE	SE		2790	-2790	SE	2727	GAS	8/23/1950 0:00		9/25/1950 0:00	15-093-00531		3116	0	0	Chase Group	37.7583021	-101.2993927	37.7583196	-101.2998428	FOOTAGES	1950	GAS	Kearny
613	40813	1004750173	15	93	533		Hugoton Gas Area	1000148164	Earlougher	1	Producing	NORTHERN NATURAL GAS PROD	1044201639	6	26	S	36	W	32	NE	SW	SW			2970	-2310	SE	2731	GAS	8/11/1949 0:00		8/28/1949 0:00	15-093-00533		0	0	3088	Chase Group	37.7443354	-101.2794201	37.7443534	-101.2798702	FOOTAGES	1949	GAS	Kearny
614	40814	1004750174	15	93	534		Hugoton Gas Area	1000148164	Lee	1	Producing	NORTHERN NATURAL GAS PROD	1044201639	6	26	S	36	W	33	NW	SE	SE			3174	-3197	SE	2750	GAS	8/20/1949 0:00		9/1/1949 0:00	15-093-00534		0	0	3099	Chase Group	37.7449521	-101.2642763	37.7449703	-101.2647266	FOOTAGES	1949	GAS	Kearny
615	40815	1004750179	15	93	180		Hugoton Gas Area	1000148164	Prafcke	1	Producing	STANOLIND OIL & GAS CO	1037042789	6	23	S	37	W	30	SW					1320	-3960	SE	2690	GAS	3/23/1955 0:00		3/23/1955 0:00	15-093-00180		3321	0	0	Chase Group	38.0206501	-101.4270686	38.0206672	-101.4275157	FOOTAGES	1955	GAS	Kearny
616	40816	1004750184	15	93	185		Hugoton Gas Area	1000148164	Longwood	1	Producing	E M SWEARER	1044653362	6	23	S	37	W	35	N2					4019	-2651	SE	2760	GAS	10/27/1952 0:00		2/1/1953 0:00	15-093-00185		3265	0	0	Chase Group	38.0133092	-101.3492105	38.01333	-101.34966	GPS	1953	GAS	Kearny
617	41242	1004752087	15	175	440		Hugoton Gas Area	1000148164	P. J. Homsher	1	Producing	Skelly Oil Co.	1028004532	6	31	S	32	W	15	NE	SW	SW	SW		2970	-2310	SE	2711	GAS	6/19/1952 0:00		7/16/1952 0:00	15-175-00440		0	0	2853	Chase Group	37.3523084	-100.7869603	37.3523301	-100.787397	FOOTAGES	1952	GAS	Seward
618	41244	1004752100	15	175	453		Hugoton Gas Area	1000148164	Stoll	1	Plugged and Abandoned	Skelly Oil Co.	1027998339	6	31	S	32	W	27	NW	SE	SE			2970	-2970	SE	2734	GAS-P&A	7/4/1953 0:00		7/22/1953 0:00	15-175-00453	12/15/1993 0:00	2853	0	2851	Chase Group	37.3232245	-100.789732	37.3232456	-100.7901685	FOOTAGES	1953	GAS	Seward
619	40986	1004750190	15	93	191		Hugoton Gas Area	1000148164	Lohmann Gas Unit	1	Plugged and Abandoned	STANOLIND OIL & GAS CO	1027998063	6	23	S	38	W	12	SW	NE	SW	SW		1350	-3941	SE	2805	GAS-P&A	8/10/1955 0:00		8/15/1955 0:00	15-093-00191	12/28/2011 0:00	3335	3329	0	Chase Group	38.0642612	-101.4448794	38.06428	-101.44533	GPS	1955	GAS	Kearny
620	40987	1004751910	15	175	234		Hugoton Gas Area	1000148164	Mcpherson College 'A'	1	Producing	Northern Natural Gas Production Co.	1044201639	6	32	S	32	W	19	SW					1320	-3960	SE	2710	GAS	8/13/1954 0:00		9/10/1954 0:00	15-175-00234		2827	2827	0	Chase Group	37.2463236	-100.8470814	37.246345	-100.8475189	FOOTAGES	1954	GAS	Seward
621	41491	1004748635	15	75	114		Hugoton Gas Area	1000148164	Heltemes, N.A.	25-Mar	Plugged and Abandoned	United Producing Co., Inc.	1027996936	6	26	S	40	W	25	NE	SW	SW			2739	-2614	SE	2568	GAS-P&A	1/18/1952 0:00		4/26/1952 0:00	15-075-00114	12/9/2004 0:00	3366	3356	0	Chase Group	37.75908	-101.64416	37.7590921	-101.6446068	GPS	1952	GAS	Hamilton
622	40649	1004747363	15	55	428		Hugoton Gas Area	1000148164	Brookover	1	Producing	NORTHERN PUMP	1044201639	6	24	S	33	W	1	NW	SE	SE	NE		-2080	2440	NW	2622	GAS	3/2/1953 0:00		3/2/1953 0:00	15-055-00428		2880	2878	0	Chase Group	37.9982708	-100.892893	37.9982942	-100.8933333	FOOTAGES	1953	GAS	Finney
623	40659	1004752160	15	175	514		Hugoton Gas Area	1000148164	Young	1	Producing	Wood River Oil and Refining Co.	1044653362	6	31	S	34	W	17	NW	SE	SE			2740	-2840	SE	2610	GAS	6/27/1948 0:00		7/26/1948 0:00	15-175-00514		0	0	2825	Chase Group	37.3513162	-101.0414618	37.3513403	-101.0419056	FOOTAGES	1948	GAS	Seward
624	40660	1004752165	15	175	520		Hugoton Gas Area	1000148164	Mcfadden	1	Producing	Cities Service Oil Co.	1028004532	6	31	S	34	W	23	SE	NW	NW	NW		2540	-2540	SE	2780	GAS	7/27/1949 0:00		9/14/1949 0:00	15-175-00520		2920	0	2917	Chase Group	37.3364482	-100.9859595	37.3364723	-100.9864029	FOOTAGES	1949	GAS	Seward
625	41034	1004750126	15	93	434		Hugoton Gas Area	1000148164	Ratzlaff 'C'	2	Producing	Kansas Oil and Gas Co.	1044201639	6	24	S	36	W	10	SE	NW	SE	NW		1980	-1980	SE	2721	GAS	6/29/1949 0:00		10/12/1949 0:00	15-093-00434		0	0	3098	Chase Group	37.9787132	-101.2558186	37.9787329	-101.256266	FOOTAGES	1949	GAS	Kearny
626	41035	1004750129	15	93	437		Hugoton Gas Area	1000148164	Thorpe Gas Unit 'A'	1	Producing	STANOLIND OIL & GAS CO	1037042789	6	24	S	36	W	13	SE	E2	W2			1320	-990	SE	2635	GAS	7/29/1951 0:00		7/24/1951 0:00	15-093-00437		3015	0	0	Council Grove Group	37.9626762	-101.2159996	37.9626965	-101.2164467	FOOTAGES	1951	GAS	Kearny
627	41036	1004750131	15	93	441		Hugoton Gas Area	1000148164	Abolt	1	Producing	STANOLIND OIL & GAS CO	1037042789	6	24	S	36	W	15	NE	SW	SW	NW		-2090	-2490	NE	2616	GAS	9/16/1952 0:00		10/1/1952 0:00	15-093-00441		3058	0	0	Council Grove Group	37.967536	-101.2575656	37.9675559	-101.2580131	FOOTAGES	1952	GAS	Kearny
628	41037	1004750132	15	93	440		Hugoton Gas Area	1000148164	Mcdowell	16-Jan	Producing	KANSAS-NEBRASKA NATURAL G	1044201639	6	24	S	36	W	16	SE	NW	NW			2340	-2440	SE	2655	GAS	12/13/1951 0:00		12/23/1951 0:00	15-093-00440		3090	0	0	Council Grove Group	37.9651211	-101.275706	37.9651403	-101.2761536	FOOTAGES	1951	GAS	Kearny
629	41038	1004750139	15	93	503		Hugoton Gas Area	1000148164	Masonic Home	7	Producing	FIN-KER OIL & GAS PROD.	1044201639	6	26	S	36	W	3	SE	NW	NW	NW		3375	-2420	SE	2716	GAS	6/22/1947 0:00		12/5/1947 0:00	15-093-00503		0	3042	3042	Chase Group	37.8180765	-101.2433745	37.8180952	-101.2438238	FOOTAGES	1947	GAS	Kearny
630	41039	1004750148	15	93	511		Hugoton Gas Area	1000148164	Lee	24	Producing	KANSAS-NEBRASKA NATURAL G	1044201639	6	26	S	36	W	9	SE	NW	NW			2440	-2540	SE	2610	GAS	4/10/1954 0:00		6/11/1954 0:00	15-093-00511		3035	0	0	Chase Group	37.8006839	-101.2618951	37.8007022	-101.2623448	FOOTAGES	1954	GAS	Kearny
631	41040	1004752133	15	175	487		Hugoton Gas Area	1000148164	G. Eubank 'B'	1	Producing	Warren Petroleum Co.	1037042789	6	31	S	33	W	24	NW	SE				-1980	1980	NW	2703	GAS	5/13/1948 0:00		5/28/1948 0:00	15-175-00487		0	0	2876	Chase Group	37.33884	-100.86155	37.3388601	-100.8619852	GPS	1948	GAS	Seward
632	41041	1004752135	15	175	489		Hugoton Gas Area	1000148164	Federal Farm Mortgage 'D'	1	Plugged and Abandoned	Stanolind Oil and Gas Co.	1027997164	6	31	S	33	W	26	NE	SW	SW	SW		-2490	-2490	NE	2725	GAS-P&A	8/11/1953 0:00		10/2/1953 0:00	15-175-00489	5/20/1994 0:00	2875	2866	2874	Chase Group	37.3229638	-100.8773491	37.3229868	-100.8777886	FOOTAGES	1953	GAS	Seward
633	41063	1006344232	15	175	21772		Wildcat	1000151622	Tucker 'M'	1	Producing	ANADARKO PETROLEUM CORPORATION	1047197072	6	35	S	33	W	6	SW	SE	N2	N2		1238	-3236	SE	9050	GAS	6/1/1999 0:00	5/12/1999 0:00	7/21/1999 0:00	15-175-21772		2882	2872	0	Chester	37.0285638	-100.9511034	37.02859	-100.95155	GPS	1999	GAS	Seward
634	41065	1005450985	15	175	21078		Massoni Northwest	1000151626	Irwin	25-Jan	Plugged and Abandoned	Shepler and Thomas, Inc.	1027995823	6	32	S	32	W	25	SE	SE				660	-660	SE	5990	D&A	2/1/1989 0:00		2/14/1989 0:00	15-175-21078	2/14/1989 0:00	2801	2789	0		37.2295104	-100.7447503	37.2295305	-100.7451846	FOOTAGES	1989	D&A	Seward
635	41066	1005429047	15	67	345		Hugoton Gas Area	1000148164	Artie May Williams	1	Plugged and Abandoned	STANOLIND OIL & GAS CO	1027998063	6	27	S	37	W	32	NE	SW	SW	SW		2640	-2640	SE	2585	GAS-P&A	4/17/1948 0:00		5/24/1948 0:00	15-067-00345	3/5/2010 0:00	0	3070	3073	Chase Group	37.6567802	-101.3900479	37.6568	-101.3905	GPS	1948	GAS	Grant
636	41340	1004749850	15	93	651		Hugoton Gas Area	1000148164	Dotson Gas Unit	2	Producing	Stanolind Oil and Gas Co.	1037042789	6	24	S	37	W	15	NE					-1320	-1320	NE	2700	GAS	12/20/1953 0:00		12/20/1953 0:00	15-093-00651		3254	3246	0	Chase Group	37.9697029	-101.3627209	37.969721	-101.3631684	FOOTAGES	1953	GAS	Kearny
637	41341	1004749855	15	93	656		Hugoton Gas Area	1000148164	Mccormick	1	Producing	W. E. BAKKE	1044201639	6	24	S	37	W	19	NE	SW	SW	SW		-2540	-2540	NE	2773	GAS	9/6/1952 0:00		8/30/1952 0:00	15-093-00656		3262	0	0	Chase Group	37.9518648	-101.4220899	37.9518819	-101.4225378	FOOTAGES	1952	GAS	Kearny
638	41342	1004749860	15	93	660		Hugoton Gas Area	1000148164	Roderick	1	Producing	STANOLIND OIL AND GAS CO	1037042789	6	24	S	37	W	22	SW	NE	NE	NE		2490	2490	SW	2761	GAS	6/18/1951 0:00		6/18/1951 0:00	15-093-00660		3251	3247	3249	Chase Group	37.9510553	-101.3682087	37.9510729	-101.3686561	FOOTAGES	1951	GAS	Kearny
639	41343	1004749864	15	93	665		Hugoton Gas Area	1000148164	John D. Hillman	1	Producing	STANOLIND OIL & GAS CO	1037042789	6	24	S	37	W	27	NE	SW	SW	SW		2740	-2540	SE	2770	GAS	6/8/1947 0:00		6/21/1947 0:00	15-093-00665		3257	0	3257	Chase Group	37.93718	-101.3673342	37.9371975	-101.3677821	FOOTAGES	1947	GAS	Kearny
640	41075	1030680873	15	75	20281	1	Panoma Gas Area	1000149964	Englert, J.A.	1	Plugged and Abandoned	Shannon Energy Corp.	1027995280	6	25	S	39	W	22	SW	NE				1980	-3300	SE	1249	D&A	5/22/1990 0:00	5/11/1990 0:00	5/25/1990 0:00	15-075-20281-0001	6/1/1990 0:00	3296	3286	0		37.8617926	-101.589836	37.861807	-101.5902852	FOOTAGES	1990	D&A	Hamilton
641	41076	1030680876	15	75	20524	1	Bradshaw	1000148723	Tucker	27-Jan	Producing		1042759148	6	22	S	41	W	27	SE	SE	NW			1250	-1250	SE	2675	GAS	10/8/1998 0:00		10/15/1998 0:00	15-075-20524-0001		3537	3528	0		38.1059173	-101.8025435	38.1059315	-101.8029946	FOOTAGES	1998	GAS	Hamilton
642	41080	1004753678	15	189	200		Hugoton Gas Area	1000148164	Gilbert	1	Producing	MAGNOLIA PETROLEUM CO.	1044201639	6	31	S	36	W	9	SE	NW	NW			2310	-2310	SE	2770	GAS	10/7/1947 0:00	6/16/1994 0:00	10/19/1947 0:00	15-189-00200		0	3015	3019	Chase Group	37.3650693	-101.238525	37.3650929	-101.2389653	FOOTAGES	1947	GAS	Stevens
643	41081	1004753680	15	189	202		Hugoton Gas Area	1000148164	Gilbert-Reynolds	1	Producing	Magnolia Petroleum Co.	1044201639	6	31	S	36	W	11	SE	NW	NW			2310	-2310	SE	2800	GAS	10/2/1947 0:00			15-189-00202		3029	0	3027	Chase Group	37.3650712	-101.2022095	37.3650948	-101.2026506	FOOTAGES		GAS	Stevens
644	41082	1004753704	15	189	693		Hugoton Gas Area	1000148164	Decamp, W.	1	Producing	Plains Natural Gas Co.	1028004950	6	35	S	35	W	10	NE	SW	SW			2840	-2440	SE	2803	GAS	7/29/1950 0:00		9/20/1950 0:00	15-189-00693		2981	0	2980	Chase Group	37.0182899	-101.1108436	37.018316	-101.1112876	FOOTAGES	1950	GAS	Stevens
645	41083	1004753480	15	189	10104		Hugoton Gas Area	1000148164	Miller	1	Producing	REPUBLIC NATURAL GAS	1044201639	6	31	S	37	W	25	SE	NW	NW	NW		2540	-2540	SE	2770	GAS	9/9/1947 0:00		10/8/1947 0:00	15-189-10104		0	0	3084	Chase Group	37.3221834	-101.2929719	37.3222069	-101.2934098	FOOTAGES	1947	GAS	Stevens
646	40701	1004752177	15	175	532		Hugoton Gas Area	1000148164	Ingram 'A'	1	Producing	Northern Natural Gas Producing Co.	1044201639	6	31	S	34	W	35	NE	SW				3300	-1980	SE	2630	GAS	6/27/1956 0:00		9/12/1956 0:00	15-175-00532		2757	0	0	Chase Group	37.309898	-100.9838269	37.309922	-100.98427	FOOTAGES	1956	GAS	Seward
647	41344	1004749865	15	93	666		Hugoton Gas Area	1000148164	Hefner Gas Unit	1	Producing	SINCLAIR OIL & GAS CO	1037042789	6	24	S	37	W	28	NE	SW	SW			2970	-2310	SE	2819	GAS	8/7/1950 0:00		8/6/1950 0:00	15-093-00666		3273	3273	0	Chase Group	37.9378676	-101.3847901	37.9378848	-101.3852381	FOOTAGES	1950	GAS	Kearny
648	41345	1004749898	15	93	19016		Hugoton Gas Area	1000148164	Johnson	1	Producing	Kansas-Nebraska Natural Gas Co.	1027997326	6	25	S	37	W	25	NW	E2	E2			-1375	2000	NW	2650	GAS	9/10/1951 0:00		2/22/1952 0:00	15-093-19016		3059	3056	0	Chase Group	37.8531836	-101.3336646	37.8532015	-101.3341131	FOOTAGES	1952	GAS	Kearny
649	41346	1004751580	15	129	392		Hugoton Gas Area	1000148164	Parker 'B'	1	Producing	CITIES SERVICE CO	1028004532	6	34	S	40	W	29	SE	NW	NW	NW		2415	-2415	SE	2671	GAS	3/27/1951 0:00		4/2/1951 0:00	15-129-00392		3384	0	0	Chase Group	37.0611049	-101.6901177	37.0611301	-101.6905574	FOOTAGES	1951	GAS	Morton
650	41348	1004751594	15	129	400		Hugoton Gas Area	1000148164	Hayward 'B'	1	Producing	CITIES SERVICE CO	1028004532	6	34	S	41	W	1	SE	NW	NW	NW		2560	-2393	SE	2385	GAS	8/5/1951 0:00		8/11/1951 0:00	15-129-00400		3368	0	0	Chase Group	37.1196437	-101.7262462	37.11967	-101.72669	GPS	1951	GAS	Morton
651	40870	1004752107	15	175	460		Hugoton Gas Area	1000148164	Printz	1	Producing	Graham-Michaelis Corp.	1044653362	6	31	S	32	W	33	NE					3960	-1320	SE	2742	GAS	3/30/1957 0:00	4/2/1957 0:00	5/12/1957 0:00	15-175-00460		2853	2848	1850	Chase Group	37.31148	-100.80223	37.3115011	-100.8026634	GPS	1957	GAS	Seward
652	40871	1004752112	15	175	465		Hugoton Gas Area	1000148164	Fred R. Warner	1	Producing	Stanolind Oil and Gas Co.	1028004532	6	31	S	33	W	4	NW	SE	SE			-2340	2340	NW	2772	GAS	6/8/1951 0:00		7/3/1951 0:00	15-175-00465		2928	2925	0	Chase Group	37.3812723	-100.9151381	37.3813382	-100.9155803	FOOTAGES	1951	GAS	Seward
653	40873	1004752125	15	175	478		Hugoton Gas Area	1000148164	Toland Gas Unit	2	Producing	Pan American Petroleum Corp.	1037042789	6	31	S	33	W	16	NW					3960	-3960	SE	2748	GAS	12/13/1957 0:00		1/15/1958 0:00	15-175-00478		2900	0	2898	Chase Group	37.355375	-100.918667	37.3553983	-100.9191082	FOOTAGES	1958	GAS	Seward
654	40876	1004748598	15	75	128		Hugoton Gas Area	1000148164	Zook Gas Unit 'B'	1	Producing	Stanolind Oil and Gas Co.	1044201639	6	26	S	39	W	1	NE	SW	NW			3520	-2498	SE	2720	GAS	2/26/1953 0:00		3/20/1953 0:00	15-075-00128		3301	3292	3300	Chase Group	37.818744	-101.535223	37.8187587	-101.5356722	FOOTAGES	1953	GAS	Hamilton
655	41085	1004752474	15	175	482		Hugoton Gas Area	1000148164	Rhiness 'A'	1	Producing	Cities Service Oil Co.	1028004532	6	31	S	33	W	19	NW	SE	SE	SE		-2540	2503	NW	2711	GAS	8/16/1949 0:00		8/24/1949 0:00	15-175-00482		0	2859	2863	Chase Group	37.3373557	-100.950359	37.3373797	-100.9508015	FOOTAGES	1949	GAS	Seward
656	41086	1004752534	15	175	10082		Kismet	1000149863	Simonson	3	Producing	PANHANDLE DEVELOPMENT COM	1028004543	6	33	S	31	W	26	SE	SE				672	-610	SE	5925	OIL	11/28/1960 0:00	11/22/1960 0:00	2/10/1961 0:00	15-175-10082		2728	0	0	Toronto, Mississippian	37.1427351	-100.6554656	37.14276	-100.6559	GPS	1961	OIL	Seward
657	41087	1004752577	15	175	287		Hugoton Gas Area	1000148164	B. F. Jerman	1	Plugged and Abandoned	Southwestern Exploration, Inc.	1028001880	6	32	S	34	W	5	NE					3960	-1320	SE	2630	GAS-P&A	8/8/1954 0:00		9/8/1954 0:00	15-175-00287	12/4/1987 0:00	2817	2812	0	Chase Group	37.2967495	-101.0361088	37.2967736	-101.0365514	FOOTAGES	1954	GAS	Seward
658	41088	1004752578	15	175	50358		Unknown	0	Longcor 'B'	1		CITIES SERVICE CO	0	6	32	S	34	W	14					C	2640	-2640	SE	2775	GAS	5/18/1948 0:00		7/16/1948 0:00	15-175-50358		0	0	2892	Chase Group	37.2642459	-100.9858689	37.2642698	-100.9863114	FOOTAGES	1948	GAS	Seward
659	41089	1004752582	15	175	163		Hugoton Gas Area	1000148164	Harnden	Jan-34	Spudded	PANHANDLE EASTERN PL CO	0	6	33	S	33	W	34	NW				C	3960	-3960	SE	2750	GAS-P&A	5/22/1958 0:00			15-175-00163	9/24/1997 0:00	2830	2823	0	Chase Group	37.1376157	-100.8997942	37.1376397	-100.9002352	FOOTAGES		GAS	Seward
660	41090	1004752586	15	175	346		Hugoton Gas Area	1000148164	Hertlein	1	Producing	CITIES SERVICE CO	1028004532	6	34	S	33	W	22	NW	SE	SE	SE		-2540	2540	NW	2775	GAS	7/16/1950 0:00		9/20/1950 0:00	15-175-00346		2836	0	0	Chase Group	37.0764117	-100.8949558	37.0764367	-100.8953979	FOOTAGES	1950	GAS	Seward
661	41092	1004752606	15	187	108		Hugoton Gas Area	1000148164	R. B. Fegan Gas Unit 'A'	1	Producing	Stanolind Oil and Gas Co.	1037042789	6	27	S	39	W	3					C	2640	-2640	SE	2605	GAS	2/8/1945 0:00		12/6/1942 0:00	15-187-00108		0	3247	0	Chase Group	37.7291804	-101.5722131	37.7291953	-101.5726627	FOOTAGES	1942	GAS	Stanton
662	41093	1004752618	15	187	119		Hugoton Gas Area	1000148164	John S. Congdon Gas Unit	1	Producing	Stanolind Oil and Gas Co.	1037042789	6	27	S	39	W	14	NE	SW	SW	SW		2746	-2534	SE	2490	GAS	12/2/1947 0:00		1/8/1948 0:00	15-187-00119		0	0	3159	Chase Group	37.7003325	-101.5532438	37.7003483	-101.5536928	FOOTAGES	1948	GAS	Stanton
663	41094	1004751596	15	129	402		Hugoton Gas Area	1000148164	Eagley 'B'	1	Producing	CITIES SERVICE CO	1028004532	6	34	S	41	W	3	SE	NW	NW	NW		2406	-2373	SE	2330	GAS	3/7/1952 0:00		3/12/1952 0:00	15-129-00402		3386	0	0	Chase Group	37.1192131	-101.7626368	37.11924	-101.76308	GPS	1952	GAS	Morton
664	41095	1004751599	15	129	403		Hugoton Gas Area	1000148164	Kneller	4-Jan	Producing	PANHANDLE EASTERN PIPE LI	1028004532	6	34	S	41	W	4	SE					1278	-1276	SE	2275	GAS	6/4/1957 0:00		6/19/1957 0:00	15-129-00403		3383	0	0	Chase Group	37.1161153	-101.7769648	37.11614	-101.77741	GPS	1957	GAS	Morton
665	40919	1004748603	15	75	85		Hugoton Gas Area	1000148164	Brothers	1	Producing	United Producing Co., Inc.	1044201639	6	26	S	39	W	9	SE	NW	NW	NW		2540	-2540	SE	2678	GAS	4/3/1951 0:00		5/20/1951 0:00	15-075-00085		3376	3374	0	Chase Group	37.8018327	-101.590177	37.8018469	-101.5906266	FOOTAGES	1951	GAS	Hamilton
666	41125	1030614891	15	81	21395	1	Pleasant Prairie Southeast	1000148992	Frey 'H'	1	Recompleted		1027997559	6	27	S	34	W	23	SE	NE	N2			2273	-522	SE	5385	OIL	1/22/2004 0:00		2/2/2004 0:00	15-081-21395-0001		2986	3002	0	Marmaton	37.684682	-101.0003432	37.6847058	-101.0007897	FOOTAGES	2004	OIL	Haskell
667	41126	1030614893	15	81	21520		Hugoton	1000148164	Leonard	21-Feb	Authorized Injection Well	Oil Producers, Inc. of Kansas	1028000163	6	30	S	32	W	21	SW	SE	NE			1131	-2655	SE	1550	SWD	3/13/2004 0:00	3/8/2004 0:00	4/8/2004 0:00	15-081-21520		2878	2873	0	Glorietta	37.4198849	-100.8249202	37.41991	-100.82536	GPS	2004	SWD	Haskell
668	41127	1030614895	15	81	21521		Wildcat	1027625196	Ambrose Fross	1-1019	Plugged and Abandoned	Presco Western LLC	1028004396		27	S	34	W	19	SE	NW	S2			1600	-1980	SE	5515	D&A	5/16/2004 0:00	3/8/2004 0:00	5/24/2004 0:00	15-081-21521	5/24/2004 0:00	3057	3046	3055	Morrow, Chester	37.6825648	-101.0782184	37.6825873	-101.0786659	FOOTAGES	2004	D&A	Haskell
669	41135	1004751600	15	129	443		Hugoton Gas Area	1000148164	Greening	6-Jan	Producing	Texas-Interstate Pipeline and Saturn Oil and Gas	1028004532	6	35	S	39	W	6	SW	NE	SE			1533	2468	SW	2880	GAS	7/9/1936 0:00		8/11/1936 0:00	15-129-00443		3331	0	3329	Chase Group	37.02972	-101.60123	37.0297461	-101.6016667	GPS	1936	GAS	Morton
670	41136	1004751607	15	129	40337		Hugoton	1000148164	R. S. Phillips	1	Producing	Texas-Interstate Pipeline	1028004532	6	35	S	39	W	16	SE					1192	-1288	SE	2795	GAS	11/15/1930 0:00		1/10/1931 0:00	15-129-40337		0	0	3303	Chase Group	36.9992514	-101.5593758	36.9992784	-101.5598142	FOOTAGES	1931	GAS	Morton
671	40920	1004748609	15	75	90		Hugoton Gas Area	1000148164	Groves Gas Unit	1	Producing	Stanolind Oil and Gas Co.	1044201639	6	26	S	39	W	14	NE	SW	SW	SW		2790	-2490	SE	2699	GAS	8/2/1952 0:00		8/15/1952 0:00	15-075-00090		3339	0	0	Chase Group	37.7877455	-101.5536206	37.78776	-101.5540701	FOOTAGES	1952	GAS	Hamilton
672	40925	1004753273	15	189	160		Hugoton Gas Area	1000148164	Lambert Unit	1	Plugged and Abandoned	Magnolia Petroleum Co.	1027997320	6	31	S	35	W	11	SE	NW	NW			2286	-2238	SE	2958	GAS-P&A	1/25/1947 0:00		1/25/1947 0:00	15-189-00160	2/8/2008 0:00	3010	0	3016	Chase Group	37.36474	-101.09351	37.3647617	-101.0939517	GPS	1947	GAS	Stevens
673	40927	1004753291	15	189	175	1	Hugoton Gas Area	1000148164	W. D. Fox Unit	1	Producing	MOBIL OIL CORPORATION	1044201639	6	31	S	35	W	22	SE	NW	NW			2310	-2310	SE	2802	GAS	8/24/1988 0:00		9/13/1988 0:00	15-189-00175-0001		2971	2966	0	Chase	37.3355933	-101.1117324	37.3356172	-101.1121742	FOOTAGES	1988	GAS	Stevens
674	41137	1004751618	15	129	456		Hugoton Gas Area	1000148164	Goddard 'A'	1	Producing	Cities Service Oil Co.	1028004532	6	35	S	40	W	8	SE	NW	NW	NW		2540	-2540	SE	2750	GAS	2/23/1951 0:00		3/1/1951 0:00	15-129-00456		3412	3409	0	Chase Group	37.0177383	-101.6903336	37.0177639	-101.690773	FOOTAGES	1951	GAS	Morton
675	41138	1004751619	15	129	457		Hugoton Gas Area	1000148164	Gerber	9-Jan	Plugged and Abandoned	Panhandle Eastern Pipeline Co.	1027996661	6	35	S	40	W	9	NW	SE	SE			2940	-2929	SE	2711	GAS-P&A	7/10/1949 0:00		8/12/1949 0:00	15-129-00457	3/13/1997 0:00	3396	3396	0	Chase Group	37.0188348	-101.6735967	37.0188605	-101.6740359	FOOTAGES	1949	GAS	Morton
676	41139	1004751623	15	129	460		Hugoton Gas Area	1000148164	Snyder	1	Plugged and Abandoned	Island Gas Co.	1027996661	6	35	S	40	W	12	NW					3960	-3960	SE	2755	GAS-P&A	2/6/1950 0:00		3/1/1950 0:00	15-129-00460	7/8/1987 0:00	3360	0	0	Chase Group	37.0216608	-101.6227883	37.0216869	-101.6232272	FOOTAGES	1950	GAS	Morton
677	41140	1004751626	15	129	464		Hugoton Gas Area	1000148164	Riley	1	Producing	Panhandle Eastern Pipeline Co.	1028004532	6	35	S	40	W	15	SW	NE	NE			2474	2569	SW	2730	GAS	7/8/1950 0:00		7/29/1950 0:00	15-129-00464		3381	0	0	Chase Group	37.00351	-101.65446	37.0035351	-101.6548979	GPS	1950	GAS	Morton
678	44049	1009095548	15	175	21801		Hugoton	1000148164	Miller	3	Producing		1037042789		31	S	33	W	12	SE	SE	NW			1250	-1250	SE	3100	GAS	6/7/2000 0:00	5/12/2000 0:00	6/23/2000 0:00	15-175-21801		2884	2874	2882	Chase	37.36233	-100.8547	37.3623502	-100.8551356	GPS	2000	GAS	Seward
679	43617	1005431390	15	175	507		Hugoton Gas Area	1000148164	Stanley 'B'	1	Producing	Cities Service Oil Co.	1028004532	6	31	S	34	W	10	NE	SW	SW	SW		-2540	-2540	NE	2820	GAS	10/7/1947 0:00		10/14/1947 0:00	15-175-00507		0	2936	0	Chase Group	37.3657968	-101.0041247	37.3658214	-101.004569	FOOTAGES	1947	GAS	Seward
680	43618	1005431422	15	175	527		Hugoton Gas Area	1000148164	Reynolds 'A'	1	Producing	Northern Natural Gas Producing Co	1044201639	6	31	S	34	W	30	NE					4012	-1298	SE	2720	GAS	4/14/1956 0:00		5/9/1956 0:00	15-175-00527		2909	0	0	Chase Group	37.3258755	-101.0542145	37.3259	-101.05466	GPS	1956	GAS	Seward
681	43619	1005431440	15	175	469		Hugoton Gas Area	1000148164	Ward 'C'	1	Producing	Cities Service Oil Co.	1028004532	6	31	S	33	W	8	NW	SE	SE	SE		-2540	2540	NW	2757	GAS	9/13/1949 0:00		9/20/1949 0:00	15-175-00469		2919	2917	0	Chase Group	37.3663756	-100.9325939	37.3663995	-100.933036	FOOTAGES	1949	GAS	Seward
682	43620	1005431453	15	175	471		Hugoton Gas Area	1000148164	Becker Gas Unit 'C'	1	Producing	Stanolind Oil and Gas Co.	1028004532	6	31	S	33	W	10	NE	SW	SW	SW		-2490	-2490	NE	2728	GAS	12/9/1953 0:00		12/28/1953 0:00	15-175-00471		0	0	2901	Chase Group	37.3667774	-100.8955106	37.366801	-100.8959512	FOOTAGES	1953	GAS	Seward
683	43648	1005426453	15	189	0		Panoma Gas Area	1000149964	Gray	11-Mar		MESA PETROLEUM CO.	0	6	32	S	38	W	6	SW	SE	NW	NE		1250	1700	SW	0	OTHER			12/10/1971 0:00			3019	0	0		37.289806	-101.4954364	37.2898296	-101.4958734	FOOTAGES	1971		Stevens
684	43653	1004752816	15	187	250		Panoma Gas Area	1000149964	Shore Gas Unit 'D'	1	Producing	Pan American Petroleum Corp.	1037042789	6	30	S	39	W	23	NW					3960	-3960	SE	5750	GAS	6/30/1961 0:00		9/8/1961 0:00	15-187-00250		3170	3162	3168	Council Grove Group	37.4283338	-101.5572528	37.4283552	-101.5576966	FOOTAGES	1961	GAS	Stanton
685	44136	1034573300	15	69	20257	1	Ingalls West	1000148706	Kdrw	30-Jan	Producing	McCoy Petroleum Corp.	1027997115		25	S	29	W	30	SW	E2				1409	-3268	SE	4991	OIL	10/20/1995 0:00		11/1/1995 0:00	15-069-20257-0001		2704	2961	0	Cherokee Ls	37.8463464	-100.5485085	37.84637	-100.54894	GPS	1995	OIL	Gray
686	43447	1004753006	15	189	447		Hugoton Gas Area	1000148164	Schafer	1	Producing	PANHANDLE EASTERN PIPE LI	1028004532	6	33	S	38	W	7	SE	NE	SW			1776	-1287	SE	2690	GAS			10/1/1949 0:00	15-189-00447		0	0	3189	Chase Group	37.1893133	-101.4875917	37.18934	-101.48803	GPS	1949	GAS	Stevens
687	43448	1004753007	15	189	448		Hugoton Gas Area	1000148164	Bane	1	Producing	PANHANDLE EASTERN PIPE LINE CO.	1028004532	6	33	S	38	W	8	NE	NW	SW			-1308	-2591	NE	2761	GAS	6/27/1949 0:00		7/27/1949 0:00	15-189-00448		0	3177	3177	Chase Group	37.1954	-101.47441	37.195423	-101.4748417	GPS	1949	GAS	Stevens
688	43449	1004753008	15	189	449		Hugoton Gas Area	1000148164	Perry	1	Producing	PANHANDLE EASTERN PIPE LINE	1028004532	6	33	S	38	W	9	NW	NE	SE			-1286	2414	NW	2670	GAS	10/3/1946 0:00		10/1/1946 0:00	15-189-00449		0	0	3169	Chase Group	37.1955099	-101.4567684	37.1955346	-101.4572041	FOOTAGES	1946	GAS	Stevens
689	43450	1004753022	15	189	640		Hugoton Gas Area	1000148164	Osman Twin 'A'	1	Producing	ALF M. LANDON	1028004532	6	34	S	38	W	18	NW	S2	S2			-2423	1096	NW	2850	GAS	4/12/1951 0:00		5/18/1951 0:00	15-189-00640		3284	0	0	Chase Group	37.0907748	-101.4971951	37.0908012	-101.4976321	FOOTAGES	1951	GAS	Stevens
690	43458	1005430569	15	55	569		Hugoton Gas Area	1000148164	Tait 'E'	1	Producing	Cities Service Co.	1028004532	6	25	S	33	W	15	SW	NE	NE	NE		2440	2440	SW	2705	GAS	11/15/1949 0:00		11/20/1949 0:00	15-055-00569		0	0	2911	Chase Group	37.8799984	-100.9294773	37.8800219	-100.9299202	FOOTAGES	1949	GAS	Finney
691	43479	1004752800	15	187	237		Hugoton Gas Area	1000148164	Nicholas Gas Unit	1	Producing	Stanolind Oil and Gas Co.	1044201639	6	30	S	39	W	14	NE	SW	SW			-2640	-2640	NE	2575	GAS	8/26/1946 0:00		9/3/1946 0:00	15-187-00237		0	0	3169	Chase Group	37.4390937	-101.5527007	37.4391151	-101.5531447	FOOTAGES	1946	GAS	Stanton
692	43480	1004752802	15	187	239		Hugoton Gas Area	1000148164	Nicholas Gas Unit 'B'	1	Producing	Stanolind Oil and Gas Co.	1044201639	6	30	S	39	W	15	NW	SE				-2640	-2640	NE	2560	GAS	12/3/1946 0:00			15-187-00239		0	0	3185	Chase Group	37.4391548	-101.5709427	37.439176	-101.571387	FOOTAGES		GAS	Stanton
693	43481	1004752657	15	187	331		Hugoton Gas Area	1000148164	Richard Gas Unit	1	Producing	Stanolind Oil and Gas Co.	1044201639	6	28	S	40	W	13	NE	SW	SW	SW		2790	-2590	SE	2465	GAS	4/9/1954 0:00		4/11/1954 0:00	15-187-00331		3244	3235	3243	Chase Group	37.6137009	-101.6436516	37.6137179	-101.6441002	FOOTAGES	1954	GAS	Stanton
694	43261	1004752847	15	187	147		Hugoton Gas Area	1000148164	Helfer Gas Unit	1	Plugged and Abandoned	Western Natural Gas Co.	1027998063	6	27	S	40	W	11	SW	NE	SE			1374	-2635	SE	2315	GAS-P&A	10/5/1954 0:00		11/10/1954 0:00	15-187-00147	8/19/2004 0:00	3222	0	0	Chase Group	37.7116651	-101.6623278	37.7116796	-101.6627777	FOOTAGES	1954	GAS	Stanton
695	43262	1004752851	15	187	151		Hugoton Gas Area	1000148164	Plummer 'B'	1	Producing	Graham-Michaelis Drilling Co.	1044653362	6	27	S	40	W	15	NE					3973	-1349	SE	2370	GAS	8/2/1958 0:00			15-187-00151		3223	0	0	Chase Group	37.7043428	-101.675979	37.70436	-101.67643	GPS		GAS	Stanton
696	43263	1004752852	15	187	152		Hugoton Gas Area	1000148164	Winger	1	Producing	Western Natural Gas Co.	1037042789	6	27	S	40	W	15	SE	W2	W2			1365	-2490	SE	2309	GAS	10/10/1954 0:00			15-187-00152		0	3222	0	Chase Group	37.6971695	-101.6798752	37.6971842	-101.6803251	FOOTAGES		GAS	Stanton
697	43490	1004752863	15	187	164		Hugoton Gas Area	1000148164	Clarence. Winger	2	Producing	UNITED PRODUCTION	1037042789	6	27	S	40	W	28	SE	NW	NW	W2		2490	-2490	SE	2381	GAS	4/6/1951 0:00			15-187-00164		3249	0	0	Chase Group	37.6712412	-101.698098	37.6712562	-101.6985477	FOOTAGES		GAS	Stanton
698	43491	1004753026	15	189	645		Unknown	0	Burrows	2	Well Drilled	STEVENS COUNTY OIL & GAS	0	6	34	S	38	W	22	SW				C	1320	-3960	SE	1420	D&A	3/25/1938 0:00		4/10/1938 0:00	15-189-00645		0	0	3203		37.0719267	-101.4422682	37.071953	-101.4427061	FOOTAGES	1938	D&A	Stevens
699	43492	1004753027	15	189	646		Hugoton Gas Area	1000148164	Beavers	1	Producing	STEVENS COUNTY OIL & GAS	1028004532	6	34	S	38	W	23	NW					-1343	1305	NW	2820	GAS	1/11/1939 0:00		2/15/1939 0:00	15-189-00646		0	0	3199	Chase Group	37.07916	-101.42387	37.0791847	-101.4243046	GPS	1939	GAS	Stevens
700	43493	1004753029	15	189	648		Hugoton Gas Area	1000148164	Elliott	1	Producing	Republic Natural Gas Co.	1044201639	6	34	S	38	W	25	NE	SW	SW			2681	-2458	SE	2845	GAS	11/11/1945 0:00		6/13/1946 0:00	15-189-00648		0	0	3191	Chase Group	37.0612229	-101.4007404	37.06125	-101.40118	GPS	1946	GAS	Stevens
701	43494	1004753204	15	189	737		Hugoton Gas Area	1000148164	Claggett	1	Producing	Republic Natural Gas Co.	1044201639	6	35	S	37	W	16	SE	W2	W2	W2		1320	-2575	SE	2900	GAS	7/8/1948 0:00		7/25/1948 0:00	15-189-00737		0	3150	0	Chase Group	36.9999184	-101.3468357	36.9999451	-101.3472752	FOOTAGES	1948	GAS	Stevens
702	43495	1004753205	15	189	738		Hugoton Gas Area	1000148164	Statton	1	Producing	Republic Natural Gas Co.	1044201639	6	35	S	37	W	17	NW	SE	SE			-2640	2640	NW	2902	GAS	10/1/1947 0:00		10/23/1947 0:00	15-189-00738		0	0	3159	Chase Group	37.0030883	-101.3650837	37.0031152	-101.3655225	FOOTAGES	1947	GAS	Stevens
703	43276	1004863337	15	189	22295		Wildcat	1000152139	Hjv Cannon 'A'	1	Plugged and Abandoned		1043688463	6	33	S	36	W	24	NW	NW				-630	640	NW	6712	GAS-P&A	7/24/1998 0:00	7/21/1998 0:00	8/28/1998 0:00	15-189-22295	3/25/2015 0:00	3032	3018	3030	Mrw L	37.1683455	-101.1916158	37.16837	-101.19206	GPS	1998	GAS	Stevens
704	43508	1005430604	15	55	519		Hugoton Gas Area	1000148164	Hicks, Celona O., 'B'	1	Producing	Stanolind Oil and Gas Co.	1044201639	6	25	S	32	W	1	NE	SW	SW			-2490	-2490	NE	2611	GAS	5/9/1955 0:00		6/13/1955 0:00	15-055-00519		2811	2806	0	Chase Group	37.9098156	-100.7822564	37.9098384	-100.782693	FOOTAGES	1955	GAS	Finney
705	43292	1005425952	15	175	340		Hugoton Gas Area	1000148164	Shives	1	Producing	CITIES SERVICE CO	1028004532	6	34	S	33	W	18	NW	SE	SE	SE		-2540	2540	NW	2780	GAS	8/1/1950 0:00		9/27/1950 0:00	15-175-00340		2895	0	0	Chase Group	37.090778	-100.9493704	37.0908033	-100.9498142	FOOTAGES	1950	GAS	Seward
706	43963	1008763834	15	81	21270		Wildcat	1027625196	Atkins 'L'	1	Plugged and Abandoned	Oxy USA, Inc.	1027997559		27	S	33	W	11	NW	S2				3450	1362	SW	5400	D&A	1/19/2000 0:00	1/7/2000 0:00	1/30/2000 0:00	15-081-21270	1/31/2000 0:00	2941	2928	2939	Chester	37.7169678	-100.9020356	37.7169916	-100.9024787	FOOTAGES	2000	D&A	Haskell
707	43303	1004752641	15	187	138		Hugoton Gas Area	1000148164	Knoeber	1	Producing	Stanolind Oil and Gas Co.	1037042789	6	27	S	39	W	34					C	-2640	-2640	NE	2505	GAS	9/22/1947 0:00		9/28/1947 0:00	15-187-00138		0	3231	3155	Chase Group	37.6567221	-101.5715487	37.6567387	-101.5719973	FOOTAGES	1947	GAS	Stanton
708	43304	1004752653	15	187	327		Hugoton Gas Area	1000148164	Floyd	9-Jan	Producing	United Producing Co., Inc.	1044201639	6	28	S	40	W	9	NE	S2	S2	S2		2790	-1320	SE	2309	GAS	1/30/1952 0:00		3/7/1952 0:00	15-187-00327		3266	3255	0	Chase Group	37.6283306	-101.6940078	37.6283466	-101.6944569	FOOTAGES	1952	GAS	Stanton
709	43533	1004752871	15	187	172		Hugoton Gas Area	1000148164	Winger Gas Unit 'C'	1	Producing	Stanolind Oil and Gas Co.	1037042789	6	27	S	40	W	36	NE	SW	SW			2970	-2310	SE	2450	GAS	10/5/1950 0:00		10/6/1950 0:00	15-187-00172		3204	3201	0	Chase Group	37.6578785	-101.6427505	37.6578944	-101.6431996	FOOTAGES	1950	GAS	Stanton
710	43534	1004752872	15	187	215		Hugoton Gas Area	1000148164	Eyman Gas Unit 'B'	1	Producing	Stanolind Oil and Gas Co.	1044201639	6	29	S	40	W	11	NE	SW				2780	-2477	SE	2464	GAS	9/17/1947 0:00		8/29/1947 0:00	15-187-00215		0	3258	3261	Chase Group	37.5412103	-101.6613197	37.54123	-101.66177	GPS	1947	GAS	Stanton
711	43746	1031940025	15	93	21338	1	Hugoton Gas Area	1000148164	Beaty 'A'	3	Well Drilled	Oxy USA, Inc.	1027997559		24	S	36	W	34	SW	SE	NW			1250	-3830	SE	3010	GAS			4/1/1994 0:00	15-093-21338-0001		0	3000	0		37.9187504	-101.2624249	37.9187696	-101.2628732	FOOTAGES	1994	GAS	Kearny
712	43747	1005427521	15	75	0		Wildcat	1027625196	Well	16		Stanolind Oil and Gas Co.	0	6	26	S	39	W	5						0	0		0	OTHER			4/26/1944 0:00			0	0	3390		37.818432	-101.6087798	37.8184462	-101.6092292	CENTER_OF_SECTION	1944		Hamilton
713	43772	1005426078	15	129	202		Hugoton Gas Area	1000148164	Drew Gas Unit 'B'	1	Producing	Stanolind Oil and Gas Co.	1037042789	6	32	S	39	W	31	NE	SW	SW	SW		2790	-2490	SE	2644	GAS	7/30/1951 0:00		8/16/1951 0:00	15-129-00202		3265	3264	0	Chase Group	37.2219012	-101.6005767	37.2219254	-101.6010152	FOOTAGES	1951	GAS	Morton
714	43325	1031536795	15	67	21284			0	John Mickey	1	Inactive Well	MOBIL OIL CORP.	1044201639	6	30	S	35	W	33	SE	NW	W2			1980	-2210	SE	88	OTHER	8/4/1994 0:00	5/31/1994 0:00	8/4/1994 0:00	15-067-21284		0	2876	0		37.3932856	-101.1513108	37.3933094	-101.1517537	FOOTAGES	1994	CATH	Grant
715	43326	1031536796	15	67	21290		Unknown	0	John Mickey	2	Inactive Well	Mobil Oil Company	1044201639	6	30	S	35	W	33	NW	SW	SE			3070	-4030	SE	100	OTHER	8/4/1994 0:00	6/16/1994 0:00	8/4/1994 0:00	15-067-21290		0	2877	0		37.396279	-101.1576405	37.3963027	-101.1580836	FOOTAGES	1994	CATH	Grant
716	43350	1005827518	15	93	21642		Hugoton	1000148164	Miles	2-I	Producing		1044201639	6	23	S	38	W	36	NW	SE	NW	NW		3940	-3930	SE	2845	GAS	2/16/1999 0:00	1/25/1999 0:00	3/5/1999 0:00	15-093-21642		3321	3316	3319	Chase	38.0132785	-101.4450208	38.013295	-101.4454682	FOOTAGES	1999	GAS	Kearny
717	44031	1005425937	15	175	365		Hugoton Gas Area	1000148164	Goldie Dubois	6-Jan	Producing	Plains Natural Gas Co.	1028004950	6	34	S	34	W	6	SE	NW	NW	NW		2437	-2431	SE	2779	GAS	9/9/1950 0:00		10/11/1950 0:00	15-175-00365		2961	0	0	Chase Group	37.1185731	-101.0570243	37.1186	-101.05747	GPS	1950	GAS	Seward
718	43592	1005426073	15	175	295		Hugoton Gas Area	1000148164	Longcor	1	Producing	Champlin Refining Co.	1028004532	6	32	S	34	W	11	SW	NE	NE			2274	-2932	SE	2720	GAS	10/2/1947 0:00		12/5/1947 0:00	15-175-00295		2923	0	2921	Chase Group	37.2778652	-100.986895	37.27789	-100.98734	GPS	1947	GAS	Seward
719	43380	1005430622	15	55	510		Hugoton Gas Area	1000148164	Hicks 'C'	1	Producing	Petroleum Inc. and Skelly Oil Co.	1027996170	6	25	S	31	W	18	SW	NE	NW	NW		2320	-3870	SE	2614	GAS	11/16/1954 0:00		11/16/1954 0:00	15-055-00510		2826	0	2824	Chase Group	37.87909	-100.76922	37.8791121	-100.7696525	GPS	1954	GAS	Finney
720	42547	1004748401	15	67	511		Hugoton Gas Area	1000148164	Newby Gas Unit 'C'	1	Producing	Stanolind Oil and Gas Co.	1044201639	6	28	S	38	W	13	SE	NW	SW	SW		1329	-2569	SE	2572	GAS	4/27/1950 0:00		5/18/1950 0:00	15-067-00511		3084	3079	0	Chase Group	37.60926	-101.4259	37.6092782	-101.4263466	GPS	1950	GAS	Grant
721	42548	1004748409	15	67	518		Hugoton Gas Area	1000148164	Fletcher Gas Unit	1	Producing	Stanolind Oil and Gas Co.	1044201639	6	28	S	38	W	20	NE	SW	SW			-2640	-2640	NE	2560	GAS	12/22/1946 0:00		1/8/1947 0:00	15-067-00518		0	3118	3121	Chase Group	37.5984849	-101.4984443	37.5985036	-101.4988916	FOOTAGES	1947	GAS	Grant
722	43163	1004749785	15	93	579		Hugoton Gas Area	1000148164	Martin Gas Unit 'B'	1	Producing	Stanolind Oil and Gas Co.	1037042789	6	26	S	38	W	6	NE	SW	NW	SW		3520	-2341	SE	2688	GAS	3/31/1952 0:00		4/12/1952 0:00	15-093-00579		3278	0	0	Chase Group	37.8187006	-101.5175354	37.8187154	-101.5179845	FOOTAGES	1952	GAS	Kearny
723	43164	1004749786	15	93	580		Hugoton Gas Area	1000148164	Ora V. Martin	1	Producing	Stanolind Oil and Gas Co.	1044201639	6	26	S	38	W	7	NE	SW	SW			2790	-2480	SE	2690	GAS	7/3/1948 0:00		7/18/1948 0:00	15-093-00580		0	3277	3279	Chase Group	37.8021167	-101.5178954	37.8021315	-101.5183446	FOOTAGES	1948	GAS	Kearny
724	43165	1004749795	15	93	590		Hugoton Gas Area	1000148164	H. E. Johnston	1	Plugged and Abandoned	Stanolind Oil & Gas Co.	1027998063	6	26	S	38	W	17	NE	SW	SW			2707	-2470	SE	2676	GAS-P&A	4/9/1948 0:00		4/9/1948 0:00	15-093-00590	10/10/2002 0:00	0	3272	3275	Chase Group	37.7873732	-101.4994811	37.7873882	-101.4999304	FOOTAGES	1948	GAS	Kearny
725	43166	1004750306	15	93	301		Hugoton Gas Area	1000148164	Bahntge	1	Producing	CHAMPLIN REFINING CO	1047197072	6	25	S	36	W	2	NW	SE	SE			-2310	2310	NW	2580	GAS	5/4/1949 0:00		5/17/1949 0:00	15-093-00301		3001	0	2998	Chase Group	37.9090193	-101.2411763	37.9090391	-101.2416242	FOOTAGES	1949	GAS	Kearny
726	43167	1004750324	15	93	325		Hugoton Gas Area	1000148164	Max Cohen 'D'	1	Producing	Stanolind Oil and Gas Co.	1037042789	6	25	S	38	W	16	NE	SW	SW			2790	-2490	SE	2561	GAS	1/11/1953 0:00		1/20/1953 0:00	15-093-00325		3151	3145	0	Chase Group	37.8787794	-101.4948982	37.8787947	-101.4953467	FOOTAGES	1953	GAS	Kearny
727	43168	1004750327	15	93	334		Hugoton Gas Area	1000148164	Dale Gas Unit	1	Producing	Stanolind Oil and Gas Co.	1037042789	6	25	S	38	W	24	NW	NW	SE			-1250	1250	NW	2572	GAS	6/7/1951 0:00		6/21/1951 0:00	15-093-00334		3111	3107	0	Chase Group	37.8676821	-101.445692	37.8676984	-101.4461404	FOOTAGES	1951	GAS	Kearny
728	43171	1005427589	15	187	362		Hugoton Gas Area	1000148164	R. P. Pinegar 'B'	1	Producing	Western Natural Gas Co.	1044201639	6	28	S	39	W	12	NW	SE	SE			2970	-2970	SE	2498	GAS	10/29/1949 0:00		10/9/1949 0:00	15-187-00362		0	3139	0	Chase Group	37.6285728	-101.5362463	37.6285904	-101.5366943	FOOTAGES	1949	GAS	Stanton
729	42682	1004752274	15	175	207		Kismet	1000149863	Wheatley 'A'	1	Producing	REPUBLIC NATURAL GAS	1027996023	6	33	S	31	W	23	SE	SW				684	-1893	SE	5989	OIL	3/4/1961 0:00			15-175-00207		2749	0	0	Morrow	37.1572763	-100.6599038	37.1573	-100.66034	GPS		OIL	Seward
730	42683	1004747315	15	55	826		Hugoton Gas Area	1000148164	Morris 'B'	1	Recompleted	PETROLEUM INC	0	6	24	S	31	W	19	NW				C	3960	-3960	SE	2640	GAS	10/19/1956 0:00		10/19/1956 0:00	15-055-00826		2892	0	0	Chase Group	37.9565209	-100.7693243	37.9565431	-100.7697598	FOOTAGES	1956	GAS	Finney
731	42684	1004747327	15	55	835		Hugoton Gas Area	1000148164	Russell Gas Unit 'H'	1	Producing	PAN AMERICAN PETROLEUM CORP	1037042789	6	24	S	32	W	1	SW					1320	1320	SW	2688	GAS	5/29/1957 0:00		5/29/1957 0:00	15-055-00835		2921	0	0	Chase Group	37.9928718	-100.7873434	37.9928939	-100.7877794	FOOTAGES	1957	GAS	Finney
732	42685	1004747335	15	55	842		Hugoton Gas Area	1000148164	Mayo Gas Unit 'A'	1	Plugged and Abandoned	STANOLIND OIL & GAS CO	1037042789	6	24	S	32	W	10	SW					1320	-3960	SE	2580	GAS-P&A	4/7/1955 0:00		4/12/1955 0:00	15-055-00842	3/3/2018 0:00	2820	2820	0	Chase Group	37.9784459	-100.8239805	37.97847	-100.82442	GPS	1955	GAS	Finney
733	42686	1004747342	15	55	850		Hugoton Gas Area	1000148164	City Of Garden City	1	Producing	GARDEN CITY OIL	1028001185	6	24	S	32	W	19	NW	NW	NE	NE		-276	1250	NW	2605	GAS	9/14/1955 0:00		10/28/1955 0:00	15-055-00850		2837	0	0	Chase Group	37.9597448	-100.8785439	37.959768	-100.8789839	FOOTAGES	1955	GAS	Finney
734	42687	1004747348	15	55	854		Hugoton Gas Area	1000148164	Wolf Gas Unit	1	Inactive Well	STANOLIND OIL & GAS CO	1044201639	6	24	S	32	W	23	NE	SW	SW			-2490	-2490	NE	2557	GAS	12/20/1956 0:00		12/20/1956 0:00	15-055-00854		2820	0	0	Chase Group	37.9534336	-100.8006279	37.9534562	-100.8010647	FOOTAGES	1956	GAS	Finney
735	42688	1004747350	15	55	856		Hugoton Gas Area	1000148164	Morris Gas Unit 'B'	1	Producing	PAN AMERICAN PETROLEUM CORP	1037042789	6	24	S	32	W	25	NW					3960	-3960	SE	2589	GAS	5/23/1957 0:00		5/23/1957 0:00	15-055-00856		2822	0	0	Chase Group	37.9420773	-100.7874922	37.9420997	-100.7879286	FOOTAGES	1957	GAS	Finney
736	42689	1004747351	15	55	857		Hugoton Gas Area	1000148164	D'Allemand Gas Unit	1	Producing	Stanolind Oil and Gas Co.	1044201639	6	24	S	32	W	26	SW					1320	-3960	SE	2563	GAS	1/2/1957 0:00		1/27/1957 0:00	15-055-00857		2804	2799	2802	Chase Group	37.9348157	-100.8058297	37.9348383	-100.8062669	FOOTAGES	1957	GAS	Finney
737	43178	1005432159	15	55	545		Hugoton Gas Area	1000148164	Nusser Gas Unit 'A'	1	Producing	Stanolind Oil and Gas Co.	1037042789	6	25	S	32	W	27	NE	SW	SW			-2490	-2490	NE	2652	GAS	2/17/1954 0:00		2/26/1954 0:00	15-055-00545		2882	0	2879	Chase Group	37.8516954	-100.8189848	37.8517189	-100.8194234	FOOTAGES	1954	GAS	Finney
738	43182	1005430637	15	55	571		Hugoton Gas Area	1000148164	Spratt 'D'	1	Producing	Cities Service Co.	1028004532	6	25	S	33	W	17	SW	NE	NE			2518	-2841	SE	2705	GAS	11/1/1949 0:00		11/7/1949 0:00	15-055-00571		0	0	2940	Chase Group	37.88013	-100.96608	37.8801511	-100.9665219	GPS	1949	GAS	Finney
739	43183	1005430638	15	55	570		Hugoton Gas Area	1000148164	Mcwilliams 'F'	1	Producing	Cities Service Oil Co.	1028004532	6	25	S	33	W	16	SW	NE	NE	NE		2540	2540	SW	2705	GAS	11/8/1949 0:00		11/13/1949 0:00	15-055-00570		0	0	2922	Chase Group	37.88022	-100.9473941	37.8802437	-100.9478378	FOOTAGES	1949	GAS	Finney
740	42979	1004748259	15	67	407		Hugoton Gas Area	1000148164	Ockuly	1	Producing	Northern Pump Co.	1028004532	6	29	S	37	W	1	NE					3960	-1320	SE	2643	GAS	3/11/1955 0:00		3/20/1955 0:00	15-067-00407		3023	3018	0	Chase Group	37.5583253	-101.3126929	37.5583469	-101.3131405	FOOTAGES	1955	GAS	Grant
741	42980	1004748264	15	67	410		Hugoton Gas Area	1000148164	Sullivan	4-Jan	Producing	Hugoton Production Co.	1037042789	6	29	S	37	W	4	SE	NW	NW	NW		2440	-2440	SE	2626	GAS	3/13/1952 0:00		3/28/1952 0:00	15-067-00410		3026	0	0	Chase Group	37.5540706	-101.371131	37.5540916	-101.3715783	FOOTAGES	1952	GAS	Grant
742	42981	1004748271	15	67	416		Hugoton Gas Area	1000148164	Shaw	10-Jan	Producing	Hugoton Production Co.	1044201639	6	29	S	37	W	10	NW	SE	SE	SE		-2440	2440	NW	2625	GAS	4/24/1952 0:00		5/7/1952 0:00	15-067-00416		3024	0	0	Chase Group	37.5406201	-101.3541402	37.5406416	-101.3545869	FOOTAGES	1952	GAS	Grant
743	42982	1004748282	15	67	425		Hugoton Gas Area	1000148164	Winger	1	Producing	Hugoton Production Co.	1044201639	6	29	S	37	W	19	NE	SW	SW	SW		-2440	-2380	NE	2651	GAS	6/2/1951 0:00		6/23/1951 0:00	15-067-00425		3120	3120	0	Chase Group	37.5117989	-101.4067709	37.5118204	-101.4072173	FOOTAGES	1951	GAS	Grant
744	42984	1004748146	15	67	181		Hugoton Gas Area	1000148164	Hickok	2	Producing	OSBORNE ET AL	1044201639	6	30	S	35	W	20	NW	SE	SE			-2500	2540	NW	2753	GAS	4/13/1948 0:00			15-067-00181		0	0	2986	Chase Group	37.4243551	-101.1707673	37.4243791	-101.1712106	FOOTAGES		GAS	Grant
745	42985	1004748149	15	67	184		Hugoton Gas Area	1000148164	R. G. Kline	23-Jan	Producing	UNITED PRODUCING CO.	1037042789	6	30	S	35	W	23	NE	E2	E2			-1320	-150	NE	2715	GAS	7/31/1945 0:00		8/24/1945 0:00	15-067-00184		0	0	2888	Chase Group	37.4277584	-101.1077326	37.4277826	-101.1081768	FOOTAGES	1945	GAS	Grant
746	42986	1004748152	15	67	186		Hugoton Gas Area	1000148164	Lawrence	25-Jan	Producing	UNITED PRODUCING CO.	1037042789	6	30	S	35	W	25	SW	E2	E2	E2		1320	2540	SW	2645	GAS	9/5/1948 0:00		9/24/1948 0:00	15-067-00186		0	0	2873	Chase Group	37.4059542	-101.0984494	37.4059784	-101.0988928	FOOTAGES	1948	GAS	Grant
747	42718	1004749018	15	81	418		Hugoton Gas Area	1000148164	Dewell 'A'	1	Recompleted	CITIES SERVICE CO	1027997559	6	29	S	33	W	17	NW	SE	E2			3300	-2740	SE	2790	GAS	7/17/1946 0:00		7/24/1946 0:00	15-081-00418		0	2963	2963	Chase Group	37.5274946	-100.9528771	37.5275191	-100.9533214	FOOTAGES	1946	GAS	Haskell
748	42941	1004748130	15	67	492		Hugoton Gas Area	1000148164	Jerry Brollier	1	Plugged and Abandoned	UNITED PRODUCING CO.	1027996936	6	30	S	35	W	5	SW	NE	NE			2483	-2817	SE	2708	GAS-P&A	1/6/1960 0:00			15-067-00492	5/6/2003 0:00	0	2919	2923	Chase Group	37.4671251	-101.1712292	37.4671488	-101.1716748	FOOTAGES		GAS	Grant
749	42944	1004749270	15	81	268		Hugoton Gas Area	1000148164	Stonestreet	1	Producing	Cities Service Co.	1028004532	6	28	S	34	W	10	NW	SE	SE	SE		2768	-2879	SE	2853	GAS	10/25/1945 0:00		11/4/1945 0:00	15-081-00268		0	0	3050	Chase Group	37.6277844	-101.0266306	37.62781	-101.02708	GPS	1945	GAS	Haskell
750	42987	1004748153	15	67	187		Hugoton Gas Area	1000148164	Julian Dana	1	Recompleted	UNITED PRODUCING	0		30	S	35	W	26	NE	NW	NW			-350	-2340	NE	2583	GAS	7/5/1937 0:00		8/9/1937 0:00	15-067-00187		2945	0	0	Chase Group	37.4159238	-101.1152075	37.415948	-101.1156516	FOOTAGES	1937	GAS	Grant
751	42988	1004748423	15	67	530		Hugoton Gas Area	1000148164	Lora M. Hickok	1	Producing	Western Natural Gas Co.	1044201639	6	28	S	38	W	34	SW	NE	NE	NE		2640	-2640	SE	2565	GAS	4/13/1951 0:00		4/13/1951 0:00	15-067-00530		3102	3097	3100	Chase Group	37.5692913	-101.4620096	37.5693111	-101.4624566	FOOTAGES	1951	GAS	Grant
752	42990	1004749815	15	93	608		Hugoton Gas Area	1000148164	Burden Gas Unit 'B'	1	Producing	STANOLIND OIL & GAS CO	1037042789	6	26	S	38	W	35	NW					3960	-3960	SE	2600	GAS	11/12/1951 0:00		11/12/1951 0:00	15-093-00608		3152	0	0	Chase Group	37.7471102	-101.4496109	37.747126	-101.4500608	FOOTAGES	1951	GAS	Kearny
753	42991	1004749824	15	93	449		Hugoton Gas Area	1000148164	Fletcher 'B'	1	Producing	CITIES SERVICE CO	1028004532	6	24	S	36	W	26	SW	NE	NE	NE		2540	2540	SW	2600	GAS	9/12/1950 0:00		9/12/1950 0:00	15-093-00449		2989	0	0	Chase Group	37.9368481	-101.2402029	37.9368677	-101.2406505	FOOTAGES	1950	GAS	Kearny
754	42992	1004749828	15	93	456		Hugoton Gas Area	1000148164	Moser 'B'	1	Producing	STANOLIND OIL & GAS CO	1037042789	6	24	S	36	W	30	NE	SW	SW	NW		3040	-2390	SE	2598	GAS	7/5/1952 0:00		8/5/1952 0:00	15-093-00456		3098	0	0	Council Grove Group	37.9379926	-101.3121292	37.938011	-101.3125771	FOOTAGES	1952	GAS	Kearny
755	42993	1004749832	15	93	459		Hugoton Gas Area	1000148164	Hedge 'A'	1	Producing	CITIES SERVICE CO	1028004532	6	24	S	36	W	33	NE	SW	SW	SW		-2540	-2540	NE	2600	GAS	3/21/1947 0:00		4/5/1947 0:00	15-093-00459		0	0	3009	Chase Group	37.9226579	-101.2761467	37.9226772	-101.2765948	FOOTAGES	1947	GAS	Kearny
756	42994	1004749833	15	93	461		Hugoton Gas Area	1000148164	Beymer 'A'	1	Plugged and Abandoned	CITIES SERVICE CO	1027997559	6	24	S	36	W	35	SW	NE	NE			2390	-2740	SE	2635	GAS-P&A	8/31/1947 0:00		9/8/1947 0:00	15-093-00461	5/10/1991 0:00	0	0	2996	Chase Group	37.9219285	-101.2403553	37.9219481	-101.2408032	FOOTAGES	1947	GAS	Kearny
757	42995	1004749091	15	81	481		Hugoton Gas Area	1000148164	Avery	1	Producing	NORTHERN PUMP	1028004532	6	30	S	32	W	28	NE	SW	SW	SW		-2490	-2490	NE	2730	GAS	6/19/1952 0:00		8/20/1952 0:00	15-081-00481		2874	2870	0	Chase Group	37.4099384	-100.8243102	37.409962	-100.8247489	FOOTAGES	1952	GAS	Haskell
758	43212	1004752827	15	187	262		Hugoton Gas Area	1000148164	Collingwood-Mcanerney	1	Producing	Stanolind Oil and Gas Co.	1037042789	6	30	S	39	W	32						2640	-2640	SE	2725	GAS	8/20/1944 0:00			15-187-00262		0	3222	3227	Chase Group	37.3957147	-101.6073355	37.3957362	-101.607779	FOOTAGES		GAS	Stanton
759	42723	1004750278	15	93	274		Hugoton Gas Area	1000148164	Campbell	1	Producing	KANSAS NATURAL GAS INC	1028004873	6	25	S	35	W	10	SE	SW	E2	W2		2640	-2640	SE	2995	GAS	10/19/1944 0:00		1/1/1945 0:00	15-093-00274		0	0	3011	Chase Group	37.8940229	-101.1488427	37.894044	-101.14929	FOOTAGES	1945	GAS	Kearny
760	42724	1004750283	15	93	279		Hugoton Gas Area	1000148164	Tate Estate Unit 'B'	1	Producing	MAGNOLIA PETROLEUM CO	1044201639	6	25	S	35	W	16	SE	NW	NW			2640	-2640	SE	2709	GAS	4/28/1948 0:00		5/5/1948 0:00	15-093-00279		2990	0	2990	Chase Group	37.8794342	-101.1671805	37.8794548	-101.1676281	FOOTAGES	1948	GAS	Kearny
761	42725	1004750295	15	93	289		Hugoton Gas Area	1000148164	Tate-White Unit	1	Producing	MAGNOLIA PETROLEUM CORP	1044201639	6	25	S	35	W	27	SE	NW	NW			2310	-2310	SE	2750	GAS	5/23/1949 0:00		5/23/1949 0:00	15-093-00289		3004	0	3002	Chase Group	37.8495491	-101.1480637	37.84957	-101.1485115	FOOTAGES	1949	GAS	Kearny
762	42726	1004750299	15	93	293		Hugoton Gas Area	1000148164	Campbell	15-31	Producing	FIN-KER OIL & GAS PRODUCT	1044201639	6	25	S	35	W	31	NW	SE	N2			-1390	2046	NW	2765	GAS	9/9/1946 0:00		3/12/1947 0:00	15-093-00293		3028	0	3025	Chase Group	37.8389902	-101.2056685	37.8390102	-101.2061168	FOOTAGES	1947	GAS	Kearny
763	42727	1004750302	15	93	298		Hugoton Gas Area	1000148164	White Heirs 'B'	1	Producing	MAGNOLIA PETROLEUM CO	1044201639	6	25	S	35	W	35						2640	-2640	SE	2838	GAS	5/11/1948 0:00			15-093-00298		0	0	3028	Chase Group	37.8359847	-101.1316834	37.8360058	-101.1321312	FOOTAGES		GAS	Kearny
764	42728	1004750305	15	93	300		Hugoton Gas Area	1000148164	Mccue	1-Jan	Producing	FIN-KER OIL & GAS PRODUCT	1044201639	6	25	S	36	W	1	SE	NW	NW			2529	-2540	SE	2690	GAS	7/10/1944 0:00		8/4/1944 0:00	15-093-00300		0	0	2994	Chase Group	37.9078779	-101.2214574	37.9078976	-101.2219053	FOOTAGES	1944	GAS	Kearny
765	42729	1004749231	15	81	233		Hugoton Gas Area	1000148164	Trimpa	1	Producing	HELMERICH & PAYNE	1044653362	6	28	S	33	W	28	SE					1293	-1239	SE	2978	GAS	1/29/1936 0:00		8/31/1945 0:00	15-081-00233		0	0	2966	Chase Group	37.5803042	-100.9294349	37.58033	-100.92988	GPS	1945	GAS	Haskell
766	42730	1004749240	15	81	241		Hugoton Gas Area	1000148164	Elliot Gas Unit 'C'	1	Producing	STANOLIND OIL & GAS CO	1037042789	6	28	S	33	W	36	SE	NW	NW			2640	-2640	SE	2727	GAS	4/30/1955 0:00		6/1/1955 0:00	15-081-00241		2947	0	2944	Chase Group	37.5695217	-100.8793473	37.569546	-100.8797891	FOOTAGES	1955	GAS	Haskell
767	42731	1004749243	15	81	243		Hugoton Gas Area	1000148164	Lucas	1	Plugged and Abandoned	NORTHERN NATURAL GAS	1027997320	6	28	S	34	W	2	NE	SW	SW	SW		-2440	-2440	NE	2839	GAS-P&A	5/12/1948 0:00		5/26/1948 0:00	15-081-00243	8/23/1995 0:00	0	3064	3067	Chase Group	37.6426076	-101.0069651	37.6426317	-101.0074117	FOOTAGES	1948	GAS	Haskell
768	42945	1004750876	15	129	417		Hugoton Gas Area	1000148164	Stanford 'A'	1	Producing	CITIES SERVICE CO	1028004532	6	34	S	41	W	26	SE	NW	NW	NW		2540	-2540	SE	2430	GAS	2/11/1952 0:00		2/16/1952 0:00	15-129-00417		0	0	3405	Chase Group	37.0613993	-101.7447758	37.0614241	-101.7452162	FOOTAGES	1952	GAS	Morton
769	42946	1004750877	15	129	438		Interstate	1000149952	Roll 'A'	1	Plugged and Abandoned	Anadarko Production Co.	1027996661	6	34	S	43	W	22	SW	SE	SE	E2		330	2512	SW	1250	GAS-P&A	11/11/1965 0:00		12/9/1965 0:00	15-129-00438	1/5/2011 0:00	3475	3447	0	Red Cave Sandstone	37.069396	-101.9809292	37.06942	-101.98138	GPS	1965	GAS	Morton
770	42947	1004750878	15	129	439		Greenwood Gas Area	1000149950	Linscott	Feb-33	Plugged and Abandoned	Panhandle Eastern Pipeline Co.	1027996661	6	34	S	43	W	33	SW					-3960	1297	NW	2960	GAS-P&A	6/25/1958 0:00		6/30/1958 0:00	15-129-00439	6/20/2000 0:00	3553	3547	0	Shawnee Group	37.0429622	-102.0029625	37.0429847	-102.003411	FOOTAGES	1958	GAS	Morton
771	42950	1004749566	15	93	280		Hugoton Gas Area	1000148164	Tate	2	Producing	FIN/KER OIL & GAS	1044201639	6	25	S	35	W	15	S2	N2	N2			1990	-2640	SE	2740	GAS	7/17/1946 0:00		12/4/1946 0:00	15-093-00280		2984	0	2985	Chase Group	37.8777864	-101.1490319	37.8778074	-101.1494793	FOOTAGES	1946	GAS	Kearny
772	42951	1004749577	15	93	329		Hugoton Gas Area	1000148164	Beaty, May, 'E'	1	Producing	Stanolind Oil and Gas Co.	1037042789	6	25	S	38	W	20	NE	SW	SW	SW		-2490	-2490	NE	2555	GAS	2/11/1953 0:00		2/24/1953 0:00	15-093-00329		0	3170	3174	Chase Group	37.864106	-101.5134996	37.8641213	-101.5139483	FOOTAGES	1953	GAS	Kearny
773	42952	1004749590	15	93	353		Hugoton Gas Area	1000148164	Wells Trust	1	Producing	KANSAS NEBRASKA NATURAL	1044201639	6	24	S	38	W	6	SE					1320	-1320	SE	2608	GAS	4/28/1957 0:00		6/7/1957 0:00	15-093-00353		3320	0	0	Chase Group	37.9913021	-101.5275166	37.9913173	-101.5279643	FOOTAGES	1957	GAS	Kearny
774	42370	1005430669	15	55	677		Hugoton Gas Area	1000148164	Ward	1	Producing	Nate Appleman	1028004873	6	26	S	32	W	34	NW	SE	SE			2843	-2759	SE	2856	GAS	3/22/1953 0:00		3/22/1953 0:00	15-055-00677		2860	0	0	Chase Group	37.74445	-100.80758	37.7444713	-100.8080175	GPS	1953	GAS	Finney
775	42377	1005430928	15	81	0		Pleasant Prairie	1000148181	Jones	0-24		White Eagle Oil Co.	0	6	27	S	34	W	8	NW	NE	NE			0	0		0	OTHER			7/27/1956 0:00			2979	0	0		37.7211585	-101.0633575	37.721181	-101.0638049	QUARTER_CALLS	1956		Haskell
776	42378	1005430969	15	81	346		Hugoton Gas Area	1000148164	E. Hawes Unit	1	Inactive Well	National Associated Petroleum Co.	1044653362	6	27	S	33	W	35	SE	NW	NW			2540	-2540	SE	2798	GAS	11/22/1950 0:00		11/22/1950 0:00	15-081-00346		2948	2938	2948	Chase Group	37.65572	-100.89661	37.6557426	-100.8970486	GPS	1950	GAS	Haskell
777	42382	1004747744	15	67	361		Hugoton Gas Area	1000148164	Waechter Gas Unit 'D'	1	Producing	STANOLIND OIL & GAS CO	1037042789	6	27	S	38	W	12	NE	SW	SW	SW		-2490	-2490	NE	2579	GAS	3/3/1948 0:00		4/23/1948 0:00	15-067-00361		0	3081	3084	Chase Group	37.7149297	-101.4258241	37.7149465	-101.4262735	FOOTAGES	1948	GAS	Grant
778	43025	1004748284	15	67	426		Hugoton Gas Area	1000148164	Gano	1	Producing	Hugoton Production Co.	1044201639	6	29	S	37	W	20	NW	SE	SE	SE		-2440	2440	NW	2625	GAS	8/1/1951 0:00		8/15/1951 0:00	15-067-00426		3099	0	0	Chase Group	37.5117287	-101.3901545	37.5117504	-101.3906005	FOOTAGES	1951	GAS	Grant
779	43026	1004748289	15	67	431		Hugoton Gas Area	1000148164	Carter	24-Jan	Producing	Hugoton Production Co.	1044201639	6	29	S	37	W	24	NE	SE	E2	E2		-1960	-299	NE	2635	GAS	5/1/1952 0:00		5/14/1952 0:00	15-067-00431		2998	0	0	Chase Group	37.5131854	-101.3086857	37.513208	-101.3091326	FOOTAGES	1952	GAS	Grant
780	43027	1004748294	15	67	272		Hugoton Gas Area	1000148164	Jones 'F'	1	Producing	Columbian Fuel Corp.	1028004532	6	27	S	35	W	1	SW					1320	1320	SW	2740	GAS	7/25/1949 0:00		10/12/1949 0:00	15-067-00272		0	0	3005	Chase Group	37.7254874	-101.1031209	37.7255091	-101.1035688	FOOTAGES	1949	GAS	Grant
781	43028	1004748295	15	67	273		Hugoton Gas Area	1000148164	Shawver	1	Producing	Kansas Oil and Gas Co.	1037042789	6	27	S	35	W	2	NE					-1320	-1320	NE	2835	GAS	10/27/1948 0:00		11/20/1948 0:00	15-067-00273		0	0	3022	Chase Group	37.7327034	-101.1121343	37.7327249	-101.1125825	FOOTAGES	1948	GAS	Grant
782	43029	1004748317	15	67	295		Hugoton Gas Area	1000148164	Baughman 'T'	1	Producing	Columbian Fuel Corp.	1028004532	6	27	S	35	W	24	SW	NE	NE	NE		2540	2540	SW	2800	GAS	3/23/1950 0:00		4/5/1950 0:00	15-067-00295		3048	0	0	Chase Group	37.6851894	-101.0992734	37.6852115	-101.0997209	FOOTAGES	1950	GAS	Grant
783	42763	1004749021	15	81	420		Hugoton Gas Area	1000148164	Elliott	19-Jan	Producing	UNITED PRODUCTION CO.	1044201639	6	29	S	33	W	19	SW	NE	NE	NE		2540	2540	SW	2740	GAS	9/17/1944 0:00		10/3/1944 0:00	15-081-00420		2970	2970	2958	Chase Group	37.5110545	-100.9712671	37.511079	-100.9717123	FOOTAGES	1944	GAS	Haskell
784	42764	1004747858	15	67	534		Hugoton Gas Area	1000148164	Hand	1	Producing	Northern Natural Gas Producing Co.	1044201639	6	28	S	37	W	2	NE	SW	SW	SW		2819	-2453	SE	2662	GAS	5/15/1950 0:00		7/12/1950 0:00	15-067-00534		3084	0	0	Chase Group	37.6423688	-101.3352994	37.64239	-101.33575	GPS	1950	GAS	Grant
785	42383	1004747748	15	67	366		Hugoton Gas Area	1000148164	Waldie Gas Unit	1	Producing	STANOLIND OIL & GAS CO	1037042789	6	27	S	38	W	17	SW	SW	NE	NE		1250	1250	SW	2561	GAS	10/24/1951 0:00		12/14/1951 0:00	15-067-00366		3121	0	0	Chase Group	37.6962933	-101.5041415	37.6963095	-101.5045899	FOOTAGES	1951	GAS	Grant
786	42384	1004747752	15	67	374		Hugoton Gas Area	1000148164	John H. Baughman	1	Producing	WESTERN NATURAL GAS, INC.	1037042789	6	27	S	38	W	25	SW	NE	NE			2453	-2651	SE	2599	GAS	6/30/1949 0:00		8/12/1949 0:00	15-067-00374		3082	3082	3093	Chase Group	37.670341	-101.4261096	37.67036	-101.42656	GPS	1949	GAS	Grant
787	42385	1004747757	15	67	380		Hugoton Gas Area	1000148164	George M. Coffey	1	Producing	WESTERN NATURAL GAS INC	1037042789	6	27	S	38	W	32	NW	S2	S2			-2490	1390	NW	2552	GAS	9/11/1949 0:00		8/12/1950 0:00	15-067-00380		3130	3126	0	Chase Group	37.6569606	-101.5034683	37.6569779	-101.5039162	FOOTAGES	1950	GAS	Grant
788	42386	1004747759	15	67	386		Hugoton Gas Area	1000148164	Goering Brothers	1	Producing	Columbian Fuel Corp.	1028004532	6	28	S	35	W	25	SW	NE	NE	NE		2540	2540	SW	2820	GAS	2/24/1948 0:00		4/30/1948 0:00	15-067-00386		0	0	3029	Chase Group	37.5833007	-101.0991638	37.583324	-101.0996107	FOOTAGES	1948	GAS	Grant
789	42390	1004747934	15	67	70		Hugoton Gas Area	1000148164	King 'B'	1	Producing	COLUMBIAN FUEL	1028004532	6	29	S	35	W	16	SW	NE	NE	NE		2540	2540	SW	2772	GAS	5/23/1945 0:00		7/24/1945 0:00	15-067-00070		0	0	3030	Chase Group	37.5252715	-101.1533885	37.525295	-101.1538351	FOOTAGES	1945	GAS	Grant
790	42391	1004747979	15	67	194		Hugoton Gas Area	1000148164	John Mickey	1	Producing	MAGNOLIA PETROLEUM COMPANY	1044201639	6	30	S	35	W	33	SE	NW	W2			1998	-2269	SE	2700	GAS	9/10/1948 0:00		9/19/1948 0:00	15-067-00194		0	2876	2881	Chase Group	37.393335	-101.1515149	37.39336	-101.15196	GPS	1948	GAS	Grant
791	42392	1004747982	15	67	197		Hugoton Gas Area	1000148164	Kuhn 'C'	1	Producing	MAGNOLIA PETROLEUM COMPAN	1044201639	6	30	S	35	W	35	SE	NW	NW			2310	-2310	SE	2690	GAS	9/16/1949 0:00		10/19/1949 0:00	15-067-00197		0	0	2911	Chase Group	37.3941874	-101.1151924	37.3942114	-101.1156359	FOOTAGES	1949	GAS	Grant
792	42394	1004751797	15	129	44842		Greenwood Gas Area	1000149950	Government 'A'	3		J.M. Huber Corp.	0	6	34	S	43	W	3	SW	NE				0	0		4389	OIL	7/13/1957 0:00			15-129-44842		3593	0	0		37.117585	-101.9827018	37.1176073	-101.98315	QUARTER_CALLS		OIL	Morton
793	43030	1004748973	15	81	281		Eubank	1000148974	Lucas	1	Plugged and Abandoned	W.J. COPPINGER	1027997137	6	28	S	34	W	22	SW	SE			C	660	-3300	SE	5685	OIL-P&A	7/7/1963 0:00		7/24/1963 0:00	15-081-00281	3/11/1985 0:00	3029	0	0	Chst Sd	37.5928926	-101.0283161	37.5929166	-101.0287629	FOOTAGES	1963	OIL	Haskell
794	43031	1004748977	15	81	249		Hugoton Gas Area	1000148164	Eubank 'B'	1	Producing	CITIES SERVICE CO	1028004532	6	28	S	34	W	23	SW	NE	E2			2346	-3294	SE	2834	GAS	7/30/1945 0:00		8/8/1945 0:00	15-081-00249		0	2996	2996	Chase Group	37.5975399	-101.0100697	37.597564	-101.0105162	FOOTAGES	1945	GAS	Haskell
795	43032	1004750266	15	93	387		Hugoton Gas Area	1000148164	Baumgardner	1	Plugged and Abandoned	WOOD OIL COMPANY	1027997361	6	24	S	38	W	36	N2	S2	S2	S2		-2640	-2640	NE	2670	GAS-P&A	7/5/1947 0:00		8/20/1947 0:00	15-093-00387	8/7/2001 0:00	0	0	3188	Chase Group	37.922393	-101.4405548	37.9224097	-101.441003	FOOTAGES	1947	GAS	Kearny
796	43033	1004750268	15	93	265		Hugoton Gas Area	1000148164	Kriete	2	Producing	FIN-KER	1044201639	6	25	S	35	W	2	S2	N2	N2			2140	-2640	SE	2760	GAS	5/15/1946 0:00		9/24/1946 0:00	15-093-00265		2986	0	2989	Chase Group	37.9073283	-101.1301741	37.9073499	-101.130621	FOOTAGES	1946	GAS	Kearny
797	43038	1004749095	15	81	483		Hugoton Gas Area	1000148164	Lemon 'D'	1	Producing	Warren Petroleum Co.	1037042789	6	30	S	32	W	31	NW	SE				-1980	1980	NW	2712	GAS	4/25/1948 0:00		5/26/1948 0:00	15-081-00483		0	0	2899	Chase Group	37.39672	-100.86378	37.3967422	-100.8642179	GPS	1948	GAS	Haskell
798	43039	1004749098	15	81	486		Hugoton Gas Area	1000148164	Stevens	1	Producing	KANSAS NATURAL GAS COMPAN	1028004873	6	30	S	32	W	34	NW	SE	SE			2726	-2718	SE	2710	GAS	1/25/1952 0:00		2/2/1952 0:00	15-081-00486		2862	2860	0	Chase Group	37.3952666	-100.8070206	37.39529	-100.80746	GPS	1952	GAS	Haskell
799	43040	1004749101	15	81	490		Hugoton Gas Area	1000148164	Becker	1	Plugged and Abandoned	PANHANDLE EASTERN	1037042789	6	30	S	33	W	2	SE	NW	NW	NW		2540	-2540	SE	2810	GAS-P&A	6/18/1949 0:00		7/5/1949 0:00	15-081-00490	8/26/2015 0:00	2938	0	0	Chase Group	37.4674101	-100.8975826	37.4674343	-100.8980245	FOOTAGES	1949	GAS	Haskell
800	43041	1004749103	15	81	491		Hugoton Gas Area	1000148164	Ellis #2 Unit	1	Plugged and Abandoned	PANHANDLE EASTERN PIPELINE	1028004950	6	30	S	33	W	3	NE	SW	SW	SW		2738	-2539	SE	2756	GAS-P&A	8/30/1949 0:00		9/14/1949 0:00	15-081-00491	1/9/2015 0:00	0	2959	2959	Chase Group	37.4679833	-100.9157238	37.46801	-100.91617	GPS	1949	GAS	Haskell
801	43042	1004749130	15	81	501		Hugoton Gas Area	1000148164	Lower	1	Producing	PANHANDLE EASTERN PIPELINE	1044201639	6	30	S	33	W	11	SE	NW	NW	NW		2540	-2540	SE	2754	GAS	9/9/1949 0:00		9/24/1949 0:00	15-081-00501		2938	0	0	Chase Group	37.4527181	-100.8975732	37.4527421	-100.8980149	FOOTAGES	1949	GAS	Haskell
802	42549	1004747688	15	67	243		Hugoton Gas Area	1000148164	P. Baughman	1	Producing	COLUMBIAN FUEL CORP	1028004532	6	27	S	36	W	24	SW	NE	NE	NE		2540	2540	SW	2800	GAS	3/31/1947 0:00		4/17/1947 0:00	15-067-00243		0	0	3114	Chase Group	37.6849671	-101.2078697	37.6849874	-101.2083184	FOOTAGES	1947	GAS	Grant
803	42550	1004747691	15	67	247		Hugoton Gas Area	1000148164	Tate 'A'	1	Producing	COLUMBIAN FUEL CORP	1028004532	6	27	S	36	W	4	NE	SW	SW	SW		2740	-2540	SE	2695	GAS	7/6/1949 0:00		7/18/1949 0:00	15-067-00247		0	0	3111	Chase Group	37.7291957	-101.2619639	37.7292143	-101.262414	FOOTAGES	1949	GAS	Grant
804	42551	1004747694	15	67	253		Hugoton Gas Area	1000148164	O. Hoffman	1	Producing	COLUMBIAN FUEL CORP	1028004532	6	27	S	36	W	10	SE	NW	NW	NW		2540	-2540	SE	2700	GAS	4/28/1950 0:00		5/22/1950 0:00	15-067-00253		3105	0	0	Chase Group	37.713932	-101.2435875	37.7139512	-101.2440372	FOOTAGES	1950	GAS	Grant
805	42552	1004747697	15	67	257		Hugoton Gas Area	1000148164	Hoffman 'N'	1	Producing	Columbian Fuel Corp.	1028004532	6	27	S	36	W	14	SE	NW	NW	NW		2540	-2540	SE	2713	GAS	7/15/1949 0:00		7/29/1949 0:00	15-067-00257		0	0	3094	Council Grove Group	37.6995171	-101.2253472	37.6995369	-101.2257965	FOOTAGES	1949	GAS	Grant
806	42553	1004747699	15	67	259		Hugoton Gas Area	1000148164	Lizzie Hoffman	1	Producing	COLUMBIAN FUEL CORP	1028004532	6	27	S	36	W	16	SE	NW	NW	NW		2540	-2540	SE	2696	GAS	4/27/1948 0:00		5/13/1948 0:00	15-067-00259		0	0	3126	Council Grove Group	37.6995387	-101.2618052	37.6995579	-101.2622549	FOOTAGES	1948	GAS	Grant
807	42554	1004748989	15	81	251		Hugoton Gas Area	1000148164	Lemon 'B'	1	Recompleted	Cities Service Oil Co.	1027997559	6	28	S	34	W	25	NW	SE	E2	E2		3300	-2740	SE	2850	GAS	7/25/1945 0:00		10/30/1945 0:00	15-081-00251		0	2988	0	Chase Group	37.5857599	-100.9898793	37.5857842	-100.9903252	FOOTAGES	1945	GAS	Haskell
808	42556	1004747937	15	67	73		Hugoton Gas Area	1000148164	C. N. King	3	Producing	United Producing Co.	1044201639	6	29	S	35	W	19	NW	SE	SE	SE		-2540	2540	NW	2720	GAS	2/28/1945 0:00		4/3/1945 0:00	15-067-00073		0	3026	3030	Chase Group	37.5113276	-101.1895114	37.5113512	-101.1899581	FOOTAGES	1945	GAS	Grant
809	42557	1004747940	15	67	76		Hugoton Gas Area	1000148164	Roy King	1	Producing	United Producing Co.	1044201639	6	29	S	35	W	22	SW	NE	NE	NE		2533	-2714	SE	2728	GAS	6/5/1940 0:00		7/10/1940 0:00	15-067-00076		0	3020	0	Chase Group	37.5107921	-101.1350325	37.510816	-101.1354793	FOOTAGES	1940	GAS	Grant
810	42558	1004747947	15	67	81		Hugoton Gas Area	1000148164	E. A. Stuart	1	Producing	United Producing Co.	1044201639	6	29	S	35	W	27	SE	NW	NW			2540	2540	SW	2737	GAS	5/21/1940 0:00		12/1/1962 0:00	15-067-00081		0	3018	3022	Chase Group	37.4963666	-101.1349149	37.4963905	-101.1353611	FOOTAGES	1962	GAS	Grant
811	42560	1004749335	15	81	567		Eubank	1000148974	E. M. Gregg	2	Recompleted	United Producing Co.	1027997687	6	29	S	34	W	4	NE	NW				-660	-1980	NE	5689	OIL	8/25/1959 0:00		10/16/1959 0:00	15-081-00567		3014	3004	3012		37.5602444	-101.0421167	37.5602686	-101.0425632	FOOTAGES	1959	OIL	Haskell
812	42561	1004749345	15	81	138		Hugoton Gas Area	1000148164	D. F. Collingwood	8-Feb	Producing	UNITED PRODUCING CO	1044201639	6	29	S	34	W	8	NW	SE	SE			2760	-2825	SE	2750	GAS	7/28/1944 0:00			15-081-00138		0	0	3004	Chase Group	37.5405752	-101.0630513	37.5406	-101.0635	GPS		GAS	Haskell
813	42765	1004747860	15	67	536		Hugoton Gas Area	1000148164	Moore Gas Unit 'C'	1	Producing	Stanolind Oil and Gas Co.	1037042789	6	28	S	37	W	4	NE	SW	SW	SW		2740	-2540	SE	2620	GAS	2/17/1948 0:00			15-067-00536		0	3079	3082	Chase Group	37.6420917	-101.3721374	37.6421108	-101.3725859	FOOTAGES		GAS	Grant
814	42766	1004747864	15	67	539		Hugoton Gas Area	1000148164	Gall 'A'	1	Producing	Panhandle Eastern Pipeline Co.	1028004532	6	28	S	37	W	8	SE	NW	NW			2468	-2509	SE	2671	GAS	12/4/1944 0:00		3/3/1945 0:00	15-067-00539		0	0	3075	Chase Group	37.6268697	-101.39003	37.62689	-101.39048	GPS	1945	GAS	Grant
815	42767	1004747904	15	67	134		Hugoton Gas Area	1000148164	V. Wilks	1	Producing	Columbian Fuel Corp.	1028004532	6	28	S	35	W	32	SW	NE	NE	NE		2540	2540	SW	2786	GAS	9/21/1945 0:00		10/1/1945 0:00	15-067-00134		0	0	3053	Chase Group	37.5689653	-101.1723064	37.568988	-101.1727536	FOOTAGES	1945	GAS	Grant
816	42768	1004747906	15	67	136		Hugoton Gas Area	1000148164	Fry Brothers 'A'	1	Producing	Columbian Fuel Corp.	1028004532	6	28	S	35	W	34	SE	NW	NW	NW		2540	-2540	SE	2784	GAS	10/7/1945 0:00		11/12/1945 0:00	15-067-00136		0	0	3024	Chase Group	37.5689569	-101.1350429	37.56898	-101.1354902	FOOTAGES	1945	GAS	Grant
817	42769	1004747921	15	67	58		Hugoton Gas Area	1000148164	G. F. Jordan	1	Producing	Columbian Fuel Corp.	1028004532	6	29	S	35	W	4	SW	NE	NE	NE		2540	2540	SW	2771	GAS	9/26/1945 0:00		11/2/1945 0:00	15-067-00058		0	0	3036	Chase Group	37.5543179	-101.1537839	37.5543409	-101.1542307	FOOTAGES	1945	GAS	Grant
818	42770	1004748108	15	67	564		Hugoton Gas Area	1000148164	Turbush	1	Producing	Hugoton Production Co.	1037042789	6	28	S	37	W	32	NW	SE	S2			-2440	1900	NW	2611	GAS	5/10/1951 0:00		5/31/1951 0:00	15-067-00564		3055	0	0	Chase Group	37.5698435	-101.3926834	37.569864	-101.3931304	FOOTAGES	1951	GAS	Grant
819	42771	1004748112	15	67	568		Hugoton Gas Area	1000148164	Stubbs 'A'	1	Producing	Columbian Fuel Corp.	1028004532	6	28	S	37	W	36	SW					1320	1320	SW	2620	GAS	4/10/1950 0:00		4/24/1950 0:00	15-067-00568		2996	2996	0	Chase Group	37.5655107	-101.3218551	37.5655321	-101.3223024	FOOTAGES	1950	GAS	Grant
820	42772	1004748126	15	67	490		Hugoton Gas Area	1000148164	Mccabe	3-Jan	Producing	UNITED PRODUCING CO.	1037042789	6	30	S	35	W	3	NE	SW	SW	SW		-2540	-2540	NE	2720	GAS	1/9/1945 0:00		2/18/1945 0:00	15-067-00490		0	0	2961	Chase Group	37.4677774	-101.1339304	37.4678016	-101.134376	FOOTAGES	1945	GAS	Grant
821	42773	1004748128	15	67	491		Hugoton Gas Area	1000148164	Hockett Everett	4-Jan	Producing	UNITED PRODUCING CO.	1037042789	6	30	S	35	W	4	SE	NW	NW	NW		2540	-2540	SE	2640	GAS	4/1/1945 0:00		4/30/1945 0:00	15-067-00491		0	0	2884	Chase Group	37.4673794	-101.1521429	37.4674032	-101.1525885	FOOTAGES	1945	GAS	Grant
822	42774	1004748203	15	67	239		Hugoton Gas Area	1000148164	Wilbur Kennett	1	Producing	MAGNOLIA PETROELUM COMPAN	1044201639	6	27	S	36	W	20	SE					1320	-1320	SE	2720	GAS	9/10/1949 0:00		9/19/1949 0:00	15-067-00239		3105	0	3103	Council Grove Group	37.6817211	-101.2759113	37.6817405	-101.2763606	FOOTAGES	1949	GAS	Grant
823	42775	1004749257	15	81	261		Hugoton Gas Area	1000148164	Taton	1	Producing	STANOLIND OIL & GAS CO	1044201639	6	28	S	34	W	6	NE	SW	SW	SW		2797	-2622	SE	2860	GAS	11/15/1950 0:00		11/23/1950 0:00	15-081-00261		3088	3085	0	Chase Group	37.6422556	-101.0805289	37.64228	-101.08098	GPS	1950	GAS	Haskell
824	42406	1004748474	15	67	484		Hugoton Gas Area	1000148164	Brasfield	1	Producing	Stanolind Oil and Gas Co.	1037042789	6	29	S	38	W	34	NE	SW	SW	SW		2746	-2534	SE	2541	GAS	11/20/1947 0:00		11/29/1947 0:00	15-067-00484		0	3067	3070	Chase Group	37.4826676	-101.4614543	37.4826889	-101.4618995	FOOTAGES	1947	GAS	Grant
825	42407	1004751964	15	175	296		Hugoton Gas Area	1000148164	Hoffman 'E'	1	Recompleted	Cities Service Oil Co.	1028004532	6	32	S	34	W	12	SE	NW	NW			2440	-2540	SE	2730	GAS	4/12/1947 0:00		4/29/1947 0:00	15-175-00296		0	2777	2778	Chase Group	37.2784019	-100.9674656	37.2784256	-100.9679077	FOOTAGES	1947	GAS	Seward
826	43043	1004749136	15	81	506		Hugoton Gas Area	1000148164	Hague	1	Plugged and Abandoned	STANOLIND OIL & GAS CO	1037042789	6	30	S	33	W	16	NE	SW	SW	SW		2827	-2524	SE	2780	GAS-P&A	2/5/1953 0:00		3/6/1953 0:00	15-081-00506	4/17/2019 0:00	2957	0	0	Chase Group	37.4391153	-100.9337737	37.43914	-100.93422	GPS	1953	GAS	Haskell
827	43044	1004749154	15	81	328		Hugoton Gas Area	1000148164	Atkins 'E'	1	Producing	CITIES SERVICE CO	1028004532	6	27	S	33	W	16	SW	NE	NE	NE		2540	2540	SW	2785	GAS	11/26/1949 0:00		12/2/1949 0:00	15-081-00328		2943	2940	0	Chase Group	37.700166	-100.9343825	37.7001898	-100.9348268	FOOTAGES	1949	GAS	Haskell
828	43046	1004747969	15	67	97		Hugoton Gas Area	1000148164	Addie Bass	1	Producing	Columbian Fuel Corp.	1028004532	6	29	S	36	W	7	SE					1350	-1350	SE	2723	GAS	8/28/1937 0:00		9/26/1937 0:00	15-067-00097		0	0	3040	Chase Group	37.5365644	-101.294223	37.5365866	-101.2946703	FOOTAGES	1937	GAS	Grant
829	43047	1004747974	15	67	102		Hugoton Gas Area	1000148164	Cantrell	1	Producing	Columbian Fuel Corp.	1028004532	6	29	S	36	W	12	NE	SW	SW	SW		2740	-2540	SE	2726	GAS	5/14/1947 0:00		7/5/1947 0:00	15-067-00102		0	0	3039	Chase Group	37.5402416	-101.207323	37.5402645	-101.2077704	FOOTAGES	1947	GAS	Grant
830	43048	1004747975	15	67	103		Hugoton Gas Area	1000148164	Deyoe 'A'	1	Producing	Columbian Fuel Corp.	1028004532	6	29	S	36	W	13	NW	SE	SE			-2540	2540	NW	2716	GAS	9/9/1945 0:00		10/10/1945 0:00	15-067-00103		0	0	3015	Chase Group	37.5257365	-101.2078726	37.5257597	-101.2083195	FOOTAGES	1945	GAS	Grant
831	43051	1036806735	15	175	21993	1	Salley	1000151632	Tucker 'D'	1	Producing		1028004532	6	34	S	33	W	18	NE	SE				-1980	-660	NE	6723	GAS	1/5/2007 0:00		1/5/2007 0:00	15-175-21993-0001		2894	2883	0		37.0923461	-100.9423203	37.0923712	-100.9427636	FOOTAGES	2007	GAS	Seward
832	42562	1004749356	15	81	144		Hugoton Gas Area	1000148164	Hungate	13-Jan	Producing	UNITED PRODUCING CO	1044201639	6	29	S	34	W	13	NE	SW	SW			-2540	-2540	NE	2740	GAS	9/8/1944 0:00		9/26/1944 0:00	15-081-00144		0	0	2958	Chase Group	37.526167	-100.9889649	37.5261917	-100.9894105	FOOTAGES	1944	GAS	Haskell
833	42563	1004749357	15	81	145		Hugoton Gas Area	1000148164	Yuncker	14-Jan	Plugged and Abandoned	UNITED PRODUCING CO	1027996936	6	29	S	34	W	14	NW	SE	SE	SE		-2440	2540	NW	2740	GAS-P&A	12/16/1944 0:00		1/15/1945 0:00	15-081-00145	11/11/2011 0:00	0	2959	2960	Chase Group	37.5263555	-101.0078717	37.5263802	-101.0083176	FOOTAGES	1945	GAS	Haskell
834	42564	1004749365	15	81	546		Hugoton Gas Area	1000148164	Stevens	1	Producing	DERBY OIL & KUHN BROTHERS	1028004532	6	30	S	34	W	17	SE	NW	NW			2341	-2298	SE	2732	GAS	7/15/1945 0:00		8/8/1945 0:00	15-081-00546		0	0	2980	Chase Group	37.4377531	-101.0605929	37.43778	-101.06104	GPS	1945	GAS	Haskell
835	42566	1004749605	15	93	414		Hugoton Gas Area	1000148164	Nuss (Dyckman) Gas Unit 'A'	1	Producing	STANOLIND OIL & GAS CO	1037042789	6	24	S	35	W	26	SW	NE	NE			2640	-2640	SE	2662	GAS	5/11/1951 0:00		5/11/1951 0:00	15-093-00414		2951	0	0	Council Grove Group	37.9376923	-101.1299258	37.9377139	-101.1303723	FOOTAGES	1951	GAS	Kearny
836	42567	1004749620	15	93	574		Hugoton Gas Area	1000148164	Mckinney Gas Unit	1	Producing	Stanolind Oil and Gas Co.	1044201639	6	26	S	38	W	1	SE	NW	SW	NW		-3418	-2630	NE	2615	GAS	10/3/1952 0:00		10/21/1952 0:00	15-093-00574		3160	0	0	Chase Group	37.8187405	-101.4265687	37.8187571	-101.4270179	FOOTAGES	1952	GAS	Kearny
837	42568	1004749622	15	93	584		Hugoton Gas Area	1000148164	Barben Gas Unit	1		STANOLIND OIL & GAS CO	0	6	26	S	38	W	11					C	2640	-2640	SE	2645	GAS	4/23/1947 0:00			15-093-00584		3195	0	0	Chase Group	37.8018047	-101.4448647	37.8018205	-101.445314	FOOTAGES		GAS	Kearny
838	42569	1004749629	15	93	647		Hugoton Gas Area	1000148164	R. L. Green Unit	1	Producing	Black-Marshall Oil Co.	1037042789	6	24	S	37	W	13	NE	SW	SW	SE		2740	-2240	SE	2765	GAS	2/10/1947 0:00		2/25/1947 0:00	15-093-00647		0	0	3225	Chase Group	37.9661501	-101.3294138	37.9661684	-101.3298614	FOOTAGES	1947	GAS	Kearny
839	42410	1004749942	15	93	611		Hugoton Gas Area	1000148164	Jury 'A'	1	Producing	NORTHERN NATURAL GAS PROD	1044201639	6	26	S	37	W	32	SW	NE	NE			2310	-2970	SE	2650	GAS	3/21/1957 0:00			15-093-00611		3071	3070	3070	Chase Group	37.7424928	-101.3920473	37.7425095	-101.3924971	FOOTAGES		GAS	Kearny
840	42411	1004749946	15	93	573		Hugoton Gas Area	1000148164	Broadhurst	3	Producing	NORTHERN NATURAL GAS PROD	1044201639	6	26	S	37	W	36	NW	SE	SE	SE		2840	-2840	SE	2680	GAS	8/10/1950 0:00		10/18/1950 0:00	15-093-00573		3082	0	0	Chase Group	37.7439035	-101.3185394	37.7439211	-101.3189894	FOOTAGES	1950	GAS	Kearny
841	42412	1004749947	15	93	672		Hugoton Gas Area	1000148164	Thorpe 'B'	1	Producing	STANOLIND OIL AND GAS CO	1044201639	6	24	S	37	W	34	NE	SW				-2490	-2490	NE	2770	GAS	5/15/1951 0:00		6/7/1951 0:00	15-093-00672		3258	3254	3257	Chase Group	37.9228191	-101.3670292	37.9228369	-101.3674774	FOOTAGES	1951	GAS	Kearny
842	43063	1004749919	15	93	549		Hugoton Gas Area	1000148164	Hillyard	1	Producing	HELMERICH & PAYNE INCORPO	1044653362	6	26	S	37	W	11	NW	SE	SE			-2310	2310	NW	2708	GAS	11/7/1944 0:00		11/21/1944 0:00	15-093-00549		3064	3064	3069	Chase Group	37.8026152	-101.3371642	37.8026329	-101.3376132	FOOTAGES	1944	GAS	Kearny
843	42578	1004746961	15	55	468		Hugoton Gas Area	1000148164	Earnest	1	Producing	CHAMPLIN REFINING CO.	1047197072	6	24	S	34	W	4	NE	SW	SW			-1656	-2310	NE	2588	GAS	10/24/1949 0:00		10/24/1949 0:00	15-055-00468		2930	0	2925	Chase Group	37.9987829	-101.0558621	37.9988063	-101.0563072	FOOTAGES	1949	GAS	Finney
844	42580	1004746974	15	55	480		Hugoton Gas Area	1000148164	Biehn	1	Producing	CHAMPLIN REFINING CO.	1047197072	6	24	S	34	W	16	SW	NE	NE			2310	-2970	SE	2600	GAS	12/8/1946 0:00		1/14/1947 0:00	15-055-00480		0	0	2919	Chase Group	37.9661832	-101.0580197	37.9662062	-101.0584652	FOOTAGES	1947	GAS	Finney
845	42581	1004746978	15	55	484		Hugoton Gas Area	1000148164	Brown	26	Producing	NORTHERN NATURAL	1044201639	6	24	S	34	W	21	SW	NE	NE			2310	-2970	SE	2695	GAS	5/25/1956 0:00		5/25/1956 0:00	15-055-00484		2962	0	0	Chase Group	37.9516622	-101.0579366	37.9516853	-101.0583823	FOOTAGES	1956	GAS	Finney
846	42582	1004746981	15	55	486		Hugoton Gas Area	1000148164	Brown	10	Producing	NORTHERN NATURAL GAS PROD	1044201639	6	24	S	34	W	23						2640	-2640	SE	2700	GAS	5/25/1956 0:00		5/25/1956 0:00	15-055-00486		0	0	2938	Chase Group	37.9528064	-101.0199269	37.9528301	-101.0203721	FOOTAGES	1956	GAS	Finney
847	42583	1004746982	15	55	487		Hugoton Gas Area	1000148164	Layman	2	Producing	Kansas-Nebraska Natural Gas	1044201639	6	24	S	34	W	24						2640	-2640	SE	2700	GAS	7/19/1944 0:00		1/10/1945 0:00	15-055-00487		0	0	2944	Chase Group	37.9528362	-101.0017608	37.9528602	-101.0022057	FOOTAGES	1945	GAS	Finney
848	42431	1004753054	15	189	10158		Hugoton Gas Area	1000148164	Denious	1	Producing	Hugoton Production Co.	1037042789	6	31	S	39	W	14	NE	SW	SW	SW		2854	-2482	SE	2600	GAS	8/23/1949 0:00		9/6/1949 0:00	15-189-10158		0	0	3178	Chase Group	37.3525467	-101.5282961	37.35257	-101.52874	GPS	1949	GAS	Stevens
849	42437	1004749422	15	81	189		Hugoton Gas Area	1000148164	Hainline	1	Producing	DERBY & KUHN BROTHERS	1028004532	6	28	S	32	W	19	NE	SW	SW			-2640	2566	NW	2765	GAS	6/4/1948 0:00		8/27/1948 0:00	15-081-00189		0	0	2944	Chase Group	37.59837	-100.8615	37.598392	-100.8619387	GPS	1948	GAS	Haskell
850	42438	1004748218	15	67	268		Hugoton Gas Area	1000148164	Elizabeth Findley Unit	1	Producing	MAGNOLIA PETROLEUM COMPAN	1044201639	6	27	S	36	W	33	SE	NW	NW			2310	-2310	SE	2770	GAS	8/30/1949 0:00		9/9/1949 0:00	15-067-00268		3111	0	3109	Chase Group	37.6554239	-101.2613123	37.655444	-101.2617614	FOOTAGES	1949	GAS	Grant
851	43080	1031940192	15	93	10020	2	Patterson	1000149180	Emma Gropp	1		Stanolind Oil and Gas Co.	0	6	22	S	38	W	24	SW	SW	W2			0	0		4760	OIL	1/1/1941 0:00		12/3/1941 0:00	15-093-10020-0002		0	3319	0		38.120516	-101.4484992	38.1205335	-101.4489445	QUARTER_CALLS	1941	OIL	Kearny
852	42601	1004747948	15	67	82		Hugoton Gas Area	1000148164	T. J. Lahey	1	Plugged and Abandoned	United Producing Co.	1027996936	6	29	S	35	W	28	NE	SW	SW	SW		-2540	-2540	NE	2695	GAS-P&A	1/31/1945 0:00		3/12/1945 0:00	15-067-00082	10/2/1996 0:00	0	0	2980	Chase Group	37.4968236	-101.152425	37.4968476	-101.1528716	FOOTAGES	1945	GAS	Grant
853	42602	1004747953	15	67	86		Hugoton Gas Area	1000148164	F. K. Garton	Jan-32	Producing	United Producing Co.	1044201639	6	29	S	35	W	32	NE	SW	SW			-2540	-2540	NE	2640	GAS	2/15/1945 0:00		11/21/1962 0:00	15-067-00086		0	2901	0	Chase Group	37.4823197	-101.1704069	37.4823438	-101.1708531	FOOTAGES	1962	GAS	Grant
854	42813	1004863150	15	75	20696		Bradshaw	1000148723	Lenski	25-Feb	Producing		1042759148	6	22	S	41	W	25	NE	SE	SW			3000	-1250	SE	2700	GAS	12/14/1998 0:00	12/11/1998 0:00	1/16/1999 0:00	15-075-20696		3539	3530	0	Chase	38.110897	-101.7658493	38.1109111	-101.766299	FOOTAGES	1999	GAS	Hamilton
855	42814	1004863151	15	75	20697		Bradshaw Gas Area	1000148723	Thurow	11-Feb	Plugged and Abandoned		1028004420	6	23	S	41	W	11	SW	SE	N2			1261	-3307	SE	2630	GAS-P&A	12/28/1998 0:00	12/21/1998 0:00	2/5/1999 0:00	15-075-20697	12/11/2014 0:00	3474	3465	0	Chase	38.0625063	-101.7912976	38.06252	-101.79175	GPS	1999	GAS	Hamilton
856	42815	1004863152	15	75	20698		Wildcat	1027625196	Harvey	Dec-34	Plugged and Abandoned		1028004147	6	21	S	39	W	34	SW	NW	NE			2310	990	SW	5400	D&A	4/12/1999 0:00	12/28/1998 0:00	4/20/1999 0:00	15-075-20698	4/22/1999 0:00	3458	3449	3456	Mississippian	38.1822772	-101.5934089	38.1822935	-101.5938553	FOOTAGES	1999	D&A	Hamilton
857	42817	1004748206	15	67	241		Hugoton Gas Area	1000148164	Miller 'X'	1	Producing	Columbian Fuel Corp.	1028004532	6	27	S	36	W	22	NW	SE	SE	SE		-2540	2540	NW	2720	GAS	5/20/1950 0:00		5/29/1950 0:00	15-067-00241		3111	3104	0	Chase Group	37.6855592	-101.2443027	37.685579	-101.2447517	FOOTAGES	1950	GAS	Grant
858	42819	1004748834	15	81	297		Hugoton Gas Area	1000148164	Snider 'B'	1	Producing	COLUMBIAN FUEL	1028004532	6	27	S	34	W	22	SW					1318	-4050	SE	2775	GAS	6/2/1949 0:00		8/3/1949 0:00	15-081-00297		0	0	3018	Chase Group	37.6819142	-101.0303089	37.68194	-101.03076	GPS	1949	GAS	Haskell
859	42439	1004748220	15	67	270		Hugoton Gas Area	1000148164	J. Hoffman	1	Producing	COLUMBIAN FUEL	1028004532	6	27	S	36	W	35	SW	E2	E2	E2		1320	2540	SW	2780	GAS	10/17/1951 0:00		10/31/1951 0:00	15-067-00270		3140	0	0	Chase Group	37.6525441	-101.2262749	37.6525648	-101.2267234	FOOTAGES	1951	GAS	Grant
860	42440	1004748224	15	67	309		Hugoton Gas Area	1000148164	Moore 'A'	1	Recompleted	Cities Service Co.	1027997559	6	27	S	37	W	1	SE	NW	NW	NW		2540	-2540	SE	2680	GAS	8/15/1950 0:00		8/24/1950 0:00	15-067-00309		3100	0	0	Chase Group	37.7285936	-101.317419	37.7286115	-101.3178688	FOOTAGES	1950	GAS	Grant
861	42441	1004748227	15	67	317		Hugoton Gas Area	1000148164	Frazee 'A'	1	Producing	NORTHERN NATURAL GAS COMP	1044201639	6	27	S	37	W	8	NE	SW	SW			2946	-2190	SE	2635	GAS	5/27/1957 0:00		7/25/1957 0:00	15-067-00317		3082	0	0	Chase Group	37.7152604	-101.3892688	37.71528	-101.38972	GPS	1957	GAS	Grant
862	42442	1004748229	15	67	329		Hugoton Gas Area	1000148164	Ogilvie Unit 'A'	1-Jan	Producing	NORTHERN NATURAL GAS PRODUCTION	1044201639	6	27	S	37	W	18	NE	SW	SW			2970	-2310	SE	2655	GAS	7/8/1957 0:00		7/24/1957 0:00	15-067-00329		3086	0	0	Chase Group	37.7007756	-101.4080126	37.700793	-101.4084618	FOOTAGES	1957	GAS	Grant
863	42443	1004748242	15	67	112		Hugoton Gas Area	1000148164	Ethel Gray Unit	1	Producing	Sinclair Prairie Oil Co.	1044201639	6	29	S	36	W	22	NW					-1320	1320	NW	2769	GAS	3/9/1948 0:00		3/21/1948 0:00	15-067-00112		0	3017	3019	Chase Group	37.5147622	-101.2481967	37.5147853	-101.2486438	FOOTAGES	1948	GAS	Grant
864	42450	1004751972	15	175	305		Hugoton Gas Area	1000148164	Hitch 'D'	1	Producing	Cities Service Co.	1028004532	6	32	S	34	W	20	SW	NE	NE	NE		2540	2540	SW	2795	GAS	11/11/1947 0:00		11/27/1947 0:00	15-175-00305		0	0	2951	Chase Group	37.2495589	-101.0408561	37.2495831	-101.0412971	FOOTAGES	1947	GAS	Seward
865	42451	1004751975	15	175	308		Hugoton Gas Area	1000148164	Baughman 'E'	1	Producing	Cities Service Oil Co.	1028004532	6	32	S	34	W	23	SW	NE	NE	NE		2540	2540	SW	2770	GAS	9/27/1947 0:00		1/6/1948 0:00	15-175-00308		0	2901	2901	Chase Group	37.2492852	-100.9861115	37.2493092	-100.9865542	FOOTAGES	1948	GAS	Seward
866	43090	1004749476	15	81	158		Hugoton Gas Area	1000148164	Southwestern College	26-Jan	Producing	UNITED PRODUCING COMPANY	1037042789	6	29	S	34	W	26	SW	NE	NE			2540	2540	SW	2735	GAS	9/28/1944 0:00		7/20/1962 0:00	15-081-00158		0	0	2971	Chase Group	37.4965367	-101.007647	37.4965613	-101.0080927	FOOTAGES	1962	GAS	Haskell
867	43091	1004749477	15	81	159		Hugoton Gas Area	1000148164	Huxman	27-Jan	Producing	UNITED PRODUCING COMPANY	1037042789	6	29	S	34	W	27	SE	NW	NW			2463	-2540	SE	2750	GAS	11/16/1942 0:00		10/30/1962 0:00	15-081-00159		0	2966	2970	Chase Group	37.4962813	-101.0251521	37.4963057	-101.0255983	FOOTAGES	1962	GAS	Haskell
868	43092	1004749692	15	93	97		Hugoton Gas Area	1000148164	Shell	1	Producing	CITIES SERVICE CO	1028004532	6	23	S	35	W	24	SW	NE	NE	NE		2540	2540	SW	2715	GAS	8/30/1947 0:00		9/7/1947 0:00	15-093-00097		0	0	3002	Chase Group	38.0392536	-101.1120464	38.0392759	-101.1124907	FOOTAGES	1947	GAS	Kearny
869	43093	1004749697	15	93	101		Hugoton Gas Area	1000148164	J. Miller	1	Inactive Well	CITIES SERVICE CO	1028004532	6	23	S	35	W	28	NE	SW	SW	SW		2791	-2540	SE	2677	GAS	11/20/1946 0:00		11/30/1946 0:00	15-093-00101		0	0	3025	Chase Group	38.0250178	-101.1660922	38.02504	-101.16654	GPS	1946	GAS	Kearny
870	42604	1004746951	15	55	457		Hugoton Gas Area	1000148164	B. Spratt	1	Producing	KANSAS NATURAL GAS CO.	1028004873	6	24	S	33	W	31	NW					3960	-4070	SE	2645	GAS	11/15/1959 0:00		11/19/1959 0:00	15-055-00457		2935	0	0	Chase Group	37.9275565	-100.988625	37.9275803	-100.9890694	FOOTAGES	1959	GAS	Finney
871	42605	1004746956	15	55	463		Hugoton Gas Area	1000148164	Kansas Game Reserve 'B'	2	Producing	SKELLY OIL CO	1028004950	6	24	S	33	W	35	NW	SE	SE	SE		2790	-2790	SE	2670	GAS	1/26/1952 0:00		4/30/1952 0:00	15-055-00463		2884	0	0	Chase Group	37.924621	-100.9110226	37.9246444	-100.9114641	FOOTAGES	1952	GAS	Finney
872	42606	1004748179	15	67	41627		Hugoton	1000148164	Towler	1	Producing	PANHANDLE EASTERN PIPELINE	1028004532	6	30	S	37	W	21	SE					1344	-1315	SE	2694	GAS	6/8/1938 0:00		7/1/1939 0:00	15-067-41627		0	3088	3088	Chase Group	37.420698	-101.366267	37.4207207	-101.3667097	FOOTAGES	1939	GAS	Grant
873	42607	1004748193	15	67	188		Hugoton Gas Area	1000148164	Kuhn Unit 'B'	1	Producing	MAGNOLIA PETROLEUM CO.	1044201639	6	30	S	35	W	27	NE	SW	SW			2970	-2310	SE	2630	GAS	11/21/1947 0:00		10/1/1947 0:00	15-067-00188		0	0	2858	Chase Group	37.4104742	-101.1333149	37.4104981	-101.1337587	FOOTAGES	1947	GAS	Grant
874	42609	1004748201	15	67	237		Hugoton Gas Area	1000148164	Edward A. Cox	1	Producing	MAGNOLIA PETROLEUM COMANY	1044201639	6	27	S	36	W	18	SE					1320	-1320	SE	2678	GAS	9/21/1949 0:00		9/30/1949 0:00	15-067-00237		3070	0	3063	Council Grove Group	37.6962635	-101.2940547	37.6962823	-101.2945041	FOOTAGES	1949	GAS	Grant
875	42610	1004749689	15	93	95		Hugoton Gas Area	1000148164	Jones 'C'	1	Producing	MICHAELIS DRILLING	1044653362	6	23	S	35	W	22	SE					1320	-1320	SE	2676	GAS	12/16/1955 0:00		12/16/1955 0:00	15-093-00095		3023	0	0	Chase Group	38.0357	-101.14354	38.0357213	-101.1439847	GPS	1955	GAS	Kearny
876	42612	1004750210	15	93	211		Hugoton Gas Area	1000148164	Hawk	1	Producing	W E BAKKE	1044201639	6	23	S	38	W	34	SE	NW	NW			2540	-2540	SE	2745	GAS	9/2/1953 0:00			15-093-00211		3262	0	0	Chase Group	38.0093716	-101.4767223	38.0093876	-101.4771697	FOOTAGES		GAS	Kearny
877	42613	1004748478	15	67	312		Hugoton Gas Area	1000148164	Jury 'B'	1	Producing	NORTHERN NATURAL GAS	1044201639	6	27	S	37	W	4	SW	NE	NE			2339	-2958	SE	2634	GAS	3/1/1957 0:00		4/7/1957 0:00	15-067-00312		3078	0	0	Chase Group	37.7280824	-101.3737364	37.7281	-101.37419	GPS	1957	GAS	Grant
878	42614	1004748487	15	67	330		Hugoton Gas Area	1000148164	Williams	2	Producing	NORTHERN NATURAL GAS PROD	1044201639	6	27	S	37	W	19	NW	SE	SE	SE		2840	-2940	SE	2614	GAS	6/8/1950 0:00		7/26/1950 0:00	15-067-00330		3079	3077	0	Chase Group	37.6858991	-101.4100902	37.6859168	-101.4105392	FOOTAGES	1950	GAS	Grant
879	42615	1004748497	15	67	65749		Hugoton Gas Area	1000148164	Salt Cavity Storage	8		STANOLIND OIL & GAS CO	0	6	29	S	38	W	5	NE	NW	SW	SW		-1120	-2520	NE	1726	INJ	6/15/1956 0:00		6/20/1956 0:00	15-067-65749		0	0	3135	Chase Group	37.5590321	-101.4981721	37.5590517	-101.4986188	FOOTAGES	1956	INJ	Grant
880	42820	1004748837	15	81	301		Hugoton Gas Area	1000148164	Ward Gas Unit	1	Producing	STANOLIND OIL & GAS CO	1037042789	6	27	S	34	W	25	NW	NE	NE			5163	-2805	SE	2830	GAS	12/11/1950 0:00		12/11/1950 0:00	15-081-00301		3028	3025	0	Chase Group	37.6781724	-100.9896117	37.6781962	-100.9900577	FOOTAGES	1950	GAS	Haskell
881	42822	1004748844	15	81	307		Hugoton Gas Area	1000148164	Biggs 'A'	1	Producing	Columbian Fuel Corp.	1028004532	6	27	S	34	W	31	NW	SE	SE	SE		-2540	2540	NW	2810	GAS	10/21/1947 0:00		11/5/1947 0:00	15-081-00307		0	0	3053	Chase Group	37.6566577	-101.0811721	37.6566806	-101.0816192	FOOTAGES	1947	GAS	Haskell
882	42824	1004750197	15	93	198		Hugoton Gas Area	1000148164	Kurz 'B'	1	Plugged and Abandoned	STANOLIND OIL & GAS CO	1027998063	6	23	S	38	W	21	SE					1320	-1320	SE	2750	GAS-P&A	12/14/1954 0:00		1/4/1955 0:00	15-093-00198	12/19/2002 0:00	3368	3364	0	Chase Group	38.0350309	-101.4907884	38.0350469	-101.4912353	FOOTAGES	1955	GAS	Kearny
883	42825	1004750198	15	93	199		Hugoton Gas Area	1000148164	Edwards 'B'	1	Producing	STANOLIND OIL & GAS CO	1044201639	6	23	S	38	W	22	SE					1320	-1320	SE	2789	GAS	8/21/1955 0:00		9/21/1955 0:00	15-093-00199		3359	0	0	Chase Group	38.0350272	-101.4723052	38.0350435	-101.4727522	FOOTAGES	1955	GAS	Kearny
884	42826	1004749078	15	81	471		Hugoton Gas Area	1000148164	Watkins	1	Plugged and Abandoned	KANSAS NATURAL GAS	1028004873	6	30	S	32	W	17	SW	NE	NE			2426	-2782	SE	2746	GAS-P&A	2/2/1954 0:00		4/26/1954 0:00	15-081-00471	3/16/2011 0:00	2904	2909	0	Chase Group	37.4379851	-100.8436791	37.43801	-100.84412	GPS	1954	GAS	Haskell
885	42827	1004749085	15	81	477		Hugoton Gas Area	1000148164	Cook 'D'	1	Producing	Cities Service Oil Co.	1028004532	6	30	S	32	W	23	NW	SE	SE	SW		2707	-3041	SE	2750	GAS	5/13/1951 0:00		5/20/1951 0:00	15-081-00477		2865	0	0	Chase Group	37.4241855	-100.7899891	37.42421	-100.79043	GPS	1951	GAS	Haskell
886	42452	1004751981	15	175	314		Hugoton Gas Area	1000148164	Hitch 'B'	1	Producing	Cities Service Co.	1028004532	6	32	S	34	W	29	SW	NE	NE	NE		2540	2540	SW	2775	GAS	10/13/1947 0:00		10/23/1947 0:00	15-175-00314		0	2926	2929	Chase Group	37.2349191	-101.0407435	37.2349434	-101.0411846	FOOTAGES	1947	GAS	Seward
887	42453	1004751982	15	175	315		Hugoton Gas Area	1000148164	Hitch 'A'	1	Producing	Cities Service Oil Co.	1028004532	6	32	S	34	W	30	SW	NE	NE	NE		2540	2540	SW	2785	GAS	10/12/1947 0:00		10/26/1947 0:00	15-175-00315		0	2942	2942	Chase Group	37.2350205	-101.0585072	37.2350447	-101.0589477	FOOTAGES	1947	GAS	Seward
888	42454	1004751983	15	175	316		Hugoton Gas Area	1000148164	Hitch 'J'	1	Producing	Cities Service Oil Co.	1028004532	6	32	S	34	W	31	SW	NE	NE	NE		2628	-2738	SE	2740	GAS	2/15/1949 0:00		2/24/1949 0:00	15-175-00316		0	2919	2922	Chase Group	37.2207653	-101.0587562	37.22079	-101.0592	GPS	1949	GAS	Seward
889	42455	1004751987	15	175	320		Hugoton Gas Area	1000148164	Boyer 'C'	1	Producing	Cities Service Co.	1028004532	6	32	S	34	W	35	SW	NE	NE	NE		2540	2540	SW	2711	GAS	11/7/1949 0:00		11/15/1949 0:00	15-175-00320		0	2885	2885	Chase Group	37.2203156	-100.9861293	37.2203399	-100.9865723	FOOTAGES	1949	GAS	Seward
890	42456	1004751996	15	175	331		Hugoton Gas Area	1000148164	Fitzgerald	1	Producing	CITIES SERVICE CO	1028004532	6	34	S	33	W	8	NW	SE	SE	SE		2713	-2735	SE	2800	GAS	6/29/1950 0:00		8/11/1950 0:00	15-175-00331		2887	0	0	Chase Group	37.1052528	-100.9314059	37.10528	-100.93185	GPS	1950	GAS	Seward
891	42457	1004752003	15	175	339		Hugoton Gas Area	1000148164	Brown 'C'	1	Producing	CITIES SERVICE CO	1028004532	6	34	S	33	W	17	SW	NE	NE	NE		2540	2540	SW	2780	GAS	9/18/1950 0:00		11/29/1950 0:00	15-175-00339		2876	2875	0	Chase Group	37.0902428	-100.931348	37.0902677	-100.931791	FOOTAGES	1950	GAS	Seward
892	42458	1004750853	15	129	229		Hugoton Gas Area	1000148164	Bishop Gas Unit	1	Producing	STANOLIND OIL & GAS CO	1037042789	6	32	S	40	W	9	NE	SW	SW	SW		2735	-2518	SE	2311	GAS	1/4/1951 0:00		1/8/1951 0:00	15-129-00229		3294	3219	0	Chase Group	37.2799842	-101.672865	37.28001	-101.67331	GPS	1951	GAS	Morton
893	42459	1004750854	15	129	230		Hugoton Gas Area	1000148164	Miles Gas Unit	1	Producing	STANOLIND OIL & GAS CO	1037042789	6	32	S	40	W	11	SE	NW	NW	NW		2490	-2490	SE	2594	GAS	8/2/1950 0:00		8/18/1950 0:00	15-129-00230		3301	0	0	Chase Group	37.2792195	-101.6364769	37.2792429	-101.6369173	FOOTAGES	1950	GAS	Morton
894	42460	1004750855	15	129	231		Hugoton Gas Area	1000148164	French 'A'	1	Producing	CITIES SERVICE CO	1028004532	6	32	S	40	W	12	SE	NW	NW	NW		2540	-2540	SE	2630	GAS	6/13/1951 0:00		8/10/1951 0:00	15-129-00231		3294	3294	0	Chase Group	37.2792651	-101.6185815	37.2792885	-101.6190215	FOOTAGES	1951	GAS	Morton
895	42461	1004750862	15	129	278		Hugoton Gas Area	1000148164	Evans	4-Jan	Producing	PANHANDLE EASTERN PL CO	1028004532	6	33	S	40	W	4	NE	SW	SW			-2270	-2398	NE	2440	GAS	7/21/1951 0:00		10/12/1951 0:00	15-129-00278		3311	3312	0	Chase Group	37.20799	-101.67224	37.2080137	-101.6726777	GPS	1951	GAS	Morton
896	43097	1004749721	15	93	128		Hugoton Gas Area	1000148164	Georgia Menn 'A'	1	Producing	STANOLIND OIL & GAS CO	1037042789	6	23	S	36	W	20	NE	SW	SW	SW		2640	-2640	SE	2775	GAS	1/25/1953 0:00		1/24/1963 0:00	15-093-00128		3220	0	0	Chase Group	38.0387504	-101.2945189	38.0387697	-101.2949652	FOOTAGES	1963	GAS	Kearny
897	43099	1004749732	15	93	463		Hugoton Gas Area	1000148164	White Heirs Gas Unit 'C'	1	Producing	MAGNOLIA PETROLEUM COMPAN	1044201639	6	26	S	35	W	1	NE	SW	SW	SW		4114	-2376	SE	2775	GAS	6/10/1949 0:00		6/18/1949 0:00	15-093-00463		3000	0	3000	Chase Group	37.8205238	-101.0974071	37.8205454	-101.0978545	FOOTAGES	1949	GAS	Kearny
898	43103	1004749925	15	93	555		Hugoton Gas Area	1000148164	Otto Waechter 'D'	1	Producing	STANOLIND OIL & GAS CO	1037042789	6	26	S	37	W	17	NE	SW	SW	SW		2790	-2490	SE	2679	GAS	11/6/1950 0:00		11/6/1950 0:00	15-093-00555		3193	0	0	Chase Group	37.7874838	-101.3903958	37.7875003	-101.3908453	FOOTAGES	1950	GAS	Kearny
899	43104	1004749934	15	93	563		Hugoton Gas Area	1000148164	Broadhurst	4	Producing	NORTHERN NATURAL GAS PROD	1044201639	6	26	S	37	W	25	SW	NE	NE			2440	-2840	SE	2705	GAS	8/16/1950 0:00		9/21/1950 0:00	15-093-00563		3109	0	0	Chase Group	37.7573661	-101.3185834	37.7573834	-101.3190335	FOOTAGES	1950	GAS	Kearny
900	43106	1004752022	15	175	363		Hugoton Gas Area	1000148164	Nix	1	Producing	PLAINS NATURAL GAS CO	1028004950	6	34	S	34	W	4	NW	SE	SE	SE		2820	-2850	SE	2756	GAS	9/19/1950 0:00		10/20/1950 0:00	15-175-00363		2936	0	0	Chase Group	37.1198123	-101.0221783	37.1198376	-101.0226232	FOOTAGES	1950	GAS	Seward
901	43109	1004747569	15	55	727		Hugoton Gas Area	1000148164	Lockwood	1	Producing	CHAMPLIN REFINING CO	1047197072	6	26	S	34	W	14	SW	NE	NE			2310	-2970	SE	2693	GAS	6/27/1947 0:00		6/27/1947 0:00	15-055-00727		0	0	2973	Chase Group	37.7866026	-101.0084343	37.7866261	-101.008881	FOOTAGES	1947	GAS	Finney
902	42617	1004748529	15	75	81		Hugoton Gas Area	1000148164	Zook Gas Unit 'C'	1	Producing	Stanolind Oil and Gas Co.	1044201639	6	26	S	39	W	2	NW	SE	NE	SE		3496	-2770	SE	2680	GAS	3/1/1953 0:00		3/22/1953 0:00	15-075-00081		3286	3281	0	Chase Group	37.8188225	-101.5543854	37.818837	-101.5548346	FOOTAGES	1953	GAS	Hamilton
903	42620	1004749914	15	93	544		Hugoton Gas Area	1000148164	Waechter Gas Unit 'H'	1	Producing	Stanolind Oil and Gas Co.	1044201639	6	26	S	37	W	6	SW	NE	NE	NE		2475	-2840	SE	2590	GAS	9/2/1949 0:00		10/5/1949 0:00	15-093-00544		0	3099	3099	Chase Group	37.8159978	-101.4097002	37.8160141	-101.4101495	FOOTAGES	1949	GAS	Kearny
904	42621	1004749915	15	93	545		Hugoton Gas Area	1000148164	Waechter Gas Unit 'F'	1	Producing	Stanolind Oil and Gas Co.	1044201639	6	26	S	37	W	7	SE	NW	NW			2310	-2310	SE	2640	GAS	8/7/1947 0:00		9/15/1947 0:00	15-093-00545		3163	0	3166	Chase Group	37.8007954	-101.4079235	37.8008118	-101.4083728	FOOTAGES	1947	GAS	Kearny
905	42626	1004750911	15	129	10303		Greenwood Gas Area	1000149950	Mongone 'C'	1	Recompleted	CITIES SERVICE CO	1027997559	6	33	S	42	W	35	SW	SW	NW	NW		1270	50	SW	3146	GAS	9/28/1955 0:00		10/26/1955 0:00	15-129-10303		3369	0	3369	Shawnee Group	37.1305614	-101.8629612	37.1305846	-101.8634059	FOOTAGES	1955	GAS	Morton
906	42841	1004751835	15	175	131		Hugoton Gas Area	1000148164	Jerman	6-Jan	Producing	Cabot Carbon Corp.	1042759148	6	33	S	33	W	6	NW	NE	SW	SW		4021	-3878	SE	2665	GAS	1/12/1951 0:00		3/30/1951 0:00	15-175-00131		2857	0	0	Chase Group	37.20991	-100.95411	37.2099325	-100.9545471	GPS	1951	GAS	Seward
907	42842	1004751840	15	175	137		Hugoton Gas Area	1000148164	Hunt 'E'	1	Producing	CITIES SERVICE CO	1028004532	6	33	S	33	W	11	SW	NE	NE	NE		2540	2540	SW	2715	GAS	8/31/1950 0:00		11/15/1950 0:00	15-175-00137		2789	2786	0	Chase Group	37.1917501	-100.8777092	37.1917729	-100.8781489	FOOTAGES	1950	GAS	Seward
908	42843	1004751846	15	175	0		Hugoton Gas Area	1000148164	Speakman	1		CABOT PETROLEUM CORP	0	6	33	S	33	W	18	SW	NE	NE		C	2310	-2970	SE	2787	GAS	10/20/1988 0:00		3/15/1989 0:00			2871	0	0	Chase Group	37.1763754	-100.9508461	37.1763996	-100.9512884	FOOTAGES	1989	GAS	Seward
909	42474	1004751147	15	129	504		Hugoton Gas Area	1000148164	Daniels Gas Unit 'A'	1	Producing	STANOLIND OIL AND GAS CO.	1037042789	6	31	S	39	W	16	NE	SW	SW	SW		-2540	-2540	NE	2590	GAS	9/25/1947 0:00		10/7/1947 0:00	15-129-00504		0	0	3201	Chase Group	37.3523164	-101.5648093	37.3523389	-101.5652505	FOOTAGES	1947	GAS	Morton
910	42475	1004751153	15	129	509		Hugoton Gas Area	1000148164	Bodecker Gas Unit	1	Producing	STANOLIND OIL & GAS CO	1037042789	6	31	S	39	W	21	NE	SW	SW			-2640	2640	NW	2577	GAS	1/5/1947 0:00		1/4/1947 0:00	15-129-00509		0	0	3218	Chase Group	37.3375088	-101.564942	37.3375315	-101.5653825	FOOTAGES	1947	GAS	Morton
911	43110	1004747571	15	55	729		Hugoton Gas Area	1000148164	Nolan	1	Producing	CHAMPLIN REFINING CO	1047197072	6	26	S	34	W	16	SW	NE	NE			2310	2310	SW	2735	GAS	9/13/1948 0:00		9/13/1948 0:00	15-055-00729		0	0	2967	Chase Group	37.7866294	-101.0451641	37.786652	-101.0456111	FOOTAGES	1948	GAS	Finney
912	43112	1004747575	15	55	10081		Pleasant Prairie	1000148181	Pleasant Prairie Unit Was Usa E 3	5	Producing	HELMERICH & PAYNE	1044653362	6	26	S	34	W	17	SE	SW				660	-1980	SE	5174	OIL	2/28/1960 0:00		3/30/1960 0:00	15-055-10081		2974	0	2971		37.7819257	-101.0599768	37.7819482	-101.0604242	FOOTAGES	1960	OIL	Finney
913	43115	1033759546	15	189	21718		Unknown	0	Mainzer 'A'	1	Inactive Well	MOBIL OIL CORP.	1044201639	6	33	S	35	W	2	SW	NE	NE			2310	-3070	SE	100	OTHER	8/5/1994 0:00	6/17/1994 0:00	8/5/1994 0:00	15-189-21718		0	2928	0		37.2054165	-101.0956717	37.205441	-101.0961127	FOOTAGES	1994	CATH	Stevens
914	43121	1004753041	15	189	660		Hugoton Gas Area	1000148164	Watkins	1	Producing	Benedum-Trees Oil Co.	1028004532	6	34	S	38	W	34	NW					-1305	1344	NW	2850	GAS	7/17/1937 0:00		8/10/1937 0:00	15-189-00660		0	0	3204	Chase Group	37.05003	-101.44196	37.0500545	-101.4423955	GPS	1937	GAS	Stevens
915	43122	1004753053	15	189	10157		Hugoton Gas Area	1000148164	Security Elevator 'C'	1	Producing	STANOLIND OIL AND GAS CO.	1037042789	6	31	S	39	W	13	NE	SW	SW			-2640	2640	NW	2625	GAS	9/19/1946 0:00		9/26/1946 0:00	15-189-10157		0	0	3191	Chase Group	37.3521335	-101.5106732	37.3521563	-101.511113	FOOTAGES	1946	GAS	Stevens
916	42630	1004751932	15	175	259		Hugoton Gas Area	1000148164	Griffith Gas Unit	1	Producing	Stanolind Oil and Gas Co.	1037042789	6	32	S	33	W	16	SE	NW	SE	SE		1470	-1470	SE	2639	GAS	7/26/1953 0:00		9/21/1953 0:00	15-175-00259		0	0	2783	Chase Group	37.2613422	-100.9094341	37.2613647	-100.909874	FOOTAGES	1953	GAS	Seward
917	42631	1004751939	15	175	266		Hugoton Gas Area	1000148164	Mercer	2	Plugged and Abandoned	SPENCER CHEMICAL COMPANY	1027998229	6	32	S	33	W	21	NW	S2	N2			-1650	1320	NW	2630	GAS-P&A	1/1/1950 0:00		2/8/1950 0:00	15-175-00266	3/1/1990 0:00	2736	0	0	Chase Group	37.2527152	-100.9179812	37.2527381	-100.9184214	FOOTAGES	1950	GAS	Seward
918	42632	1004751942	15	175	271		Hugoton Gas Area	1000148164	Baughman 'K'	1	Producing	Cities Service Oil Co.	1028004532	6	32	S	33	W	25	NW	SE	SE	SE		-2540	2540	NW	2610	GAS	8/3/1950 0:00		8/9/1950 0:00	15-175-00271		2696	0	0	Chase Group	37.235755	-100.8594692	37.2357769	-100.8599075	FOOTAGES	1950	GAS	Seward
919	42633	1004751943	15	175	272		Hugoton Gas Area	1000148164	Cooper 'A'	1	Producing	Cities Service Oil Co.	1028004532	6	32	S	33	W	26	NW	SE	SE	SE		2765	-2709	SE	2630	GAS	7/17/1950 0:00		8/30/1950 0:00	15-175-00272		2735	2732	0	Chase Group	37.2358866	-100.8774995	37.23591	-100.87794	GPS	1950	GAS	Seward
920	42634	1004751948	15	175	277		Hugoton Gas Area	1000148164	Corrigan	31-Jan	Producing	Cabot Carbon Co.	1042759148	6	32	S	33	W	31	SE	NW	NE	SW		2038	-1919	SE	2665	GAS	10/10/1950 0:00		12/8/1950 0:00	15-175-00277		2866	0	0	Chase Group	37.2191	-100.94743	37.2191221	-100.9478694	GPS	1950	GAS	Seward
921	42637	1004751954	15	175	283		Hugoton Gas Area	1000148164	Boles 'E'	1	Recompleted	NORTHER NATURAL GAS CO.	1027997320	6	32	S	34	W	1	SW	NE	NE			2316	2310	SW	2596	GAS	6/10/1954 0:00		7/14/1954 0:00	15-175-00283		2766	0	2763	Chase Group	37.2924922	-100.9689427	37.2925159	-100.9693852	FOOTAGES	1954	GAS	Seward
922	42850	1004753213	15	189	744		Hugoton Gas Area	1000148164	Breicheisen	1	Producing	Benedum-Trees Oil Co.	1037042789	6	35	S	38	W	3	NW					-1320	1320	NW	2825	GAS	5/28/1930 0:00		7/30/1930 0:00	15-189-00744		0	0	3188	Chase Group	37.03559	-101.44194	37.0356141	-101.4423736	GPS	1930	GAS	Stevens
923	42851	1004753224	15	189	755		Hugoton Gas Area	1000148164	Young	1	Producing	Benedum-Trees Oil Co.	1037042789	6	35	S	38	W	11	NW					-1320	1320	NW	2834	GAS	9/16/1951 0:00		1/23/1952 0:00	15-189-00755		3184	0	0	Chase Group	37.02113	-101.42373	37.0211563	-101.4241662	GPS	1952	GAS	Stevens
924	42852	1004753226	15	189	757		Hugoton Gas Area	1000148164	Williams 'A'	1	Producing	Howard Kuhn and Pioneer Petroleum Co.	1028004532	6	35	S	38	W	12	SW	E2				1320	1720	SW	2854	GAS	3/6/1951 0:00		6/27/1951 0:00	15-189-00757		3170	0	3168	Chase Group	37.0139543	-101.4043358	37.0139812	-101.4047742	FOOTAGES	1951	GAS	Stevens
925	42853	1004753233	15	189	665		Hugoton Gas Area	1000148164	Sibon	1	Producing	ARGUS PRODUCERS	1044201639	6	34	S	39	W	2	NE					3960	-1320	SE	2753	GAS	6/24/1930 0:00		8/20/1930 0:00	15-189-00665		3248	0	0	Chase Group	37.1228728	-101.5237592	37.1228984	-101.5241964	FOOTAGES	1930	GAS	Stevens
926	42854	1004753243	15	189	671		Unknown	0	Young	1	Plugged and Abandoned	KUHN BROTHERS	0	6	34	S	39	W	14	SW					1320	-3960	SE	2785	GAS-P&A	12/14/1946 0:00		2/5/1947 0:00	15-189-00671	5/12/1997 0:00	0	0	3309	Chase Group	37.0866031	-101.5328244	37.0866293	-101.5332621	FOOTAGES	1947	GAS	Stevens
927	42855	1004753245	15	189	674		Hugoton Gas Area	1000148164	Reed	1	Producing	PANHANDLE EASTERN PIPELINE	1028004532	6	34	S	39	W	15	SE	W2	W2			1313	-2389	SE	2794	GAS	10/2/1947 0:00			15-189-00674		0	0	3288	Chase Group	37.08661	-101.54492	37.0866335	-101.5453563	GPS		GAS	Stevens
928	42858	1004863180	15	81	21206		Panoma Gas Area	1000149964	Winsted	3-22R	Producing		1037042789	6	29	S	34	W	22	SW					1350	-3943	SE	3150	GAS	6/18/1998 0:00	6/2/1998 0:00	7/14/1998 0:00	15-081-21206		2975	2969	0		37.507683	-101.0300907	37.50771	-101.03054	GPS	1998	GAS	Haskell
929	42479	1004753254	15	189	683		Hugoton Gas Area	1000148164	Lightcap	1	Producing	HARRINGTON & MARSH	1037042789	6	34	S	39	W	35	SW	N2	N2			2543	1320	SW	2805	GAS	6/28/1945 0:00			15-189-00683		0	0	3302	Chase Group	37.0463236	-101.5324059	37.0463503	-101.5328437	FOOTAGES		GAS	Stevens
930	42480	1004753268	15	189	156		Hugoton Gas Area	1000148164	Bell-Ward	1	Producing	MAGNOLIA PETROLEUM CO.	1044201639	6	31	S	35	W	7	SE	NW	NW			2310	-2310	SE	2839	GAS	6/22/1948 0:00		7/1/1948 0:00	15-189-00156		0	0	2955	Chase Group	37.364913	-101.1661096	37.3649368	-101.1665513	FOOTAGES	1948	GAS	Stevens
931	42491	1005827557	15	175	21770		Shuck	1000151637	Campion	A-1	Producing		1047197072	6	33	S	34	W	25	NW	SE	NW			-1650	1650	NW	6600	GAS	3/23/1999 0:00	3/4/1999 0:00	5/13/1999 0:00	15-175-21770		2906	2895	0	Chester	37.1511389	-100.9705749	37.1511637	-100.9710183	FOOTAGES	1999	GAS	Seward
932	43133	1004748082	15	67	545		Hugoton Gas Area	1000148164	C. F. Patterson	1	Producing	Magnolia Petroleum Co.	1044201639	6	28	S	37	W	14	SE	NW	NW			2310	-2310	SE	2630	GAS	6/22/1949 0:00		8/10/1949 0:00	15-067-00545		0	0	3018	Chase Group	37.6119031	-101.3348323	37.6119233	-101.3352805	FOOTAGES	1949	GAS	Grant
933	43134	1004748084	15	67	546		Panoma Gas Area	1000149964	Henthorn	1	Recompleted	Clay Brothers	0		28	S	37	W	15	NW	SE	SW			2970	-3630	SE	2630	GAS	3/26/1941 0:00		4/17/1941 0:00	15-067-00546		3046	0	3050	Council Grove	37.613684	-101.3576635	37.6137039	-101.3581118	FOOTAGES	1941	GAS	Grant
934	42649	1004863241	15	129	10457	1	Greenwood	1000149950	Minor	31-Jan	Producing		1028004532	6	33	S	41	W	31	NW	SE	SW			-2518	1245	NW	3700	GAS	12/29/1998 0:00		1/11/1999 0:00	15-129-10457-0001		3362	3353	3360	Shawnee Group	37.13454	-101.8223	37.1345612	-101.8227394	GPS	1999	GAS	Morton
935	42651	1004863279	15	129	21584		Kinsler East	1000149955	Anadarko 'B'	2	Producing	ANADARKO PETROLEUM CORPORATION	1047197072	6	32	S	39	W	16	NE	NE				-660	-660	NE	6320	GAS	5/7/1999 0:00	4/19/1999 0:00	6/15/1999 0:00	15-129-21584		3260	3250	3258	Morrow	37.2702172	-101.5579813	37.2702409	-101.5584193	FOOTAGES	1999	GAS	Morton
936	42652	1004750213	15	93	308		Hugoton Gas Area	1000148164	Miller	1	Producing	FIN-KER	1044201639	6	25	S	36	W	9	E2	W2	W2			2640	-2190	SE	2695	GAS	4/3/1946 0:00		9/25/1946 0:00	15-093-00308		3003	3003	3014	Chase Group	37.8935322	-101.2745312	37.893551	-101.2749797	FOOTAGES	1946	GAS	Kearny
937	42653	1004750215	15	93	310		Hugoton Gas Area	1000148164	Mccue	11-Feb	Producing	FIN-KER	1044201639	6	25	S	36	W	11	SE	NW	NW			2340	-2340	SE	2692	GAS	8/21/1946 0:00		1/2/1947 0:00	15-093-00310		2989	2990	3003	Chase Group	37.8928734	-101.2390911	37.8928928	-101.2395393	FOOTAGES	1947	GAS	Kearny
938	42654	1004750221	15	93	316		Hugoton Gas Area	1000148164	Beymer	17-Feb	Producing	FIN-KER	1044201639	6	25	S	36	W	17	SE	NW	NW			2590	-2300	SE	2711	GAS	7/24/1946 0:00		12/4/1946 0:00	15-093-00316		0	3015	3027	Chase Group	37.878545	-101.2933467	37.8785634	-101.2937954	FOOTAGES	1946	GAS	Kearny
939	42873	1004750840	15	129	115		Greenwood Gas Area	1000149950	Austin 'A'	1	Recompleted	CITIES SERVICE CO	1027997559	6	33	S	42	W	9	SW	NE	NE			2310	2310	SW	3405	GAS	2/25/1953 0:00		4/14/1953 0:00	15-129-00115		3492	3489	3492	Shawnee Group	37.1916955	-101.8917268	37.1917182	-101.8921731	FOOTAGES	1953	GAS	Morton
940	42874	1004750848	15	129	198		Hugoton Gas Area	1000148164	Drew Gas Unit 'C'	1	Producing	Stanolind Oil and Gas Co.	1037042789	6	32	S	39	W	28	NW	SE	SE	SE		2790	-2790	SE	2608	GAS	9/22/1950 0:00		9/27/1950 0:00	15-129-00198		3170	3170	0	Chase Group	37.2361039	-101.5649159	37.236128	-101.5653534	FOOTAGES	1950	GAS	Morton
941	42501	1004748396	15	67	384		Hugoton Gas Area	1000148164	E. H. Gall Unit	1	Producing	Western Natural Gas Co.	1037042789	6	27	S	38	W	36	NE	SW	SW			2970	2970	SW	2582	GAS	7/9/1949 0:00		7/21/1949 0:00	15-067-00384		0	3084	0	Chase Group	37.6573884	-101.4248492	37.6574066	-101.4252972	FOOTAGES	1949	GAS	Grant
942	42502	1004748397	15	67	507		Hugoton Gas Area	1000148164	R. R. Wilson 'D'	1	Producing	Stanolind Oil and Gas Co.	1044201639	6	28	S	38	W	10	NE	SW				2640	-2640	SE	2560	GAS	10/24/1947 0:00			15-067-00507		0	3098	3099	Chase Group	37.6271917	-101.4622892	37.6272101	-101.4627372	FOOTAGES		GAS	Grant
943	43136	1004748097	15	67	554		Hugoton Gas Area	1000148164	Walker	1	Producing	Hugoton Production Co.	1028004532	6	28	S	37	W	24	NE	SW	SW	SW		-2482	-2538	NE	2568	GAS	4/15/1949 0:00		5/3/1949 0:00	15-067-00554		0	0	3001	Chase Group	37.59805	-101.31743	37.5980683	-101.3178758	GPS	1949	GAS	Grant
944	43137	1004747117	15	55	376		Hugoton Gas Area	1000148164	Winget	1	Producing	NORTHERN PUMP	1037042789	6	23	S	33	W	36	SE	NW	NW			2490	-2490	SE	2610	GAS	5/11/1953 0:00		5/16/1953 0:00	15-055-00376		2880	0	0	Chase Group	38.0108212	-100.8916137	38.0108443	-100.8920534	FOOTAGES	1953	GAS	Finney
945	43138	1004748363	15	67	351		Hugoton Gas Area	1000148164	Waechter Gas Unit 'C'	1	Producing	STANOLIND OIL & GAS CO	1037042789	6	27	S	38	W	2	NE	SW	SW	SW		2640	-2640	SE	2620	GAS	2/18/1948 0:00			15-067-00351		0	0	3146	Chase Group	37.7291118	-101.4447881	37.7291281	-101.4452376	FOOTAGES		GAS	Grant
946	43139	1004747724	15	67	324		Hugoton Gas Area	1000148164	Stella B. Hill 'B'	1	Producing	MAGNOLIA PETR CORP	1044201639	6	27	S	37	W	14	SE	NW	NW			2310	-2310	SE	2640	GAS	8/9/1949 0:00		8/18/1949 0:00	15-067-00324		3060	0	3073	Chase Group	37.6989259	-101.3348516	37.6989442	-101.335301	FOOTAGES	1949	GAS	Grant
947	43140	1004747732	15	67	338		Hugoton Gas Area	1000148164	Fowler	3	Producing	NORTHERN NATURAL GAS PROD	1044201639	6	27	S	37	W	26	SW	NE	NE	NE		2440	2440	SW	2682	GAS	5/3/1950 0:00		5/8/1950 0:00	15-067-00338		3070	0	0	Chase Group	37.6703175	-101.3365512	37.6703365	-101.3369997	FOOTAGES	1950	GAS	Grant
948	43141	1004747740	15	67	350		Hugoton Gas Area	1000148164	Beymer Gas Unit 'C'	1	Producing	STANOLIND OIL & GAS CO	1037042789	6	27	S	38	W	1	NE	SW	SW	SE		-2490	-2140	NE	2555	GAS	9/13/1950 0:00		10/13/1950 0:00	15-067-00350		0	3086	0	Chase Group	37.7292986	-101.4247943	37.7293151	-101.4252437	FOOTAGES	1950	GAS	Grant
949	42655	1004750245	15	93	19012		Hugoton Gas Area	1000148164	Masonic Home	May-34	Producing	FIN KER OIL & GAS PRODUCT	1044201639	6	25	S	36	W	34	SW	NE	NE			2340	2490	SW	2662	GAS	6/20/1947 0:00		12/5/1947 0:00	15-093-19012		3030	0	3052	Chase Group	37.8347431	-101.258459	37.8347616	-101.2589077	FOOTAGES	1947	GAS	Kearny
950	42656	1004750249	15	93	363		Hugoton Gas Area	1000148164	Jackson	16-Jan	Producing	NORTHERN PUMP	1044201639	6	24	S	38	W	16	SW	NE	NE	NE		2440	-2760	SE	2697	GAS	6/17/1953 0:00		8/7/1953 0:00	15-093-00363		3287	0	0	Chase Group	37.9651966	-101.4958804	37.9652122	-101.4963283	FOOTAGES	1953	GAS	Kearny
951	42657	1004750252	15	93	374		Hugoton Gas Area	1000148164	Ida Mae Stuart	1	Plugged and Abandoned	MID-CONTINENT PETROLEUM CORP	1027997361	6	24	S	38	W	26	SE	NW	NW	NW		2540	-2540	SE	2705	GAS-P&A	9/28/1948 0:00		11/3/1948 0:00	15-093-00374	8/8/2001 0:00	0	3264	3266	Chase Group	37.9365482	-101.4585057	37.9365643	-101.4589537	FOOTAGES	1948	GAS	Kearny
952	42658	1004750258	15	93	375		Hugoton Gas Area	1000148164	Wiatt-Swank	1	Producing	W B OSBORN OPERATOR	1044201639	6	24	S	38	W	27	SE					1320	-1320	SE	2655	GAS	11/8/1966 0:00			15-093-00375		3264	0	0	Chase Group	37.9331404	-101.4724326	37.9331563	-101.4728806	FOOTAGES		GAS	Kearny
953	42660	1004749161	15	81	335		Hugoton Gas Area	1000148164	Cox 'F'	1	Producing	NATIONAL ASSOC PETROELUM	1044653362	6	27	S	33	W	23	NE	SW	SW			2740	-2540	SE	2724	GAS	11/15/1950 0:00		11/15/1950 0:00	15-081-00335		2910	2907	0	Chase Group	37.686	-100.89736	37.6860229	-100.8977998	GPS	1950	GAS	Haskell
954	42661	1004749163	15	81	337		Hugoton Gas Area	1000148164	R. Batman 'A'	1	Producing	NATIONAL ASSOC PETROLEUM	1044653362	6	27	S	33	W	25	NE	SW	SW	SW		2740	-2540	SE	2760	GAS	11/8/1950 0:00		11/8/1950 0:00	15-081-00337		2932	2932	0	Chase Group	37.67147	-100.87924	37.6714932	-100.8796779	GPS	1950	GAS	Haskell
955	42666	1004750869	15	129	300		Hugoton Gas Area	1000148164	Holcomb	1	Producing	PANHANDLE EASTERN PL CO	1028004532	6	33	S	40	W	21	SE	NW	NW	NW		2500	-2351	SE	2529	GAS	4/13/1951 0:00		5/2/1951 0:00	15-129-00300		3308	0	0	Chase Group	37.1630939	-101.6722087	37.16312	-101.67265	GPS	1951	GAS	Morton
956	42875	1004750849	15	129	216		Hugoton Gas Area	1000148164	Leeper	1	Producing	PANHANDLE EASTERN PL CO	1028004532	6	33	S	39	W	21	SE	NE	NW	NW		2566	-1272	SE	2670	GAS	4/5/1950 0:00		4/24/1950 0:00	15-129-00216		3239	3239	0	Chase Group	37.1627645	-101.5597607	37.16279	-101.5602	GPS	1950	GAS	Morton
957	42876	1004749425	15	81	358		Hugoton Gas Area	1000148164	Nilson	22-Jan	Producing	KANSAS-NEBRASKA NATURAL G	1044201639	6	28	S	32	W	22	SW	NE	NE	NE		2440	2440	SW	2738	GAS	5/15/1953 0:00		8/5/1953 0:00	15-081-00358		2926	0	0	Chase Group	37.5979358	-100.8075892	37.59796	-100.8080287	FOOTAGES	1953	GAS	Haskell
958	42880	1004749443	15	81	204		Hugoton Gas Area	1000148164	Anschutz	1-Jan	Recompleted	Southwestern Exploration Company	1028004950	6	28	S	33	W	1	SW					1320	1320	SW	2810	GAS	4/25/1955 0:00		4/30/1955 0:00	15-081-00204		2964	0	0	Chase	37.6385286	-100.8838768	37.6385527	-100.884319	FOOTAGES	1955	GAS	Haskell
959	42881	1004749446	15	81	207		Hugoton Gas Area	1000148164	Smith 'C'	1	Producing	NORTHERN NAT GAS PROD COM	1044201639	6	28	S	33	W	3	SW	SE	NE			990	-2970	SE	2829	GAS	2/27/1955 0:00		2/27/1955 0:00	15-081-00207		2985	0	0	Chase Group	37.6376154	-100.9171077	37.6376395	-100.9175509	FOOTAGES	1955	GAS	Haskell
960	42507	1005425679	15	129	0		Wilburton	1000149980	Renfrew 'A'	3		CITIES SERVICE CO	0	6	34	S	41	W	33	SE	NW			C	0	0		0	OTHER			12/5/1960 0:00			3490	0	0		37.0452609	-101.7791007	37.0452855	-101.7795417	QUARTER_CALLS	1960		Morton
961	42508	1005425690	15	129	0		Wilburton	1000149980	Wilburton Morrow Sand Unit	201		CITIES SERVICE CO	0	6	34	S	41	W	29	SE	NW	NW			0	0		0	OTHER			7/28/1975 0:00			3461	0	0		37.0607116	-101.7984021	37.060736	-101.798844	QUARTER_CALLS	1975		Morton
962	42509	1005425754	15	129	0		Wilburton North	1000149981	Moore	1-F		Andarko Production Co.	0	6	34	S	40	W	10	NW	NW				0	0		0	OTHER			12/14/1981 0:00			0	3400	0		37.110838	-101.661513	37.1108631	-101.6619525	QUARTER_CALLS	1981		Morton
963	42510	1018923927	15	129	10212		Greenwood Gas Area	1000149950	Pate 'B'	30-Jan	Recompleted	Anadarko Petroleum Corp.	1027996661	6	34	S	41	W	30	SE	NW				1980	-1980	SE	5470	GAS	3/21/1960 0:00		5/20/1960 0:00	15-129-10212		0	3462	3468	Shawnee Group	37.0597054	-101.8154158	37.0597294	-101.8158581	FOOTAGES	1960	GAS	Morton
964	42511	1018923929	15	129	10313	1	Greenwood	1000149950	Roll 'C'	1	Recompleted	ROEMER OIL COMPANY	1027996661	6	34	S	43	W	33	SE	SE	SE			330	-330	SE	3220	GAS	3/15/1990 0:00		3/15/1990 0:00	15-129-10313-0001		3540	3537	3540	Lansing-Kansas City, Topeka	37.040362	-101.9905468	37.0403844	-101.9909947	FOOTAGES	1990	GAS	Morton
965	42512	1018923931	15	129	20606	1	Berryman	1000149940	Barker 'B'	1	Producing		1047197072	6	33	S	41	W	22	NE	NE				4646	-642	SE	5640	GAS	6/30/2000 0:00		7/21/2000 0:00	15-129-20606-0001		3377	3372	0	Wabaunsee Group	37.1690148	-101.7569969	37.16904	-101.75744	GPS	2000	GAS	Morton
966	43155	1004749835	15	93	635		Hugoton Gas Area	1000148164	C. A. Loucks	3	Producing	C.L. MC MAHAN	1028004950	6	24	S	37	W	1	SE	NW	NW			2265	-2120	SE	2745	GAS	9/19/1947 0:00		12/12/1947 0:00	15-093-00635		0	0	3253	Chase Group	37.9939997	-101.3289598	37.99402	-101.32941	GPS	1947	GAS	Kearny
967	43156	1004749839	15	93	639		Hugoton Gas Area	1000148164	Graber	1	Producing	JUHN BROTHERS	1044201639	6	24	S	37	W	5	NE	SW	SW	SW		-2540	-2540	NE	2780	GAS	11/6/1952 0:00		11/22/1952 0:00	15-093-00639		3288	3287	0	Chase Group	37.9954199	-101.4038765	37.9954376	-101.404324	FOOTAGES	1952	GAS	Kearny
968	43159	1004749741	15	93	471		Hugoton Gas Area	1000148164	Usa-White Unit 'C'	1	Producing	MAGNOLIA PETROLEUM COMPAN	1044201639	6	26	S	35	W	8	NW	SE	SE			2970	-2970	SE	2783	GAS	10/13/1948 0:00		10/22/1948 0:00	15-093-00471		3029	3026	3026	Chase Group	37.8027764	-101.1727742	37.8027964	-101.1732228	FOOTAGES	1948	GAS	Kearny
969	43160	1004749743	15	93	473		Hugoton Gas Area	1000148164	Citizens Building & Loan	9	Producing	HELMERICH & PAYNE	1044653362	6	26	S	35	W	10	SE	NW	NW	NE		2310	-2310	SE	2750	GAS	10/29/1947 0:00		10/29/1947 0:00	15-093-00473		0	0	3016	Chase Group	37.8009783	-101.1337615	37.8009992	-101.1342096	FOOTAGES	1947	GAS	Kearny
970	43161	1004749745	15	93	475		Hugoton Gas Area	1000148164	White	2	Producing	Helmerich and Payne, Inc.	1044653362	6	26	S	35	W	12	SE	NW	NW			2310	-2310	SE	2714	GAS	10/9/1947 0:00			15-093-00475		0	0	3001	Chase Group	37.8008226	-101.0971506	37.8008443	-101.0975982	FOOTAGES		GAS	Kearny
971	43162	1004749769	15	93	489		Hugoton Gas Area	1000148164	Wampler-Usa Unit	1	Producing	MAGNOLIA PETROLEUM COMPAN	1044201639	6	26	S	35	W	28	SE	NW	NW			2310	-2310	SE	2845	GAS	9/22/1948 0:00		10/2/1948 0:00	15-093-00489		3083	3081	3081	Chase Group	37.7570521	-101.1523229	37.7570724	-101.1527717	FOOTAGES	1948	GAS	Kearny
972	42679	1004751957	15	175	286		Hugoton Gas Area	1000148164	Sloan 'A'	1	Producing	Northern Natural Gas Producing Co.	1044201639	6	32	S	34	W	4	NE	W2				3960	-1980	SE	2750	GAS	6/16/1956 0:00		8/8/1956 0:00	15-175-00286		2866	0	0	Chase Group	37.2968849	-101.0202781	37.296909	-101.0207213	FOOTAGES	1956	GAS	Seward
973	42680	1004751959	15	175	290		Hugoton Gas Area	1000148164	Plowman 'A'	1	Plugged and Abandoned	Northern Natural Gas Producing Co.	1027997320	6	32	S	34	W	7	SE	NW	NW			2306	-2265	SE	2741	GAS-P&A	1/3/1955 0:00		6/8/1955 0:00	15-175-00290	2/19/2008 0:00	0	2960	2960	Chase Group	37.2778	-101.05751	37.277824	-101.0579496	GPS	1955	GAS	Seward
974	42888	1004751123	15	129	273		Hugoton Gas Area	1000148164	Bowker	1	Producing	Stanolind Oil and Gas Co.	1037042789	6	32	S	41	W	35	SW					1347	-3955	SE	2339	GAS	3/22/1955 0:00		3/26/1955 0:00	15-129-00273		3429	3424	3426	Chase Group	37.2180344	-101.7502756	37.21806	-101.75072	GPS	1955	GAS	Morton
975	42890	1004751392	15	129	355		Hugoton Gas Area	1000148164	Dorth	1	Producing	ARGUS PRODUCTION COMPANY	1044201639	6	34	S	39	W	20	NE					3960	-1320	SE	2850	GAS	5/28/1930 0:00		7/15/1930 0:00	15-129-00355		0	0	3330	Chase Group	37.0795917	-101.5777882	37.0796175	-101.5782264	FOOTAGES	1930	GAS	Morton
976	42891	1004751393	15	129	356		Hugoton Gas Area	1000148164	Tillett	1	Producing	ARGUS PRODUCTION COMPANY	1044201639	6	34	S	39	W	21	SW					1320	-3960	SE	2840	GAS	6/2/1930 0:00		1/8/1963 0:00	15-129-00356		0	3314	3315	Chase Group	37.0722631	-101.5687865	37.0722891	-101.5692248	FOOTAGES	1963	GAS	Morton
977	42892	1004751396	15	129	358		Hugoton Gas Area	1000148164	W. H. Sullivan	1	Producing	ARGUS PRODUCTION COMPANY	1044201639	6	34	S	39	W	29	NW					3960	-3960	SE	2795	GAS	7/19/1930 0:00		8/25/1930 0:00	15-129-00358		0	3332	3329	Chase Group	37.0650689	-101.5868005	37.0650948	-101.587239	FOOTAGES	1930	GAS	Morton
978	42527	1004750893	15	129	521		Hugoton Gas Area	1000148164	Allen	1	Producing	Stanolind Oil and Gas Co.	1037042789	6	31	S	40	W	12	NE	SW	SW	SW		-2490	-2490	NE	2630	GAS	5/27/1948 0:00		7/9/1948 0:00	15-129-00521		0	0	3241	Chase Group	37.3670841	-101.6188695	37.3671062	-101.6193123	FOOTAGES	1948	GAS	Morton
979	42528	1004750898	15	129	10025		Greenwood Gas Area	1000149950	Matzen 'A'	1	Recompleted	CITIES SERVICE CO	1027997559	6	32	S	42	W	19	SE					1250	-1390	SE	3280	GAS	11/10/1960 0:00		1/3/1961 0:00	15-129-10025		3557	0	0	Lansing-Kansas City, Shawnee	37.2469343	-101.9227898	37.2469565	-101.9232374	FOOTAGES	1961	GAS	Morton
980	42529	1004750900	15	129	10145		Richfield	1000149967	Going	Feb-35	Producing	PANHANDLE EASTERN PIPELINE CO.	1028004532	6	32	S	41	W	35	NE					4073	-1656	SE	6450	GAS	10/11/1957 0:00		2/27/1958 0:00	15-129-10145		3425	3415	3422	Chase	37.225486	-101.7424539	37.22551	-101.7429	GPS	1958	GAS	Morton
981	45660	1004751313	15	129	294		Hugoton Gas Area	1000148164	Low	17-Jan	Producing	PANHANDLE EASTERN PIPE LI	1028004532	6	33	S	40	W	17	SE	NW	SW	SE		1481	-2281	SE	2467	GAS	6/5/1950 0:00		6/26/1950 0:00	15-129-00294		3270	0	0	Chase Group	37.1748513	-101.6899416	37.1748756	-101.6903821	FOOTAGES	1950	GAS	Morton
982	45663	1004751705	15	129	312		Hugoton Gas Area	1000148164	Gates	1	Producing	PANHANDLE EASTERN PIPELINE	1028004532	6	33	S	40	W	33	NW	E2	E2			4020	-2818	SE	2565	GAS	6/8/1951 0:00		7/31/1951 0:00	15-129-00312		3327	0	0	Chase Group	37.1381749	-101.6736277	37.1382	-101.67407	GPS	1951	GAS	Morton
983	45882	1004747503	15	55	549		Hugoton Gas Area	1000148164	Mercer	1	Producing	Northern Ordnance	1037042789	6	25	S	32	W	31	SW	NE	NE			2486	-2811	SE	2691	GAS	7/22/1951 0:00		9/13/1951 0:00	15-055-00549		2884	2879	0	Chase Group	37.8364641	-100.8748461	37.83649	-100.87529	GPS	1951	GAS	Finney
984	45883	1004747506	15	55	551		Hugoton Gas Area	1000148164	Staley	1	Producing	G.S. Davidson and Northern Pump Co.	1037042789	6	25	S	32	W	33	SE	NW	NW			2490	-2490	SE	2644	GAS	1/6/1954 0:00		2/12/1954 0:00	15-055-00551		2868	0	2867	Chase Group	37.8363041	-100.8373047	37.8363274	-100.8377442	FOOTAGES	1954	GAS	Finney
985	45884	1004748653	15	75	118		Hugoton Gas Area	1000148164	Usa Mcdonald	1	Producing	A THORNBROUGH	1033826461	6	25	S	39	W	13	NE	SW	SE			2985	-1445	SE	2523	GAS	1/1/1954 0:00		3/12/1954 0:00	15-075-00118		3175	0	0		37.8793063	-101.5467225	37.879321	-101.5471713	FOOTAGES	1954	GAS	Hamilton
986	45886	1004748655	15	75	120		Hugoton Gas Area	1000148164	Thornbrough Usa	1	Producing	Albert A. Thornbrough	1033826461	6	25	S	39	W	24	NE	NW	SE	SE		4100	-1430	SE	2554	GAS	8/13/1952 0:00		2/11/1953 0:00	15-075-00120		3205	0	3204	Chase Group	37.8676026	-101.5466803	37.8676173	-101.5471291	FOOTAGES	1953	GAS	Hamilton
987	45887	1004748663	15	75	121		Hugoton Gas Area	1000148164	Lindsay Usa	1	Producing	Albert A. Thornbrough	1033826461	6	25	S	39	W	25	NE					3960	-1320	SE	2600	GAS	12/20/1953 0:00		1/13/1954 0:00	15-075-00121		3256	3256	0	Chase Group	37.8528156	-101.5463772	37.8528303	-101.5468261	FOOTAGES	1954	GAS	Hamilton
988	45888	1004748668	15	75	65399		Bradshaw Gas Area	1000148723	Branine	1		SHELL OIL CO	0	6	24	S	42	W	29	SW	NW	NW	NW		2393	80	SW	800	OTHER	2/2/1954 0:00		2/8/1954 0:00	15-075-65399		0	0	0		37.9349602	-101.9623954	37.9349726	-101.9628528	FOOTAGES	1954	STRAT	Hamilton
989	45889	1004748670	15	75	65399		Bradshaw Gas Area	1000148723	Collins	1		SHELL OIL CO	0	6	24	S	43	W	35	NW	SW	SW	SW		-2450	80	NW	816	OTHER	3/31/1954 0:00		4/5/1954 0:00	15-075-65399		0	0	0	Chase Group	37.9217707	-102.0174067	37.9217831	-102.017866	FOOTAGES	1954	STRAT	Hamilton
990	45893	1004753345	15	189	514		Hugoton Gas Area	1000148164	Cole	1	Producing	CITIES SERVICE CO	1028004532	6	34	S	35	W	13	SW	NE	NE	NE		2540	2540	SW	2820	GAS	1/22/1950 0:00		1/27/1950 0:00	15-189-00514		2975	0	0	Chase Group	37.0898997	-101.0761379	37.0899252	-101.0765806	FOOTAGES	1950	GAS	Stevens
991	45894	1004753350	15	189	519		Hugoton Gas Area	1000148164	Decamp	1	Producing	CITIES SERVICE CO	1028004532	6	34	S	35	W	17	SW	NE	NE	NE		2490	2490	SW	2834	GAS	9/13/1948 0:00		10/2/1948 0:00	15-189-00519		0	0	3052	Chase Group	37.0898685	-101.1489646	37.0898939	-101.149405	FOOTAGES	1948	GAS	Stevens
992	45464	1004747718	15	67	302		Hugoton Gas Area	1000148164	Fretz 'A'	1	Producing	Columbian Fuel Corp.	1028004532	6	27	S	35	W	31	SW	NE	NE	NE		2540	2540	SW	2832	GAS	4/5/1948 0:00		4/24/1948 0:00	15-067-00302		0	0	3115	Chase Group	37.6559233	-101.1897242	37.6559445	-101.1901724	FOOTAGES	1948	GAS	Grant
993	45466	1004753364	15	189	532		Hugoton Gas Area	1000148164	Stalcup 'B'	1	Producing	CITIES SERVICE CO	1028004532	6	34	S	35	W	30	SW	NE	NE	NE		2540	2540	SW	2802	GAS	11/29/1948 0:00		12/11/1948 0:00	15-189-00532		0	0	3021	Chase Group	37.0610755	-101.1663758	37.0611011	-101.1668163	FOOTAGES	1948	GAS	Stevens
994	45467	1004753369	15	189	536		Hugoton Gas Area	1000148164	Wonder 'B'	1	Producing	CITIES SERVICE CO	1028004532	6	34	S	35	W	32	NE	SW	SW	SW		-2540	-2540	NE	2811	GAS	9/3/1948 0:00		9/28/1948 0:00	15-189-00536		0	0	3002	Chase Group	37.047108	-101.1475839	37.0471341	-101.1480262	FOOTAGES	1948	GAS	Stevens
995	45468	1004753374	15	189	541		Hugoton Gas Area	1000148164	Mills	1	Producing	NORTHERN NATURAL GAS	1044201639	6	34	S	36	W	1	NE	SW	SW			2970	-2310	SE	2817	GAS	5/12/1945 0:00		7/5/1945 0:00	15-189-00541		0	3019	3023	Chase Group	37.1202411	-101.1832356	37.1202662	-101.1836752	FOOTAGES	1945	GAS	Stevens
996	45469	1004753387	15	189	310		Hugoton Gas Area	1000148164	Youngren	1	Producing	Hugoton Production Co.	1037042789	6	32	S	39	W	15	NE	SW	SW	SW		-2440	2840	NW	2649	GAS	11/25/1951 0:00		12/9/1951 0:00	15-189-00310		3234	0	0	Chase Group	37.2653269	-101.545926	37.2653507	-101.5463635	FOOTAGES	1951	GAS	Stevens
997	45690	1004753621	15	189	569		Hugoton Gas Area	1000148164	Morford	2	Producing	REPUBLIC NATURAL GAS	1044201639	6	34	S	36	W	27	NW	SE	SE	SE		2740	-2740	SE	2791	GAS	4/14/1947 0:00		4/29/1947 0:00	15-189-00569		0	0	3042	Chase Group	37.061592	-101.2207253	37.0616175	-101.2211653	FOOTAGES	1947	GAS	Stevens
998	45691	1004753624	15	189	572		Hugoton Gas Area	1000148164	Parker Estate	2	Plugged and Abandoned	REPUBLIC NATURAL GAS	1037042789	6	34	S	36	W	31	NE					3938	-1278	SE	2820	GAS-P&A	12/30/1939 0:00		2/27/1940 0:00	15-189-00572	6/12/2017 0:00	0	3089	3091	Chase Group	37.0502528	-101.2700388	37.05028	-101.27048	GPS	1940	GAS	Stevens
999	45692	1004753627	15	189	575		Hugoton Gas Area	1000148164	Parker Estate	6	Producing	REPUBLIC NATURAL GAS	1044201639	6	34	S	36	W	33	SW	NE	NE	NE		2493	-2743	SE	2826	GAS	4/22/1947 0:00		5/6/1947 0:00	15-189-00575		0	0	3061	Chase Group	37.0464424	-101.2387266	37.04647	-101.23917	GPS	1947	GAS	Stevens
1000	45693	1004753634	15	189	579		Hugoton Gas Area	1000148164	Schowalter	1	Producing	Republic Natural Gas	1044201639	6	34	S	37	W	1	SE	NW	NW			2395	-2356	SE	2827	GAS	1/12/1946 0:00		12/30/1962 0:00	15-189-00579		0	0	3081	Chase Group	37.1184826	-101.2920903	37.11851	-101.29253	GPS	1962	GAS	Stevens
1001	45695	1004753640	15	189	585		Unknown	0	Dunne-Hoffman	4	Producing	J.M. Huber Corp.	1028001359	6	34	S	37	W	7	SE					1320	-1320	SE	2884	GAS	4/11/1942 0:00		5/10/1942 0:00	15-189-00585		0	0	3174	Chase Group	37.1009681	-101.3790671	37.1009938	-101.3795044	FOOTAGES	1942	GAS	Stevens
1002	45696	1004753642	15	189	587		Hugoton Gas Area	1000148164	Cutter	1	Producing	REPUBLIC NATURAL GAS	1044201639	6	34	S	37	W	10	NW	S2	S2			2970	-3960	SE	2857	GAS	4/16/1946 0:00		12/29/1962 0:00	15-189-00587		0	3139	3127	Chase Group	37.1056291	-101.3338522	37.1056546	-101.3342898	FOOTAGES	1962	GAS	Stevens
1003	45697	1004753643	15	189	588		Hugoton Gas Area	1000148164	Kimzey	1	Producing	Republic Natural Gas Co.	1044201639	6	34	S	37	W	11	NW	SE	SE			2970	-2970	SE	2895	GAS	2/19/1947 0:00		3/11/1947 0:00	15-189-00588		3126	0	3126	Chase Group	37.1056292	-101.3122288	37.1056546	-101.3126663	FOOTAGES	1947	GAS	Stevens
1004	45698	1004753651	15	189	228		Hugoton Gas Area	1000148164	Anderson	1	Producing	NORTHERN NATURAL GAS PROD	1044201639	6	31	S	35	W	27	NW	SE	SE	SE		2840	-2840	SE	2826	GAS	4/12/1950 0:00		4/28/1950 0:00	15-189-00228		2995	0	0	Chase Group	37.3225946	-101.1135749	37.3226186	-101.1140163	FOOTAGES	1950	GAS	Stevens
1005	45912	1004748815	15	81	321		Hugoton Gas Area	1000148164	Atkins 'B'	1	Producing	CITIES SERVICE CO	1028004532	6	27	S	33	W	9	SW	NE	NE	NE		2540	2540	SW	2785	GAS	10/10/1949 0:00		10/10/1949 0:00	15-081-00321		0	0	2943	Chase Group	37.7144883	-100.934462	37.7145121	-100.9349063	FOOTAGES	1949	GAS	Haskell
1006	45913	1004748820	15	81	285		Hugoton Gas Area	1000148164	Jones	14	Producing	WHITE EAGLE OIL	1044653362	6	27	S	34	W	9	W2	E2	E2			2650	-3044	SE	2700	GAS	8/31/1948 0:00		10/29/1948 0:00	15-081-00285		2989	2980	2980	Chase Group	37.71481	-101.04527	37.7148308	-101.0457137	GPS	1948	GAS	Haskell
1007	45914	1004748831	15	81	294		Hugoton Gas Area	1000148164	Sever	1	Producing	STANOLIND OIL AND GAS CO	1037042789	6	27	S	34	W	19	NE	SW	SW	SW		2640	-2640	SE	2790	GAS	12/2/1950 0:00		12/2/1950 0:00	15-081-00294		3039	3036	0	Chase Group	37.6854341	-101.0804867	37.6854565	-101.0809343	FOOTAGES	1950	GAS	Haskell
1008	45917	1004750067	15	93	629		Hugoton Gas Area	1000148164	Ralph Sanford Gas Unit	1	Converted to SWD Well	Sunray Mid-Continent Oil Co.	0	6	22	S	37	W	33	SE					1320	-1320	SE	2600	GAS	4/10/1961 0:00		4/15/1961 0:00	15-093-00629		3280	3271	3277	Chase Group	38.0935485	-101.3811915	38.0935668	-101.3816369	FOOTAGES	1961	GAS	Kearny
1009	45919	1004750081	15	93	389		Panoma Gas Area	1000149964	Murray 'B'	1	Recompleted	CITIES SERVICE CO	1027997559	6	24	S	35	W	2	SW	NE	NE	NE		2540	2540	SW	2715	GAS	9/6/1947 0:00		10/29/1947 0:00	15-093-00389		0	0	2954	Council Grove Group	37.9954465	-101.130132	37.9954685	-101.1305776	FOOTAGES	1947	GAS	Kearny
1010	45921	1004749493	15	81	167		Hugoton Gas Area	1000148164	C. L. Huxman	Mar-34	Producing	UNITED PRODUCING COMPANY	1037042789	6	29	S	34	W	34	SE	NW	NW			2540	-2540	SE	2735	GAS	10/15/1944 0:00			15-081-00167		0	0	2975	Chase Group	37.4820433	-101.0249845	37.4820677	-101.0254305	FOOTAGES		GAS	Haskell
1011	45922	1004749512	15	81	511		Hugoton Gas Area	1000148164	U. V. Anton	1	Producing	STANOLIND OIL & GAS CO	1028004532	6	30	S	33	W	21	SW	NE	NE	NE		2490	2490	SW	2800	GAS	7/5/1951 0:00		8/1/1951 0:00	15-081-00511		2953	0	0	Chase Group	37.4236623	-100.9347139	37.4236863	-100.9351568	FOOTAGES	1951	GAS	Haskell
1012	45923	1004749517	15	81	513		Hugoton Gas Area	1000148164	Watkins 'C'	1	Producing	Stanolind Oil and Gas Co.	1037042789	6	30	S	33	W	23	NE	SW	SW			-2490	-2490	NE	2765	GAS	4/17/1953 0:00		4/25/1953 0:00	15-081-00513		2924	0	2921	Chase Group	37.4245602	-100.8973781	37.4245844	-100.8978195	FOOTAGES	1953	GAS	Haskell
1013	45924	1004749522	15	81	518		Hugoton Gas Area	1000148164	Hickman 'B'	1	Recompleted	Cities Service Oil Co.	1027997559	6	30	S	33	W	28	NW	SE	SE	SE		-2540	2540	NW	2795	GAS	9/22/1949 0:00		9/29/1949 0:00	15-081-00518		0	2941	2942	Chase Group	37.409848	-100.9345205	37.4098722	-100.9349632	FOOTAGES	1949	GAS	Haskell
1014	45494	1004747605	15	55	743		Hugoton Gas Area	1000148164	Mckee	1	Producing	HELMERICH & PAYNE INC & N	1044653362	6	26	S	34	W	28	SW	NE	NE			2310	2310	SW	2762	GAS	2/21/1945 0:00			15-055-00743		0	2973	2973	Chase Group	37.7576783	-101.0451218	37.7577009	-101.045569	FOOTAGES		GAS	Finney
1015	45496	1004747630	15	55	746		Hugoton Gas Area	1000148164	Jones	4	Producing	HELMERICH & PAYNE	1044653362	6	26	S	34	W	32	NW	SE	SE			-2310	2310	NW	2764	GAS	8/14/1947 0:00		9/12/1947 0:00	15-055-00746		0	0	2987	Chase Group	37.7449668	-101.0635157	37.7449893	-101.0639632	FOOTAGES	1947	GAS	Finney
1016	45497	1004747646	15	55	752		Hugoton Gas Area	1000148164	Barker-Greenslate	1	Producing	MAGNOLIA PETROLEUM CO	1044201639	6	26	S	34	W	35	NE	NW	NW			4950	-2310	SE	2820	GAS	9/19/1949 0:00		9/19/1949 0:00	15-055-00752		2974	0	2972	Chase Group	37.7503129	-101.0058045	37.7503362	-101.0062514	FOOTAGES	1949	GAS	Finney
1017	45500	1004747763	15	67	390		Hugoton Gas Area	1000148164	Cooper 'E'	1	Producing	Columbian Fuel Corp.	1028004532	6	28	S	35	W	7	NW	SE	SE	SE		-2540	2540	NW	2780	GAS	4/23/1947 0:00		5/23/1947 0:00	15-067-00390		0	0	3068	Chase Group	37.6274319	-101.1898058	37.6274537	-101.1902538	FOOTAGES	1947	GAS	Grant
1018	45501	1004747776	15	67	415		Hugoton Gas Area	1000148164	Luther	9-Jan	Producing	Hugoton Production Co.	1044201639	6	29	S	37	W	9	NW	SE	SE	SE		-2440	2455	NW	2654	GAS	6/5/1951 0:00		6/20/1951 0:00	15-067-00415		3074	0	0	Chase Group	37.5406715	-101.3722421	37.5406928	-101.3726886	FOOTAGES	1951	GAS	Grant
1019	45502	1004747780	15	67	450		Hugoton Gas Area	1000148164	Salt Cavity Storage	2	Plugged and Abandoned	STANOLIND OIL & GAS CO	1027998063	6	29	S	38	W	5	NE	NW	NE	SW		-520	-1780	NE	1733	D&A	3/30/1953 0:00		4/3/1953 0:00	15-067-00450	4/26/1993 0:00	3144	0	0	Chase Group	37.5606648	-101.4956233	37.5606843	-101.49607	FOOTAGES	1953	D&A	Grant
1020	45717	1004753612	15	189	560		Hugoton Gas Area	1000148164	Schneider	1	Producing	REPUBLIC NATURAL GAS CO	1044201639	6	34	S	36	W	19	E2					2640	-1320	SE	2855	GAS	4/28/1947 0:00		5/31/1947 0:00	15-189-00560		3098	0	3098	Chase Group	37.0756818	-101.2704684	37.0757072	-101.2709067	FOOTAGES	1947	GAS	Stevens
1021	45718	1004747793	15	67	500		Hugoton Gas Area	1000148164	Z. H. Trousdale	1	Recompleted	UNITED PRODUCING CO	0	6	30	S	35	W	12	NW	SE	SE	SE		-2540	2540	NW	2712	GAS	11/13/1940 0:00		4/18/1962 0:00	15-067-00500		2993	2986	0	Chase Group	37.4534511	-101.0983364	37.4534755	-101.0987812	FOOTAGES	1962	GAS	Grant
1022	45719	1004747800	15	67	547		Hugoton Gas Area	1000148164	Whitson	1	Producing	R. K. Wilson	1037042789	6	28	S	37	W	17	NW					-1320	1320	NW	2683	GAS	10/15/1937 0:00		11/17/1937 0:00	15-067-00547		0	0	3077	Chase Group	37.616481	-101.3950904	37.6165004	-101.3955381	FOOTAGES	1937	GAS	Grant
1023	45720	1004747802	15	67	558		Hugoton Gas Area	1000148164	Grosshardt	1	Producing	Hugoton Production Co.	1028004532	6	28	S	37	W	26	NE	NE	SW			-1300	-1383	NE	2701	GAS	12/6/1951 0:00		7/4/1952 0:00	15-067-00558		2998	2985	0	Chase Group	37.58664	-101.33096	37.5866588	-101.3314071	GPS	1952	GAS	Grant
1024	45721	1004746755	15	55	812		Hugoton Gas Area	1000148164	Garden City	5	Producing	NORTHERN PUMP	1037042789	6	23	S	33	W	18	SW	NE	NE	NE		2640	-2640	SE	2604	GAS	4/4/1954 0:00			15-055-00812		2908	0	0	Chase Group	38.0544311	-100.9839673	38.0544549	-100.9844096	FOOTAGES		GAS	Finney
1025	45722	1004746757	15	55	813		Hugoton Gas Area	1000148164	Garden City	9	Recompleted	NORTHERN PUMP COMPANY	1027998063	6	23	S	33	W	20	NE	W2	W2	W2		-1320	-2540	NE	2649	GAS	12/19/1956 0:00		1/29/1957 0:00	15-055-00813		2902	0	0	Chase Group	38.0435568	-100.9652714	38.0435807	-100.9657133	FOOTAGES	1957	GAS	Finney
1026	45725	1004746767	15	55	366		Hugoton Gas Area	1000148164	Burgardt	1	Producing	NORTHERN PUMP	1037042789	6	23	S	33	W	28	SW	NE	SE			1640	2540	SW	2625	GAS	5/31/1954 0:00		6/4/1954 0:00	15-055-00366		2907	0	0	Chase Group	38.022562	-100.9477438	38.0225856	-100.9481857	FOOTAGES	1954	GAS	Finney
1027	45726	1004746774	15	55	373		Hugoton Gas Area	1000148164	Needham	1	Producing	NORTHERN PUMP	1037042789	6	23	S	33	W	33						2640	-2640	SE	2638	GAS	8/8/1952 0:00		8/14/1952 0:00	15-055-00373		2906	0	0	Chase Group	38.0107899	-100.947478	38.0108135	-100.94792	FOOTAGES	1952	GAS	Finney
1028	45727	1004746779	15	55	594		Hugoton Gas Area	1000148164	Wagner	5	Producing	WOOD RIVER OIL & REFINING	1044653362	6	25	S	34	W	5	NE	SW	SW			-2540	-2540	NE	2675	GAS	11/12/1948 0:00			15-055-00594		0	0	2978	Chase Group	37.9093267	-101.0751755	37.9093497	-101.0756219	FOOTAGES		GAS	Finney
1029	45941	1004753362	15	189	530		Hugoton Gas Area	1000148164	Wonder 'C'	1	Producing	CITIES SERVICE CO	1028004532	6	34	S	35	W	28	SE	NW	NW	NW		2540	-2540	SE	2811	GAS	12/29/1948 0:00		1/16/1949 0:00	15-189-00530		0	0	2995	Chase Group	37.0610219	-101.1294962	37.0610476	-101.1299388	FOOTAGES	1949	GAS	Stevens
1030	45942	1004753363	15	189	531		Hugoton Gas Area	1000148164	Wonder	1	Producing	CITIES SERVICE CO	1028004532	6	34	S	35	W	29	SE	NW	NW	NW		2516	-2528	SE	2795	GAS	8/8/1948 0:00		10/16/1948 0:00	15-189-00531		0	0	3023	Chase Group	37.0609941	-101.1476745	37.06102	-101.14812	GPS	1948	GAS	Stevens
1031	45944	1004747992	15	67	206		Hugoton Gas Area	1000148164	J. W. Alford	3	Producing	UNITED PRODUCING COMPANY	1037042789	6	30	S	36	W	8	NW	SE	SE			-2540	2540	NW	2790	GAS	5/29/1946 0:00			15-067-00206		0	3043	3044	Chase Group	37.4532824	-101.2798969	37.4533058	-101.280341	FOOTAGES		GAS	Grant
1032	45951	1004748248	15	67	117		Hugoton Gas Area	1000148164	Sullivan	1	Producing	Magnolia Petroleum Co.	1044201639	6	29	S	36	W	27	SE	NW	NW			2310	-2310	SE	2665	GAS	7/13/1949 0:00		7/22/1949 0:00	15-067-00117		2928	2924	2926	Chase Group	37.4955531	-101.2420865	37.4955764	-101.2425334	FOOTAGES	1949	GAS	Grant
1033	45952	1004748258	15	67	128		Hugoton Gas Area	1000148164	L. M. Stubbs	Jan-36	Plugged and Abandoned	United Producing Co.	1027996936	6	29	S	36	W	36	SE	NW	NW			2513	-2580	SE	2714	GAS-P&A	2/5/1945 0:00		4/11/1945 0:00	15-067-00128	9/10/2004 0:00	2946	2946	2940	Chase Group	37.4815332	-101.2070766	37.4815567	-101.2075228	FOOTAGES	1945	GAS	Grant
1034	45316	1004747585	15	55	10112		Pleasant Prairie	1000148181	Kuhn-Devlin	19-May	Producing	MCKNAB & LINDSAY	1044653362	6	26	S	34	W	19	NE	SW	NE			3630	3630	SW	5205	OIL	7/9/1958 0:00		8/6/1958 0:00	15-055-10112		3007	0	0		37.77558	-101.07666	37.7756008	-101.077104	GPS	1958	OIL	Finney
1035	45317	1004747586	15	55	10114		Pleasant Prairie	1000148181	Kuhn-Devlin	19-Feb	Producing	MCKNAB & LINDSAY	1044653362	6	26	S	34	W	19	SW	NE	NE			2310	2310	SW	5174	OIL	3/20/1958 0:00		4/23/1958 0:00	15-055-10114		2992	0	2998		37.77202	-101.08122	37.7720411	-101.0816636	GPS	1958	OIL	Finney
1036	45519	1004747201	15	55	689		Hugoton Gas Area	1000148164	Drussell 'D'	1	Producing	CITIES SERVICE CO	1028004532	6	26	S	33	W	10	SW	NE	NE	NE		2490	2540	SW	2730	GAS	4/26/1950 0:00		5/2/1950 0:00	15-055-00689		2895	0	2895	Chase Group	37.8017898	-100.9164233	37.8018134	-100.9168664	FOOTAGES	1950	GAS	Finney
1037	45520	1004747203	15	55	691		Hugoton Gas Area	1000148164	Ruth Ball Gas Unit	1	Producing	W.E. BAKKE	1044201639	6	26	S	33	W	12	NW	SE	SE			-2450	2450	NW	2669	GAS	8/9/1952 0:00		8/14/1952 0:00	15-055-00691		2888	0	0	Chase Group	37.8028581	-100.8799794	37.8028818	-100.8804211	FOOTAGES	1952	GAS	Finney
1038	45521	1004753618	15	189	566		Hugoton Gas Area	1000148164	L. Bivans	1	Producing	STANOLIND OIL & GAS CO	1027996359	6	34	S	36	W	24	NE	SW	SW	SW		2746	-2534	SE	2800	GAS	1/10/1948 0:00		1/28/1948 0:00	15-189-00566		0	3034	3037	Chase Group	37.0761683	-101.1838261	37.0761938	-101.1842667	FOOTAGES	1948	GAS	Stevens
1039	45523	1004748892	15	81	34575		Hugoton Gas Area	1000148164	Jacquart	1		NATIONAL ASSOC PETROLEUM	0	6	29	S	33	W	1	NW	SE	SE			2640	-2640	SE	2725	GAS			10/25/1951 0:00	15-081-34575		0	0	2944	Chase Group	37.5549118	-100.8793913	37.5549362	-100.8798331	FOOTAGES	1951	GAS	Haskell
1040	45524	1004748922	15	81	529		Hugoton Gas Area	1000148164	G. A. Light	2-Jan	Producing	UNITED PROD COMPANY	1044201639	6	30	S	34	W	2	SE	NW	NW	NW		2540	-2540	SE	2745	GAS	11/20/1944 0:00		12/10/1944 0:00	15-081-00529		0	2982	2987	Chase Group	37.4674003	-101.0067198	37.4674249	-101.0071654	FOOTAGES	1944	GAS	Haskell
1041	45525	1004748946	15	81	542		Hugoton Gas Area	1000148164	C. L. Huxman	14-Apr	Producing	UNITED PRODUCTION COMPANY	1037042789	6	30	S	34	W	14	NE	SW	SW	SW		-2540	-2540	NE	2732	GAS	11/23/1944 0:00		12/14/1944 0:00	15-081-00542		0	0	2971	Chase Group	37.438977	-101.0066967	37.4390018	-101.0071421	FOOTAGES	1944	GAS	Haskell
1042	45527	1004747823	15	67	149		Hugoton Gas Area	1000148164	Tate-Moore	1	Producing	Magnolia Petroleum Co.	1044201639	6	28	S	36	W	9	SE	NW	NW			2310	-2310	SE	2770	GAS	10/23/1949 0:00		11/2/1949 0:00	15-067-00149		3107	0	0	Chase Group	37.6263758	-101.2613373	37.6263965	-101.2617861	FOOTAGES	1949	GAS	Grant
1043	45528	1004747831	15	67	157		Hugoton Gas Area	1000148164	Rabe	1	Producing	Columbian Fuel Corp.	1028004532	6	28	S	36	W	14	NW	SE	SE	SE		2740	-2726	SE	2735	GAS	10/2/1946 0:00		10/22/1946 0:00	15-067-00157		0	0	3100	Chase Group	37.6128566	-101.2262482	37.61288	-101.2267	GPS	1946	GAS	Grant
1044	45529	1004747832	15	67	158		Hugoton Gas Area	1000148164	Hampton	1	Producing	Columbian Fuel Corp.	1028004532	6	28	S	36	W	15	SE	NW	NW	NW		2540	-2540	SE	2868	GAS	7/28/1946 0:00		9/5/1946 0:00	15-067-00158		0	0	3087	Chase Group	37.6123875	-101.243829	37.6124086	-101.2442775	FOOTAGES	1946	GAS	Grant
1045	45746	1004749216	15	81	222		Hugoton Gas Area	1000148164	Converse Gas Unit	1	Producing	NATIONAL ASSOC PETROLEUM	1044653362	6	28	S	33	W	17	SE	NW	NW			2355	-2284	SE	2767	GAS	10/26/1950 0:00		11/3/1950 0:00	15-081-00222		2988	0	0	Chase Group	37.6124447	-100.9514027	37.61247	-100.95185	GPS	1950	GAS	Haskell
1046	45748	1004748001	15	67	215		Hugoton Gas Area	1000148164	Nora Christian	2	Recompleted	UNITED PROD. CO., INC.	0		30	S	36	W	17	NE	SW	SW	SW		-2540	-2540	NE	2730	GAS	5/14/1946 0:00		5/25/1946 0:00	15-067-00215		2974	0	0	Chase Group	37.4388348	-101.2793469	37.4388583	-101.2797908	FOOTAGES	1946	GAS	Grant
1047	45751	1004748010	15	67	222		Hugoton Gas Area	1000148164	E. P. Brewer	1	Recompleted	UNITED PROD CO., INC.	0		30	S	36	W	24	SE	NW	NW	NW		2521	-2533	SE	2750	GAS	3/11/1946 0:00		3/29/1946 0:00	15-067-00222		3001	0	0	Chase Group	37.4236512	-101.2066514	37.4236747	-101.207095	FOOTAGES	1946	GAS	Grant
1048	45320	1004751201	15	129	527		Hugoton Gas Area	1000148164	Dunn	1	Producing	Stanolind Oil & Gas Company	1037042789	6	31	S	41	W	36	NE					3998	-1322	SE	2276	GAS	3/24/1954 0:00		4/16/1954 0:00	15-129-00527		3345	0	0	Chase Group	37.3123752	-101.7233433	37.3124	-101.72379	GPS	1954	GAS	Morton
1049	45322	1004751212	15	129	485	1	Taloga	1000149975	Northwest Flats Unit	4-C-1	Plugged and Abandoned		1028004745	6	35	S	41	W	18	SE	SW				660	-1980	SE	4914	EOR-P&A			6/17/1966 0:00	15-129-00485-0001	9/11/1992 0:00	3562	3553	0		36.9979671	-101.8150042	36.9979915	-101.8154458	FOOTAGES	1966	EOR	Morton
1050	45770	1004746787	15	55	601		Hugoton Gas Area	1000148164	Brown	3	Producing	NORTHERN NATURAL GAS	1044201639	6	25	S	34	W	11	SE	NW	NW	NW		2440	-2440	SE	2702	GAS	4/4/1949 0:00		5/12/1949 0:00	15-055-00601		0	0	2942	Chase Group	37.8942386	-101.0190567	37.8942622	-101.0195026	FOOTAGES	1949	GAS	Finney
1051	45343	1026691699	15	175	20470	1	Hugoton Gas Area	1000148164	Guttridge 'A'	5-H	Producing	APX CORP	1028004532	6	33	S	34	W	19	SE	NE				2017	-643	SE	6328	GAS	12/10/1990 0:00	8/7/1990 0:00	1/22/1991 0:00	15-175-20470-0001		0	2929	0	Chase Group	37.16074	-101.05125	37.1607645	-101.0516909	GPS	1991	GAS	Seward
1052	45547	1004747784	15	67	454		Hugoton Gas Area	1000148164	Salt Cavity Storage	6	Plugged and Abandoned	STANOLIND OIL & GAS CO	0	6	29	S	38	W	5	NE	NW	SW	SE		-1120	-2120	NE	1730	OTHER-P&A	4/13/1953 0:00		4/17/1953 0:00	15-067-00454	4/26/1993 0:00	3140	0	0	Chase Group	37.5590241	-101.4967925	37.5590437	-101.4972391	FOOTAGES	1953	GAS-INJ	Grant
1053	45550	1004751500	15	129	515		Hugoton Gas Area	1000148164	Evans Gas Unit 'A'	1	Producing	STANOLIND OIL AND GAS CO.	1037042789	6	31	S	39	W	33	NE	SW	SW	SW		2746	-2534	SE	2640	GAS	1/25/1948 0:00		1/17/1948 0:00	15-129-00515		3245	0	3245	Chase Group	37.3086347	-101.5645802	37.3086577	-101.5650197	FOOTAGES	1948	GAS	Morton
1054	45551	1004751512	15	129	227		Hugoton Gas Area	1000148164	Moss	1	Producing	J. M. HUBER CORP.	1028002385	6	32	S	40	W	6	SE	NW	NW			2310	-2310	SE	2345	GAS	7/3/1953 0:00		7/31/1953 0:00	15-129-00227		3342	3342	3338	Chase Group	37.2931802	-101.7085655	37.2932031	-101.7090083	FOOTAGES	1953	GAS	Morton
1055	45552	1004751518	15	129	208		Hugoton Gas Area	1000148164	Fithian	1	Producing	PANHANDLE EASTERN PIPELINE	1028004532	6	33	S	39	W	9	NE					-1337	-1331	NE	2625	GAS	7/23/1950 0:00		8/13/1950 0:00	15-129-00208		3225	0	0	Chase Group	37.19566	-101.55989	37.1956835	-101.5603242	GPS	1950	GAS	Morton
1056	45553	1004751520	15	129	209		Hugoton Gas Area	1000148164	Ward	1	Producing	PANHANDLE EASTERN PIPELINE	1028004532	6	33	S	39	W	16	NW	SE	SE	SE		2777	-2802	SE	2630	GAS	5/29/1950 0:00		6/22/1950 0:00	15-129-00209		3235	0	0	Chase Group	37.1780736	-101.5649409	37.1781	-101.56538	GPS	1950	GAS	Morton
1057	45554	1004751522	15	129	210		Hugoton Gas Area	1000148164	Popkins	1	Producing	REPUBLIC NATURAL GAS	1044201639	6	33	S	39	W	17	NE					3960	-1320	SE	2650	GAS	1/10/1963 0:00			15-129-00210		0	0	3244	Chase Group	37.1814588	-101.5778892	37.1814833	-101.5783272	FOOTAGES		GAS	Morton
1058	45555	1004751535	15	129	220		Hugoton Gas Area	1000148164	Hayward	2	Recompleted	Argus Production Co.	0	6	33	S	39	W	31	NW				C	3960	-3960	SE	2830	GAS	5/18/1930 0:00		7/9/1930 0:00	15-129-00220		0	0	3275	Chase Group	37.137963	-101.6051242	37.137988	-101.6055629	FOOTAGES	1930	GAS	Morton
1059	45771	1004746792	15	55	606		Hugoton Gas Area	1000148164	O. J. Brown	1	Producing	L.F. Meyers	1044201639	6	25	S	34	W	16	SW					1320	-3960	SE	2744	GAS	8/17/1932 0:00		12/28/1932 0:00	15-055-00606		0	0	2968	Chase	37.876078	-101.0611459	37.8761008	-101.0615924	FOOTAGES	1932	GAS	Finney
1060	45772	1004746796	15	55	609		Hugoton Gas Area	1000148164	Brown	17	Producing	NORTHERN NATURAL GAS	1044201639	6	25	S	34	W	19	SE	NW	NW	N2		2585	-2302	SE	2692	GAS	6/29/1949 0:00		7/12/1949 0:00	15-055-00609		0	0	2985	Chase Group	37.8647712	-101.0933608	37.8647931	-101.0938077	FOOTAGES	1949	GAS	Finney
1061	45573	1004749197	15	81	356		Hugoton Gas Area	1000148164	Jones-Ladner	13	Producing	HELMERICH AND PAYNE, INC.	1044653362	6	27	S	34	W	7	NW	SE	SE			-2310	2310	NW	2746	GAS	8/12/1948 0:00		8/31/1948 0:00	15-081-00356		0	0	2988	Chase Group	37.7156441	-101.0813655	37.7156664	-101.081813	FOOTAGES	1948	GAS	Haskell
1062	45375	1004749813	15	93	606		Hugoton Gas Area	1000148164	Shaffer 'B'	1	Producing	STANOLIND OIL & GAS CO	1037042789	6	26	S	38	W	33	NE	SW	SW	SW		2790	-2490	SE	2622	GAS	4/27/1951 0:00		4/27/1951 0:00	15-093-00606		3202	0	0	Chase Group	37.7439518	-101.4811926	37.7439672	-101.481642	FOOTAGES	1951	GAS	Kearny
1063	45376	1004751480	15	129	186		Hugoton Gas Area	1000148164	Renshaw 'B'	1	Producing	CITIES SERVICE CO	1028004532	6	32	S	39	W	8	SE	NW	NW	NW		2540	-2540	SE	2700	GAS	8/4/1950 0:00		11/8/1950 0:00	15-129-00186		3272	0	0	Chase Group	37.2790992	-101.5826322	37.2791226	-101.5830711	FOOTAGES	1950	GAS	Morton
1064	45574	1004749209	15	81	215		Hugoton Gas Area	1000148164	Batman	1	Producing	J.M. Huber Corp.	1044653362	6	28	S	33	W	10	SE	NW	NW	NW		2490	-2490	SE	2760	GAS	4/17/1953 0:00		4/17/1953 0:00	15-081-00215		2984	0	0	Chase Group	37.62716	-100.91554	37.6271828	-100.9159798	GPS	1953	GAS	Haskell
1065	45575	1004749214	15	81	220		Hugoton Gas Area	1000148164	Blanch Fincham Gas Unit	1	Producing	NATIONAL ASSOC PETROLEUM	1044653362	6	28	S	33	W	15	SW	NE	NE			2563	-2798	SE	2765	GAS	11/10/1950 0:00		11/10/1950 0:00	15-081-00220		2975	2972	0	Chase Group	37.6129358	-100.9164653	37.61296	-100.91691	GPS	1950	GAS	Haskell
1066	45581	1004747655	15	55	59422		Wildcat	1027625196	Jones, P.	2		CITIES SERVICE CO	0	6	24	S	34	W	2	NW	SW	SW	NE		3254	-4841	SE	6500	OTHER	7/17/1987 0:00		9/9/1987 0:00	15-055-59422		2913	0	0		37.9979787	-101.0279617	37.9980024	-101.0284068	FOOTAGES	1987	CLASS1	Finney
1067	45582	1004747660	15	67	1		Hugoton Gas Area	1000148164	Hinshaw 'D'	1 or 2	Producing	Columbian Fuel Corp.	1028004532	6	28	S	36	W	31	NE	SW	SW	SW		2695	-2525	SE	4175	GAS	2/14/1955 0:00		4/27/1955 0:00	15-067-00001		3095	3098	0	Chase Group	37.5692667	-101.2987798	37.56929	-101.29923	GPS	1955	GAS	Grant
1068	45583	1004747662	15	67	55		Hugoton Gas Area	1000148164	Gray 'C'	1	Producing	Columbian Fuel Corp.	1028004532	6	29	S	35	W	2	SW	NE	NE	NE		2540	2540	SW	2780	GAS	7/17/1945 0:00		9/28/1945 0:00	15-067-00055		0	0	3025	Chase Group	37.5543694	-101.1174341	37.5543928	-101.1178808	FOOTAGES	1945	GAS	Grant
1069	45584	1004747663	15	67	69		Hugoton Gas Area	1000148164	Cox 'B'	1	Producing	Columbian Fuel Corp.	1028004532	6	29	S	35	W	15	SW	NE	NE	NE		2540	2540	SW	2760	GAS	5/12/1945 0:00		6/2/1945 0:00	15-067-00069		0	0	3023	Chase Group	37.5252482	-101.1351696	37.5252718	-101.1356161	FOOTAGES	1945	GAS	Grant
1070	45585	1004747665	15	67	105		Hugoton Gas Area	1000148164	Mcclaren	1	Producing	Panhandle Eastern Pipeline Co.	1028004532	6	29	S	36	W	15	SE	SE	NW			1293	-1271	SE	2800	GAS	7/4/1940 0:00		7/25/1940 0:00	15-067-00105		3081	0	3035	Chase Group	37.52194	-101.23924	37.5219607	-101.2396846	GPS	1940	GAS	Grant
1071	45809	1004746651	15	55	831		Hugoton Gas Area	1000148164	Henry Weldon	1	Plugged and Abandoned	Skelly Oil Co.	1028001249	6	24	S	31	W	29	NW	NW				3984	-3993	SE	2646	GAS-P&A	11/2/1958 0:00		11/2/1958 0:00	15-055-00831	9/30/2019 0:00	2870	2872	0	Chase Group	37.9419456	-100.7510495	37.94197	-100.75149	GPS	1958	GAS	Finney
1072	45810	1004746656	15	55	867		Hugoton Gas Area	1000148164	John Ven Gas Unit	1	Producing	PAN AMERICAN PETROLEUM CORP	1037042789	6	24	S	32	W	36	N2					3960	-2640	SE	2590	GAS	7/13/1957 0:00		7/13/1957 0:00	15-055-00867		2799	0	0	Chase Group	37.9275323	-100.7829707	37.9275547	-100.7834072	FOOTAGES	1957	GAS	Finney
1073	45377	1004747457	15	55	659		Hugoton Gas Area	1000148164	Gerdes Gas Unit	1	Producing	STANOLIND OIL & GAS CO	1037042789	6	26	S	32	W	16						2640	-2640	SE	2730	GAS	3/3/1954 0:00		3/3/1954 0:00	15-055-00659		2898	0	0	Chase Group	37.7878296	-100.8248854	37.7878532	-100.8253249	FOOTAGES	1954	GAS	Finney
1074	45378	1004747460	15	55	662		Hugoton Gas Area	1000148164	Brock	1	Plugged and Abandoned	W E BAKKE	1027998063	6	26	S	32	W	19	SW	NE	NE			2640	-2640	SE	2620	GAS-P&A	10/29/1952 0:00		10/29/1952 0:00	15-055-00662	9/30/1997 0:00	2904	0	0	Chase Group	37.7731582	-100.861542	37.7731819	-100.8619831	FOOTAGES	1952	GAS	Finney
1075	45606	1004751034	15	129	258		Hugoton Gas Area	1000148164	Jones	1	Producing	PANHANDLE EASTERN	1028004532	6	32	S	40	W	33	NE	SW	SE			-2450	-1511	NE	2443	GAS	5/8/1951 0:00		5/27/1951 0:00	15-129-00258		3334	0	0	Chase Group	37.22236	-101.66988	37.2223837	-101.6703169	GPS	1951	GAS	Morton
1076	45825	1004746627	15	55	578		Hugoton Gas Area	1000148164	Brown F	1	Producing	W.E. Bakke	1037042789	6	25	S	33	W	24	SE	NW	NW			2505	-2515	SE	2717	GAS	9/27/1952 0:00		11/12/1952 0:00	15-055-00578		2910	0	2909	Chase Group	37.8656282	-100.8919374	37.8656517	-100.8923788	FOOTAGES	1952	GAS	Finney
1077	45828	1004751326	15	129	301		Hugoton Gas Area	1000148164	Holcomb	1	Producing	PANHANDLE EASTERN PIPE LI	1028004532	6	33	S	40	W	22	SE	NW	NW			2506	-2361	SE	2550	GAS	6/16/1950 0:00		7/1/1950 0:00	15-129-00301		3302	0	0	Chase Group	37.16251	-101.65381	37.1625333	-101.6542481	GPS	1950	GAS	Morton
1078	45829	1004751333	15	129	306		Hugoton Gas Area	1000148164	Kallenbach	1	Producing	PANHANDLE EASTERN PIPE LI	1028004532	6	33	S	40	W	27	SW	NE	NE	NE		2532	2506	SW	2572	GAS	6/25/1950 0:00		7/10/1950 0:00	15-129-00306		3305	0	0	Chase Group	37.14792	-101.65602	37.147944	-101.6564564	GPS	1950	GAS	Morton
1079	45830	1004751345	15	129	490		Greenwood Gas Area	1000149950	Central Life	1	Plugged and Abandoned	Edwin L. Cox	1028003306	6	35	S	42	W	15	NW	NW	SE	SE		-1234	1253	NW	3165	GAS-P&A	3/31/1966 0:00		4/6/1966 0:00	15-129-00490	10/8/2014 0:00	3606	3595	0	Shawnee Group	37.0071641	-101.8762709	37.00719	-101.87672	GPS	1966	GAS	Morton
1080	45831	1004751354	15	129	475		Hugoton Gas Area	1000148164	Sides 'A'	1	Producing	Cities Service Oil Co.	1028004532	6	35	S	41	W	10	NE	SW	SW	SW		2792	-2564	SE	2464	GAS	3/11/1952 0:00		3/17/1952 0:00	15-129-00475		3490	0	0	Chase Group	37.0184151	-101.7628183	37.01844	-101.76326	GPS	1952	GAS	Morton
1081	45832	1004751357	15	129	478		Hugoton Gas Area	1000148164	Kniffen 'A'	1	Producing	Cities Service Oil Co.	1028004532	6	35	S	41	W	13	SE	NW	NW	NW		2540	-2540	SE	2675	GAS	7/11/1951 0:00		9/12/1951 0:00	15-129-00478		3452	0	0	Chase Group	37.003237	-101.7264876	37.0032622	-101.7269271	FOOTAGES	1951	GAS	Morton
1082	45835	1004747476	15	55	524		Hugoton Gas Area	1000148164	Calihan	2	Producing	NORTHERN PUMP CO.	1037042789	6	25	S	32	W	6	NW					-1320	1320	NW	2615	GAS	2/25/1957 0:00		3/1/1957 0:00	15-055-00524		2886	0	0	Chase Group	37.9132824	-100.8785157	37.9133058	-100.8789562	FOOTAGES	1957	GAS	Finney
1083	45836	1004747485	15	55	532		Hugoton Gas Area	1000148164	Hicks-Brown	14-Jan	Producing	LAUCK, D. R. OIL CO.	1042759148	6	25	S	32	W	14	SW	NE	NE	NE		2490	-2790	SE	2646	GAS	7/2/1953 0:00		7/24/1953 0:00	15-055-00532		2874	0	2872	Chase Group	37.8797809	-100.8017595	37.8798038	-100.8021971	FOOTAGES	1953	GAS	Finney
1084	45837	1004747494	15	55	540		Hugoton Gas Area	1000148164	Hicks Gas Unit	1	Producing	Stanolind Oil and Gas Co.	1037042789	6	25	S	32	W	22	NE	SW	SW			2970	-2310	SE	2628	GAS	2/6/1954 0:00		3/11/1954 0:00	15-055-00540		0	0	2865	Chase Group	37.8666885	-100.8183129	37.8667116	-100.8187513	FOOTAGES	1954	GAS	Finney
1085	45407	1004747524	15	55	568		Hugoton Gas Area	1000148164	Reeve, O.G.	1	Producing	Northern Pump Co.	1037042789	6	25	S	33	W	14	NE	SW	SW			-2490	-2490	NE	2674	GAS	9/25/1952 0:00		12/23/1952 0:00	15-055-00568		0	0	2903	Chase Group	37.8811927	-100.9101234	37.8812164	-100.9105654	FOOTAGES	1952	GAS	Finney
1086	45408	1004747531	15	55	574		Hugoton Gas Area	1000148164	Spratt	10	Producing	Kansas Natural Gas Co.	1028004873	6	25	S	33	W	20	NW	SE	SE			2970	-2970	SE	2927	GAS	6/26/1950 0:00		7/1/1950 0:00	15-055-00574		2932	0	2930	Chase Group	37.8666858	-100.9665725	37.8667095	-100.9670167	FOOTAGES	1950	GAS	Finney
1087	45413	1004746488	15	129	319		Hugoton Gas Area	1000148164	Barker	11-Jan	Inactive Well	PANHANDLE	1028004532	6	33	S	41	W	11	NE	S2				2812	-1235	SE	2371	GAS	5/30/1956 0:00		9/12/1956 0:00	15-129-00319		3431	3426	3429	Chase Group	37.1929442	-101.7409067	37.19297	-101.74135	GPS	1956	GAS	Morton
1088	45414	1004747701	15	67	263		Hugoton Gas Area	1000148164	Carl Moyer Unit	1	Producing	MAGNOLIA PETR CORP	1044201639	6	27	S	36	W	28	SE	NW	NW			2310	-2310	SE	2786	GAS	6/20/1949 0:00		6/30/1949 0:00	15-067-00263		3128	0	3126	Chase Group	37.6699393	-101.2611478	37.669959	-101.2615971	FOOTAGES	1949	GAS	Grant
1089	45415	1004747715	15	67	299		Hugoton Gas Area	1000148164	Ladner 'A'	1	Producing	Columbian Fuel Corp.	1028004532	6	27	S	35	W	28	SE	NW	NW			2540	-2540	SE	2800	GAS	10/2/1947 0:00		11/5/1947 0:00	15-067-00299		0	0	3081	Chase Group	37.6704724	-101.1534587	37.6704939	-101.1539069	FOOTAGES	1947	GAS	Grant
1090	45416	1004747716	15	67	300		Hugoton Gas Area	1000148164	Rose Alexander 'A'	1	Producing	Columbian Fuel Corp.	1028004532	6	27	S	35	W	29	NE	SW	SW	SW		2743	-2515	SE	2794	GAS	3/13/1951 0:00		3/31/1951 0:00	15-067-00300		3091	0	0	Chase Group	37.6710168	-101.1717489	37.67104	-101.1722	GPS	1951	GAS	Grant
1091	45629	1004747672	15	67	138		Hugoton Gas Area	1000148164	Coke	1	Producing	W. B. Osborn	1044201639	6	28	S	35	W	36	NE	SW	SW			2771	-2562	SE	2765	GAS	10/13/1947 0:00		1/16/1948 0:00	15-067-00138		0	0	3027	Chase Group	37.5695456	-101.0986904	37.56957	-101.09914	GPS	1948	GAS	Grant
1092	45630	1004747673	15	67	140		Hugoton Gas Area	1000148164	Hampton	1	Producing	Columbian Fuel Corp.	1028004532	6	28	S	36	W	2	SW	NE	NE	NE		2540	2540	SW	2820	GAS	8/23/1946 0:00		9/23/1946 0:00	15-067-00140		0	0	3115	Chase Group	37.641261	-101.2262186	37.6412819	-101.226667	FOOTAGES	1946	GAS	Grant
1093	45631	1004747677	15	67	156		Davatz	1000148689	Davatz 'B'	2	Converted to EOR Well	Columbian Fuel Corp.	0	6	28	S	36	W	13	NW	SE			C	3300	-3300	SE	5850	O&G	5/3/1961 0:00		7/10/1961 0:00	15-067-00156		3097	3080	0		37.6143862	-101.210037	37.6144078	-101.2104854	FOOTAGES	1961	O&G	Grant
1094	45853	1004747836	15	67	161		Hugoton Gas Area	1000148164	Kaufman 'B'	1	Producing	Columbian Fuel Corp.	1028004532	6	28	S	36	W	18	SW					1320	-3860	SE	2620	GAS	5/31/1950 0:00		6/12/1950 0:00	15-067-00161		3033	0	0	Chase Group	37.6090477	-101.303247	37.6090683	-101.3036955	FOOTAGES	1950	GAS	Grant
1095	45856	1004746921	15	55	436		Hugoton Gas Area	1000148164	First National Bank Gas Unit 'B'	1	Producing	STANOLIND OIL & GAS CO	1037042789	6	24	S	33	W	9	NE	SW	SW	SW		2640	-2640	SE	2687	GAS	5/6/1947 0:00		5/15/1947 0:00	15-055-00436		0	2871	2871	Chase Group	37.9818743	-100.947222	37.981898	-100.9476644	FOOTAGES	1947	GAS	Finney
1096	45857	1004746928	15	55	443		Hugoton Gas Area	1000148164	Spratt	1-Nov	Producing	KANSAS NATURAL GAS	1028004873	6	24	S	33	W	17						2640	-2640	SE	2868	GAS	2/1/1951 0:00		3/7/1951 0:00	15-055-00443		2870	0	0	Chase Group	37.9672502	-100.9654243	37.9672739	-100.9658676	FOOTAGES	1951	GAS	Finney
1097	45858	1004746936	15	55	448		Hugoton Gas Area	1000148164	Tait 'F'	1	Producing	CITIES SERVICE CO	1028004532	6	24	S	33	W	22	SW	NE	NE	NE		2540	2540	SW	2710	GAS	4/6/1950 0:00		4/11/1950 0:00	15-055-00448		2881	2878	0	Chase Group	37.95304	-100.92935	37.953063	-100.9297907	GPS	1950	GAS	Finney
1098	45859	1004746945	15	55	453		Hugoton Gas Area	1000148164	Tait 'C'	1	Producing	Cities Service Oil Co.	1028004532	6	24	S	33	W	27	SW	NE	NE			2455	2541	SW	2690	GAS	3/22/1950 0:00		3/22/1950 0:00	15-055-00453		2886	0	0	Chase Group	37.9380405	-100.9289499	37.938064	-100.9293923	FOOTAGES	1950	GAS	Finney
1099	45860	1004747549	15	55	715		Hugoton Gas Area	1000148164	Jones	2	Producing	NORTHERN NATURAL GAS	1044201639	6	26	S	34	W	2	NE	NW	NW			2640	-2640	SE	2708	GAS			8/19/1949 0:00	15-055-00715		0	0	2958	Chase Group	37.8165756	-101.0072142	37.816599	-101.0076605	FOOTAGES	1949	GAS	Finney
1100	45862	1004748805	15	81	128		Hugoton Gas Area	1000148164	Lemon	1	Producing	MICHAELIS DRILLING	1044653362	6	27	S	32	W	33	NW					3948	-3947	SE	2790	GAS	1/1/1956 0:00		1/1/1956 0:00	15-081-00128		2919	0	0	Chase Group	37.6603144	-100.829646	37.66034	-100.83009	GPS	1956	GAS	Haskell
1101	45863	1004748812	15	81	318		Hugoton Gas Area	1000148164	L. W. Bailey Gas Unit	1	Recompleted	Magnolia Petroleum Co.	1027997320	6	27	S	33	W	6	SE	NW	NW			2310	-2310	SE	2781	GAS	10/15/1949 0:00		10/26/1949 0:00	15-081-00318		2944	0	2942	Chase Group	37.7281829	-100.9697322	37.7282066	-100.9701777	FOOTAGES	1949	GAS	Haskell
1102	45864	1004748814	15	81	320		Hugoton Gas Area	1000148164	G. Atkins	1	Producing	CITIES SERVICE CO	1028004532	6	27	S	33	W	8	SW	NE	NE	NE		2440	2440	SW	2780	GAS	12/7/1949 0:00		12/14/1949 0:00	15-081-00320		2959	2959	0	Chase Group	37.7142611	-100.9532549	37.7142849	-100.9536999	FOOTAGES	1949	GAS	Haskell
1103	45446	1004751682	15	129	473		Greenwood Gas Area	1000149950	Rowland 'B'	1	Recompleted	Cities Service Oil Co.	1027997559	6	35	S	41	W	8	NE	SW				3300	-1980	SE	5510	GAS	3/28/1961 0:00		4/17/1961 0:00	15-129-00473		3523	0	0	Shawnee Group	37.0196518	-101.7970854	37.0196762	-101.7975266	FOOTAGES	1961	GAS	Morton
1104	45659	1004751305	15	129	289		Hugoton Gas Area	1000148164	Mc Cannon	1	Producing	REPUBLIC NATURAL GAS COMP	1044201639	6	33	S	40	W	13	NW					3960	-3960	SE	2605	GAS	1/9/1963 0:00		10/1/1953 0:00	15-129-00289		3276	0	0	Chase Group	37.1816111	-101.6230798	37.1816355	-101.6235188	FOOTAGES	1953	GAS	Morton
1105	45026	1004748884	15	81	395		Hugoton Gas Area	1000148164	Rohmeyer	1	Producing	Kansas Natural Gas Co.	1028004873	6	29	S	32	W	30	SW	NE	NE			2492	-2767	SE	2921	GAS	12/31/1953 0:00		12/31/1953 0:00	15-081-00395		2926	2921	0	Chase Group	37.4963534	-100.8620861	37.49638	-100.86253	GPS	1953	GAS	Haskell
1106	45027	1004748886	15	81	396		Hugoton Gas Area	1000148164	Murphy	1	Plugged and Abandoned	Panhandle Eastern Pipeline Co.	1027997320	6	29	S	32	W	31	SW	NE	NE			2540	-2843	SE	2754	GAS-P&A			11/1/1950 0:00	15-081-00396	8/29/2006 0:00	2929	2926	0	Chase Group	37.48186	-100.86235	37.4818818	-100.8627893	GPS	1950	GAS	Haskell
1107	45029	1004746806	15	55	618		Hugoton Gas Area	1000148164	Brown	13	Producing	NORTHERN NATURAL GAS PROD	1044201639	6	25	S	34	W	28	NE	SW	SW	SW		-2387	-2410	NE	2710	GAS	6/14/1949 0:00		6/28/1949 0:00	15-055-00618		0	0	2972	Chase Group	37.8515279	-101.0568923	37.8515509	-101.0573389	FOOTAGES	1949	GAS	Finney
1108	45030	1004746815	15	55	626		Hugoton Gas Area	1000148164	Taylor	1	Producing	HELMERICH & PAYNE	1044653362	6	25	S	34	W	36	SW	NE	NE			2310	-2970	SE	2725	GAS	1/10/1948 0:00			15-055-00626		0	0	2946	Chase Group	37.8357166	-101.0032524	37.8357402	-101.0036984	FOOTAGES		GAS	Finney
1109	45033	1004751548	15	129	365		Hugoton Gas Area	1000148164	Bohn 'C'	1	Producing	Cities Service Co.	1028004532	6	34	S	40	W	5	SE	NW	NW	NW		2540	-2540	SE	2590	GAS	4/12/1951 0:00		4/17/1951 0:00	15-129-00365		3348	3348	0	Chase Group	37.1196528	-101.6906996	37.1196775	-101.6911397	FOOTAGES	1951	GAS	Morton
1110	45034	1004751552	15	129	369		Hugoton Gas Area	1000148164	Crandall 'B'	1	Producing	CITIES SERVICE CO	1028004532	6	34	S	40	W	9	SE	NW	NW	NW		2415	-2415	SE	2645	GAS	3/29/1951 0:00		5/3/1951 0:00	15-129-00369		3353	0	0	Chase Group	37.1046656	-101.6720506	37.1046906	-101.6724903	FOOTAGES	1951	GAS	Morton
1111	45035	1004751558	15	129	375		Hugoton Gas Area	1000148164	Luther 'B'	1	Producing	CITIES SERVICE CO	1028004532	6	34	S	40	W	15	SE	NW	NW	NW		2415	-2540	SE	2665	GAS	5/8/1951 0:00		6/4/1951 0:00	15-129-00375		3355	0	0	Chase Group	37.0901125	-101.6544104	37.0901377	-101.6548499	FOOTAGES	1951	GAS	Morton
1112	45037	1004751564	15	129	379		Hugoton Gas Area	1000148164	Murray 'C'	1	Producing	CITIES SERVICE CO	1028004532	6	34	S	40	W	19	SE	W2	W2			1390	-2540	SE	2555	GAS	4/23/1953 0:00		4/29/1953 0:00	15-129-00379		3398	3392	0	Chase Group	37.0727484	-101.7087653	37.0727734	-101.7092053	FOOTAGES	1953	GAS	Morton
1113	44824	1004752758	15	187	366		Hugoton Gas Area	1000148164	Horner	1	Producing	Stanolind Oil and Gas Co.	1044201639	6	28	S	39	W	17	NE	SW	SW	SW		2970	-2310	SE	2470	GAS	10/20/1947 0:00		10/25/1947 0:00	15-187-00366		3185	3183	3186	Chase Group	37.6141082	-101.6066759	37.6141255	-101.6071242	FOOTAGES	1947	GAS	Stanton
1114	44825	1004752762	15	187	368		Hugoton Gas Area	1000148164	Welch 'A'	1	Producing	Stanolind Oil and Gas Co.	1037042789	6	28	S	39	W	20	NE	SW				2640	-2640	SE	2475	GAS	2/8/1948 0:00		2/24/1948 0:00	15-187-00368		0	3181	3184	Chase Group	37.5986564	-101.607795	37.5986739	-101.6082433	FOOTAGES	1948	GAS	Stanton
1115	45055	1004749524	15	81	519		Hugoton Gas Area	1000148164	Blair 'A'	1	Producing	Cities Service Oil Co.	1028004532	6	30	S	33	W	29	NW	SE	SE	SE		-2540	2540	NW	2785	GAS	5/13/1949 0:00		5/21/1949 0:00	15-081-00519		2953	0	2953	Chase Group	37.4098492	-100.9527808	37.4098736	-100.9532241	FOOTAGES	1949	GAS	Haskell
1116	45056	1004749555	15	93	157		Hugoton Gas Area	1000148164	Bell 'B'	1	Producing	Cities Service Oil Co.	1028004532	6	23	S	37	W	9	SW	NE	NE	NE		2540	2540	SW	2720	GAS	12/21/1955 0:00		1/25/1956 0:00	15-093-00157		3294	0	0	Chase Group	38.0676209	-101.3861617	38.0676389	-101.3866073	FOOTAGES	1956	GAS	Kearny
1117	45057	1004749557	15	93	159		Hugoton Gas Area	1000148164	Finkelstein	1	Producing	STANOLIND OIL & GAS CO	1044201639	6	23	S	37	W	11	NE	SW	SW	SW		-2490	-2490	NE	2740	GAS	5/8/1954 0:00		5/8/1954 0:00	15-093-00159		3258	0	0	Chase Group	38.0684223	-101.3484974	38.0684413	-101.3489432	FOOTAGES	1954	GAS	Kearny
1118	44830	1040862804	15	175	20080	1	Evalyn-Condit	1000151595	Warden	3	Producing	Oil Producers Inc. of Kansas	1028000163		34	S	33	W	25	NE	NW				4620	-1980	SE	6305	GAS	8/20/2009 0:00	8/7/2009 0:00	9/9/2009 0:00	15-175-20080-0001		2808	2796	0	Chester	37.0669939	-100.8564103	37.0670185	-100.856851	FOOTAGES	2009	GAS	Seward
1119	44834	1004752938	15	189	84		Hugoton Gas Area	1000148164	Keating	3	Producing	Northern Natural Gas Co.	1044201639	6	32	S	35	W	8	NW	SE	SE	SE		2840	-2840	SE	2800	GAS	8/6/1950 0:00		8/18/1950 0:00	15-189-00084		3006	0	0	Chase Group	37.2791465	-101.1495803	37.2791703	-101.1500192	FOOTAGES	1950	GAS	Stevens
1120	44835	1004752943	15	189	89		Hugoton Gas Area	1000148164	Larrabee	1	Recompleted	Northern Natural Gas Co.	1028005088	6	32	S	35	W	13	NW	SE	SE			3300	-3300	SE	2753	OIL	3/20/1950 0:00		4/2/1950 0:00	15-189-00089		2980	0	0	Chase Group	37.2660287	-101.0786576	37.2660527	-101.0790987	FOOTAGES	1950	OIL	Stevens
1121	44836	1004752952	15	189	98		Hugoton Gas Area	1000148164	Moore	3	Producing	NORTHERN NATURAL GAS CO.	1044201639	6	32	S	35	W	22	NW	SE	SE	SE		2804	-2875	SE	2785	GAS	7/16/1950 0:00		8/18/1950 0:00	15-189-00098		2996	0	0	Chase Group	37.2502848	-101.113179	37.25031	-101.11362	GPS	1950	GAS	Stevens
1122	44597	1004752715	15	187	191		Hugoton Gas Area	1000148164	Kirby Gas Unit	1	Producing	Stanolind Oil and Gas Co.	1044201639	6	29	S	39	W	17	NW	SE	SE			-2640	-2640	NE	2521	GAS	10/25/1946 0:00		10/29/1946 0:00	15-187-00191		0	3221	3224	Chase Group	37.5261379	-101.6077419	37.5261572	-101.6081892	FOOTAGES	1946	GAS	Stanton
1123	44185	1004752660	15	187	334		Hugoton Gas Area	1000148164	Clark	1	Converted to SWD Well	United Producing Co., Inc.	0	6	28	S	40	W	16	NW	SE	SE	SE		2640	-2640	SE	2320	GAS	3/5/1968 0:00		11/19/1951 0:00	15-187-00334		3272	3264	0	Chase Group	37.6133575	-101.6985859	37.6133739	-101.699035	FOOTAGES	1951	GAS	Stanton
1124	44367	1004753797	15	189	365		Hugoton Gas Area	1000148164	Lemert	1	Producing	NORTHERN NATURAL GAS PROD	1044201639	6	33	S	36	W	4	SE	NW	NW			2310	-2310	SE	2802	GAS	10/17/1944 0:00		10/1/1944 0:00	15-189-00365		0	0	3042	Chase Group	37.2053884	-101.2378198	37.2054126	-101.2382555	FOOTAGES	1944	GAS	Stevens
1125	44368	1004753800	15	189	368		Hugoton Gas Area	1000148164	Speakman	1	Recompleted	REPUBLIC NATURAL GAS CO.	0	6	33	S	36	W	7	NE	SW	SW	SW		2690	-2590	SE	2810	GAS	6/21/1945 0:00		8/22/1945 0:00	15-189-00368		3059	0	3059	Chase Group	37.1917594	-101.2751788	37.1917837	-101.2756143	FOOTAGES	1945	GAS	Stevens
1126	44369	1004753801	15	189	369		Hugoton Gas Area	1000148164	Cobb	1	Producing	REPUBLIC NATURAL GAS CO.	1044201639	6	33	S	36	W	8	SW	NE	NE	NE		2580	-2690	SE	2820	GAS	7/7/1945 0:00		10/5/1945 0:00	15-189-00369		3054	0	3054	Chase Group	37.1915712	-101.2572807	37.1915955	-101.2577161	FOOTAGES	1945	GAS	Stevens
1127	44370	1004753804	15	189	372		Hugoton Gas Area	1000148164	Lightcap	2	Producing	NORTHERN NATURAL GAS PROD	1044201639	6	33	S	36	W	11	NW	SE	SE			2970	-2970	SE	2815	GAS	5/10/1944 0:00		10/1/1944 0:00	15-189-00372		0	0	3024	Chase Group	37.1928218	-101.2038298	37.1928461	-101.204267	FOOTAGES	1944	GAS	Stevens
1128	44602	1004752738	15	187	212		Hugoton Gas Area	1000148164	Julian 'B'	1	Producing	Stanolind Oil and Gas Co.	1044201639	6	29	S	40	W	1	NE	SW	SW			2790	-2310	SE	2460	GAS	10/18/1947 0:00		10/26/1947 0:00	15-187-00212		0	0	3241	Chase Group	37.55617	-101.64246	37.5561868	-101.6429064	GPS	1947	GAS	Stanton
1129	44603	1004752744	15	187	354		Hugoton Gas Area	1000148164	Meyer Gas Unit	1	Producing	Stanolind Oil and Gas Co.	1044201639	6	28	S	39	W	4	SE	NW	NW	NW		2640	-2640	SE	2466	GAS	10/4/1947 0:00			15-187-00354		0	0	3153	Chase Group	37.6421288	-101.589633	37.6421455	-101.5900816	FOOTAGES		GAS	Stanton
1130	44236	1004752700	15	187	176		Hugoton Gas Area	1000148164	Neufeldt Gas Unit	1	Producing	Stanolind Oil and Gas Co.	1044201639	6	29	S	39	W	3	NW	SW				-2640	-2640	NE	2537	GAS	11/1/1946 0:00		11/15/1946 0:00	15-187-00176		0	3184	3187	Chase Group	37.5551139	-101.5714691	37.5551329	-101.5719164	FOOTAGES	1946	GAS	Stanton
1131	44237	1004752706	15	187	182		Hugoton Gas Area	1000148164	Campbell 'E'	1	Producing	Stanolind Oil and Gas Co.	1044201639	6	29	S	39	W	8	NE	SW	SW	SW		2803	-2489	SE	2530	GAS	10/28/1947 0:00		11/25/1947 0:00	15-187-00182		0	0	3225	Chase Group	37.5410798	-101.6072299	37.5411	-101.60768	GPS	1947	GAS	Stanton
1132	44238	1004752884	15	187	226		Hugoton Gas Area	1000148164	Morris	1	Producing	Petroleum, Inc.	1028647716	6	29	S	40	W	33	SE	NW	NW	NE		2400	-2000	SE	2266	GAS	5/1/1954 0:00		5/5/1954 0:00	15-187-00226		3285	0	0	Chase Group	37.4822113	-101.6963549	37.4822307	-101.6968025	FOOTAGES	1954	GAS	Stanton
1133	44239	1004752885	15	187	42094		Hugoton Gas Area	1000148164	Plummer	1		Lafayette Oil Co	0	6	29	S	40	W	34	SW	NE	NE		C	2310	-2970	SE	2298	GAS	3/11/1953 0:00		3/14/1953 0:00	15-187-42094		3264	0	0	Chase Group	37.4819316	-101.6814999	37.4819511	-101.6819473	FOOTAGES	1953	GAS	Stanton
1134	44240	1004752898	15	189	269		Hugoton Gas Area	1000148164	Curtis	6-Jan	Producing	Hugoton Production Co.	1037042789	6	32	S	38	W	6	SE	NW	NW	NE		2526	-2176	SE	2638	GAS	5/21/1953 0:00		6/12/1953 0:00	15-189-00269		3154	0	0	Chase Group	37.2932385	-101.4910625	37.293262	-101.4915	FOOTAGES	1953	GAS	Stevens
1135	44241	1004752899	15	189	280		Hugoton Gas Area	1000148164	Youngren	1	Producing	PANHANDLE EASTERN PL CO	1028004532	6	32	S	38	W	17	NW	E2	E2			-1301	2510	NW	2700	GAS	7/14/1946 0:00		8/9/1946 0:00	15-189-00280		0	0	3195	Chase Group	37.2682016	-101.4749498	37.2682255	-101.4753858	FOOTAGES	1946	GAS	Stevens
1136	44242	1004752902	15	189	384		Hugoton Gas Area	1000148164	Wayland	1	Producing	NORTHERN NATURAL GAS PROD	1044201639	6	33	S	36	W	23	NE	SW	SW			2970	-2310	SE	2765	GAS	4/12/1947 0:00	10/5/1993 0:00	5/23/1947 0:00	15-189-00384		0	3032	3023	Chase Group	37.1637693	-101.2016358	37.1637939	-101.2020738	FOOTAGES	1947	GAS	Stevens
1137	44247	1004753114	15	189	10152		Hugoton Gas Area	1000148164	Vreeland	1	Producing	Hugoton Production Co.	1037042789	6	31	S	38	W	36	SE	NW	NW			2640	-2640	SE	2706	GAS	3/27/1949 0:00		4/15/1949 0:00	15-189-10152		0	0	3139	Chase Group	37.3081985	-101.4019728	37.3082219	-101.4024104	FOOTAGES	1949	GAS	Stevens
1138	44248	1004753122	15	189	247		Hugoton Gas Area	1000148164	Hubbard	1	Producing	REPUBLIC NATURAL GAS COMP	1044201639	6	32	S	37	W	20	NW					3960	-3960	SE	2813	GAS	10/31/1945 0:00		1/17/1946 0:00	15-189-00247		3147	0	3147	Chase Group	37.2534893	-101.3705258	37.2535131	-101.3709608	FOOTAGES	1946	GAS	Stevens
1139	44249	1004753126	15	189	252		Hugoton Gas Area	1000148164	Baker	1	Inactive Well	NORTHERN NATURAL GAS COMP	1044201639	6	32	S	37	W	24	SW	SE				660	-3300	SE	2825	GAS	6/20/1942 0:00		7/8/1942 0:00	15-189-00252		0	3115	3114	Chase Group	37.2443034	-101.2956187	37.2443273	-101.2960531	FOOTAGES	1942	GAS	Stevens
1140	44250	1004753129	15	189	255		Hugoton Gas Area	1000148164	Hulpien	1	Producing	REPUBLIC NATURAL GAS COMP	1044201639	6	32	S	37	W	28	S2					1320	-2640	SE	2760	GAS	8/31/1947 0:00		9/16/1947 0:00	15-189-00255		0	0	3139	Chase Group	37.2317514	-101.3474865	37.2317754	-101.3479213	FOOTAGES	1947	GAS	Stevens
1141	44940	1004753791	15	189	358		Hugoton Gas Area	1000148164	Troy-Skinner	1	Producing	TEXAS COMPANY	1028004532	6	33	S	35	W	34	NW	SE	SE	SE		2823	-2789	SE	2794	GAS	6/12/1949 0:00		6/12/1949 0:00	15-189-00358		0	0	2978	Chase Group	37.1342349	-101.112694	37.13426	-101.11314	GPS	1949	GAS	Stevens
1142	44943	1004754022	15	81	348		Hugoton Gas Area	1000148164	Ricker Est	1	Producing	MAGNOLIA PETROLEUM	1044201639	6	27	S	34	W	1	SE	NW	NW			2508	-2286	SE	2800	GAS	10/3/1939 0:00		11/23/1949 0:00	15-081-00348		2988	0	0	Chase Group	37.7286191	-100.9876688	37.7286428	-100.988115	FOOTAGES	1949	GAS	Haskell
1143	44423	1004752906	15	189	420		Hugoton Gas Area	1000148164	King	1	Producing	MCKNAB OIL CO	1028004532	6	33	S	37	W	20	SW	NE	NE			2333	2310	SW	2762	GAS	10/23/1946 0:00		1/5/1947 0:00	15-189-00420		0	0	3128	Chase Group	37.1617426	-101.3669401	37.16177	-101.36738	GPS	1947	GAS	Stevens
1144	44424	1004752908	15	189	462		Hugoton Gas Area	1000148164	Farrar	1	Producing	REPUBLIC NATURAL GAS CO	1044201639	6	33	S	38	W	21	NE	W2	W2	W2		-1320	-2590	NE	2714	GAS	10/18/1945 0:00		11/23/1945 0:00	15-189-00462		3176	3172	3176	Chase Group	37.166373	-101.4557287	37.1663982	-101.4561652	FOOTAGES	1945	GAS	Stevens
1145	44426	1005428831	15	93	290		Hugoton Gas Area	1000148164	C. A. Loucks Unit 'B'	1	Producing	Magnolia Petroleum Company	1044201639	6	25	S	35	W	28	SE	NW	NW			2310	-2310	SE	2740	GAS	5/25/1949 0:00		5/25/1949 0:00	15-093-00290		3001	0	2999	Chase Group	37.8494521	-101.1661291	37.8494726	-101.166577	FOOTAGES	1949	GAS	Kearny
1146	44431	1004752769	15	187	312		Hugoton Gas Area	1000148164	Scrogum	1	Producing	Stanolind Oil and Gas Co.	1044201639	6	28	S	39	W	27	NE					2640	-2640	SE	2536	GAS	3/1/1947 0:00		3/6/1947 0:00	15-187-00312		0	0	3185	Chase Group	37.5842595	-101.5713933	37.5842779	-101.5718409	FOOTAGES	1947	GAS	Stanton
1147	44663	1004753082	15	189	10124		Hugoton Gas Area	1000148164	Lucas	1	Producing	Hugoton Production Co.	1037042789	6	31	S	38	W	9	SW	S2	S2			400	1320	SW	2705	GAS			10/1/1954 0:00	15-189-10124		3152	0	0	Chase Group	37.3602445	-101.4611415	37.3602673	-101.4615812	FOOTAGES	1954	GAS	Stevens
1148	44260	1001339249	15	129	353		Hugoton Gas Area	1000148164	Dixon	1	Producing	ARGUS PRODUCTION COMPANY	1044201639	6	34	S	39	W	18	SE					1320	-1320	SE	2900	GAS	5/16/1949 0:00			15-129-00353		0	0	3336	Chase Group	37.0869834	-101.5959622	37.0870091	-101.5964007	FOOTAGES		GAS	Morton
1149	44948	1004753086	15	189	10129		Hugoton Gas Area	1000148164	Cobb	14-Jan	Producing	Hugoton Production Co.	1037042789	6	31	S	38	W	14	SE	NW	NW	NW		2400	-2400	SE	2670	GAS	11/4/1954 0:00		11/22/1954 0:00	15-189-10129		3128	0	0	Chase Group	37.351067	-101.4195514	37.35109	-101.419991	FOOTAGES	1954	GAS	Stevens
1150	44949	1004753091	15	189	10133		Hugoton Gas Area	1000148164	Reynolds	1	Producing	Hugoton Production Co.	1037042789	6	31	S	38	W	19	NE	SW	SW	SW		2840	-2440	SE	2628	GAS	5/23/1952 0:00		6/5/1952 0:00	15-189-10133		3170	0	0	Chase Group	37.3378822	-101.4922249	37.3379051	-101.4926642	FOOTAGES	1952	GAS	Stevens
1151	44950	1004753103	15	189	10144		Hugoton Gas Area	1000148164	Leonard	1	Producing	CENTRAL GAS UTILITIES	1028004873	6	31	S	38	W	28	NE	SW	SE	NE		2987	-1495	SE	2498	GAS	2/2/1944 0:00		2/26/1944 0:00	15-189-10144		0	3130	0	Chase Group	37.3236166	-101.4525406	37.3236397	-101.452979	FOOTAGES	1944	GAS	Stevens
1152	44951	1004753109	15	189	10148		Hugoton Gas Area	1000148164	Cavner	1	Plugged and Abandoned	PANHANDLE EASTERN PIPELINE	1027996661	6	31	S	38	W	33	SW					1320	-3960	SE	2813	GAS-P&A	1/4/1938 0:00		1/29/1938 0:00	15-189-10148	1/13/1998 0:00	0	0	3156	Chase Group	37.3045207	-101.4609604	37.304544	-101.4613982	FOOTAGES	1938	GAS	Stevens
1153	44433	1004753805	15	189	373		Hugoton Gas Area	1000148164	Lightcap	4	Producing	NORTHERN NATURAL GAS PROD	1044201639	6	33	S	36	W	12	NW	SE	SE			2970	-2970	SE	2810	GAS	7/14/1944 0:00		10/1/1944 0:00	15-189-00373		0	0	3006	Chase Group	37.1927744	-101.1856239	37.1927987	-101.1860619	FOOTAGES	1944	GAS	Stevens
1154	44434	1004753810	15	189	10126		Hugoton Gas Area	1000148164	Grey	1	Producing	Hugoton Production Co.	1037042789	6	31	S	38	W	11	NE	SW	SW	SW		-2440	-2440	NE	2591	GAS	9/29/1954 0:00		10/15/1954 0:00	15-189-10126		0	3050	0	Chase Group	37.3669388	-101.4199252	37.3669619	-101.4203654	FOOTAGES	1954	GAS	Stevens
1155	44436	1004753818	15	189	453		Hugoton Gas Area	1000148164	Shell 'A' (Briggs)	1	Producing	ISLAND GAS CO.	1028004532	6	33	S	38	W	13	NE	NW	SW			-1051	-2537	NE	2759	GAS	12/7/1949 0:00		1/9/1950 0:00	15-189-00453		3129	0	0	Chase Group	37.18169	-101.40169	37.1817134	-101.4021233	GPS	1950	GAS	Stevens
1156	44437	1004753826	15	189	50232		Hugoton Gas Area	1000148164	Bane	1		TEXAS INTERSTATE & SATURN	0	6	33	S	38	W	19	SE				C	1320	-1320	SE	2777	GAS	6/24/1936 0:00			15-189-50232		0	0	3191	Chase Group	37.1591111	-101.4875377	37.1591364	-101.4879742	FOOTAGES		GAS	Stevens
1157	44438	1004753828	15	189	463		Hugoton Gas Area	1000148164	Coulter	1	Producing	REPUBLIC NATURAL GAS CO.	1044201639	6	33	S	38	W	22	SE	NW	NW	NW		2495	-2495	SE	2747	GAS	5/19/1945 0:00		5/27/1946 0:00	15-189-00463		0	3163	3165	Chase Group	37.1622982	-101.4373384	37.1623233	-101.4377748	FOOTAGES	1946	GAS	Stevens
1158	44472	1004752921	15	189	711		Hugoton Gas Area	1000148164	L. G. Blackmer	2	Producing	Republic Natural Gas Co.	1044201639	6	35	S	36	W	8	SW	NE	NE			2310	-2310	SE	2817	GAS	6/30/1948 0:00		7/11/1948 0:00	15-189-00711		0	0	3077	Chase Group	37.0169574	-101.2551792	37.0169835	-101.2556193	FOOTAGES	1948	GAS	Stevens
1159	44473	1004752922	15	189	735		Hugoton Gas Area	1000148164	Stevens	1	Producing	Republic Natural Gas Co.	1044201639	6	35	S	37	W	14	SW	NE	SE	SE		1580	2460	SW	2874	GAS	4/29/1948 0:00		5/16/1948 0:00	15-189-00735		0	0	3118	Chase Group	37.0008635	-101.3115529	37.00089	-101.3119922	FOOTAGES	1948	GAS	Stevens
1160	44474	1004752924	15	189	739		Hugoton Gas Area	1000148164	Harrison	2	Producing	Republic Natural Gas Co.	1044201639	6	35	S	37	W	18	NE	N2	N2			4950	-1320	SE	2879	GAS	8/14/1947 0:00		8/30/1947 0:00	15-189-00739		0	3161	3167	Chase Group	37.0097372	-101.3786208	37.0097638	-101.3790598	FOOTAGES	1947	GAS	Stevens
1161	44475	1004752936	15	189	82		Hugoton Gas Area	1000148164	Brownell	1-Jan	Plugged and Abandoned	Northern Natural Gas Co.	1027997320	6	32	S	35	W	6	NE	SW	SW	SW		2760	-2540	SE	2829	GAS-P&A	3/8/1945 0:00		4/7/1945 0:00	15-189-00082	2/4/1988 0:00	0	0	3031	Chase Group	37.293361	-101.1668771	37.2933848	-101.167316	FOOTAGES	1945	GAS	Stevens
1162	44710	1004753083	15	189	10125		Hugoton Gas Area	1000148164	Keefer	10-Jan	Producing	Hugoton Production Co.	1037042789	6	31	S	38	W	10	SW	NW	NW			2440	150	SW	2640	GAS			10/1/1954 0:00	15-189-10125		0	3110	0	Chase Group	37.3658905	-101.4470476	37.3659132	-101.4474877	FOOTAGES	1954	GAS	Stevens
1163	44715	1004753751	15	189	217		Hugoton Gas Area	1000148164	Rapp	1	Producing	MAGNOLIA PETROLEUM CO.	1044201639	6	31	S	36	W	26	NE	S2				3300	-1320	SE	2840	GAS	10/22/1948 0:00		10/22/1948 0:00	15-189-00217		0	0	3052	Chase Group	37.3239083	-101.1985141	37.3239319	-101.1989532	FOOTAGES	1948	GAS	Stevens
1164	44996	1004753113	15	189	10151		Hugoton Gas Area	1000148164	Zimmerman	1	Producing	PANHANDLE EASTERN PIPELINE	1028004532	6	31	S	38	W	35	NE					-1275	-1309	NE	2822	GAS	11/25/1937 0:00		12/28/1937 0:00	15-189-10151		0	3134	3131	Council Grove Group	37.31163	-101.41557	37.3116528	-101.4160065	GPS	1937	GAS	Stevens
1165	44483	1004753070	15	189	10169		Hugoton Gas Area	1000148164	Cavner	1	Producing	Hugoton Production Co.	1037042789	6	31	S	39	W	36	SW	W2	W2			1324	150	SW	2622	GAS	8/15/1949 0:00		9/2/1949 0:00	15-189-10169		0	0	3174	Chase Group	37.3047207	-101.5190002	37.3047439	-101.5194385	FOOTAGES	1949	GAS	Stevens
1166	44716	1004753754	15	189	220		Hugoton Gas Area	1000148164	M. L. Reynolds Gas Unit	1	Producing	TEXAS CO. AND COLUMBIAN FUEL	1028004532	6	31	S	36	W	29	NW	SE	SE	SE		-2475	2475	NW	2833	GAS	8/9/1949 0:00		9/14/1949 0:00	15-189-00220		3064	3059	3061	Chase Group	37.3228247	-101.257992	37.3228485	-101.2584294	FOOTAGES	1949	GAS	Stevens
1167	44717	1004753758	15	189	327		Hugoton Gas Area	1000148164	Harmon	1	Producing	NORTHERN NATURAL GAS PROD	1044201639	6	33	S	35	W	4						2640	-2640	SE	2768	GAS	4/6/1945 0:00		5/24/1945 0:00	15-189-00327		0	0	2960	Chase Group	37.2060804	-101.1304694	37.2061048	-101.130909	FOOTAGES	1945	GAS	Stevens
1168	44718	1004753760	15	189	329		Hugoton Gas Area	1000148164	Mann	2	Producing	NORTHERN NATURAL GAS PROD	1044201639	6	33	S	35	W	6	SE	NW	NW			2310	-2310	SE	2745	GAS	9/24/1944 0:00		10/21/1944 0:00	15-189-00329		0	0	2987	Chase Group	37.2053867	-101.1656268	37.205411	-101.166065	FOOTAGES	1944	GAS	Stevens
1169	44719	1004753763	15	189	332		Hugoton Gas Area	1000148164	Smith	1	Producing	NORTHERN NATURAL GAS PROD	1044201639	6	33	S	35	W	9	NE	SW	SW			2970	-2310	SE	2772	GAS	7/10/1945 0:00		8/15/1945 0:00	15-189-00332		0	0	2954	Chase Group	37.1927135	-101.1292297	37.192738	-101.1296695	FOOTAGES	1945	GAS	Stevens
1170	44720	1004753775	15	189	343		Hugoton Gas Area	1000148164	Skinner	1	Recompleted	NORTHERN NATURAL GAS PROD	1027997320	6	33	S	35	W	20	NW	SE	SE		C	2970	-2970	SE	2788	GAS	6/17/1945 0:00		7/18/1945 0:00	15-189-00343		0	0	2989	Chase Group	37.1637306	-101.1496445	37.1637553	-101.1500844	FOOTAGES	1945	GAS	Stevens
1171	44721	1004753779	15	189	346		Hugoton Gas Area	1000148164	Grothe 'B'	1	Producing	NORTHERN NATURAL GAS PROD	1044201639	6	33	S	35	W	23	NE	SW	SW			2970	-2310	SE	2830	GAS	7/21/1956 0:00	9/28/1993 0:00	9/19/1956 0:00	15-189-00346		2959	2958	2959	Chase Group	37.1636854	-101.0929165	37.1637102	-101.0933581	FOOTAGES	1956	GAS	Stevens
1172	44722	1004753788	15	189	355		Hugoton Gas Area	1000148164	Fuller	1	Producing	NORTHERN NATURAL GAS PROD	1044201639	6	33	S	35	W	31	SW	NE	NE			2310	-2970	SE	2851	GAS	10/21/1945 0:00		10/1/1945 0:00	15-189-00355		0	0	3031	Chase Group	37.1329179	-101.1678007	37.1329429	-101.1682407	FOOTAGES	1945	GAS	Stevens
1173	47869	1031315767	15	175	21940		Evalyn	1000151637	Blom Trust	11-Jan	Plugged and Abandoned	Cabot Oil and Gas Corp.	1027998229		33	S	34	W	11	SE	SE	NE			733	-651	SE	6503	OIL-P&A	5/24/2004 0:00	5/12/2004 0:00	6/24/2004 0:00	15-175-21940	3/23/2005 0:00	2890	2877	0	Spergen	37.1866	-100.97884	37.1866237	-100.9792818	GPS	2004	OIL	Seward
1174	47157	1008345824	15	129	21364			0	Cp-Hayward	1	Inactive Well	Mobil Oil Corporation	1044201639	6	33	S	39	W	31	NE	SW	NW			3857	-2606	SE	75	OTHER	1/14/1995 0:00	1/12/1995 0:00		15-129-21364		0	0	0		37.1376286	-101.6004792	37.1376536	-101.6009178	FOOTAGES		CATH	Morton
1175	47384	1004753184	15	189	622		Hugoton Gas Area	1000148164	Forward	1	Recompleted	Argus Production Co.	0	6	34	S	38	W	5	NE					3960	-1320	SE	2831	GAS	7/16/1930 0:00		10/8/1930 0:00	15-189-00622	5/1/1986 0:00	0	0	3221	Chase Group	37.1226374	-101.4695724	37.1226632	-101.4700093	FOOTAGES	1930	GAS	Stevens
1176	47407	1021080300	15	55	21719		Hugoton	1000148164	Garden City Co.	2 HI	Producing	BP Amoco	1037042789	6	23	S	33	W	19	NW	SW	NE			-1535	1250	NW	2806	GAS	5/10/2001 0:00	1/22/2001 0:00	7/11/2001 0:00	15-055-21719		2908	2904	2908		38.0429884	-100.9883311	38.0430125	-100.9887739	FOOTAGES	2001	GAS	Finney
1177	47408	1021080301	15	55	21720		Hugoton	1000148164	Taylor Gas Unit	3 HI	Producing		1044201639	6	24	S	34	W	12	NW	E2	W2			-1324	1827	NW	2812	GAS	4/30/2001 0:00	1/23/2001 0:00	10/2/2001 0:00	15-055-21720		2898	2893	0	Chase	37.9854145	-101.0047042	37.9854388	-101.0051488	FOOTAGES	2001	GAS	Finney
1178	47652	1008345825	15	129	21365		Unknown	0	Popkins	1	Inactive Well	Mobil Oil Corporation	1044201639	6	33	S	39	W	17	NE	S2				3860	-1320	SE	100	OTHER	1/14/1995 0:00	1/12/1995 0:00	1/14/1995 0:00	15-129-21365		0	3244	0	Chase Group	37.1811842	-101.57789	37.1812087	-101.5783281	FOOTAGES	1995	CATH	Morton
1179	47421	1004753133	15	189	259		Hugoton Gas Area	1000148164	Stebleton	1	Producing	REPUBLIC NATURAL GAS	1044201639	6	32	S	37	W	33	SE	NW	NW	NW		2540	-2540	SE	2757	GAS	10/19/1947 0:00	6/1/1994 0:00	10/28/1947 0:00	15-189-00259		3118	3115	3118	Chase Group	37.2205973	-101.3470836	37.2206215	-101.3475187	FOOTAGES	1947	GAS	Stevens
1180	47247	1020067004	15	129	21614		Richfield	1000149967	Glenn	1-214	Producing	PIONEER OIL COMPANY, INC.	1028004554		32	S	41	W	14	NE	NW	N2			4964	-2009	SE	5450	GAS	11/16/2000 0:00	9/7/2000 0:00	12/14/2000 0:00	15-129-21614		3376	3371	0	Topeka	37.2715765	-101.743483	37.2716	-101.74393	GPS	2000	GAS	Morton
1181	47248	1020067007	15	129	21617		Kinsler	1000149954	Fleming	14-Feb	Plugged and Abandoned	KEY PRODUCTION CO	1028004707		31	S	40	W	14	NE	SE				-2081	-701	NE	6120	D&A	9/21/2000 0:00	9/21/2000 0:00	10/12/2000 0:00	15-129-21617	10/13/2000 0:00	0	3264	0	St Louis	37.3536613	-101.6306904	37.3536834	-101.631133	FOOTAGES	2000	D&A	Morton
1182	47249	1020067010	15	129	21620		Winter East	0	Witcher	30-Jan	Plugged and Abandoned		1028002050		33	S	42	W	30	NE	NE				-660	-660	NE	5185	D&A	11/4/2000 0:00	9/27/2000 0:00	11/12/2000 0:00	15-129-21620	11/12/2000 0:00	3566	3555	0	Morrow	37.1542455	-101.9198336	37.1542681	-101.9202802	FOOTAGES	2000	D&A	Morton
1183	47250	1020067012	15	129	21622		Greenwood	1000149950	Jackson	14-Feb	Producing	NADEL AND GUSSMAN LLC	1028004532		32	S	42	W	14	NW	SW	SE			2982	-4005	SE	3400	GAS	10/8/2000 0:00	9/29/2000 0:00	11/9/2000 0:00	15-129-21622		3509	3498	3499	Topeka	37.2661758	-101.8593295	37.2662	-101.85978	GPS	2000	GAS	Morton
1184	47738	1031315069	15	81	21530		Panoma	1000149964	Frey 'B'	4	Recompleted	Oxy USA, Inc.	1027997559	6	27	S	33	W	18	SW	SW	NE	NE		1250	1250	SW	3100	GAS	6/9/2004 0:00	5/10/2004 0:00	6/24/2004 0:00	15-081-21530		2971	2960	0	Council Grove	37.6963528	-100.9754305	37.6963766	-100.9758762	FOOTAGES	2004	GAS	Haskell
1185	47295	1004753832	15	189	466		Hugoton Gas Area	1000148164	Perrill	1	Producing	REPUBLIC NATURAL GAS CO.	1044201639	6	33	S	38	W	25	NW					3960	-3960	SE	2783	GAS	7/26/1949 0:00		8/7/1949 0:00	15-189-00466		3163	0	3163	Chase Group	37.1518118	-101.4061987	37.1518368	-101.4066355	FOOTAGES	1949	GAS	Stevens
1186	47296	1004752963	15	189	106		Hugoton Gas Area	1000148164	Jennings	1	Producing	NORTHERN NATURAL GAS CO.	1044201639	6	32	S	35	W	30	NW	SE	SE	SE		2878	-2832	SE	2810	GAS	5/19/1950 0:00		6/21/1950 0:00	15-189-00106		3033	0	0	Chase Group	37.2358353	-101.1674382	37.23586	-101.16788	GPS	1950	GAS	Stevens
1187	47299	1004752969	15	189	112		Hugoton Gas Area	1000148164	Burchett	1	Producing	NORTHERN NATURAL GAS PROD	1044201639	6	32	S	35	W	35	NE	SW	SW	SW		2827	-2457	SE	2758	GAS	6/2/1950 0:00		6/14/1950 0:00	15-189-00112		2948	0	0	Chase Group	37.2213935	-101.0936561	37.22142	-101.0941	GPS	1950	GAS	Stevens
1188	47300	1004752970	15	189	113		Hugoton Gas Area	1000148164	Marcellus Unit	1	Producing	NORTHERN NATURAL GAS PRODUCTION	1044201639	6	32	S	35	W	36	NW	SE	SE			2970	-2970	SE	2715	GAS	2/27/1950 0:00		10/1/1950 0:00	15-189-00113		2933	0	0	Chase Group	37.221725	-101.0774568	37.2217493	-101.077898	FOOTAGES	1950	GAS	Stevens
1189	47303	1004752995	15	189	437		Hugoton Gas Area	1000148164	Brubaker	1	Producing	STEVENS COUNTY OIL & GAS	1028004532	6	33	S	37	W	34	NW	NE	SW			-1160	1403	NW	2777	GAS	1/23/1939 0:00		2/11/1939 0:00	15-189-00437		0	0	3107	Chase Group	37.13722	-101.33391	37.1372434	-101.3343422	GPS	1939	GAS	Stevens
1190	47304	1004752998	15	189	439		Hugoton Gas Area	1000148164	Carpenter	2	Producing	REPUBLIC NATURAL GAS	1044201639	6	33	S	37	W	36	SW					1333	-3982	SE	2850	GAS	7/9/1945 0:00		7/16/1945 0:00	15-189-00439		3095	0	3095	Chase Group	37.1299727	-101.297672	37.13	-101.29811	GPS	1945	GAS	Stevens
1191	47540	1004753134	15	189	260		Hugoton Gas Area	1000148164	Lowery	1	Producing	REPUBLIC NATURAL GAS COMP	1044201639	6	32	S	37	W	34	SW					1320	-3960	SE	2782	GAS	9/22/1947 0:00	6/1/1994 0:00	10/12/1947 0:00	15-189-00260		2556	3123	3127	Chase Group	37.2172255	-101.3340653	37.2172496	-101.3345005	FOOTAGES	1947	GAS	Stevens
1192	47541	1004753139	15	189	264		Hugoton Gas Area	1000148164	Light	1	Producing	PANHANDLE EASTERN PIPE LI	1028004532	6	32	S	38	W	2	NE	SE	NW			-1327	-1355	NE	2800	GAS	11/5/1937 0:00		12/3/1937 0:00	15-189-00264		0	0	3175	Chase Group	37.29733	-101.41594	37.2973534	-101.4163738	GPS	1937	GAS	Stevens
1193	47542	1004753159	15	189	596		Hugoton Gas Area	1000148164	Spangler	1	Producing	Panhandle Eastern Pipeline Co.	1028004532	6	34	S	37	W	18	SE	W2	W2			1316	-2497	SE	2857	GAS	10/12/1946 0:00		10/28/1946 0:00	15-189-00596		0	0	3178	Chase Group	37.08644	-101.38232	37.0864638	-101.3827559	GPS	1946	GAS	Stevens
1194	47544	1005429802	15	129	247		Hugoton Gas Area	1000148164	Tennis Gas Unit	1	Producing	STANOLIND OIL & GAS CO	1037042789	6	32	S	40	W	23	NE	SW	SW			2676	-2555	SE	2558	GAS	1/18/1947 0:00		1/23/1947 0:00	15-129-00247		0	3303	3306	Chase Group	37.2509552	-101.6367174	37.25098	-101.63716	GPS	1947	GAS	Morton
1195	47545	1005429882	15	129	0		Richfield	1000149967	Lemon Gas Unit 'D'	2		Stanolind Oil and Gas Co.	0	6	32	S	41	W	25	SW					0	0		5350	OTHER			12/31/1956 0:00			3412	3400	3409		37.2324866	-101.7322006	37.2325105	-101.7326429	QUARTER_CALLS	1956		Morton
1196	47546	1005429927	15	129	19002		Hugoton Gas Area	1000148164	Atkinson	1	Producing	KANSAS NATURAL GAS OPERATING INC	1028004873	6	31	S	40	W	15	NE	SW	SW	SW		2740	-2540	SE	2359	GAS	1/31/1953 0:00		3/27/1953 0:00	15-129-19002		3298	0	0	Chase Group	37.3524093	-101.6552465	37.3524314	-101.6556897	FOOTAGES	1953	GAS	Morton
1197	47783	1004753839	15	189	473		Hugoton Gas Area	1000148164	Costly	1	Producing	TEXAS INTERSTATE	1028004532	6	33	S	38	W	32	NE					-1310	-1240	NE	2875	GAS	1/30/1931 0:00			15-189-00473		0	0	3202	Chase Group	37.13722	-101.46957	37.1372447	-101.4700047	GPS		GAS	Stevens
1198	47784	1004753840	15	189	474		Hugoton Gas Area	1000148164	Morgan	1	Producing	PANHANDLE EASTERN PIPELINE	1028004532	6	33	S	38	W	33	SW	NE	NE			2347	2420	SW	2772	GAS	7/9/1945 0:00		10/1/1945 0:00	15-189-00474		0	0	3204	Chase Group	37.13275	-101.45703	37.1327732	-101.457463	GPS	1945	GAS	Stevens
1199	47785	1004753849	15	189	10168		Hugoton Gas Area	1000148164	Close	1	Producing	Hugoton Production Co.	1037042789	6	31	S	39	W	34	SW	S2	S2	S2		197	-3961	SE	2643	GAS	8/24/1950 0:00		9/8/1950 0:00	15-189-10168		3227	0	0	Chase Group	37.3016542	-101.5512902	37.30168	-101.55173	GPS	1950	GAS	Stevens
1200	47786	1004753851	15	189	50538			0	Madden	1		NORTHERN NATURAL GAS PROD	0	6	32	S	37	W	36	SE	SW	SW		C	330	-2310	SE	2821	LOC	8/23/1941 0:00			15-189-50538		0	0	0		37.2143346	-101.2920811	37.2143588	-101.2925161	FOOTAGES		ABND	Stevens
1201	47336	1004753178	15	189	616		Hugoton Gas Area	1000148164	Phillips	1-Jan	Producing	TEXAS INTERSTATE	1028004532	6	34	S	38	W	1	NW					-1317	1337	NW	2801	GAS	2/27/1931 0:00		4/14/1931 0:00	15-189-00616		3170	3157	3163	Chase Group	37.12286	-101.40504	37.1228841	-101.4054728	GPS	1931	GAS	Stevens
1202	47337	1004753180	15	189	618		Hugoton Gas Area	1000148164	Brooks	1	Producing	REPUBLIC NATURAL GAS COMP	1044201639	6	34	S	38	W	3	SW	SE	SE			330	-2970	SE	2825	GAS	10/6/1945 0:00		11/14/1945 0:00	15-189-00618		0	0	3217	Chase Group	37.1128236	-101.439083	37.1128494	-101.4395202	FOOTAGES	1945	GAS	Stevens
1203	47338	1004753183	15	189	620		Hugoton Gas Area	1000148164	Grewell	1	Producing	HARRINGTON & MARSH	1037042789	6	34	S	38	W	4	NW					-1320	1320	NW	2741	GAS	3/6/1947 0:00		4/7/1947 0:00	15-189-00620		0	0	3219	Chase Group	37.122829	-101.4605192	37.1228548	-101.4609558	FOOTAGES	1947	GAS	Stevens
1204	47570	1004753194	15	189	727		Hugoton Gas Area	1000148164	E. Brown	1	Producing	Republic Natural Gas Co.	1044201639	6	35	S	37	W	6	NW					3960	-3960	SE	2895	GAS	3/31/1948 0:00		4/18/1948 0:00	15-189-00727		0	0	3159	Chase Group	37.0357355	-101.3877539	37.035762	-101.3881926	FOOTAGES	1948	GAS	Stevens
1205	47574	1004863135	15	71	20696		Wildcat	0	Danielle	14-1	Plugged and Abandoned	WESTERN OPERATING COMPANY	1028004370	6	20	S	42	W	14	NW	SW	NW			-1550	330	NW	5315	D&A	11/18/1998 0:00	10/28/1998 0:00	4/9/1999 0:00	15-071-20696	9/24/1999 0:00	3755	3745	0	Morrow	38.3162377	-101.9343811	38.3162539	-101.9348368	FOOTAGES	1999	D&A	Greeley
1206	46609	1036556915	15	129	20931	1	Stirrup	1000149973	Seru	4-Sep	Authorized Injection Well		1047197072	6	33	S	40	W	3	NE	NW	SE	SE		4070	-1512	SE	5800	EOR	6/2/2003 0:00		6/18/2003 0:00	15-129-20931-0001		3215	3215	0		37.210954	-101.650999	37.21098	-101.65144	GPS	2003	EOR	Morton
1207	46384	1020087808	15	129	21624		Wildcat	0	Mingenback 'A'	4	Plugged and Abandoned	OXY USA INC.	1027997559		34	S	40	W	22	SW	SE	NE	SW		716	2170	SW	6480	D&A	11/10/2000 0:00	10/17/2000 0:00	11/20/2000 0:00	15-129-21624	11/22/2000 0:00	3439	3426	0	Morrow	37.071016	-101.6563316	37.0710414	-101.6567707	FOOTAGES	2000	D&A	Morton
1208	46690	1013334769	15	71	20729		Bradshaw	1000148723	King 'L'	3	Plugged and Abandoned	HORSESHOE OPERATING, INC.	1027997006		20	S	40	W	21	SW					1320	-4018	SE	2861	GAS-P&A	9/12/2000 0:00	6/21/2000 0:00	10/16/2000 0:00	15-071-20729	12/17/2012 0:00	3594	3586	0	Winfield	38.2951239	-101.7466679	38.29514	-101.74712	GPS	2000	GAS	Greeley
1209	46945	1031315073	15	81	21532		Eubank South	1000149002	Mlp Light	2-Feb	Inactive Well	Chesapeake Operating, Inc.	1042759148	6	30	S	34	W	2	NE	SE	SE			-2210	-330	NE	5573	GAS	6/2/2004 0:00	5/20/2004 0:00	7/26/2004 0:00	15-081-21532		2993	2982	0	Chester	37.4689702	-100.9991128	37.4689952	-100.9995584	FOOTAGES	2004	GAS	Haskell
1210	46757	1020924500	15	67	21470		Lighty	1000148690	Mlp Hooper	22-Jan	Plugged and Abandoned		1028004420		30	S	35	W	22	NE	NW	NW			4688	-2176	SE	5525	OIL-P&A	11/28/2000 0:00	11/16/2000 0:00	12/31/2000 0:00	15-067-21470	5/5/2003 0:00	2879	2868	2868	Morrow	37.429766	-101.132767	37.4297898	-101.1332114	FOOTAGES	2000	OIL	Grant
1211	46506	1007773131	15	81	21256		Pleasant	1000148181	Kuhn	10-Jun	Producing	Helmerich & Payne, Inc.	1044653362	6	27	S	34	W	10	SW	NE	SE			1765	-3289	SE	5310	OIL	10/21/1999 0:00	10/14/1999 0:00	12/5/1999 0:00	15-081-21256		2971	2961	2968	Chester	37.7120961	-101.0277514	37.71212	-101.0282	GPS	1999	OIL	Haskell
1212	46109	1037995097	15	67	20212	1	Panoma Gas Area	1000149964	Hinshaw 'D'	3	Producing		1028004532	6	28	S	36	W	31	NW					3941	-3965	SE	2950	GAS	1/4/2008 0:00		1/17/2008 0:00	15-067-20212-0001		3071	3065	0		37.57268	-101.30372	37.5727	-101.3041643	GPS	2008	GAS	Grant
1213	46877	1018923819	15	75	20732		Hugoton	1000148723	Parsons	2	Inactive Well		1046395122		23	S	41	W	27	NE	NE				-660	-660	NE	2508	GAS	9/25/2000 0:00	8/15/2000 0:00	10/22/2000 0:00	15-075-20732		3414	3405	0	Winfield	38.0282959	-101.8004529	38.0283093	-101.8009042	FOOTAGES	2000	GAS	Hamilton
1214	49093	1006344262	15	189	22311		Kinsler East	1000149955	Mlp Youngren 'B'	1	Recompleted	Oxy USA, Inc.	1027996936	6	32	S	39	W	11	SW	NW				1980	660	SW	6104	GAS	8/9/1999 0:00	7/23/1999 0:00	10/1/1999 0:00	15-189-22311		3221	3209	3219	Morrow	37.2774612	-101.5353339	37.2774847	-101.5357715	FOOTAGES	1999	GAS	Stevens
1215	49094	1006344264	15	189	22313		Wildcat	1009096620	Hjv Cavner 'B'	1	Plugged and Abandoned	ANADARKO PETROLEUM CORP.	1027996661	6	31	S	39	W	36	SE	NE	NE			2310	-330	SE	6180	D&A	8/27/1999 0:00	8/9/1999 0:00	9/8/1999 0:00	15-189-22313	9/8/1999 0:00	3158	3147	3156	Morrow	37.3074009	-101.5024606	37.3074242	-101.5028985	FOOTAGES	1999	D&A	Stevens
1216	49563	1020925116	15	55	531		Hugoton Gas Area	1000148164	Hicks	13-Apr	Converted to SWD Well	D.R. Lauck Oil Co.	1027995983	6	25	S	32	W	13	SW	NE	NE	NE		2490	-2790	SE	2625	GAS	8/20/1953 0:00		9/25/1953 0:00	15-055-00531		2855	2850	2853	Chase Group	37.8796683	-100.7833668	37.8796912	-100.7838037	FOOTAGES	1953	GAS	Finney
1217	49345	1006536280	15	129	21594		Simmons	0	Renshaw	21-Jan	Plugged and Abandoned	SAGEBRUSH OPERATING LLC	1028004242		32	S	39	W	21	NE	NE				-660	-660	NE	6320	D&A	10/13/1999 0:00	9/16/1999 0:00	10/24/1999 0:00	15-129-21594	10/24/1999 0:00	3241	3229	3239	St Louis	37.2556318	-101.5578803	37.2556557	-101.5583177	FOOTAGES	1999	D&A	Morton
1218	49140	1006344265	15	189	22317		Simmons	1000149955	Mlp Simmons 'B'	1	Plugged and Abandoned	OXY USA INC.	1027997559	6	32	S	39	W	10	SW	SW	SE	NW		653	827	SW	6170	GAS-P&A	9/2/1999 0:00	8/30/1999 0:00	10/1/1999 0:00	15-189-22317	8/2/2011 0:00	3255	3244	3255	Morrow	37.2738163	-101.5528911	37.27384	-101.55333	GPS	1999	GAS	Stevens
1219	49658	1005430975	15	81	354		Hugoton Gas Area	1000148164	Jones	9	Producing	White Eagle Oil Co.	1044653362	6	27	S	34	W	4	SW	NE	NE			2310	2310	SW	2740	GAS	10/4/1947 0:00		11/14/1947 0:00	15-081-00354		0	0	0	Chase Group	37.7284306	-101.0451852	37.7284533	-101.0456324	FOOTAGES	1947	GAS	Haskell
1220	49000	1005458690	15	189	0		Hugoton Gas Area	1000148164	Piper	2		Mobil Oil Company	0	6	34	S	37	W	3	SE				C	0	0		0	OTHER			1/3/1963 0:00			0	0	0		37.1155804	-101.3248118	37.1156058	-101.3252488	QUARTER_CALLS	1963		Stevens
1221	48540	1013358575	15	75	20719		Bradshaw	1000148723	Hcu	920-C	Producing		1044201639		22	S	40	W	9	NW	E2				3960	-3300	SE	2907	GAS	8/3/2000 0:00	7/13/2000 0:00	8/30/2000 0:00	15-075-20719		3563	3558	0	Chase	38.1572087	-101.7182198	38.1572235	-101.7186684	FOOTAGES	2000	GAS	Hamilton
1222	48541	1013358576	15	75	20720		Bradshaw	1000148723	Hcu	1021-C	Producing		1044201639		22	S	41	W	10	NE	NE	SW	SW		4030	-1250	SE	2912	GAS	8/5/2000 0:00	7/13/2000 0:00	9/7/2000 0:00	15-075-20720		3631	3626	0	Chase	38.1572421	-101.8028908	38.1572567	-101.8033417	FOOTAGES	2000	GAS	Hamilton
1223	48544	1013358594	15	81	21332		Pleasant Prairie	1000148181	Federal	2	Producing	HELMERICH & PAYNE INC	1044653362		27	S	34	W	3	SE	NW	SW			1757	-2562	SE	5350	OIL	9/22/2000 0:00	7/25/2000 0:00	11/2/2000 0:00	15-081-21332		2976	2965	0	Chester	37.7267545	-101.0252805	37.72678	-101.02573	GPS	2000	OIL	Haskell
1224	48545	1013358596	15	81	21334		Pleasant Prairie	1000148181	Mary Jones	2	Inactive Well	HELMERICH & PAYNE	1044653362		27	S	34	W	3	NE	NW	SE			-780	-1790	NE	5350	OIL	7/31/2000 0:00	7/25/2000 0:00	9/10/2000 0:00	15-081-21334		2978	2967	0	Chester	37.73445	-101.0228	37.7344706	-101.0232449	GPS	2000	OIL	Haskell
1225	47954	1006343972	15	75	20513	1	Bradshaw	1000148723	Boltz	1-Feb	Plugged and Abandoned	Hugoton Energy Corp.	1027995983	6	22	S	41	W	1	SE	SE	NW			1250	-1250	SE	2785	SWD-P&A	4/5/1996 0:00		4/5/1996 0:00	15-075-20513-0001	4/30/1996 0:00	0	3535	0		38.1641887	-101.765993	38.1642036	-101.7664426	FOOTAGES	1996	SWD	Hamilton
1226	47955	1006343973	15	75	20700		Bradshaw	1000148723	Shoup	Mar-35	Producing		1042759148	6	22	S	41	W	35	NW	NW	SE			4030	-4030	SE	2700	GAS	7/17/1999 0:00	6/29/1999 0:00	8/25/1999 0:00	15-075-20700		3551	3540	0	Chase Group	38.099098	-101.7938129	38.0991119	-101.7942636	FOOTAGES	1999	GAS	Hamilton
1227	47956	1006343975	15	75	20702		Bradshaw	1000148723	Lenski	25-Mar	Producing		1042759148	6	22	S	41	W	25	SW	SW	NE	NE		1250	-4030	SE	2705	GAS	7/26/1999 0:00	6/29/1999 0:00	8/21/1999 0:00	15-075-20702		3531	3520	0	Chase Group	38.1060609	-101.7754966	38.1060751	-101.7759465	FOOTAGES	1999	GAS	Hamilton
1228	48680	1006144545	15	175	21073		Liberal Southeast	1000151622	National Beef	Jan-34	Approved for Plugging - CP-1 Received	Midwestern Exploration Co.	1042759148	6	34	S	33	W	34	NW	NW	SW			4176	-4902	SE	6302	GAS	2/13/1989 0:00		4/4/1989 0:00	15-175-21073		2841	2827	0		37.0511441	-100.9026241	37.05117	-100.90307	GPS	1989	GAS	Seward
1229	48682	1005796628	15	187	127		Hugoton Gas Area	1000148164	Mater 'C'	1	Producing	Stanolind Oil and Gas Co.	1037042789	6	27	S	39	W	23	NE	SW	SW			2640	-2640	SE	2522	GAS	3/30/1947 0:00		4/8/1947 0:00	15-187-00127		0	0	3150	Chase Group	37.6856244	-101.5534553	37.6856405	-101.5539041	FOOTAGES	1947	GAS	Stanton
1230	47980	1033763048	15	55	21505	1	Panoma Gas Area	1000149964	Stone	2	Producing	STAPP OPERATING	1045029649	6	26	S	33	W	18	NW	SW	SW			2965	-4845	SE	5275	GAS	8/7/1996 0:00		10/21/1996 0:00	15-055-21505-0001		2925	0	0	Council Grove Group	37.7885049	-100.9784897	37.78853	-100.97894	GPS	1996	GAS	Finney
1231	48260	1032412016	15	67	21456		Wildcat	0	Buschman	32-3R	Plugged and Abandoned	McElvain, Oil & Gas Properties, Inc.	1028001907	6	30	S	38	W	32	NW	NE	NW			-330	1725	NW	6035	D&A	12/7/1999 0:00	11/19/1999 0:00	1/2/2000 0:00	15-067-21456	1/3/2000 0:00	3160	3145	3158	Mississippian	37.4019819	-101.5013231	37.4020041	-101.5017648	FOOTAGES	2000	D&A	Grant
1232	48096	1002875475	15	129	117		Greenwood Gas Area	1000149950	Interstate 'B'	1	Plugged and Abandoned	Cities Service Co.	1027997268	6	34	S	43	W	7	SW	SE				848	-2971	SE	4830	GAS-P&A	5/17/1953 0:00		7/28/1953 0:00	15-129-00117	3/1/2016 0:00	3592	3584	3592	Shawnee Group	37.0998581	-102.0356897	37.09988	-102.03614	GPS	1953	GAS	Morton
1233	50970	1020066202	15	129	10567		Toni-Mike Northeast	1000149950	Tucker 'C'	20-Jan	Recompleted	Panhandle Eastern Pipeline Co.	1027996661	6	34	S	41	W	20	NW	SW			C	3300	660	SW	5250	GAS	1/27/1959 0:00		7/1/1959 0:00	15-129-10567		3469	3463	0	Shawnee Group	37.0779321	-101.8065728	37.0779561	-101.8070151	FOOTAGES	1959	GAS	Morton
1234	50971	1020066190	15	75	20713		Bradshaw	1000148723	Buck	1	Plugged and Abandoned		1027997006		23	S	40	W	10	NW	SW	E2			-1980	1250	NW	2630	GAS-P&A	3/27/2000 0:00	3/15/2000 0:00	6/29/2000 0:00	15-075-20713	3/20/2001 0:00	3396	3387	0	Winfield	38.0685265	-101.7018262	38.068541	-101.7022748	FOOTAGES	2000	GAS	Hamilton
1235	50175	1005816555	15	129	340		Hugoton Gas Area	1000148164	W. M. Mangels	2	Plugged and Abandoned	Republic Natural Gas Co.	1027997320	6	34	S	39	W	4	SE	NE	SW	SW		1400	-1200	SE	2858	GAS-P&A	6/7/1930 0:00		1/9/1963 0:00	15-129-00340	10/9/2009 0:00	0	3284	0	Chase Group	37.1160272	-101.5595885	37.1160528	-101.5600263	FOOTAGES	1963	GAS	Morton
1236	50388	1026692506	15	175	10172	1	Arkalon	1000151585	Robert Davies	2	Producing	GULF OIL	1047197072	6	34	S	31	W	6	SW	SW	W2			1250	1250	SW	6159	GAS	1/1/1964 0:00		4/21/1964 0:00	15-175-10172-0001		2532	2532	0	Mrw L	37.1152045	-100.7373929	37.1152272	-100.7378289	FOOTAGES	1964	GAS	Seward
1237	50389	1026692509	15	175	10143	1	Arkalon	1000151585	D. Davies	1		ANADARKO PET	0	6	34	S	31	W	8	NE	SW			C	-1980	-1980	NE	6050	OTHER-P&A	7/25/1996 0:00		8/7/1996 0:00	15-175-10143-0001	3/5/1997 0:00	0	2052	0		37.1063221	-100.7139979	37.1063452	-100.7144331	FOOTAGES	1996	TA	Seward
1238	50215	1031639424	15	67	21545	1	Unnamed	1024017240	Ladner Morrow Lime Unit	602W	Authorized Injection Well	Oxy USA, Inc.	1028004532		27	S	35	W	24	NE	SE	SE	SW		2838	-542	SE	5600	EOR	8/23/2004 0:00		9/1/2004 0:00	15-067-21545-0001		3055	3044	0		37.6860272	-101.0915291	37.68605	-101.09198	GPS	2004	EOR	Grant
1239	50066	1005467724	15	81	536		Hugoton Gas Area	1000148164	J. B. Ungles	8-Jan	Producing	United Producing Company INC	1044201639	6	30	S	34	W	8	SE	NW	NW	NW		2540	-2540	SE	2770	GAS	11/1/1944 0:00		11/24/1944 0:00	15-081-00536		0	2986	2993	Chase Group	37.4529287	-101.0614915	37.4529529	-101.0619369	FOOTAGES	1944	GAS	Haskell
1240	50070	1036547735	15	81	21717		Victory	1000149002	Swlvlu	28	Authorized Injection Well	Presco Western LLC	1028004532		30	S	33	W	30	NW	NW	NW			4827	-4954	SE	4400	EOR	8/11/2007 0:00	3/12/2007 0:00	9/4/2007 0:00	15-081-21717		2962	2950	0	Lansing A	37.4155551	-100.9786104	37.41558	-100.97906	GPS	2007	EOR	Haskell
1241	50073	1007798313	15	55	21660		Ivanhoe	1000148172	Johnston	2	Plugged and Abandoned	Becker Oil Corporation	1028003183	6	26	S	34	W	13	NE	SE	NW			-1715	-1183	NE	5250	D&A	1/5/2000 0:00	10/26/1999 0:00	1/14/2000 0:00	15-055-21660	1/14/2000 0:00	2931	2920	0	Morrow	37.7902915	-100.9837655	37.7903154	-100.9842112	FOOTAGES	2000	D&A	Finney
1242	50104	1005809742	15	189	10087		Hugoton Gas Area	1000148164	Mason	1	Recompleted	PANHANDLE EASTERN PIPELINE CO.	1027996661	6	31	S	37	W	8	NW				C	0	0		2831	GAS	8/19/1937 0:00		10/1/1937 0:00	15-189-10087		0	3108	0	Chase Group	37.3697456	-101.370979	37.3697687	-101.3714191	QUARTER_CALLS	1937	GAS	Stevens
1243	50123	1005802037	15	67	417		Hugoton Gas Area	1000148164	Patton	11-Jan	Producing	Hugoton Production Co.	1044201639	6	29	S	37	W	11	NW	SE	SE			-2040	2040	NW	2623	GAS			10/22/1954 0:00	15-067-00417		2999	2999	0	Chase Group	37.5417354	-101.3375096	37.5417571	-101.3379564	FOOTAGES	1954	GAS	Grant
1244	50128	1004747492	15	55	538		Hugoton Gas Area	1000148164	Federal Farm Mortgage	1	Producing	Stanolind Oil and Gas Co.	1037042789	6	25	S	32	W	20	NE	SW	SW			2715	-2515	SE	2679	GAS	6/7/1947 0:00		8/10/1947 0:00	15-055-00538		2906	2903	0	Chase Group	37.866195	-100.8555691	37.86622	-100.85601	GPS	1947	GAS	Finney
1245	52875	1006143355	15	175	20387		Evalyn-Condit East	1000151596	Cooper	1	KCC Fee Fund Plugging	AMERICAN ENERGY CORP	0	6	34	S	32	W	21	SW	NW				1940	-4488	SE	6214	GAS-P&A	1/6/1979 0:00		3/6/1979 0:00	15-175-20387	1/5/2016 0:00	2776	2776	0		37.0738034	-100.8111196	37.07383	-100.81156	GPS	1979	GAS	Seward
1246	52876	1007792507	15	175	333		Hugoton Gas Area	1000148164	Sewell 'A'	1	Producing	CITIES SERVICE CO	1028004532	6	34	S	33	W	10	SW	NE	NE	NE		2511	-2728	SE	2786	GAS	10/4/1950 0:00		11/15/1950 0:00	15-175-00333		2857	0	0	Chase Group	37.104765	-100.8951345	37.10479	-100.89558	GPS	1950	GAS	Seward
1247	53128	1006053493	15	55	21282		Sequoyah	1000148194	Garden City	16-Jul	Plugged and Abandoned	Harris Oil and Gas Co.	1028002050	6	23	S	34	W	16	NE	SW				-1880	-1980	NE	4860	D&A	3/17/1994 0:00	3/2/1994 0:00	3/29/1994 0:00	15-055-21282	3/29/1994 0:00	2963	2955	2961		38.0562106	-101.0542321	38.056234	-101.0546757	FOOTAGES	1994	D&A	Finney
1248	53130	1006053509	15	55	21290		Hugoton Gas Area	1000148164	Nusser Gas Unit 'A'	2HI	Producing	Amoco Production Co.	1037042789	6	25	S	32	W	27	NW	NE	SW			-1250	1430	NW	2771	GAS	5/23/1994 0:00	3/9/1994 0:00	7/1/1994 0:00	15-055-21290		2881	2870	0	Chase Group	37.8551166	-100.8236706	37.85514	-100.8241096	FOOTAGES	1994	GAS	Finney
1249	53131	1006053511	15	55	21291		Iff Southeast	1000148167	Mccoy	Jan-33	Plugged and Abandoned	Hugoton Energy Corp.	1027995983	6	26	S	32	W	33	NE	SE				3300	-610	SE	5400	D&A	4/15/1994 0:00	3/18/1994 0:00	4/27/1994 0:00	15-055-21291	4/27/1994 0:00	2875	2866	0		37.7457123	-100.817964	37.7457361	-100.8184037	FOOTAGES	1994	D&A	Finney
1250	53132	1006053146	15	55	21092		Hugoton Gas Area	1000148164	Garden City Company 'A'	3HI	Producing	Amoco Production Co.	1044201639	6	23	S	33	W	30	SE	SE	NW	NW		1250	-1250	SE	2766	GAS	4/17/1992 0:00	3/31/1992 0:00	6/16/1992 0:00	15-055-21092		2921	2910	0	Chase Group	38.0215098	-100.9792043	38.0215339	-100.9796473	FOOTAGES	1992	GAS	Finney
1251	52902	1002915384	15	67	628		Hugoton Gas Area	1000148164	Comer	1	Producing	Hugoton Production Co.	1037042789	6	30	S	37	W	32	NW	S2	S2			-2000	1320	NW	2612	GAS	8/13/1952 0:00		8/27/1952 0:00	15-067-00628		3022	3022	0	Chase Group	37.3971802	-101.3935237	37.3972031	-101.393965	FOOTAGES	1952	GAS	Grant
1252	53121	1006053076	15	55	21054		Hugoton Gas Area	1000148164	Smith Gas Unit	2HI	Producing	Amoco Production Co.	1037042789	6	25	S	32	W	30	SW	NW	NE	SE		2281	-4030	SE	2969	GAS	5/9/1992 0:00	1/17/1992 0:00	6/4/1993 0:00	15-055-21054		2902	2891	0	Chase Group	37.8504741	-100.8790202	37.8504976	-100.8794611	FOOTAGES	1993	GAS	Finney
1253	53124	1006052177	15	55	20553		Hugoton	1000148164	Smith	2	Plugged and Abandoned	CONTINENTAL ENERGY CORP.	1027996170	6	24	S	32	W	20	NW	SE	SE			2975	-2949	SE	4964	SWD-P&A	4/25/1984 0:00		5/29/1984 0:00	15-055-20553	5/3/2019 0:00	2835	2825	2832	Council Grove Group	37.9541665	-100.8570183	37.95419	-100.85746	GPS	1984	SWD	Finney
1254	53126	1006052191	15	55	20560		Reeve	1000148188	Carlton 'A'	2	Producing	Helmerich & Payne	1044653362	6	26	S	34	W	6	SW	NE	NW	NE		-2780	1830	NW	5210	OIL	8/9/1984 0:00		11/12/1984 0:00	15-055-20560		3036	3031	0	Kcty	37.82135	-101.08294	37.821371	-101.0833831	GPS	1984	OIL	Finney
1255	52717	1032444087	15	175	21966		Salley	1000151632	Brown 'C'	5	Producing	Oxy USA, Inc.	1028004532	6	34	S	33	W	17	SW	SW				660	660	SW	6700	GAS	3/16/2005 0:00	2/2/2005 0:00	5/17/2005 0:00	15-175-21966		2889	2878	0	Morrow	37.0850685	-100.9377874	37.0850936	-100.9382307	FOOTAGES	2005	GAS	Seward
1256	52550	1042956765	15	67	21718		Wildcat	1027625196	Young 'J'	1	Plugged and Abandoned	Oxy USA, Inc.	1027997559		30	S	38	W	7	NW	SE	SW	SE		-2530	1860	NW	5848	D&A	12/7/2010 0:00	10/25/2010 0:00	12/20/2010 0:00	15-067-21718	12/19/2010 0:00	3157	3146	0		37.4539982	-101.5190834	37.4540196	-101.5195273	FOOTAGES	2010	D&A	Grant
1257	52771	1005808466	15	175	501		Hugoton Gas Area	1000148164	Baughman 'D'	1	Producing	Cities Service Oil Co.	1028004532	6	31	S	34	W	3	SE	NW	NW	NW		2540	-2540	SE	2777	GAS	9/27/1947 0:00		10/5/1947 0:00	15-175-00501		2921	0	2922	Chase Group	37.3797489	-101.0040114	37.3797732	-101.0044559	FOOTAGES	1947	GAS	Seward
1258	51788	1006009064	15	129	0		Boehm	1000149942	Boehm	42		Colorado Oil & Gas	0	6	33	S	42	W	14	SE	SE	SE			0	0		5036	OTHER	11/13/1978 0:00		12/14/1978 0:00			3498	0	0		37.1716521	-101.8462891	37.1716755	-101.8467338	QUARTER_CALLS	1978		Morton
1259	54434	1006051694	15	55	20292		Finney	0	Federal Land Bank 'B'	1	Inactive Well	Amoco Production Co.	1028004286	6	23	S	32	W	33	NW	NE				4666	-3348	SE	5000	OIL	3/4/1978 0:00		5/1/1978 0:00	15-055-20292		2849	2842	0		38.01663	-100.84037	38.0166514	-100.8408029	GPS	1978	OIL	Finney
1260	54435	1006051696	15	55	20294		Panoma Gas Area	1000149964	Garden City Company	8	Inactive Well	CHAMPLIN PET	1047197072	6	23	S	34	W	22	W2					-2550	1380	NW	3015	GAS	8/6/1978 0:00		9/8/1980 0:00	15-055-20294		2958	2951	0	Council Grove Group	38.0399187	-101.0425757	38.0399423	-101.0430195	FOOTAGES	1980	GAS	Finney
1261	54436	1006051706	15	55	20299		Panoma Gas Area	1000149964	Sinn	2	Producing	CHAMPLIN PET	1047197072	6	25	S	34	W	33	N2	S2	S2			-2390	-2640	NE	3100	GAS	5/10/1978 0:00		8/4/1978 0:00	15-055-20299		2980	2980	0	Council Grove Group	37.8371417	-101.0575522	37.8371646	-101.057999	FOOTAGES	1978	GAS	Finney
1262	54624	1006053804	15	55	21450		Congdon	1000148146	Finnup	13-27	Plugged and Abandoned	NORTH AMERICAN RES	1027996891	6	23	S	32	W	27	SW	NW	SE			1470	980	SW	4965	D&A	11/17/1995 0:00	11/9/1995 0:00	11/24/1995 0:00	15-055-21450	11/24/1995 0:00	0	2895	0		38.0223753	-100.8254015	38.0223977	-100.8258385	FOOTAGES	1995	D&A	Finney
1263	54626	1006053828	15	55	21462		Pott Northeast	1000148186	Garden City	13-18	Producing	WESTPORT O&G	1031002083	6	23	S	33	W	18	SW	NW	S2			1650	585	SW	4840	OIL	12/12/1995 0:00	12/8/1995 0:00	12/28/1995 0:00	15-055-21462		2914	2908	0		38.0517465	-100.9905899	38.0517677	-100.9910313	GPS	1995	OIL	Finney
1264	54627	1006053830	15	55	21463		Hugoton Gas Area	1000148164	Stone Gas Unit 'B'	2-Jan	Producing	MOBIL OIL	1044201639	6	26	S	33	W	18	NE	NW	NW			-600	-2500	NE	2841	GAS	1/27/1996 0:00	12/8/1995 0:00	3/7/1996 0:00	15-055-21463		2918	2909	0	Chase	37.7932946	-100.9703124	37.7933184	-100.9707575	FOOTAGES	1996	GAS	Finney
1265	54628	1006053834	15	55	21465		Hugoton Gas Area	1000148164	Anderson	3	Producing	UNION PACIFIC RESOURCES	1047197072	6	24	S	33	W	15	NW	NE	SE			4030	-2760	SE	2858	GAS	2/20/1996 0:00	12/14/1995 0:00	3/15/1996 0:00	15-055-21465		2864	2859	0	Chase	37.9714856	-100.9292262	37.9715091	-100.9296679	FOOTAGES	1996	GAS	Finney
1266	54629	1006053840	15	55	21468		Hugoton Gas Area	1000148164	Drussell 'D'	2	Producing	Oxy USA, Inc.	1028004532	6	26	S	33	W	10	SW	NW	NE			2626	-4399	SE	2780	GAS	1/16/1996 0:00	1/16/1996 0:00	2/27/1996 0:00	15-055-21468		2903	2890	0	Chase	37.8021445	-100.9220932	37.80217	-100.92254	GPS	1996	GAS	Finney
1267	54253	1006051906	15	55	20406		Panoma Gas Area	1000149964	Thomas	2-Jan	Producing	KANSAS-NEBRASKA NAT GAS	1033930738	6	26	S	33	W	6	NE	SW	SW	NW		-2114	-2499	NE	3000	GAS	5/22/1980 0:00		8/18/1980 0:00	15-055-20406		2933	2933	0	Council Grove Group	37.823606	-100.9701005	37.82363	-100.97055	GPS	1980	GAS	Finney
1268	54077	1006053782	15	55	21439		Hugoton Gas Area	1000148164	Joss	3	Producing	UNION PACIFIC RESOURCES	1047197072	6	23	S	34	W	36	NW	NE	SW			-1250	1350	NW	2775	GAS	2/17/1996 0:00	9/13/1995 0:00	4/19/1996 0:00	15-055-21439		2924	2919	0	Chase Group	38.0145772	-101.0062452	38.0146014	-101.0066894	FOOTAGES	1996	GAS	Finney
1269	54257	1006052783	15	55	20892		Iff Southeast	1000148167	Ward Trust	Jan-34	Plugged and Abandoned	Berexco, Inc.	1027997475	6	26	S	32	W	34	NW	SW				3300	-4620	SE	5400	OIL-P&A	11/8/1989 0:00		2/9/1990 0:00	15-055-20892	4/18/1995 0:00	2867	2867	0	Morrow	37.7457142	-100.8135878	37.745738	-100.8140272	FOOTAGES	1990	OIL	Finney
1270	54258	1006052785	15	55	20893		Wildcat	1027625196	Mcconnaughey	Jan-35	Plugged and Abandoned	Berexco, Inc.	1027997475	6	26	S	32	W	35	NE	NE	NE			4950	-330	SE	5400	GAS-P&A	11/22/1989 0:00		12/5/1989 0:00	15-055-20893	12/5/1989 0:00	0	2842	0		37.7502018	-100.7804391	37.7502256	-100.7808773	FOOTAGES	1989	GAS	Finney
1271	54259	1006052791	15	55	20897		Panoma Gas Area	1000149964	Tait 'A'	2	Plugged and Abandoned	Oxy USA, Inc.	1027997559	6	25	S	33	W	10	NW	SW	SW	SE		2855	-4885	SE	3050	GAS-P&A	1/2/1990 0:00		2/28/1990 0:00	15-055-20897	4/12/2012 0:00	2922	2914	0	Council Grove Group	37.895315	-100.9367029	37.89534	-100.93715	GPS	1990	GAS	Finney
1272	54673	1006063469	15	67	20128		Panoma Gas Area	1000149964	Newby Gas Unit 'C'	2	Producing	Amoco Production Co.	1044201639	6	28	S	38	W	13	SE	SE	NW	NW		1250	-1250	SE	2836	GAS	3/10/1972 0:00		3/23/1972 0:00	15-067-20128		3084	3079	0	Council Grove Group	37.6090311	-101.4208969	37.6090504	-101.4213446	FOOTAGES	1972	GAS	Grant
1273	54281	1006053000	15	55	21012		Plymell	1000148182	Jones, L.L.	2	Recompleted	Mobil Oil Corp.	1027997320	6	25	S	33	W	30	SE	SW	SW			330	-2445	SE	5400	OIL	7/13/1991 0:00	6/26/1991 0:00	9/12/1991 0:00	15-055-21012		2972	2953	0		37.8448909	-100.982994	37.8449148	-100.9834391	FOOTAGES	1991	OIL	Finney
1274	54674	1006063471	15	67	20129		Panoma Gas Area	1000149964	A. G. Dyck	2	Producing	Amoco Production Co.	1037042789	6	28	S	38	W	8	NE	NW	SW	SW		-1250	-2590	NE	2856	GAS	3/13/1972 0:00		3/29/1972 0:00	15-067-20129		3126	3120	0	Council Grove Group	37.6313488	-101.4987745	37.6313667	-101.4992223	FOOTAGES	1972	GAS	Grant
1275	54684	1006066180	15	69	20188		Ingalls	1000148703	Renick	1-May	Plugged and Abandoned	Continental Energy	0	6	26	S	29	W	5	NE	NE	N2			5898	-660	SE	5100	D&A	1/2/1985 0:00		1/12/1985 0:00	15-069-20188	1/31/1985 0:00	2748	2738	0		37.825988	-100.5082902	37.8260098	-100.5087181	FOOTAGES	1985	D&A	Gray
1276	54528	1006051942	15	55	20424		Congdon	1000148146	Mcferren	3	Converted to EOR Well	COASTAL OIL & GAS CORP.	1028004286	6	23	S	32	W	33	SE	NW				1980	-1980	SE	4970	OIL	12/5/1980 0:00		2/6/1981 0:00	15-055-20424		0	2830	0		38.009264	-100.8356457	38.0092864	-100.8360832	FOOTAGES	1981	OIL	Finney
1277	54536	1006053569	15	55	21325		Sequoyah North	1000148196	Hibbert Trust	4-Jan	Plugged and Abandoned	BEREXCO INC	1027997475	6	23	S	34	W	4	SW	SW				660	-4620	SE	4950	D&A	7/20/1994 0:00	7/11/1994 0:00	7/31/1994 0:00	15-055-21325	7/31/1994 0:00	2974	2962	0		38.0776689	-101.063464	38.0776919	-101.0639073	FOOTAGES	1994	D&A	Finney
1278	54549	1006052331	15	55	20638		Panoma Gas Area	1000149964	Brown	28-29	Producing	MOBIL OIL	1044201639	6	24	S	34	W	34	SE	NW	NW	SW		2290	-2410	SE	3140	GAS	3/21/1986 0:00		4/30/1986 0:00	15-055-20638		3004	2993	0	Council Grove Group	37.92279	-101.0372629	37.9228134	-101.0377087	FOOTAGES	1986	GAS	Finney
1279	54550	1006052351	15	55	20649		Panoma Gas Area	1000149964	J. Q. Adams Gas Unit	2	Producing	MOBIL OIL	1044201639	6	26	S	34	W	36	NW	SE	SE	NE		3205	-2685	SE	3160	GAS	4/19/1986 0:00		5/9/1986 0:00	15-055-20649		2958	2947	0	Council Grove Group	37.7455948	-100.9890118	37.74562	-100.98946	GPS	1986	GAS	Finney
1280	53969	1006052241	15	55	20589		Hugoton Gas Area	1000148164	Brown Unit	13-15	Recompleted	MOBIL OIL	1027997320	6	25	S	34	W	28	NE	NW	SE			4290	-1650	SE	5253	D&A	6/25/1985 0:00		7/4/1985 0:00	15-055-20589		2980	2936	0	Chase Group	37.8555184	-101.0543179	37.8555409	-101.0547644	FOOTAGES	1985	D&A	Finney
1281	53970	1006052243	15	55	20590		Orange-J Northeast	1000148180	Augusta Brown	1	Recompleted	Mobil Oil Corporation	1027997320	6	25	S	34	W	16	NE	SW				3300	-1980	SE	5276	OIL	3/22/1985 0:00		5/13/1985 0:00	15-055-20590		2980	2980	0	St. Louis	37.8816632	-101.0541643	37.881686	-101.0546106	FOOTAGES	1985	OIL	Finney
1282	53971	1006052245	15	55	20591		Panoma Gas Area	1000149964	Dolphin-Reeve	1	Producing	Northern Pump Co.	1037042789	6	25	S	33	W	14	SE	SE	SE			330	-330	SE	5150	GAS	2/22/1985 0:00		6/25/1985 0:00	15-055-20591		0	2904	2916	Council Grove Group	37.8742133	-100.9026604	37.8742369	-100.9031022	FOOTAGES	1985	GAS	Finney
1283	53972	1006052249	15	55	20594		Panoma Gas Area	1000149964	Carp-Mayo 'A'	10-Jan	Plugged and Abandoned	NORTHERN PUMP	0	6	24	S	32	W	10	NW	NW	SW	NE		4460	-4845	SE	4950	GAS-P&A	3/6/1985 0:00		6/19/1985 0:00	15-055-20594	9/22/1989 0:00	2838	2826	0	Council Grove Group	37.9870752	-100.8269907	37.9870977	-100.8274281	FOOTAGES	1985	GAS	Finney
1284	54355	1006052205	15	55	20567		Orange-J East	1000148179	Brown, Fred	1	Recompleted	Mobill Oil Corp.	1027997320	6	25	S	34	W	22	NW	NW				4620	-4620	SE	5233	OIL	9/24/1984 0:00		2/19/1985 0:00	15-055-20567		2969	2969	0		37.8709662	-101.0452664	37.870989	-101.0457128	FOOTAGES	1985	OIL	Finney
1285	54357	1006052223	15	55	20577		Panoma Gas Area	1000149964	Mai	1	Converted to SWD Well	CONTINENTAL ENERGY	1028004918	6	24	S	33	W	14	NW	SW	NW			3630	-4950	SE	5000	GAS	12/19/1984 0:00		1/18/1985 0:00	15-055-20577		2863	2853	0	Council Grove Group	37.9705463	-100.9183427	37.9705697	-100.9187839	FOOTAGES	1985	GAS	Finney
1286	54360	1006052319	15	55	20631		Hugoton Gas Area	1000148164	Lee 'D'	Jan-32	Plugged and Abandoned	Champlin Petroleum Co.	1027998526	6	25	S	34	W	32	NW	SE	E2			3300	-3180	SE	5207	D&A	12/18/1985 0:00		12/31/1985 0:00	15-055-20631	12/31/1985 0:00	2994	2986	2998	Chase Group	37.8381876	-101.0777283	37.8382098	-101.0781754	FOOTAGES	1985	D&A	Finney
1287	54361	1006052321	15	55	20632		Wildcat	1027625196	Raymond, Mary	16-Jan	Plugged and Abandoned	Berexco, Inc.	0	6	25	S	32	W	16	NW	NE				4620	-3300	SE	5300	D&A	12/13/1985 0:00		12/26/1985 0:00	15-055-20632	12/31/1985 0:00	2889	2876	2886		37.8858601	-100.840037	37.8858831	-100.8404761	FOOTAGES	1985	D&A	Finney
1288	53977	1006052271	15	55	20606		Plymell Southwest	1000148183	Taylor Jones	1	Recompleted	MOBIL OIL CORP.	0	6	26	S	34	W	1	NW	NW	NW	NW		5010	-4970	SE	5325	OIL	11/28/1985 0:00		12/10/1985 0:00	15-055-20606		2967	2950	0		37.8231324	-100.9970188	37.8231558	-100.9974645	FOOTAGES	1985	OIL	Finney
1289	53980	1006052361	15	55	20654		Panoma Gas Area	1000149964	Frederick Stone Gas Unit 'A' 2	2	Producing	Mobil Oil Co.	1044201639	6	26	S	33	W	19	NW	SE	W2			3300	-3910	SE	5350	GAS	3/17/1986 0:00		5/2/1986 0:00	15-055-20654		2949	2932	0	Council Grove Group	37.7749281	-100.9753638	37.7749516	-100.9758092	FOOTAGES	1986	GAS	Finney
1290	53982	1006053678	15	55	21386		Hugoton Gas Area	1000148164	Tait 'F'	3	Producing	Oxy USA, Inc.	1028004532	6	24	S	33	W	22	NE	SE	NW			-1520	-1250	NE	2851	GAS	2/6/1995 0:00	1/24/1995 0:00	4/8/1995 0:00	15-055-21386		2886	2877	0	Chase Group	37.956361	-100.924075	37.9563847	-100.9245168	FOOTAGES	1995	GAS	Finney
[truncated: 20,213 more rows]
