# Supplementary material for: Broad-scale changes in lesser prairie-chicken habitat
Source: PLoS One. 2024 May 31;19(5):e0304452. doi: 10.1371/journal.pone.0304452 (PMC11142685; doi:10.1371/journal.pone.0304452)
Supplement: S4 File — (CSV) [file pone.0304452.s004.csv]

OID_	OID1	API_Nmb	Well_Nm	Wll_Nmb	Opertr_Nm	Operatr	Wll_Stt	Wll_Typ	County	Loc_Typ	Fotg_NS	NS	Fotg_EW	EW	DpthO_D	Rds_fTr	Directn	Length	Msrd_TD	TrVrt_D	Amended	Amndd_R	Oprtr_Nmb	Status	Spud	Drlln_F	Wll_Cmp	Recmplt	Frst_Pr	Frst_Sl	MnGs_Al	Gs_Prch	ITD_OnF	OpnHl_L	LstL_RD	Unsl_Cr	UC_Expl	Remarks	OTCP_UN	Cret_Dt	Ttl_Dpt	Drll_Ty	PSI	SAX	Case_Tp	Cs_Bttm	Cs_sDlt	Test_Dt	OBBL_PD
37679		'3500723848	MATKIN (ALBRIGHT 2-20)	'2-20	MIDWESTERN EXPLORATION COMPANY	15445	PA	GAS	7	Surface	1980	S	1320	W	0	0	0	0	0	0	No		15445	External Data Entry	8/27/2008 0:00	8/30/2008 0:00	9/30/2008 0:00	1/1/1900 0:00	10/9/2008 0:00		No		No	No	1/1/1900 0:00	No	0	1002A MIGRATION	007-125558	11/22/2016 15:38	7000		0	0	0	0		1	0
150153		'3502520816	SCHNAUFER	'2-26	WEINKAUF PETROLEUM INC	18444	AC	OIL	25	SURFACE	1320	S	1320	W	0	0	0	0	0	0	No		18444	External Data Entry	8/13/1989 0:00	8/20/1989 0:00	9/30/1989 0:00	1/1/1900 0:00	10/16/1989 0:00		No		No	Yes	8/22/1989 0:00	No	0	1002A MIGRATION		6/26/2019 12:00	4768		0	0	0	0		1	0
150169		'3502520840	FERGUSON	'1-26	WEINKAUF PETROLEUM INC	18444	AC	2RIn	25	SURFACE	2080	S	1320	W	0	0	0	0	0	0	Yes	RAN A CASING LINER 3 1/2in	18444	Accepted	4/20/1991 0:00	4/25/1991 0:00	5/15/1991 0:00	9/22/2011 0:00	8/30/1991 0:00		No		No	Yes	4/25/1991 0:00	No	0	OCC - WELL NAME FORMERLY FERGUSON 1-26		10/12/2011 12:22	4348	STRAIGHT HOLE	0	0	0	0		1	0
150175		'3502520841	KOHLER	'1-30	PAY DIRT ENERGY LLC	23656	PA	DRY	25	Surface	1980	S	1980	W	0	0	0	0	0	0	Yes	RE-ENTRY	23656	Accepted	8/6/2015 0:00	8/12/2015 0:00	8/24/2015 0:00	1/1/1900 0:00	1/1/1900 0:00		No		No	No	1/1/1900 0:00	No	0			3/28/2016 14:33	5210	STRAIGHT HOLE	0	0	0	0		42240	0
150211		'3502520851	JONES	'1-25	WEINKAUF PETROLEUM INC	18444	AC	GAS	25	Surface	0		0		0	0	0	0	0	0	No		18444	External Data Entry	11/15/1992 0:00	11/24/1992 0:00	1/25/1993 0:00	1/1/1900 0:00	1/25/1993 0:00		No		No	Yes	11/24/1992 0:00	No	0	1002A MIGRATION	025-96406	5/20/2021 11:05	4334	STRAIGHT HOLE	0	0	0	0		34028	6
150212		'3502520855	SCHNAUFER	'B-1	WEINKAUF PETROLEUM INC	18444	AC	2RIn	25	SURFACE	2210	S	2310	W	0	0	0	0	0	0	Yes	CEMENTED LINER THRU SPQEEZE PERFS 4166-4167'	18444	Accepted	3/30/1993 0:00	4/6/1993 0:00	4/22/1993 0:00	5/22/2019 0:00	4/23/1993 0:00		No		No	Yes	4/5/1993 0:00	No	0	1002A MIGRATION05-22-2019 CEMENTED LINER THRU SPQEEZE PERFS 4166-4167' WITH 125 SKS A-CON BLEND. YIELD 2.37 FT 3/SK. 12.10 PPG. CEMENT LIFT PRESSURE WAS 1900 PSI.PERMIT #1905810120	2595263	6/26/2019 10:29	4350	STRAIGHT HOLE	0	0	0	0		34083	90
150223		'3502520858	CONNOLLY	'1-23	WEINKAUF PETROLEUM INC	18444	AC	OIL	25	SURFACE	330	S	2310	W	0	0	0	0	0	0	Yes	CEMENTED LINER	18444	Accepted	4/10/1993 0:00	4/15/1993 0:00	5/1/1993 0:00	6/18/2019 0:00	5/25/1993 0:00		No		No	Yes	4/15/1993 0:00	No	0	1002A MIGRATION ON 06-18-2019 A LINER WAS SET.	2596763	6/26/2019 14:23	4390	STRAIGHT HOLE	0	0	0	0		1	0
150276		'3502521020	OKLAHOMA	'2-25	B & G PRODUCTION INC	16198	AC	2DNC	25	SURFACE	2305	S	985	W	0	0	0	0	0	0	Yes	CONVERT TO DISPOSAL	13989	Accepted	10/18/2006 0:00	11/1/2006 0:00	11/13/2006 0:00	2/11/2015 0:00	1/1/1900 0:00		No		No	Yes	11/2/2006 0:00	No	0	UIC PERMIT NUMBER 1406790030		5/21/2015 9:50	4146	SERVICE WELL	0	0	0	0		1	0
150314		'3502521032	STEWART A	'1	WEINKAUF PETROLEUM INC	18444	AC	GAS	25		1650	S	330	W	0	0	0	0	0	0	Yes	RECOMPLETE IN CHEROKEE ZONE	16711	Accepted	12/26/2007 0:00	1/4/2008 0:00	3/18/2008 0:00	4/19/2011 0:00	3/10/2008 0:00	4/19/2011 0:00	Yes	MIDSTREAM ENERGY	No	Yes	1/3/2008 0:00	No	0		25123393	8/17/2011 15:19	4796	STRAIGHT HOLE	0	0	0	0		40671	2
150366		'3502521038	RAULSTON	'16-2	GRAND RESOURCES INC	8702	AC	DRY	25	BottomHole	330	S	330	W	0	0	0	0	0	0	No		8702	Accepted	10/25/2008 0:00	11/1/2008 0:00	12/19/2008 0:00	1/1/1900 0:00	1/1/1900 0:00		No		No	Yes	11/1/2008 0:00	No	0	OCC - PER VICKI THIS TEST WAS AN OPEN HOLE COMPLETION FROM 4530' TO 4626'.		2/11/2011 10:18	4679	HORIZONTAL HOLE	0	120	0	0	No	39803	0
150426		'3502521044	JENKINS	'1-14	ARRINGTON CJM INC	17518	PA	OIL	25		660	S	1980	W	0	0	0	0	0	0	No		17518	Accepted	6/3/2010 0:00	6/24/2010 0:00	8/30/2010 0:00	1/1/1900 0:00	1/1/1900 0:00		No		No	Yes	6/14/2010 0:00	No	0	OCC - OPEN HOLE COMPLETION 4.687 - 4.848		12/7/2010 9:49	4848	STRAIGHT HOLE	0	0	0	0		1	0
150473		'3502521045	STATE 35-44	'1A	RADIUS OPERATING LLC	22610	PA	DRY	25	SURFACE	957	S	705	E	0	0	0	0	0	0	No		22610	Accepted	5/22/2010 0:00	6/1/2010 0:00	6/1/2010 0:00	1/1/1900 0:00	1/1/1900 0:00		No		No	Yes	6/1/2010 0:00	No	0			6/23/2010 9:36	2900	STRAIGHT HOLE	0	0	0	0		1	0
150476		'35025210470000	STATE	'19-1	LIBERTY OPERATING INC	15227	AC	ORPH	25		330	S	1370	E	0	0	0	0	0	0	No		17785	Accepted	2/9/2013 0:00	2/17/2013 0:00	8/13/2013 0:00	1/1/1900 0:00	8/13/2013 0:00		No		No	Yes	2/16/2013 0:00	No	0		025-211237-00000	7/30/2015 15:09	4280	STRAIGHT HOLE	0	0	0	0		41372	36
150582		'35025210540000	SEE	'1-35	RAMSEY PROPERTY MANAGEMENT LLC	20995	PA	OIL	25	Surface	2080	S	1980	W	0	0	0	0	0	0	No		20995	Accepted	8/9/2013 0:00	8/28/2013 0:00	10/3/2013 0:00	1/1/1900 0:00	1/1/1900 0:00		No		No	Yes	8/28/2013 0:00	No	0	TESTED FIRST THREE INTERVALS USING SELECTIVE INJECTION PACKER AND PLUG. PERFORMED 30 DAY PUMP TEST ON INTERVAL FROM 3.591' TO 3.595' FROM MARCH 11. 2014 THROUGH APRIL 13. 2014. WELL SHUT-IN FOR EVALUATION (POSSIBLE TO DRILL SHALLOW DISPOSAL WELL).		4/24/2014 10:21	5879	STRAIGHT HOLE	0	0	0	0		41551	0
151063		'35025210570000	STATE OF OKLAHOMA	'1-35	RAMSEY PROPERTY MANAGEMENT LLC	20995	PA		25	Surface	810	S	2310	W	0	0	0	0	0	0	No		20995	Accepted	12/5/2013 0:00	12/14/2013 0:00	12/14/2013 0:00	1/1/1900 0:00	1/1/1900 0:00		No		No	Yes	12/14/2013 0:00	Yes	0			2/11/2014 13:35	5070	STRAIGHT HOLE	0	0	0	0		1	0
151121		'35025210610000	HAZEL XS	'1-23H	RANGE PRODUCTION COMPANY LLC	22664	PA	GAS	25		250	S	660	W	0	0	0	0	0	0	No		22664	Accepted	4/11/2014 0:00	5/19/2014 0:00	9/1/2014 0:00	1/1/1900 0:00	9/2/2014 0:00		No		No	Yes	4/19/2014 0:00	No	0	H2S NOT ENCOUNTERED WHILE DRILLING. BUT WAS ENCOUNTERED AFTER WELL STARTED PRODUCING. PERFORATIONS 5.732' - 10.000'. OCC - THIS WELL IS AN OPEN HOLE COMPLETION FROM BOTTOM OF THE 7in CASING AT 5.587' TO TERMINUS AT 10.207'. THE 4 1/2in LINER IS NOT	071-213771	6/17/2016 9:59	10206	HORIZONTAL HOLE	0	0	0	0		41748	0
151187		'35025210620000	STATE OF OKLAHOMA	'1-24	RAMSEY PROPERTY MANAGEMENT LLC	20995	PA	DRY	25	Surface	475	S	760	W	0	0	0	0	0	0	No		20995	Accepted	5/10/2014 0:00	5/23/2014 0:00	5/24/2014 0:00	1/1/1900 0:00	1/1/1900 0:00		No		No	Yes	1/1/1900 0:00	No	0			9/5/2014 9:50	5175	STRAIGHT HOLE	0	0	0	0		1	0
151285		'35025210700000	SEE	'1-35A SWD	RAMSEY PROPERTY MANAGEMENT LLC	20995	PA	TM	25	Surface	2237	S	1931	W	0	0	0	0	0	0	No		20995	Accepted	10/22/2014 0:00	10/24/2014 0:00	11/10/2014 0:00	1/1/1900 0:00	1/1/1900 0:00		No		No	Yes	10/24/2014 0:00	No	0	OCC - PER THE OPERATOR. THE CEMENT FALL BACK WAS TOP FILLED TO SURFACE.UIC PERMIT NO. 1502120070.		2/11/2015 9:31	1754	STRAIGHT HOLE	0	0	0	0		1	0
151289		'35025210720000	VINCENT	'1-35	RAMSEY PROPERTY MANAGEMENT LLC	20995	PA	DRY	25	Surface	740	S	1975	W	0	0	0	0	0	0	No		20995	Accepted	1/15/2015 0:00	1/25/2015 0:00	1/25/2015 0:00	1/1/1900 0:00	1/1/1900 0:00		No		No	Yes	1/25/2015 0:00	No	0			4/22/2015 13:57	5083	STRAIGHT HOLE	0	0	0	0		1	0
151303		'35025210730000	STATE OF OKLAHOMA	'1-36	RAMSEY PROPERTY MANAGEMENT LLC	20995	PA	DRY	25	Surface	2100	S	1520	W	0	0	0	0	0	0	No		20995	Accepted	5/13/2015 0:00	5/28/2015 0:00	5/28/2015 0:00	1/1/1900 0:00	1/1/1900 0:00		No		No	Yes	5/27/2015 0:00	No	0			7/16/2015 11:14	5685	STRAIGHT HOLE	0	0	0	0		1	0
189303		'35043233460000	FOSTER TRUST	'2-27H	JMA ENERGY COMPANY LLC	20475	AC	GAS	43	BOTTOMHOLE	335	N	970	W	0	871	1	0	0	0	No		20475	Accepted	12/31/2013 0:00	2/6/2014 0:00	3/4/2014 0:00	1/1/1900 0:00	2/28/2014 0:00	2/28/2014 0:00	Yes	ONEOK	No	No	1/1/1900 0:00	No	0	OCC - THIS WELL IS APPROVED ON DATA SUBMITTED NO FINAL LOCATION ISSUED AT THIS TIME.	43212590	3/24/2014 11:20	14240	HORIZONTAL HOLE	0	175	8082	0	No	41699	121
691245		'3513900112	TUCKER	'1-17	MERIT ENERGY COMPANY	18934	AC	GAS	139	SURFACE	2440	N	2438	W	0	0	0	0	0	0	Yes	REVISE FOOTEAGES	18934	Accepted	12/4/1946 0:00	1/10/1947 0:00	1/10/1947 0:00	1/1/1900 0:00	1/10/1947 0:00		No		No	No	1/1/1900 0:00	No	0	OPEN HOLE COMPLETION FROM 2344' TO 2590'.		12/7/2016 11:00	2590	STRAIGHT HOLE	0	0	0	0		1	0
691264		'3513900154	HOVEY MORROW UNIT (JULIAN 3)	'6-3	BREITBURN OPERATING LP	23249	PA	OIL	139	Surface	2475	S	2475	E	0	0	0	0	0	0	Yes	TA	23249	External Data Entry	3/29/2013 0:00	6/11/2013 0:00	1/1/1900 0:00	1/1/1900 0:00	1/1/1900 0:00		No		No	No	1/1/1900 0:00	No	0	ATTEMPT TO RE-ENTER WELL WAS NOT SUCCESSFUL. DECISION TO SET PACKER @ 2767' AND RE-EVALUATE.		3/24/2015 15:20	6825	STRAIGHT HOLE	0	0	0	0		1	0
691265		'3513900155	NEESE	'1-22	WEINKAUF PETROLEUM INC	18444	AC	2RIn	139	Surface	1980	N	1980	W	0	0	0	0	0	0	Yes	CONVERTED TO INJECTION WELL/SHOW PERFS	18444	Accepted	6/29/1958 0:00	7/28/1958 0:00	8/12/1958 0:00	9/29/2008 0:00	8/7/1958 0:00		No		No	No	1/1/1900 0:00	No	0	PREVIOUS ORDER #394688 ISSUED TO PROPERLY DESCRIBE PACKER AT 5498 ON 08/16/1995. PREVIOUS ORDER #393164 TERMINATED. PER OCC UIC PERMIT #1008050091 APPROVED 07/12/2010 TO INCREASE INJECTION RATE AND PRESSURE. COMMENCED SALT WATER INJECTION 08/18/2010	139-017787	10/7/2010 13:13	5995	SERVICE WELL	0	0	0	0		1	0
691294		'3513900183	HOUGH MORROW A UNIT	'6	BREITBURN OPERATING LP	23249	PA	OIL	139	Surface	623	N	665	W	0	0	0	0	0	0	No		17048	Accepted	3/29/2012 0:00	5/3/2012 0:00	5/3/2012 0:00	1/1/1900 0:00	1/1/1900 0:00		No		No	No	1/1/1900 0:00	Yes	0			6/27/2012 14:35	6750	STRAIGHT HOLE	0	0	0	0		1	0
691296		'3513900209	ADDINGTON	'1	LONE STAR RESOURCES COMPANY	21406	PA	DRY	139	Surface	1980	N	1980	E	0	0	0	0	0	0	No		21406	Accepted	2/8/2010 0:00	7/20/2010 0:00	7/20/2010 0:00	1/1/1900 0:00	1/1/1900 0:00		No		No	No	12/23/1960 0:00	No	0	NEVER DRILLED COMPLETELY THROUGH EXISTING TOP PLUG OF OLD COMPLETION. WHILE TRYING TO LOCATE A 9 5/8in TIE BACK STRING. COMPANY HAD A SPILL IN COLORADO THAT INVOLVED OVER FOUR MONTHS OF ATTENTION. COULD NOT CONTINUE DRILLING UNDER LEASE TERMS. OCC -		10/21/2011 10:19	4997	STRAIGHT HOLE	0	0	0	0		1	0
691298		'3513900223	WILSON-E	'1	MERIT ENERGY COMPANY	18934	AC	GAS	139	SURFACE	660	S	1980	W	0	0	0	0	0	0	Yes	WELL IS TEMPORARILY ABANDONED STATUS	9012	Accepted	5/16/1960 0:00	6/14/1960 0:00	6/24/1960 0:00	1/1/1900 0:00	6/19/1960 0:00		No		No	No	1/1/1900 0:00	No	0			6/8/2015 9:31	6812	STRAIGHT HOLE	0	0	0	0		1	0
691367		'3513900231	POSTLE U.MORROW UN(BLAKE #6-M)	'9-6	BREITBURN OPERATING LP	23249	AC	TM	139	SURFACE	1980	S	660	W	0	0	0	0	0	0	Yes	ADD 4in LINER. CEMENT AND PERFORATE.	17048	Accepted	7/22/1960 0:00	8/29/1960 0:00	9/23/1960 0:00	4/20/2011 0:00	9/7/1960 0:00		No		No	No	1/1/1900 0:00	No	0	4in LINER FROM 5520-6182' ADD PERFS AND RE-TEST.		6/9/2011 16:00	8200	STRAIGHT HOLE	0	0	0	0		40667	12
691371		'3513900251	WEST HOUGH MORROW UNIT	'58	BREITBURN OPERATING LP	23249	AC	OIL	139	SURFACE	1980	S	660	W	0	0	0	0	0	0	Yes	CONVERT TO PRODUCTION	17048	Accepted	9/13/1961 0:00	9/30/1961 0:00	10/7/1961 0:00	5/14/2012 0:00	10/6/1961 0:00		No		No	No	1/1/1900 0:00	No	0			8/28/2013 14:48	6572	STRAIGHT HOLE	0	0	0	0		41064	10
691373		'3513900253	WEST HOUGH MORROW UNIT (H L WITT-A #1-M)	'2	BREITBURN OPERATING LP	23249	AC	2RIn	139	SURFACE	660	N	660	W	0	0	0	0	0	0	Yes	ADD 4in LINER. CEMENT AND PERF.	17048	Accepted	4/19/1961 0:00	5/15/1961 0:00	5/24/1961 0:00	3/19/2011 0:00	5/24/1961 0:00		No		No	No	1/1/1900 0:00	No	0	TOL 4728-6243 PERFS 6184-6234 UIC 541892 CBL IN THE MAIL		5/12/2011 14:25	6700		0	0	0	0		1	0
691375		'3513900254	HOVEY MORROW UNIT (H.L. WITT 2-M)	'39-20	BREITBURN OPERATING LP	23249	AC	2RIn	139	Surface	0		0		0	0	0	0	0	0	Yes	TO RE-ENTER	17048	Accepted	8/15/2011 0:00	10/18/2011 0:00	5/1/2012 0:00	1/1/1900 0:00	1/1/1900 0:00		No		No	Yes	10/10/2011 0:00	Yes	0	UIC PERMIT # 1202640136		6/6/2012 13:38	6700	STRAIGHT HOLE	0	0	0	0		1	0
691378		'3513900278	CHESLEY	'1	RESOURCE OIL AND GAS LLC	24248	AC	GAS	139	SURFACE	1979	S	1878	W	0	0	0	0	0	0	Yes	CORRECT SPOT CALL	16896	Accepted	11/26/1958 0:00	12/15/1958 0:00	2/2/1959 0:00	1/1/1900 0:00	2/2/1959 0:00		No		No	No	1/1/1900 0:00	No	0		139-021395	3/23/2012 8:20	4910	STRAIGHT HOLE	0	0	0	0		21583	7
691382		'3513900291	SYMONDS A	'1	MERIT ENERGY COMPANY	18934	AC	GAS	139	Surface	0		0		0	0	0	0	0	0	No		9012	External Data Entry	4/5/1961 0:00	5/2/1961 0:00	5/30/1961 0:00	8/16/2010 0:00	5/11/1961 0:00		No		No	Yes	4/29/1961 0:00	No	0	OPEN HOLE LOGS SUBMITTED WITH ORIGINAL COMPLETIONSEE ATTACHED ORIGINAL FORM 1002A FOR FORMATION INFORMATION		9/15/2011 13:49	6741		0	0	0	0		1	0
691393		'3513900400	HOUGH MORROW A UNIT (H HILLER-A 1-M)	'20	BREITBURN OPERATING LP	23249	TA	TM	139	SURFACE	660	S	1980	E	0	0	0	0	0	0	Yes	TA'D WELL	23249	Geology Review	10/15/1959 0:00	11/6/1959 0:00	11/28/1959 0:00	11/30/1986 0:00	11/18/1959 0:00		No		No	Yes	11/6/1959 0:00	No	0	CAST IRON CEMENT RETAINER (CICR) SET AT 5851' AND SQUEEZED PERFORATIONS WITH 250 SACKS CEMENT. TAG TOC AFTER SQUEEZE AT 5825. WORK PERFORMED 08/20-27/2018.OCC - UIC PERMIT NUMBER 257681 NOTICE OF TERMINATION OF UIC INJECTION OF PERMIT APPROVED 10/23/20		11/5/2020 11:03	6670	STRAIGHT HOLE	0	0	0	0		1	0
691409		'3513900443	POSTLE UPPER MORROW UNIT (TALBOT G 2-M)	'5-2	BREITBURN OPERATING LP	23249	AC	2RIn	139	SURFACE	660	S	1980	W	0	0	0	0	0	0	Yes	ADD 4in LINER AND PERFORATE	17048	Accepted	2/3/1961 0:00	3/2/1961 0:00	3/25/1961 0:00	11/5/2010 0:00	3/24/1961 0:00		No		No	No	1/1/1900 0:00	No	0	TOL 3498' TOL 6170' PERFS 6102-6120'		6/13/2011 14:48	6494	STRAIGHT HOLE	0	0	0	0		1	0
691569		'3513900994	CALVERT ANNA	'2	REDLINE ENERGY LLC	24160	AC	GAS	139	SURFACE	2640	N	2640	W	0	0	0	0	0	0	Yes	CHANGE WELL STATUS TO PRODUCING (GAS)	22628	Accepted	12/30/1944 0:00	1/31/1945 0:00	1/31/1945 0:00	1/1/1900 0:00	1/31/1945 0:00	8/8/2015 0:00	No	ONE OAK	No	No	1/1/1900 0:00	No	0	FILING 1002A TO RETURN WELL TO PRODUCTION FROM OPERATIONS (8/3 - 6/15). ALSO. CORRECTING CSG SETTING DEPTHS FROM 1002A DATED 9/15/04.		8/25/2015 10:35	2764	STRAIGHT HOLE	0	0	0	0		42224	0
691605		'3513901346	HUMISTON- E.M.	'1	SCOUT ENERGY MANAGEMENT LLC	23138	AC	GAS	139	SURFACE	2525	S	2600	E	0	0	0	0	0	0	Yes	RECOMPLETION (FRAC)	23138	Accepted	6/6/1944 0:00	8/23/1944 0:00	9/2/1944 0:00	1/19/2019 0:00	9/2/1944 0:00		No		No	No	1/1/1900 0:00	No	0	OCC - THIS WELL IS AN OPEN HOLE COMPLETION FROM BOTTOM OF THE 7in CASING AT 2.658' TO TOTAL DEPTH AT 2.780'. THE PRODUCTION IS THROUGH A 5 1/2in SLOTTED LINER.	139-020134	4/24/2019 8:52	2780	STRAIGHT HOLE	0	0	0	0		43516	0
691609		'3513901352	FORAN- JAMES	'1	SCOUT ENERGY MANAGEMENT LLC	23138	AC	GAS	139	SURFACE	2527	N	2519	E	0	0	0	0	0	0	Yes	RECOMPLETE - FRAC WELL	23138	Accepted	8/29/1944 0:00	10/17/1944 0:00	10/31/1944 0:00	5/1/2019 0:00	5/1/2019 0:00	5/1/2019 0:00	Yes	DCP	No	No	1/1/1900 0:00	No	0	SEE FRAC FOCUSOPEN HOLE - 2692'-2797'SLOTTED LINER - 2674'-2797'OCC: UPDATED SURFACE HOLE FOOTAGES ACCORDING TO LATITUDE AND LONGITUDE. ORIGINAL 1002A FROM 1944 HAD FOOTAGE AT in150'FROM CENTER.in	1390121	8/26/2019 9:01	2797	STRAIGHT HOLE	0	0	0	0		43586	0
691614		'3513901375	STONER- E.D.	'1	SCOUT ENERGY MANAGEMENT LLC	23138	AC	GAS	139	SURFACE	2490	S	2490	E	0	0	0	0	0	0	Yes	RECOMPLETE IN GUYMON-HUGOTON (CHASE FORMATION) & FRAC'D	23138	Accepted	6/9/1944 0:00	6/28/1944 0:00	6/30/1944 0:00	4/16/2019 0:00	5/1/2019 0:00	5/1/2019 0:00	No	DCP	No	No	1/1/1900 0:00	No	0	OPEN HOLE COMPLETION: 2715'-2855' MDSLOTTED LINER: 2698'-2855' MDOCC: UPDATED FORMATION FROM CHASE/KRIDER/WINFIELD TO GUYMON-HUGOTON TO REFLECT MOST ACCURATE FORMATION AND SPACING FOR THE LOCATION OF THIS WELL AS OF MARCH 2020.	139-020078	8/26/2019 8:49	2855	STRAIGHT HOLE	0	0	0	0		43586	0
691619		'3513901377	DUNCAN- M.C.	'2	SCOUT ENERGY MANAGEMENT LLC	23138	AC	GAS	139	SURFACE	2530	N	2540	W	0	0	0	0	0	0	Yes	RECOMPLETION (FRAC)	23138	Accepted	6/9/1944 0:00	7/26/1944 0:00	7/31/1944 0:00	2/19/2019 0:00	7/31/1944 0:00		No		No	No	1/1/1900 0:00	No	0	OCC - THIS WELL IS AN OPEN HOLE COMPLETION FROM BOTTOM OF THE 7in CASING AT 2.716' TO TOTAL DEPTH AT 2.823'. THE PRODUCTION IS THROUGH A 5 1/2in SLOTTED LINER.	139-020113-0-0000	4/24/2019 8:42	2823	STRAIGHT HOLE	0	0	0	0		43516	0
691623		'3513901379	MILLER	'1	SCOUT ENERGY MANAGEMENT LLC	23138	AC	GAS	139	SURFACE	2535	S	2520	E	0	0	0	0	0	0	Yes	RECOMPLETION (FRAC)	23138	Accepted	4/13/1944 0:00	6/3/1944 0:00	6/9/1944 0:00	2/20/2019 0:00	6/9/1944 0:00		No		No	No	1/1/1900 0:00	No	0	OCC - THIS WELL IS AN OPEN HOLE COMPLETION FROM BOTTOM OF THE 7in CASING AT 2.678' TO TOTAL DEPTH AT 2.810'. THE PRODUCTION IS THROUGH A 5 1/2in SLOTTED LINER TO 2.810'.	139-020068-0-0000	4/24/2019 9:19	2810	STRAIGHT HOLE	0	0	0	0		43517	0
691627		'3513901380	MOUSER- G.A.	'1	SCOUT ENERGY MANAGEMENT LLC	23138	AC	GAS	139	SURFACE	2534	S	2534	E	0	0	0	0	0	0	Yes	FRACK CHASE FORMATION	23138	Accepted	3/6/1944 0:00	4/14/1944 0:00	4/29/1944 0:00	7/11/2019 0:00	4/29/1944 0:00	7/17/2019 0:00	No	DCP	No	No	1/1/1900 0:00	No	0	OCC - OPEN HOLE COMPLETION FROM THE BASE OF THE 7in PRODUCTION CASING AT 2.699' TO TERMINOUS AT 2.818'	139020069	8/16/2019 9:59	2818	STRAIGHT HOLE	0	0	0	0		43663	0
691630		'3513901384	MORAN- J.J.	'1	SCOUT ENERGY MANAGEMENT LLC	23138	AC	GAS	139	SURFACE	2490	S	2490	E	0	0	0	0	0	0	Yes	FRACK CHASE FORMATION	23138	Accepted	11/30/1944 0:00	4/15/1944 0:00	4/28/1944 0:00	7/10/2019 0:00	4/28/1944 0:00	7/17/2019 0:00	No	DCP	No	No	1/1/1900 0:00	No	0	OCC - OPEN HOLE COMPLETION FROM THE BOTTOM OF THE 7in CASING AT 2.683' TO TERMINOUS AT 2.804'	139020150	8/16/2019 9:21	2804	STRAIGHT HOLE	0	0	0	0		43663	0
691633		'3513901385	WILSON- C.E.	'1	SCOUT ENERGY MANAGEMENT LLC	23138	AC	GAS	139	SURFACE	2533	N	2527	W	0	0	0	0	0	0	Yes	FRAC WELL	23138	Accepted	4/2/1944 0:00	5/15/1944 0:00	5/31/1944 0:00	5/2/2019 0:00	5/2/2019 0:00	5/2/2019 0:00	Yes	DCP	No	No	1/1/1900 0:00	No	0	SEE FRAC FOCUSOPEN HOLE: 2678'-2790'SLOTTED HOLE: 2678'-2790'OCC: UPDATED SURFACE HOLE FOOTAGES ACCORDING TO LATITUDE AND LONGITUDE. ORIGINAL 1002A FROM 1944 HAD FOOTAGE AT in150'FROM CENTER OF SECTION.in	139020071	8/26/2019 8:53	2790	STRAIGHT HOLE	0	0	0	0		43587	0
691642		'3513901485	KLAPMEYER	'1-25	MERIT ENERGY COMPANY	18934	AC	GAS	139	SURFACE	200	S	2439	E	0	0	0	0	0	0	Yes	AMEND FOOTAGES	18934	Accepted	7/17/1952 0:00	8/3/1952 0:00	8/3/1952 0:00	1/1/1900 0:00	1/1/1900 0:00		No		No	No	1/1/1900 0:00	No	0			12/7/2016 11:53	2744	STRAIGHT HOLE	0	0	0	0		1	0
691643		'3513901573	OTTO HOEME	'1	XTO ENERGY INC	21003	TA	GAS	139	Surface	330	S	330	W	0	0	0	0	0	0	Yes	TEMPORARILY ABANDONED WELL	21003	Accepted	4/21/1947 0:00	5/10/1947 0:00	5/12/1947 0:00	5/5/2000 0:00	5/12/1947 0:00		No		No	No	1/1/1900 0:00	No	0	THIS WELL WAS TEMPORARILY ABANDONED DUE TO THE OTTO HOEME 2-27 RECOMPLETION.	139-8202-0	3/3/2017 8:43	2800	STRAIGHT HOLE	0	0	0	0		1	0
691774		'3513920027	CARTHAGE UNIT III	'7-3	RESOURCE OIL AND GAS LLC	24248	AC	TM	139	Surface	660	S	660	W	0	0	0	0	0	0	Yes	TEMPORARILY ABANDONED	16896	Accepted	5/26/1966 0:00	6/3/1966 0:00	6/15/1966 0:00	1/1/1900 0:00	6/15/1966 0:00		No		No	No	1/1/1900 0:00	No	0	OCC - WELL NAME FORMERLY DIVELY 3-36. 1003A APPROVED FEBRUARY 6. 2015.	139-21396	2/20/2015 9:09	4660	STRAIGHT HOLE	0	0	0	0		1	0
691800		'3513920263	HOVEY MORROW UNIT (HISER 1-22)	'38-01	BREITBURN OPERATING LP	23249	AC	OIL	139	SURFACE	1980	S	1320	W	0	0	0	0	0	0	Yes	SET PACKER DEPTH	23249	Accepted	8/22/1968 0:00	9/3/1968 0:00	9/14/1968 0:00	1/12/2008 0:00	9/11/1968 0:00		No		No	No	1/1/1900 0:00	No	0	WELL WAS RE-OPENED AS PRODUCER IN 1-12-2008 AND IS AN ACTIVE PRODUCER WITH PACKER SET @ 6046 AND PERF REMAIN THE SAME		10/31/2016 13:42	6374	STRAIGHT HOLE	0	0	0	0		1	0
691806		'3513920286	HOVEY MORROW UNIT (C A BLAKE EST 1)	'42-1	BREITBURN OPERATING LP	23249	AC	OIL	139	Surface	0		0		0	0	0	0	0	0	No		17048	Accepted	5/9/2012 0:00	8/22/2012 0:00	1/25/2013 0:00	1/1/1900 0:00	2/1/2013 0:00		No		No	No	1/1/1900 0:00	No	0	RE-ENTRY OF A DRY HOLE.		2/11/2013 14:47	6565	STRAIGHT HOLE	0	0	0	0		41313	90
691808		'3513920302	HOVEY MORROW UNIT (OLA MITCHELL 2)	'35-2	BREITBURN OPERATING LP	23249	AC	2RIn	139	Surface	660	S	1980	W	0	0	0	0	0	0	Yes	ADD 4in LINER	17048	Accepted	2/21/1969 0:00	2/24/1969 0:00	3/6/1969 0:00	3/23/2012 0:00	3/5/1969 0:00		No		No	No	1/1/1900 0:00	No	0			5/24/2012 9:32	6450	STRAIGHT HOLE	0	0	0	0		1	0
691810		'3513920335	HOUGH MORROW A UNIT	'31	BREITBURN OPERATING LP	23249	PA	TM	139	SURFACE	1982	S	1982	W	0	0	0	0	0	0	Yes		17048	External Data Entry	10/11/1969 0:00	10/22/1969 0:00	1/12/1996 0:00	1/1/1900 0:00	11/2/1969 0:00		No		No	No	1/1/1900 0:00	No	0	1002A MIGRATION		1/1/1901 0:00	6280		0	0	0	0		1	0
691814		'3513920336	HOUGH MORROW A UN	'32	BREITBURN OPERATING LP	23249	AC	OIL	139	SURFACE	2080	S	1983	W	0	0	0	0	0	0	Yes	RETURN TO PRODUCTION	17048	Accepted	3/4/1970 0:00	3/19/1970 0:00	4/2/1970 0:00	1/1/2005 0:00	3/25/1970 0:00		No		No	No	1/1/1900 0:00	No	0			6/27/2013 10:24	6310	STRAIGHT HOLE	0	0	0	0		1	0
691816		'3513920338	HOUGH MORROW A UNIT	'33	BREITBURN OPERATING LP	23249	AC	2RIn	139	SURFACE	1321	S	658	W	0	0	0	0	0	0	Yes	CONVERT TO INJECTION	17048	Accepted	6/30/1969 0:00	7/14/1969 0:00	8/13/1969 0:00	4/19/2012 0:00	8/5/1969 0:00		No		No	No	1/1/1900 0:00	No	0	THE LINER THAT WAS RAN IN 2002 WAS 3 1/2in NOT 4 1/2in. IT WAS REPORTED WRONG ON THE 1002C. I HAVE ATTACHED THE DAILY WELL WORK REPORT FOR RUNNING THE LINER TO SHOW THAT FACT. ALSO PER ENGINEER. UIC #1205770037		8/30/2012 12:40	6256	STRAIGHT HOLE	0	0	0	0		1	0
691826		'3513920377	BROWN	'5	BEAR PETROLEUM LLC	22856	AC	OIL	139	Surface	660	N	660	E	0	0	0	0	0	0	Yes	RECOMPLETE	21092	Accepted	11/13/1969 0:00	11/26/1969 0:00	12/31/1969 0:00	3/21/2011 0:00	3/4/1970 0:00		No		No	No	1/1/1900 0:00	No	0			3/11/2013 13:24	4634	STRAIGHT HOLE	0	0	0	0		40623	0
691828		'3513920413	HOVEY MORROW UN(DH WILSON A)	'11-2	BREITBURN OPERATING LP	23249	AC	OIL	139	Surface	1980	S	660	W	0	0	0	0	0	0	Yes	PACKER REPAIR	23249	Accepted	4/15/1970 0:00	6/7/1970 0:00	6/17/1970 0:00	2/10/1995 0:00	6/14/1970 0:00		No		No	No	1/1/1900 0:00	No	0	PACKER REPLACED WITH AS 1-X SET @ 5940		5/16/2017 12:24	6280	STRAIGHT HOLE	0	0	0	0		39675	1
691836		'3513920452	HOUGH MORROW A UNIT	'36	BREITBURN OPERATING LP	23249	AC	2RIn	139	SURFACE	1980	N	1974	E	0	0	0	0	0	0	Yes	CONVERT FROM PROD TO INJ	17048	Accepted	11/18/1970 0:00	11/29/1970 0:00	12/13/1970 0:00	7/27/2011 0:00	12/8/1970 0:00		No		No	No	1/1/1900 0:00	No	0	UIC 1200440061 LINER WAS RAN IN 07/2002 FROM 5532-6211 WITH 48 SXS CEMENT.		8/24/2011 15:08	6300	STRAIGHT HOLE	0	0	0	0		1	0
691838		'3513920453	POSTLE UPPER MORROW UNIT	'9-7	BREITBURN OPERATING LP	23249	AC	OIL	139	SURFACE	1980	S	1980	W	0	0	0	0	0	0	Yes	ADD 4in LINER AND PERFORATE	17048	Accepted	10/26/1970 0:00	11/15/1970 0:00	11/29/1970 0:00	12/8/2010 0:00	11/19/1970 0:00		No		No	No	1/1/1900 0:00	No	0	UIC ORDER NUMBER: 396935/118666		9/26/2011 14:35	6233	STRAIGHT HOLE	0	0	0	0		1	0
691860		'3513920512	WEST HOUGH MORROW UNIT	'75	BREITBURN OPERATING LP	23249	AC	2RIn	139	SURFACE	660	S	660	W	0	0	0	0	0	0	Yes	ADD PERFS & ACIDIZE	17048	Accepted	3/10/1972 0:00	3/22/1972 0:00	4/10/1972 0:00	1/18/2011 0:00	3/26/1972 0:00		No		No	No	1/1/1900 0:00	No	0	UIC 1101930085 PKR @ 6052 CIBP @ 6212 PBTD 6210 PERFS 6085-6190 2.500 GALLONS 7.5% NEFE ACID		4/28/2011 13:23	6292	STRAIGHT HOLE	0	0	0	0		1	0
691863		'3513920514	POSTLE UPPER MORROW UNIT	'1-4	BREITBURN OPERATING LP	23249	AC	2RIn	139	SURFACE	660	S	1951	W	0	0	0	0	0	0	Yes	INSTALL 4 1/2in LINER & ACIDIZE	17048	Accepted	3/21/1972 0:00	4/2/1972 0:00	4/12/1972 0:00	1/30/2013 0:00	4/7/1972 0:00		No		No	No	1/1/1900 0:00	No	0	UIC PERMIT # 235996		3/19/2013 14:47	6300	STRAIGHT HOLE	0	0	0	0		1	0
691875		'3513920606	HOVEY MORROW UNIT	'18-2	BREITBURN OPERATING LP	23249	AC	2RIn	139	SURFACE	1320	S	2640	W	0	0	0	0	0	0	Yes	ADD 3 1/2in LINER & CONVERT TO INJECTION	17048	Accepted	4/29/1974 0:00	5/23/1974 0:00	5/29/1974 0:00	3/12/2013 0:00	1/1/1900 0:00		No		No	No	1/1/1900 0:00	No	0	UIC 1201250048		3/22/2013 10:24	6265	STRAIGHT HOLE	0	0	0	0		1	0
691917		'3513920633	POSTLE U MORROW UT	'12-2	BREITBURN OPERATING LP	23249	AC	OIL	139	SURFACE	660	S	1305	W	0	0	0	0	0	0	Yes	ADD 4in LINER	17048	Accepted	4/10/1974 0:00	4/24/1974 0:00	5/7/1974 0:00	5/7/2013 0:00	5/5/1974 0:00		No		No	No	1/1/1900 0:00	No	0			6/4/2013 11:30	6245	STRAIGHT HOLE	0	0	0	0		41419	5
691963		'3513920682	ETTA NILES	'4	BEAR PETROLEUM LLC	22856	AC	GAS	139	SURFACE	1320	S	1980	W	0	0	0	0	0	0	Yes	RECOMPLETION	21092	Accepted	10/5/1974 0:00	10/18/1974 0:00	11/14/1974 0:00	10/7/2011 0:00	11/8/1974 0:00		No		No	No	1/1/1900 0:00	No	0			10/18/2012 12:36	4700	STRAIGHT HOLE	0	0	0	0		1	0
692031		'3513920776	HOVEY MORROWAN UNIT	'37-2	BREITBURN OPERATING LP	23249	AC	OIL	139	SURFACE	660	S	660	W	0	0	0	0	0	0	Yes	CONVERT TO PRODUCTION/ADD PERFS	17048	Accepted	11/18/1975 0:00	12/1/1975 0:00	12/12/1975 0:00	5/24/2010 0:00	12/12/1975 0:00		No		No	No	1/1/1900 0:00	No	0	DRILLED OUT CEMENT RETAINER @ 6177'		6/29/2010 8:07	6300	STRAIGHT HOLE	0	0	0	0		40322	1
692035		'3513920784	POSTLE CHEROKEE UNIT	'001D	MERIT ENERGY COMPANY	18934	AC	2DNC	139	Surface	2340	S	500	W	0	0	0	0	0	0	Yes	CONVERSION TO DISPOSAL/NAME CHANGE	9012	Accepted	11/6/1975 0:00	11/21/1975 0:00	1/13/1976 0:00	4/17/2013 0:00	1/1/1900 0:00		No		No	No	1/1/1900 0:00	No	0	UIC PERMIT # 1304370156		5/13/2013 13:28	4436	SERVICE WELL	0	0	0	0		1	0
692037		'3513920835	HOUGH MORROW A UNIT	'43	BREITBURN OPERATING LP	23249	AC	OIL	139	Surface	1445	S	660	W	0	0	0	0	0	0	Yes	REPAIR CASING & ADD 4in LINER	17048	Accepted	2/27/1976 0:00	3/9/1976 0:00	4/5/1976 0:00	12/2/2010 0:00	4/16/1976 0:00		No		No	No	1/1/1900 0:00	No	0	5494 PACKER DEPTH. 3 1/2in TOL 5428 BOL 6125. 4in TOL 4536 BOL 5428.		12/13/2011 12:07	6255	STRAIGHT HOLE	0	0	0	0		40533	105
692051		'3513920855	WEEKS #3 UNIT (PUMU 2-4)	'4	SCOUT ENERGY MANAGEMENT LLC	23138	AC	GAS	139	Surface	1320	S	1320	W	0	0	0	0	0	0	Yes	RECOMPLETION / CHANGE WELL NAME AND NUMBER	21003	Accepted	4/17/1976 0:00	5/3/1976 0:00	6/11/1976 0:00	8/11/1995 0:00	6/7/1976 0:00		No		No	No	1/1/1900 0:00	No	0	OCC - WELL NAME FORMERLY POSTLE UPPER MORROW 2-4		7/17/2014 11:15	6250	STRAIGHT HOLE	0	0	0	0		41821	0
692085		'3513920868	POSTLE UPPER MORROW UNIT	'9-8	BREITBURN OPERATING LP	23249	AC	2RIn	139	Surface	660	S	1980	W	0	0	0	0	0	0	Yes	ADD PERFS AND ACIDIZE	23249	Accepted	6/1/1976 0:00	6/20/1976 0:00	8/30/1976 0:00	1/1/1900 0:00	1/1/1900 0:00		No		No	No	1/1/1900 0:00	No	0	ADDED PERFS FROM 6101-6116 AND ACIDIZED.INJECTION PERMIT AMENDED TO REFLECT NEW PACKER DEPTH. PBTD 6156. MIT RAN ON 2-15-2018 AND PASSED. UIC ORDER NUMBER 554408		2/22/2018 7:52	6200	SERVICE WELL	0	0	0	0		1	0
692090		'3513920873	DAVIS	'1-22	HARTMAN OIL COMPANY INC	20438	AC	GAS	139	SURFACE	1320	N	1320	W	0	0	0	0	0	0	Yes	CONVERT TO DISPOSAL	20438	Accepted	6/22/1976 0:00	7/17/1976 0:00	12/8/1976 0:00	4/6/2000 0:00	3/24/1977 0:00		No		No	No	1/1/1900 0:00	No	0	1002A MIGRATION.3104 PACKER DEPTH PER OCC CASE#201300184 ORDER#622873	139-51894	4/23/2014 13:48	6603	STRAIGHT HOLE	0	0	0	0		1	0
692093		'3513920930	JOHNSON EST UNIT	'2	SCOUT ENERGY MANAGEMENT LLC	23138	AC	GAS	139	Surface	1300	S	1320	W	0	0	0	0	0	0	Yes	RECOMPLETED IN GUYMON-HUGOTON (CHASE FORMATION) & FRAC'D	23138	Geology Review	2/26/1977 0:00	3/24/1977 0:00	3/24/1977 0:00	1/16/2020 0:00	3/29/1977 0:00		No		No	No	1/1/1900 0:00	No	0	12/11/19 SET CIBP AT 2980' W/2 SXS CMT ON TOP. ISOLATED INTERVALS FROM 3008'-3047'. 12/12/19 INSTALLED 4 1/2in LINER FROM SURFACE TO 2950'. MIXED 125 BBLS OF CEMENT. 12/18/19 PERF'D FROM 2716' - 2828'. 12/19/19 FRAC'D W/2000 GALS 15% HCL & 1123 B	23138	1/27/2020 13:26	3150	STRAIGHT HOLE	0	0	0	0		1	0
692096		'3513920987	NEWSOM	'1-15	HARTMAN OIL COMPANY INC	20438	AC	GAS	139	SURFACE	1320	S	2640	W	0	0	0	0	0	0	Yes	OCC LETTER REQUEST FROM DUNCAN WOODLIFF	20438	Accepted	12/10/1981 0:00	12/18/1981 0:00	12/18/1981 0:00	1/1/1900 0:00	1/1/1900 0:00		No		No	Yes	12/18/1981 0:00	No	0			5/30/2014 10:38	6654		0	0	0	0		1	0
692121		'3513921033	CARTHAGE 1 UNIT	'CG-5	RESOURCE OIL AND GAS LLC	24248	AC	OIL	139	SURFACE	1065	S	2640	W	0	0	0	0	0	0	Yes	TEMPORARILY ABANDONED / CORRECT SPOT CALL	16896	Accepted	3/1/1978 0:00	3/9/1978 0:00	4/5/1978 0:00	2/19/2016 0:00	4/5/1978 0:00		No		No	No	1/1/1900 0:00	No	0			3/8/2016 11:27	4700	STRAIGHT HOLE	0	0	0	0		1	0
692127		'3513921072	STATE OF OKLA C	'4	P O & G PANHANDLE LP	24342	TA	TM	139	Surface	480	S	2160	W	0	0	0	0	0	0	Yes	CONVERT TO INJECTION	23271	Accepted	5/26/1978 0:00	6/5/1978 0:00	7/15/1978 0:00	9/23/2013 0:00	7/18/1978 0:00		No		No	No	1/1/1900 0:00	No	0	OCC - UIC PERMIT NUMBER 1307310071		11/12/2013 8:50	4558	SERVICE WELL	0	0	0	0		1	0
692141		'3513921109	WILLIAMS	'3	P O & G PANHANDLE LP	24342	AC	2RIn	139	SURFACE	330	S	330	E	0	0	0	0	0	0	Yes	CONVERT TO INJECTION WELL	23271	Accepted	11/20/1978 0:00	12/9/1978 0:00	12/20/1978 0:00	9/18/2014 0:00	12/27/1978 0:00		No		No	No	1/1/1900 0:00	No	0	UIC PERMIT NUMBER 1400600097		11/4/2014 9:58	4584	STRAIGHT HOLE	0	0	0	0		1	0
692143		'3513921141	STATE OF OKLAD	'4	P O & G PANHANDLE LP	24342	AC	2RIn	139	SURFACE	1650	S	940	W	0	0	0	0	0	0	Yes	CONVERT TO INJECTION	23271	Accepted	12/6/1978 0:00	12/23/1978 0:00	3/14/1979 0:00	9/23/2013 0:00	1/1/1900 0:00		No		No	No	1/1/1900 0:00	No	0	OCC - UIC PERMIT NUMBER 1400600098		11/12/2013 8:56	5000	SERVICE WELL	0	0	0	0		1	0
692180		'3513921245	BIGGS A	'1	WYNN-CROSBY OPERATING LP	21686	AC	GAS	139	Surface	1320	S	1320	W	0	0	0	0	0	0	Yes	RECOMPLETE TO TORONTO	21686	Accepted	7/25/1979 0:00	8/5/1979 0:00	8/15/1979 0:00	12/30/2013 0:00	1/1/1900 0:00		No		No	No	1/1/1900 0:00	No	0	PLUG BACK EXISTING PERFORATIONS AND RECOMPLETE IN TORONTO WITH PERFORATIONS @ 3.984' - 4.000'. SET CIBP @ 4.700' WITH TWO SACKS CEMENT. SQUEEZE CASING LEAK FROM 3.370' - 3.400'	139-060014	4/16/2014 8:54	5880	STRAIGHT HOLE	0	0	0	0		41662	0
692192		'3513921344	FISHER RNG UNIT 18	'2	SCOUT ENERGY MANAGEMENT LLC	23138	AC	GAS	139	Surface	1319	S	1320	W	0	0	0	0	0	0	Yes	RECOMPLETE IN GUYMON-HUGOTON (CHASE FORMATION) & FRAC'D	23138	Geology Review	10/4/1980 0:00	4/28/1980 0:00	6/7/1982 0:00	12/20/2019 0:00	1/1/1900 0:00		No		No	No	8/21/2006 0:00	No	0	12/17/19 SET CIBP @2985' W/2 SXS CMT ON TOP. ISOLATED PERF'S FROM 3018' TO 3072'. 12/17/19 PERF'D FROM 2716' TO 2894' 12/20/19 PUMPED 620 BBLS OF 20# X-LINKED GEL 70Q FOAM WITH 32.071# 12/20 & PUMPED 520 BBLS OF 20# X-LINKED GEL 70Q FOAM WITH 34.095#	23138	1/23/2020 13:36	3210	STRAIGHT HOLE	0	0	0	0		1	0
692194		'3513921355	HOVEY MORROW UNIT	'22-3	BREITBURN OPERATING LP	23249	AC	OIL	139	SURFACE	1980	S	1985	W	0	0	0	0	0	0	Yes	ADD PERFS & ACIDIZE	17048	Accepted	10/31/1980 0:00	11/10/1980 0:00	12/9/1980 0:00	10/23/2012 0:00	12/9/1980 0:00		No		No	No	1/1/1900 0:00	No	0			3/21/2013 9:46	6300	STRAIGHT HOLE	0	0	0	0		41209	230
692219		'3513921577	HOVEY MORROW UNIT	'18-3	BREITBURN OPERATING LP	23249	AC	OIL	139	Surface	660	S	660	W	0	0	0	0	0	0	Yes	RAN 4in LINER AND PERFORATED	17048	Accepted	3/8/1982 0:00	3/30/1982 0:00	4/20/1982 0:00	6/24/2013 0:00	1/16/2008 0:00		No		No	No	1/1/1900 0:00	No	0	1002A MIGRATION		7/12/2013 13:19	6280	STRAIGHT HOLE	0	0	0	0		41454	32
692223		'3513921584	CARTHAGE I UNIT	'CG-9	RESOURCE OIL AND GAS LLC	24248	TA	TM	139	SURFACE	2540	S	1320	W	0	0	0	0	0	0	Yes	TEMPORARILY ABANDONED	16896	Accepted	1/17/1982 0:00	1/26/1982 0:00	3/25/1982 0:00	11/5/2013 0:00	1/1/1900 0:00		No		No	No	1/1/1900 0:00	No	0	CIBP SET @ 4.410' WITH 20' CEMENT ON TOP		3/25/2014 8:23	4000	STRAIGHT HOLE	0	0	0	0		1	0
692227		'3513921695	POSTLE UPPER MORROW UNIT	'7-3	BREITBURN OPERATING LP	23249	AC	WSW	139	Surface	900	S	2200	W	0	0	0	0	0	0	Yes	ADD PERFS & ACIDIZE	17048	Accepted	11/30/1982 0:00	12/14/1982 0:00	1/12/1983 0:00	8/1/2012 0:00	2/15/1983 0:00		No		No	No	1/1/1900 0:00	No	0			3/19/2013 16:21	7739	STRAIGHT HOLE	0	0	0	0		1	0
692233		'3513921735	BRYANT	'1	CHESAPEAKE OPERATING LLC	17441	PA	GAS	139	SURFACE	1320	S	1320	E	0	0	0	0	0	0	Yes	WORKOVER (SEE REMARKS)	17441	Accepted	3/11/1983 0:00	3/26/1983 0:00	4/28/1983 0:00	4/23/1998 0:00	4/28/1983 0:00		No		No	Yes	3/24/1983 0:00	No	0	REPORTING PREVIOUS OPERATOR'S 1998 WORKOVER (ADDED PERFORATIONS)	139-014013-1	3/22/2013 8:50	5853	STRAIGHT HOLE	0	0	0	0		1	0
692301		'3513921861	PUMU	'16-4	BREITBURN OPERATING LP	23249	AC	2RIn	139	SURFACE	1940	S	600	W	0	0	0	0	0	0	Yes	RUN 4in LINER AND PERF	17048	Accepted	2/22/1984 0:00	4/30/1984 0:00	6/4/1984 0:00	6/2/2011 0:00	6/10/1984 0:00		No		No	No	5/26/2011 0:00	No	0	UIC 396940 TOL 5678 BOL 6236 PACKER DEPTH 6130 PERFS 6184-6208 2.500 GALLONS 7.5% FE ACID		7/13/2011 9:14	6300	STRAIGHT HOLE	0	0	0	0		1	0
692329		'3513921906	OSWALD	'10-12	WEINKAUF PETROLEUM INC	18444	AC	2DNC	139	Surface	1980	N	660	W	0	0	0	0	0	0	Yes	RE-ENTER	18444	Accepted	1/17/2005 0:00	1/17/2005 0:00	1/19/2005 0:00	1/1/1900 0:00	1/19/2005 0:00		No		No	Yes	6/23/1984 0:00	No	0	WELL WAS PLUGGED. RE-ENTERED. SET CASING PATCH AT 2.815' WITH 5 1/2in CASING. PERFORATED AT 2.821' AND SQUEEZED 105 SACKS UP ANNULUS WITH RETURNS DURING ENTIRE JOB.		11/5/2015 11:17	5075	STRAIGHT HOLE	0	0	0	0		38412	0
692397		'3513921930	HOVEY MORROW UNIT (WELCH UNIT 2)	'13-2	BREITBURN OPERATING LP	23249	AC	2RIn	139	SURFACE	2500	S	2500	W	0	0	0	0	0	0	Yes	CONVERT TO INJECTION	17048	Accepted	1/23/1985 0:00	2/9/1985 0:00	4/1/1985 0:00	6/10/2013 0:00	6/30/1991 0:00		No		No	Yes	2/7/1985 0:00	No	0	1002A MIGRATION. DRILLED OUT RETAINER @ 6190' AND PERFED MORROW. COUNCIL GROVE PERFS 3016-3130' WERE SQUEEZED OFF WITH 400 SACKS OF CEMENT. UIC #1306610030.OCC: OPERATOR HAS USED DV TOOL @ 3299' WITH 240 SAXS OF CEMENT TO BRING THE TOP OF CEMENT TO 249		6/26/2013 10:02	6279		0	0	0	0		1	0
692406		'3513921940	HOUGH MORROW A UNIT	'48	BREITBURN OPERATING LP	23249	TA	TM	139	Surface	660	S	660	W	0	0	0	0	0	0	Yes	ADD LINER AND RETURN TO INJECTION (SEE ATTACHMENT)	17048	Accepted	10/28/1984 0:00	11/12/1984 0:00	1/18/1985 0:00	7/17/2010 0:00	1/1/1900 0:00		No		No	No	1/1/1900 0:00	No	0	TOL 3157 - 5589' W/110 SXS OF CEMENT. INJECTION WELL WITH PERFS FROM 6092-6126'. ATTACHED IS A 1002A AND 1002C THAT SHOWS A PREVIOUS LINER THAT WAS RAN IN 09/2007.	17048-0	4/11/2011 14:56	6268	STRAIGHT HOLE	0	0	0	0		1	0
692421		'3513922009	LANGSTON 1 UNIT	'2	SCOUT ENERGY MANAGEMENT LLC	23138	AC	GAS	139	SURFACE	1110	S	340	W	0	0	0	0	0	0	Yes	RE-CLASSIFY AS TEMPORARILY ABANDONED	22182	Accepted	5/8/1985 0:00	5/22/1985 0:00	6/20/1985 0:00	8/20/2015 0:00	1/1/1900 0:00		No		No	No	1/1/1900 0:00	No	0	LINN HAS RECENTLY ACQUIRED THE WELL AND CURRENTLY EVALUATING TO MAKE A RECOMMENDATION. OCC: THIS WELL HAS NO 1000 FOR ST. LOUIS FORMATION. THE 1002A IS BEING APPROVED SINCE THIS FORMATION IS DRY.		8/24/2015 9:18	7050	STRAIGHT HOLE	0	0	0	0		1	0
692451		'3513922016	WEST HOUGH MORROW UNIT	'107	BREITBURN OPERATING LP	23249	AC	TM	139	Surface	760	S	1000	W	0	0	0	0	0	0	Yes	TRIED TO RECOMP AS OSAGE SWD BUT HAD TO TA WELL	17048	Accepted	6/28/1985 0:00	7/16/1985 0:00	7/30/1985 0:00	1/16/2012 0:00	1/1/1900 0:00		No		No	No	1/1/1900 0:00	Yes	0			6/29/2012 15:22	7750	STRAIGHT HOLE	0	0	0	0		1	0
692453		'3513922041	BETTY	'1-11	MERIT ENERGY COMPANY	18934	AC	2RSI	139	Surface	1320	S	1320	W	0	0	0	0	0	0	Yes	WELL IS TEMPORARILY ABANDONED	9012	Accepted	10/18/1985 0:00	11/2/1985 0:00	5/5/1988 0:00	3/31/2015 0:00	1/1/1900 0:00		No		No	No	1/1/1900 0:00	No	0	OCC - 1003A APPROVED MARCH 31. 2015		4/13/2015 8:31	7135		0	0	0	0		1	0
692464		'3513922104	CUSTER UNIT	'2	SCOUT ENERGY MANAGEMENT LLC	23138	AC	GAS	139	Surface	2390	S	1320	W	0	0	0	0	0	0	Yes	RECOMPLETED IN GUYMON-HUGOTON (CHASE FORMATION) & FRAC'D	23138	Geology Review	5/12/1982 0:00	5/21/1986 0:00	6/21/1986 0:00	1/1/1900 0:00	1/1/1900 0:00		No		No	No	5/20/1986 0:00	No	0	12/05/19 SET CIBP @ 3000' W/2 SXS CMT ON TOP. ISOLATED PERF'S FROM 3030' - 3054'. 12/05/19 PERF'D FROM 2722' TO 2900'12/16/19 PUMPED 2000 GALS OF 15% HCL & 1151 BBLS OF 20# CROSS-LINKED 70Q FOAM WITH 76.341# 12/20 WHITE SAND.	23138	1/27/2020 14:27	3208	STRAIGHT HOLE	0	0	0	0		1	0
692467		'3513922110	E. CARPENTER UNIT	'3	SCOUT ENERGY MANAGEMENT LLC	23138	AC	GAS	139	SURFACE	1320	S	1320	W	0	0	0	0	0	0	Yes	RE-CLASSIFY AS TEMPORARILY ABANDONED	22182	Accepted	7/28/1986 0:00	8/1/1986 0:00	9/16/1986 0:00	8/20/2015 0:00	1/1/1900 0:00		No		No	No	1/1/1900 0:00	No	0	LINN HAS RECENTLY ACQUIRED THE WELL AND CURRENTLY EVALUATING TO MAKE A RECOMMENDATION.	01489-0	8/24/2015 9:26	3300	STRAIGHT HOLE	0	0	0	0		1	0
692482		'3513922220	NORTHWEST FLATS UNIT	'9-10	SCOUT ENERGY MANAGEMENT LLC	23138	AC	2RIn	139	Surface	1340	S	50	W	0	0	0	0	0	0	Yes	ADDED 4 1/2 LINER 8-2010	19499	Accepted	2/23/1988 0:00	3/5/1988 0:00	3/10/1988 0:00	1/1/1900 0:00	1/1/1900 0:00		No		No	No	1/1/1900 0:00	No	0	OCC INJECTION ORDER NUMBER IS 344744. CASING REQUIRED REPAIR TO PASS MIT. 4 1/2 LINER INSTALLED TO 4 CEMENT WAS RETURNED TO SURFACE. THE 1002A SUBMITTED TO SHOW NEW 4 1/2in LINER.		8/30/2010 9:01	4800	STRAIGHT HOLE	0	0	0	0		1	0
692499		'3513922269	CARTHAGE I UNIT	'GWM-4	RESOURCE OIL AND GAS LLC	24248	AC	TM	139	Surface	2055	S	1980	W	0	0	0	0	0	0	Yes	TEMPORARILY ABANDONED	16896	Accepted	1/13/1989 0:00	1/22/1989 0:00	2/3/1989 0:00	10/25/2013 0:00	1/1/1900 0:00		No		No	No	1/1/1900 0:00	No	0	CIBP SET @ 4.365' WITH 20' CEMENT ON TOP		3/25/2014 8:19	4620	STRAIGHT HOLE	0	0	0	0		1	0
692501		'3513922333	CARTHAGE 1 UNIT	'CB-3A	RESOURCE OIL AND GAS LLC	24248	AC	OIL	139	SURFACE	607	S	713	W	0	0	0	0	0	0	Yes	TEMPORARILY ABANDONED	16896	Accepted	3/27/1990 0:00	4/3/1990 0:00	4/30/1990 0:00	2/22/2016 0:00	4/30/1990 0:00		No		No	No	1/1/1900 0:00	No	0			3/8/2016 11:22	4601	STRAIGHT HOLE	0	0	0	0		1	0
692503		'3513922348	WEST HOUGH MORROW UNIT	'99	BREITBURN OPERATING LP	23249	AC	OIL	139	Surface	0		0		0	0	0	0	0	0	Yes	ADD PERFORATIONS	23249	Accepted	9/23/1990 0:00	10/9/1990 0:00	10/22/1990 0:00	11/18/2013 0:00	8/11/2006 0:00		No		No	No	1/1/1900 0:00	No	0			12/19/2013 11:06	6360	STRAIGHT HOLE	0	0	0	0		41626	42
692512		'3513922354	WEST HOUGH MORROW UNIT	'103	BREITBURN OPERATING LP	23249	AC	WSW	139	Surface	1980	S	660	W	0	0	0	0	0	0	Yes	DEEPEN	17048	Accepted	8/9/2011 0:00	8/16/2011 0:00	9/28/2011 0:00	1/1/1900 0:00	1/1/1900 0:00		No		No	No	1/1/1900 0:00	No	0	DEEPENED TO 7900'. RAN LINER FROM 5763-7890'. PERFED 7216-7734'. ACIDIZED AND CONVERTED TO WSW.		1/10/2012 15:33	7900	STRAIGHT HOLE	0	0	0	0		1	0
692522		'3513922383	PUMU	'15-2	BREITBURN OPERATING LP	23249	AC	GAS	139	Surface	660	S	660	W	0	0	0	0	0	0	Yes	RECOMPLETION	23249	Accepted	4/21/1991 0:00	5/3/1991 0:00	5/17/1991 0:00	1/30/2017 0:00	1/1/1900 0:00		No		No	No	1/1/1900 0:00	No	0	WELL WAS CTP. NEW PACKER SET		5/3/2017 14:12	6300	STRAIGHT HOLE	0	0	0	0		42806	2
692556		'3513922477	WEST HOUGH MORROW UNIT	'110	BREITBURN OPERATING LP	23249	AC	2RIn	139	Surface	310	S	2330	W	0	0	0	0	0	0	Yes	ADD PERFS AND CORRECT LOCATION	17048	Accepted	6/23/1993 0:00	7/8/1993 0:00	9/3/1993 0:00	2/7/2012 0:00	8/27/1993 0:00		No		No	No	1/1/1900 0:00	No	0	ADDED MORROW PERFS AND ATTACHING PLAT AND LOG HEADER TO SHOW THE CORRECTED LOCATION.		3/14/2012 9:55	6320		0	0	0	0		1	0
692639		'3513922501	ISOM	'1-17X	MERIT ENERGY COMPANY	18934	AC	GAS	139	SURFACE	1160	S	665	W	0	0	0	0	0	0	Yes	ADD ACID TREATMENT; RECLASS TO GAS	18934	Accepted	10/22/1993 0:00	11/1/1993 0:00	11/15/1993 0:00	1/1/1900 0:00	11/15/1993 0:00	11/15/1993 0:00	No	MERIT	No	No	1/1/1900 0:00	No	0	OCC - DV TOOL USED AT 3.290' WITH 150 SACKS	139-097358-0-0000	4/19/2018 9:43	4710	STRAIGHT HOLE	0	0	0	0		43819	25
692732		'3513922551	WILSON-E	'11	MERIT ENERGY COMPANY	18934	AC	OIL	139	SURFACE	1650	S	1980	W	0	0	0	0	0	0	Yes	ADDITIONAL FRACTURE TREATMENT	18934	Accepted	11/19/1994 0:00	12/3/1994 0:00	1/12/1995 0:00	6/19/2015 0:00	1/12/1995 0:00		No		No	No	1/1/1900 0:00	No	0	MIRU HES WIRELINE PERFORATED MORROW ZONE FROM 6207? TO 6211? W/ 4? EXPENDABLE GAMMA GUN 4 JSPF. PHASED 90 DEGREES W/ 38.5 GRAM CHARGES. W/ .43? EH W/ 57.73? PENETRATION.		6/3/2015 8:22	7150		0	0	0	0		1	0
692765		'3513922598	HOUGH MORROW A UNIT	'54	BREITBURN OPERATING LP	23249	AC	2RIn	139	Surface	2008	S	630	W	0	0	0	0	0	0	Yes	CORRECTION MADE TO TOP OF LINER. NEW PACKER.	23249	Accepted	7/20/1995 0:00	8/3/1995 0:00	8/17/1995 0:00	9/2/1998 0:00	9/1/1995 0:00		No		No	No	1/1/1900 0:00	No	0	CORRECTION MADE TO TOP OF LINER. NEW PACKER AS 1-X @ 6072'. UIC PERMIT # 1505000097.		3/14/2017 6:33	6280	STRAIGHT HOLE	0	0	0	0		1	0
692767		'3513922642	HOUGH MORROW A UNIT	'56	BREITBURN OPERATING LP	23249	AC	2RIn	139	Surface	540	S	1780	W	0	0	0	0	0	0	Yes	ADD MORE FORMATIONS	17048	Accepted	2/5/1996 0:00	2/14/1996 0:00	2/22/1996 0:00	5/27/2010 0:00	3/11/1996 0:00		No		No	Yes	2/20/1996 0:00	No	0	UIC 11007700114 PACKER DEPTH 6108		7/14/2011 15:33	6300	STRAIGHT HOLE	0	0	0	0		1	0
692792		'3513922671	POSTLE UPPER MORROW UNIT	'11-14	BREITBURN OPERATING LP	23249	AC	WSW	139	Surface	866	S	546	W	0	0	0	0	0	0	No		17048	Accepted	5/19/2011 0:00	7/12/2012 0:00	9/18/2012 0:00	1/1/1900 0:00	1/1/1900 0:00		No		No	Yes	2/6/1992 0:00	No	0	RE-ENTRY OF DRY & ABANDONED WELLBORE FOR WATER SUPPLY WELL.		11/8/2012 16:05	7900	STRAIGHT HOLE	0	0	0	0		1	0
692801		'3513922674	EAST POSTLE MORROW GUNIT (EPMG)	'15-2	RESOURCE OIL AND GAS LLC	24248	AC	2RIn	139	Surface	0		0		0	0	0	0	0	0	Yes	CONVERT TO INJECTION	24248	Accepted	10/3/1996 0:00	10/25/1996 0:00	12/4/1996 0:00	11/20/2019 0:00	12/10/1996 0:00		No		No	No	1/1/1900 0:00	No	0	CONVERT TO INJECTION WELL. PERMIT NUMBER 2003700009 DATED NOVEMBER 20. 2019.OCC - ON 5 1/2in CASING D-V TOOL SET AT 4.590'		1/13/2020 12:29	6526	SERVICE WELL	0	0	0	0		1	0
692807		'3513922687	HOUGH MORROW A UNIT	'59	BREITBURN OPERATING LP	23249	AC	WSW	139	Surface	1827	S	1414	W	0	0	0	0	0	0	Yes	CONVERTED TO OSAGE WATER SUPPLY WELL	17048	Accepted	11/2/1996 0:00	11/28/1996 0:00	12/31/1996 0:00	5/13/2009 0:00	1/6/1997 0:00		No		No	No	1/1/1900 0:00	No	0	CONVERTED FROM WIW TO WSW.		1/23/2013 14:27	7749	STRAIGHT HOLE	0	0	0	0		1	0
692925		'3513922739	CHIEF KRUSE	'1	FOUNDATION ENERGY MANAGEMENT LLC	22137	PA	DRY	139	Surface	660	S	660	W	0	0	0	0	0	0	Yes	SEE REMARKS FOR CORRECTIONS	17441	Accepted	9/30/1997 0:00	10/5/1997 0:00	10/25/1997 0:00	4/22/1998 0:00	10/30/1997 0:00		No		No	Yes	10/4/1997 0:00	No	0	CORRECTING TOP PERFORATION AND SURFACE CASING DETAIL ON PREVIOUS OPERATOR'S 1002A PRIOR TO PLUGGING AND ABANDONING	139-102277	8/31/2015 8:59	3627	STRAIGHT HOLE	0	0	0	0		42226	0
692931		'3513922766	EPMG	'14-2	RESOURCE OIL AND GAS LLC	24248	AC	OIL	139	Surface	300	S	2310	W	0	0	0	0	0	0	Yes	RECOMPLETION	24248	Accepted	6/19/1997 0:00	6/30/1997 0:00	7/22/1997 0:00	2/20/2020 0:00	7/26/1997 0:00		No		No	No	1/1/1900 0:00	No	0	MOST GAS WAS INERT		4/13/2020 11:35	6575		0	0	0	0		1	0
692951		'3513922798	WEST HOUGH MORROW UNIT	'118	BREITBURN OPERATING LP	23249	AC	2RIn	139	Surface	710	S	1485	W	0	0	0	0	0	0	Yes	ADD PERFORATIONS AND ACIDIZE	17048	Accepted	9/2/1997 0:00	9/15/1997 0:00	12/1/1997 0:00	4/30/2011 0:00	12/3/1997 0:00		No		No	No	1/1/1900 0:00	No	0	TOL 5605 BOL 6318 - 2.500 GALS 7.5% FE ACID PERFS 6115-6240		5/26/2011 15:45	6415	STRAIGHT HOLE	0	0	0	0		1	0
692995		'3513922826	WEST HOUGH MORROW UNIT	'119	BREITBURN OPERATING LP	23249	AC	OIL	139	Surface	847	S	574	W	0	0	0	0	0	0	Yes	INSTALL 5 1/2in UPPER LINER	17048	Accepted	11/14/1997 0:00	11/27/1997 0:00	3/3/1998 0:00	7/11/2013 0:00	4/17/2011 0:00		No		No	No	3/17/2011 0:00	No	0			7/24/2013 9:46	6350	STRAIGHT HOLE	0	0	0	0		41467	4
693091		'3513922840	WEST HOUGH MORROW UNIT	'138	BREITBURN OPERATING LP	23249	AC	GAS	139	Surface	2232	S	2197	W	0	0	0	0	0	0	Yes	ADD PERFORATIONS	17048	Accepted	12/1/1997 0:00	12/13/1997 0:00	1/12/1998 0:00	7/19/2011 0:00	1/1/1900 0:00		No		No	No	1/1/1900 0:00	No	0	TOL 5558' BOL 6264' PACKER DEPTH 6080' UIC #420341		8/1/2011 16:09	6340	STRAIGHT HOLE	0	0	0	0		1	0
693123		'3513922845	WEST HOUGH MORROW UT	'112	BREITBURN OPERATING LP	23249	AC	2RIn	139	SURFACE	101	S	2473	W	0	0	0	0	0	0	Yes	ADD PERFS	17048	Accepted	1/8/1998 0:00	1/20/1998 0:00	5/1/1998 0:00	1/1/1900 0:00	1/1/1900 0:00		No		No	Yes	1/21/1998 0:00	No	0			7/28/2010 8:15	6350	STRAIGHT HOLE	0	0	0	0		1	0
693126		'3513922847	WEST HOUGH MORROW UT	'114	BREITBURN OPERATING LP	23249	AC	OIL	139	Surface	0		0		0	0	0	0	0	0	Yes	ADD PERFS & ACIDIZE	17048	Accepted	12/17/1997 0:00	1/6/1998 0:00	3/13/1998 0:00	12/14/2012 0:00	1/1/1900 0:00		No		No	No	1/1/1900 0:00	No	0			3/20/2013 16:04	6406	STRAIGHT HOLE	0	0	0	0		41260	81
693175		'3513922854	WEST HOUGH MORROW UNIT	'113	BREITBURN OPERATING LP	23249	AC	2RIn	139	Surface	1130	S	2305	W	0	0	0	0	0	0	Yes	ADD PERFS & ACIDIZE	17048	Accepted	1/23/1998 0:00	2/6/1998 0:00	5/22/1998 0:00	5/14/2012 0:00	1/1/1900 0:00		No		No	Yes	2/4/1998 0:00	No	0	UIC PERMIT #537548		3/19/2013 15:13	6350	STRAIGHT HOLE	0	0	0	0		1	0
693282		'3513923004	PURDY WOMAN	'1-19	TAYLOR R C COMPANIES INC	14151	PA	GAS	139	Surface	1980	S	660	W	0	0	0	0	0	0	Yes	RECOMPLETION	14151	Accepted	3/4/1999 0:00	3/12/1999 0:00	4/3/1999 0:00	4/14/2002 0:00	5/19/1999 0:00		No		No	Yes	3/30/1999 0:00	No	0		139-104395	9/9/2010 12:12	4727	STRAIGHT HOLE	0	0	0	0		36253	0
693750		'3513923215	WEST HOUGH MORROW UNIT	'111	BREITBURN OPERATING LP	23249	AC	GAS	139	Surface	0		0		0	0	0	0	0	0	Yes	ADD PERFS & ACIDIZE	17048	Accepted	8/23/2001 0:00	10/2/2001 0:00	6/27/2002 0:00	10/31/2012 0:00	1/1/1900 0:00		No		No	No	1/1/1900 0:00	No	0			3/21/2013 9:05	6370	STRAIGHT HOLE	0	0	0	0		41219	46
694283		'3513923628	CARTHAGE NE MORROW A UNIT	'5-9	GIAGER CADE dba SOONER OIL & GAS	24466	AC	2RIn	139	SURFACE	990	S	1920	W	0	0	0	0	0	0	Yes	CONVERT TO INJECTION	19430	Accepted	8/12/2003 0:00	8/18/2003 0:00	9/20/2003 0:00	1/4/2004 0:00	9/24/2003 0:00		No		No	Yes	8/18/2003 0:00	No	0	UIC ORDER NUMBER 485110		3/19/2020 14:41	4500	SERVICE WELL	0	0	0	0		1	0
694323		'3513923681	SAM DRUCKER	'36 #2	MERIT ENERGY COMPANY	18934	AC	DRY	139	SURFACE	2050	S	2500	W	0	0	0	0	0	0	No		16231	External Data Entry	9/6/2003 0:00	9/20/2003 0:00	10/6/2003 0:00	1/1/1900 0:00	10/17/2003 0:00		No		No	Yes	9/16/2003 0:00	No	0	1002A MIGRATION		11/11/2013 9:17	4825		0	0	0	0		1	0
694383		'3513923713	CARTHAGE NE MORROW A UNIT	'5-11	GIAGER CADE dba SOONER OIL & GAS	24466	AC	2RIn	139	Surface	160		416		0	0	0	0	0	0	Yes	CONVERT TO INJECTION	19430	Accepted	11/19/2003 0:00	12/6/2003 0:00	12/21/2003 0:00	9/27/2004 0:00	2/1/2004 0:00		No		No	Yes	12/4/2003 0:00	No	0	UIC ORDER NUMBER 495560		3/19/2020 10:42	4686	DIRECTIONAL HOLE	0	0	0	0		1	0
694411		'3513923731	BARNES	'1-4	RESOURCE OIL AND GAS LLC	24248	AC	2DNC	139	Surface	0		0		0	0	0	0	0	0	Yes	CORRECT TO CONVERSION FOR DISPOSAL	16896	Accepted	11/13/2003 0:00	11/21/2003 0:00	1/13/2004 0:00	10/7/2005 0:00	1/13/2004 0:00		No		No	No	1/1/1900 0:00	No	0	UIC ORDER NUMBER 508449		6/18/2015 8:54	4900	SERVICE WELL	0	0	0	0		1	0
694415		'3513923738	SAM DRUCKER	'36-6	MERIT ENERGY COMPANY	18934	AC	OIL	139	SURFACE	2310	S	660	W	0	0	0	0	0	0	Yes	RECOMPLETION / ADD PERFORATIONS	23029	Accepted	12/4/2003 0:00	12/12/2003 0:00	1/12/2004 0:00	11/11/2013 0:00	1/13/2004 0:00		No		No	No	12/10/2003 0:00	No	0			1/14/2014 9:11	3600	STRAIGHT HOLE	0	0	0	0		38002	47
694461		'3513923758	LLOYD	'34 #1	MERIT ENERGY COMPANY	18934	AC	GAS	139	Surface	2250	S	330	W	0	0	0	0	0	0	Yes	PERF NEW ZONE AND PLUG OFF ZONES	9012	Accepted	1/28/2004 0:00	2/13/2004 0:00	4/7/2004 0:00	4/13/2012 0:00	4/8/2004 0:00		No		No	Yes	2/11/2004 0:00	No	0	DV TOOL @5178		5/2/2012 13:33	6015	STRAIGHT HOLE	0	0	0	0		38079	0
694534		'3513923786	FLYING TIGER	'2 #4	MERIT ENERGY COMPANY	18934	AC	DRY	139	Surface	1980	S	2310	W	0	0	0	0	0	0	Yes	RECOMPLETED TO KANSAS CITY	16231	Accepted	3/10/2004 0:00	3/22/2004 0:00	4/27/2004 0:00	11/6/2009 0:00	4/28/2004 0:00		No		No	Yes	3/21/2004 0:00	No	0	CIBP AND 10' (1/2 SACKS) CEMENT @ 5084. SQUEEZE PLUG PERFORATIONS @ 5054 - 5056.	139-113443	1/21/2011 9:35	5200	STRAIGHT HOLE	0	0	0	0		1	0
694581		'3513923801	SAM DRUCKER	'36 #11	MERIT ENERGY COMPANY	18934	AC	OIL	139	SURFACE	1155	S	1485	W	0	0	0	0	0	0	Yes	ADD PERFORATIONS / PENDING PLUG AND ABANDON	16231	Accepted	3/1/2004 0:00	3/8/2004 0:00	3/24/2004 0:00	1/1/1900 0:00	3/25/2004 0:00		No		No	Yes	3/6/2004 0:00	No	0		139-113369	4/19/2011 10:51	3698	STRAIGHT HOLE	0	0	0	0		38072	35
694605		'3513923802	ELLIS B (MEMPHIS BELLE 18 1)	'4	MERIT ENERGY COMPANY	18934	AC	OIL	139	Surface	2100	S	2310	W	0	0	0	0	0	0	Yes	WELL IS TEMPORARILY ABANDONED STATUS AND CORRECTING PREVIOUS INFORMATION. WELL NAME FORMERLY MEMPHIS BELLE 18 1	9012	Accepted	4/15/2004 0:00	4/26/2004 0:00	11/22/2004 0:00	10/3/2014 0:00	1/1/1900 0:00		No		No	Yes	4/24/2004 0:00	No	0	ABOVE INFORMATION IS PER ORIGINAL 1002A. FOR MORE PLUG INFORMATION. SEE THE REMARKS ON THE ORIGINAL 1002A.		10/6/2014 8:41	5336	STRAIGHT HOLE	0	0	0	0		1	0
694745		'3513923846	SAM DRUCKER	'36 #15	MERIT ENERGY COMPANY	18934	AC	DRY	139	Surface	330	S	330	W	0	0	0	0	0	0	No		16231	External Data Entry	5/21/2004 0:00	5/31/2004 0:00	10/27/2004 0:00	1/1/1900 0:00	10/28/2004 0:00		No		No	Yes	7/27/2004 0:00	No	0	1002A MIGRATION		11/11/2013 9:17	5200		0	0	0	0		1	0
694809		'3513923889	LO BUCK FARMS	'4-25	RESOURCE OIL AND GAS LLC	24248	AC	2DNC	139	Surface	0		0		0	0	0	0	0	0	Yes	CONVERT TO INJECTION	24248	Accepted	8/6/2004 0:00	8/11/2004 0:00	11/23/2004 0:00	11/22/2019 0:00	11/24/2004 0:00		No		No	No	1/1/1900 0:00	No	0	CONVERTED TO DISPOSAL WELL. ORDER NUMBER 2003700010		1/13/2020 12:35	3650	SERVICE WELL	0	0	0	0		1	0
695017		'3513923939	JAYNE	'28#3	MERIT ENERGY COMPANY	18934	AC	GAS	139	SURFACE	2080	S	1980	W	0	0	0	0	0	0	No		16231	External Data Entry	2/15/2005 0:00	2/21/2005 0:00	3/29/2005 0:00	1/1/1900 0:00	3/29/2005 0:00		No		No	Yes	2/20/2005 0:00	No	0	1002A MIGRATION		11/19/2013 13:42	4540		0	0	0	0		1	0
695106		'3513923963	HOUGH MORROW A UNIT	'203	BREITBURN OPERATING LP	23249	AC	OIL	139	SURFACE	996	S	2103	E	0	0	0	0	0	0	Yes	ADD PERFS	23249	Accepted	6/23/2005 0:00	7/20/2005 0:00	8/24/2005 0:00	8/18/2014 0:00	8/29/2005 0:00		No		No	No	1/1/1900 0:00	No	0			8/28/2014 16:42	6305	STRAIGHT HOLE	0	0	0	0		41879	1
695291		'3513923985	WEST HOUGH MORROW UNIT	'217	BREITBURN OPERATING LP	23249	AC	OIL	139	Surface	0		0		0	0	0	0	0	0	Yes	CONVERT TO PRODUCITON	17048	Accepted	5/10/2005 0:00	6/8/2005 0:00	7/15/2005 0:00	1/27/2006 0:00	6/15/2006 0:00		No		No	No	1/1/1900 0:00	No	0			8/28/2013 14:32	6645	STRAIGHT HOLE	0	0	0	0		38920	22
695293		'3513923986	MCWILLIAMS	'33 #4	MERIT ENERGY COMPANY	18934	AC	GAS	139	SURFACE	1220	S	660	W	0	0	0	0	0	0	No		16231	External Data Entry	5/5/2005 0:00	5/11/2005 0:00	6/10/2005 0:00	7/31/2019 0:00	6/10/2005 0:00		No		No	Yes	5/10/2005 0:00	No	0	1002A MIGRATION	PERF AND ACIDIZE	12/17/2019 10:32	4200		0	0	0	0		1	0
695316		'3513924009	POSTLE UPPER MORROW UNIT	'8-9	BREITBURN OPERATING LP	23249	AC	OIL	139	SURFACE	2161	S	277	E	0	0	0	0	0	0	Yes	CONVERT TO PRODUCTION	17048	Accepted	8/5/2005 0:00	8/21/2005 0:00	8/31/2005 0:00	11/6/2008 0:00	3/3/2009 0:00		No		No	No	1/1/1900 0:00	No	0			8/28/2013 14:40	6712	STRAIGHT HOLE	0	0	0	0		39951	11
695385		'3513924038	POSTLE UPPER MORROW UNIT	'5-9	BREITBURN OPERATING LP	23249	AC	2DNC	139	BOTTOMHOLE	1447	N	2302	E	0	0	0	0	0	0	Yes	CONVERT TO WATER SUPPLY WELL	17048	Accepted	9/29/2005 0:00	10/23/2005 0:00	2/1/2006 0:00	6/17/2010 0:00	1/1/1900 0:00		No		No	Yes	10/31/2005 0:00	No	0	SQUEEZE PERFS 6120-6125 W/ 50 SACKS CEMENT		6/29/2010 8:18	7700	DIRECTIONAL HOLE	0	200	5832	0	No	1	0
695510		'3513924040	SWINGER	'32#1	EOG RESOURCES INC	16231	PA	GAS	139	Surface	2500	S	1140	W	0	0	0	0	0	0	Yes	RECOMPLETE. WELL IS PENDING P & A	16231	Accepted	9/10/2005 0:00	9/24/2005 0:00	11/16/2005 0:00	9/20/2010 0:00	2/15/2006 0:00	2/15/2006 0:00	No	REGENCY MIDCON	No	Yes	9/22/2005 0:00	No	0	ORIGINAL COMPLETION: SQUEEZED OFF PERFS 6870'-6880'. REPERFED 6870'-6875'. SET CIBP AT 6750'. REENTERED WELL ON 08/30/2008. SET CEMENT RETAINER. CEMENT SQUEEZED PERFS 6460'-6480'. DRILLED OUT CEMENT RETAINER & CIBP. SET PACKER @ 6830'. ACIDIZE	139-117573	10/1/2010 8:42	7000	STRAIGHT HOLE	0	0	0	0		38766	0
695556		'3513924080	WEST HOUGH MORROW UNIT	'224	BREITBURN OPERATING LP	23249	AC	OIL	139	SURFACE	2073	S	759	E	0	0	0	0	0	0	Yes	ADD PERFORATIONS	23249	Accepted	3/15/2006 0:00	4/6/2006 0:00	4/23/2006 0:00	1/1/1900 0:00	6/9/2006 0:00		No		No	Yes	4/19/2006 0:00	No	0			1/2/2014 8:45	6380	STRAIGHT HOLE	0	0	0	0		41626	73
695595		'3513924092	WEST HOUGH MORROW UNIT	'221	BREITBURN OPERATING LP	23249	AC	OIL	139	Surface	0		0		0	0	0	0	0	0	Yes	REPAIRED CASING. ADDED PACKER. ADDED PERFORATIONS TO MORROW	23249	Accepted	4/30/2006 0:00	6/19/2006 0:00	2/1/2007 0:00	6/6/2017 0:00	2/25/2007 0:00	6/21/2017 0:00	Yes	CHS	No	Yes	6/17/2006 0:00	No	0	SQUEEXED HOLE IN CASING (5198-5264) WITH 100 SACKS OF CLASS C PREM PLUS & 2% CALCIUM CHLORIDE. PERFS WERE ADDED FROM 6213-6293 AND PACKER REPLACED WITH AS1-XWL	139-026393-0-0523	6/28/2017 11:55	6330	DIRECTIONAL HOLE	0	0	0	0		42886	30
695632		'3513924110	WEST HOUGH MORROW UNIT	'215	BREITBURN OPERATING LP	23249	AC	2RIn	139	Surface	0		0		0	0	0	0	0	0	Yes	SQUEEZED PERFS AND MOVED PACKER	17048	Accepted	7/18/2006 0:00	8/27/2006 0:00	9/29/2006 0:00	10/26/2010 0:00	1/1/1900 0:00		No		No	No	1/1/1900 0:00	No	0	UIC#531775 PERFS 6158-6229 PACKER DEPTH 6155 LINER 5683-6358' NO TREATMENTS. SEE ATTACHED RESTAKED PLAT.		4/20/2011 16:43	6400	STRAIGHT HOLE	0	0	0	0		1	0
695646		'3513924112	BARNES	'1-9	MIDCON TRANSPORT SERVICES LLC	24216	AC	2DCm	139	Surface	1650	S	2310	W	0	0	0	0	0	0	Yes	CONVERT TO COMMERCIAL DISPOSAL	22265	Accepted	5/7/2006 0:00	5/18/2006 0:00	7/13/2006 0:00	8/11/2010 0:00	7/30/2006 0:00		No		No	No	1/1/1900 0:00	No	0	PERMIT NUMBER 1006160152		6/20/2019 8:34	5146	SERVICE WELL	0	0	0	0		1	0
695671		'3513924141	SYMONDS	'A-9	MERIT ENERGY COMPANY	18934	AC	2DNC	139	Surface	330	S	330	W	0	0	0	0	0	0	Yes	CONVERTED TO INJECTION 2009	18934	Accepted	8/29/2006 0:00	9/9/2006 0:00	10/25/2006 0:00	1/2/2009 0:00	12/12/2006 0:00		No		No	No	1/1/1900 0:00	No	0	INJECTION ORDER # 563352		5/21/2015 14:25	6779	STRAIGHT HOLE	0	0	0	0		1	0
695709		'3513924153	WEST HOUGH MORROW UNIT	'260	BREITBURN OPERATING LP	23249	AC	OIL	139	SURFACE	1638	S	1210	E	0	0	0	0	0	0	Yes	ADD PERFS/FRAC	17048	Accepted	9/14/2006 0:00	10/31/2006 0:00	11/19/2006 0:00	7/5/2010 0:00	1/31/2007 0:00		No		No	Yes	10/29/2006 0:00	No	0	ADD PERFS AND FRAC WELL		7/19/2010 10:15	6400	STRAIGHT HOLE	0	0	0	0		40364	11
695711		'3513924157	WEST HOUGH MORROW UNIT	'214	BREITBURN OPERATING LP	23249	AC	OIL	139	SURFACE	792	N	1712	W	0	0	0	0	0	0	Yes	PACKER REPAIR	23249	Accepted	7/8/2006 0:00	8/20/2006 0:00	9/12/2006 0:00	1/1/1900 0:00	1/1/1900 0:00		No		No	No	1/1/1900 0:00	No	0	PACKER REPAIR NEW PACKET SET @6127'.		3/7/2017 14:03	6400	STRAIGHT HOLE	0	0	0	0		42798	6
695715		'3513924176	ADAMS (WYNONA 3#1)	'1-2	SCOUT ENERGY MANAGEMENT LLC	23138	AC	GAS	139	Surface	1320	S	1470	W	0	0	0	0	0	0	Yes	RECOMPLETE. INCLUDE TEST AND CORRECT FIELD NAME	1489	Accepted	7/21/2006 0:00	8/9/2006 0:00	8/9/2006 0:00	8/9/2011 0:00	8/9/2011 0:00	8/18/2011 0:00	Yes	DCP	No	No	1/1/1900 0:00	No	0	THIS WELL WAS ORIGINALLY DRILLED BY EOG AS THE WYNONA 3-1 AS A DRY HOLE IN 2006. THIS FILING IS TO REPORT THE WELL WAS RECOMPLETED TO THE GUYMON HUGOTON FIELD AND THE WELL WAS TESTED AND TURNED TO PRODUCTION. AMENDED 1002A TO INCLUDE WELL TEST DATA A		10/12/2011 10:03	6900	STRAIGHT HOLE	0	0	0	0		40773	0
695725		'3513924188	SHOCKLEY	'2-21	SCOUT ENERGY MANAGEMENT LLC	23138	AC	GAS	139	Surface	1321	S	1320	W	0	0	0	0	0	0	Yes	RECOMPLETE IN GUYMON-HUGOTON (CHASE FORMATION) & FRAC'D	23138	Geology Review	10/4/2006 0:00	10/7/2006 0:00	12/6/2006 0:00	12/17/2019 0:00	1/1/1900 0:00		No		No	No	10/6/2007 0:00	No	0	12/09/19 SET CIBP AT 3020' W/2 SXS CMT ON TOP. ISOLATED INTERVALS FROM 3042' TO 3062'.12/09/19 PERF'D FROM 2794' TO 2920'. 12/17/19 FRAC'D W/2000 GALS OF 15% HCL & 1251 BBLS OF 20# CROSS-LINKED 70Q FOAM WITH 83.758# 12/20 WHITE SAND.		1/27/2020 14:38	3310	STRAIGHT HOLE	0	0	0	0		1	0
695759		'3513924203	WEST HOUGH MORROW UNIT	'291	BREITBURN OPERATING LP	23249	AC	DRY	139	SURFACE	1927	S	2034	E	0	0	0	0	0	0	Yes	SQUEEZED OLD PERFS AND RE-PERFED	17048	Accepted	10/9/2006 0:00	12/3/2006 0:00	1/17/2007 0:00	1/1/1900 0:00	8/16/2013 0:00		No		No	No	1/1/1900 0:00	No	0	SQUEEZED OLD PERFS W/100 SXS CMT. DRILLED OUT AND RE-PERFED 6114-6194'. UIC PERMIT # 531953		9/13/2013 15:26	6350	STRAIGHT HOLE	0	0	0	0		1	0
695816		'3513924241	W. HOUGH MORROW UNIT	'205	BREITBURN OPERATING LP	23249	TM	2RIn	139	SURFACE	1980	S	1600	E	0	0	0	0	0	0	Yes	CONVERT TO PRODUCTION	23249	Accepted	3/12/2007 0:00	4/15/2007 0:00	5/15/2007 0:00	8/18/2014 0:00	6/4/2007 0:00		No		No	Yes	4/13/2007 0:00	No	0			8/21/2014 15:50	6350	STRAIGHT HOLE	0	0	0	0		41871	2
695821		'3513924242	W. HOUGH MORROW UNIT	'213	BREITBURN OPERATING LP	23249	AC	OIL	139	Surface	660	S	1400	W	0	0	0	0	0	0	Yes	RETURN TO PRODUCTION	17048	Accepted	3/31/2007 0:00	5/7/2007 0:00	6/8/2007 0:00	11/10/2011 0:00	6/14/2007 0:00		No		No	No	1/1/1900 0:00	No	0			12/1/2011 14:47	6450	STRAIGHT HOLE	0	0	0	0		40875	72
695835		'3513924244	HMU	'17-8	BREITBURN OPERATING LP	23249	AC	2RIn	139	SURFACE	763	N	1985	E	0	0	0	0	0	0	No		23249	Accepted	5/24/2007 0:00	7/3/2007 0:00	7/29/2007 0:00	7/15/2013 0:00	1/1/1900 0:00		No		No	No	7/3/2007 0:00	No	0	PACKER RESET TO 6050'. UIC PERMIT NO. 200700132. 43181.	87	2/22/2017 11:16	6460	STRAIGHT HOLE	0	0	0	0		1	0
695855		'3513924258	CARTHAGE II	'909	MERIT ENERGY COMPANY	18934	AC	OIL	139	Surface	0		0		0	0	0	0	0	0	Yes	TEMPORARILY ABANDONED	9012	Accepted	5/30/2007 0:00	6/9/2007 0:00	7/9/2007 0:00	1/1/1900 0:00	1/1/1900 0:00		No		No	Yes	6/7/2007 0:00	No	0			6/20/2014 10:33	4750	STRAIGHT HOLE	0	0	0	0		1	0
695866		'3513924259	WEST HOUGH MORROW UNIT	'211	BREITBURN OPERATING LP	23249	AC	OIL	139	SURFACE	2300	N	700	W	0	0	0	0	0	0	Yes	RUN LINER AND ADD PERFORATIONS	23249	Accepted	4/30/2007 0:00	5/29/2007 0:00	6/22/2007 0:00	10/1/2013 0:00	6/25/2007 0:00		No		No	No	1/1/1900 0:00	No	0			12/5/2013 9:38	6450	STRAIGHT HOLE	0	0	0	0		41605	50
695872		'3513924268	WEST HOUGH MORROW UNIT	'273	BREITBURN OPERATING LP	23249	AC	OIL	139	SURFACE	400	S	660	W	0	0	0	0	0	0	Yes	ADD PERFS	23249	Accepted	8/12/2007 0:00	8/26/2007 0:00	9/13/2007 0:00	5/3/2014 0:00	9/18/2007 0:00		No		No	Yes	8/23/2007 0:00	No	0			5/12/2014 10:37	6450	STRAIGHT HOLE	0	0	0	0		41771	29
695880		'3513924270	WEST HOUGH MORROW UNIT	'202	BREITBURN OPERATING LP	23249	AC	OIL	139	Surface	0		0		0	0	0	0	0	0	Yes	TUBING AND PACKER REPAIR	23249	Accepted	6/1/2007 0:00	7/2/2007 0:00	7/27/2007 0:00	1/1/1900 0:00	7/31/2007 0:00		No		No	No	1/1/1900 0:00	No	0	PACKER & TUBING REPAIR		5/3/2017 9:35	6450	STRAIGHT HOLE	0	0	0	0		1	0
695920		'3513924282	HOVEY MORROW UNIT	'19-1	BREITBURN OPERATING LP	23249	AC	WSW	139	Surface	1980	S	713	E	0	0	0	0	0	0	Yes	RE-ENTER AND COMPLETE AS WSW	17048	Accepted	7/8/2011 0:00	7/20/2011 0:00	10/1/2011 0:00	1/1/1900 0:00	1/1/1900 0:00		No		No	Yes	7/21/2011 0:00	No	0	RE-ENTRY OF A DRY HOLE AND COMPLETED AS A WATER SUPPLY WELL.		1/11/2012 13:59	7800	STRAIGHT HOLE	0	0	0	0		1	0
695963		'3513924297	HOUGH MORROW 'A'	'254	BREITBURN OPERATING LP	23249	AC	GAS	139		1980	N	840	W	0	0	0	0	0	0	Yes	CONVERT TO PRODUCTION	23249	Accepted	10/9/2007 0:00	10/26/2007 0:00	12/4/2007 0:00	1/1/1900 0:00	2/4/2015 0:00		No		No	No	1/1/1900 0:00	No	0			2/5/2015 10:20	6300	STRAIGHT HOLE	0	0	0	0		42039	1
695981		'3513924298	HOUGH MORROW 'A'	'239	BREITBURN OPERATING LP	23249	TA	TM	139	PBH	810	N	635	E	0	0	0	0	0	0	Yes	WELL IS TA'D	17048	Accepted	9/18/2007 0:00	10/3/2004 0:00	11/2/2007 0:00	5/24/2013 0:00	1/1/1900 0:00		No		No	No	1/1/1900 0:00	No	0	CIBP SET AT 6100' W/2 SACKS CEMENT ON TOP. WELL IS TA'D.		9/3/2013 15:17	6250	STRAIGHT HOLE	0	0	0	0		1	0
696003		'3513924304	JACKSON B	'4	MERIT ENERGY COMPANY	18934	AC	GAS	139	SURFACE	2310	S	1320	W	0	0	0	0	0	0	Yes	TEMPORARILY ABANDONED ON APRIL 1. 2009	9012	Accepted	11/19/2007 0:00	11/22/2007 0:00	12/29/2007 0:00	4/2/2009 0:00	1/19/2009 0:00		No		No	No	11/26/2007 0:00	No	0			10/29/2014 9:10	3270	STRAIGHT HOLE	0	0	0	0		1	0
696261		'3513924310	JULIAN	'6-15	BREITBURN OPERATING LP	23249	AC	GAS	139	PBH	725	S	725	E	0	0	0	0	0	0	Yes	RETURN TO PRODUCTION. ADD PERFS. PLUG BACK AND CHANGE NAME.	17048	Accepted	10/27/2007 0:00	11/13/2007 0:00	1/7/2008 0:00	2/22/2011 0:00	1/1/1900 0:00		No		No	No	1/1/1900 0:00	No	0	CIBP AT 6434' WITH 2 SXS CEMENT ON TOP TO PLUGG OFF LOWER PERFS FROM 6498-6540'. DV TOOL SET AT 5615 IN 7in CSG. CHANGING LEASE NAME FROM JULIAN TO HOVEY MORROW UNIT.		7/26/2011 14:14	6650	STRAIGHT HOLE	0	0	0	0		40737	1
696369		'3513924355	HOVEY MORROW UNIT	'35-07	BREITBURN OPERATING LP	23249	AC	OIL	139	PBH	560	N	1610	W	0	0	0	0	0	0	Yes	ADD PERFS	17048	Accepted	2/26/2008 0:00	3/12/2008 0:00	4/2/2008 0:00	5/31/2013 0:00	4/2/2008 0:00		No		No	No	1/1/1900 0:00	No	0	ADDED PERFORATIONS ONLY.		7/24/2013 10:35	6302	STRAIGHT HOLE	0	0	0	0		41451	134
696389		'3513924369	HOVEY MORROW UNIT	'41-2	BREITBURN OPERATING LP	23249	AC	OIL	139		1725	N	2150	E	0	0	0	0	0	0	Yes	ADD PERFS	23249	Accepted	5/7/2008 0:00	5/24/2008 0:00	6/9/2008 0:00	4/9/2014 0:00	6/12/2008 0:00		No		No	No	1/1/1900 0:00	No	0			4/17/2014 9:24	6400	STRAIGHT HOLE	0	0	0	0		41743	58
696431		'3513924380	WEST HOUGH MORROW UNIT	'303	BREITBURN OPERATING LP	23249	AC	OIL	139	PBH	1875	N	1750	E	0	0	0	0	0	0	Yes	ADD PERFS	23249	Accepted	6/15/2008 0:00	6/29/2008 0:00	7/21/2008 0:00	10/14/2013 0:00	7/23/2008 0:00		No		No	Yes	7/17/2008 0:00	No	0			11/8/2013 7:37	6400	STRAIGHT HOLE	0	0	0	0		41574	45
696445		'3513924389	HOVEY MORROW UNIT	'12-4	BREITBURN OPERATING LP	23249	AC	WSW	139	PBH	467	N	1625	E	0	0	0	0	0	0	Yes	DEEPEN/WATER SUPPLY WELL	17048	Accepted	7/11/2010 0:00	7/12/2010 0:00	7/28/2010 0:00	1/1/1900 0:00	1/1/1900 0:00		No		No	No	7/9/2010 0:00	No	0	LOGS WILL FOLLOW		11/4/2010 7:57	7750		0	0	0	0		1	0
696447		'3513924399	HOVEY MORROW UNIT	'11-4	BREITBURN OPERATING LP	23249	AC	TM	139	PBH	599	N	2051	W	0	0	0	0	0	0	Yes	WELL IS TA'D	17048	Accepted	7/12/2008 0:00	7/24/2008 0:00	8/4/2008 0:00	1/1/1900 0:00	1/1/1900 0:00		No		No	No	1/1/1900 0:00	No	0			9/13/2013 14:30	6365	STRAIGHT HOLE	0	0	0	0		1	0
696455		'3513924405	HOVEY MORROW UNIT	'5-20	BREITBURN OPERATING LP	23249	AC	OIL	139	PBH	1915	N	510	E	0	0	0	0	0	0	Yes	RE-CLASS FROM DRY TO OIL	17048	Accepted	9/17/2008 0:00	10/2/2008 0:00	12/4/2006 0:00	1/6/2011 0:00	2/23/2011 0:00		No		No	No	1/1/1900 0:00	No	0	WELL WAS DRILLED IN 12/08 DRY. ACIDIZED AND FRACTURED FROM FEB. THRU SEPT. 2011.		1/18/2012 13:37	6250	STRAIGHT HOLE	0	0	0	0		40843	5
696499		'3513924412	HOUGH MORROW A UNIT	'253	BREITBURN OPERATING LP	23249	AC	OIL	139	BottomHole	1891	N	1940	E	0	0	0	0	0	0	Yes	ADDITIONAL PERFS & ACID WORK	17048	Accepted	7/2/2008 0:00	9/20/2008 0:00	10/5/2008 0:00	4/8/2011 0:00	11/5/2008 0:00		No		No	Yes	10/4/2008 0:00	No	0	1002A MIGRATION. REASON AMENDED: ADDED PERFS & ACIDIZED. TOL 5720-6303'. PERFS 6168-6216'. 2.500 GALLONS 7.5% HCL FE.		5/4/2011 10:32	6305		0	75	5720	0	No	40651	33
696514		'3513924414	HOVEY MORROW UNIT (JULIAN)	'6-20	BREITBURN OPERATING LP	23249	AC	OIL	139		960	S	2274	W	0	0	0	0	0	0	Yes	ADDED PERF'S TO UPPER MORROW AND CHANGE NAME	17048	Accepted	10/26/2008 0:00	11/7/2008 0:00	12/5/2008 0:00	3/5/2011 0:00	6/6/2011 0:00		No		No	No	1/1/1900 0:00	No	0	OLD JULIAN 6-20 WELL. DRILLED DRY IN THE LOWER MORROW AND TA'D IN 12/2008. ADDED PERF'S IN THE UPPER MORROW.		9/30/2011 14:01	6732	STRAIGHT HOLE	0	0	0	0		40700	3
696526		'3513924416	SHARP	'3-18	MERIT ENERGY COMPANY	18934	AC	OIL	139	PBH	677	S	332	W	0	0	0	0	0	0	Yes	ADD ACID TREATMENT	18934	Accepted	10/30/2008 0:00	11/6/2008 0:00	12/2/2008 0:00	1/1/1900 0:00	1/7/2008 0:00		No		No	Yes	11/6/2008 0:00	No	0			4/19/2018 9:25	4800	STRAIGHT HOLE	0	0	0	0		43826	3
696556		'3513924419	ISOM	'4-17	MERIT ENERGY COMPANY	18934	TA	DRY	139	PBH	421	N	1417	E	0	0	0	0	0	0	Yes	WELL IS TEMPORARILY ABANDONED STATUS	9012	Accepted		12/28/2008 0:00	1/13/2009 0:00	5/7/2015 0:00	1/1/1900 0:00		No		No	Yes	12/28/2008 0:00	No	0			6/8/2015 9:44	4775	STRAIGHT HOLE	0	0	0	0		1	0
696586		'3513924433	SHELTON	'6-14	MIDWESTERN EXPLORATION COMPANY	15445	PA	DRY	139	Surface	330	S	330	W	0	0	0	0	0	0	Yes	RECOMPLETE TO ATOKA	15445	Accepted	6/22/2009 0:00	7/1/2009 0:00	9/29/2009 0:00	1/1/1900 0:00	1/1/1900 0:00		No		No	Yes	7/1/2009 0:00	No	0		15445-0	7/12/2010 10:36	6980	STRAIGHT HOLE	0	0	0	0		40240	0
696604		'3513924444	NW FLATS UNIT	'8-11	SCOUT ENERGY MANAGEMENT LLC	23138	AC	OIL	139	SURFACE	1340	S	1340	W	0	0	0	0	0	0	No		19499	Accepted	8/14/2009 0:00	8/24/2009 0:00	8/25/2009 0:00	1/1/1900 0:00	9/15/2009 0:00		Yes		No	Yes	8/23/2009 0:00	No	0			7/15/2010 13:54	4742	STRAIGHT HOLE	0	0	0	0		40071	19
696608		'3513924446	HOVEY MORROW UNIT	'24-5	BREITBURN OPERATING LP	23249	AC	OIL	139	Surface	350	S	2475	W	0	0	0	0	0	0	No		17048	Accepted	3/14/2010 0:00	4/13/2010 0:00	4/13/2010 0:00	1/1/1900 0:00	1/1/1900 0:00		No		No	Yes	4/12/2010 0:00	Yes	0	DRY HOLE. WILL DRILL SIDETRACK		9/15/2010 13:48	6346	DIRECTIONAL HOLE	0	0	0	0		1	0
696616		'3513924447	HOUGH MORROW A UNIT	'217	BREITBURN OPERATING LP	23249	AC	2RIn	139	BottomHole	660	N	660	W	0	0	0	0	0	0	No		17048	Accepted	2/3/2010 0:00	3/9/2010 0:00	3/30/2010 0:00	1/1/1900 0:00	1/1/1900 0:00		No		No	No	3/6/2010 0:00	Yes	0			7/16/2010 10:33	6350	STRAIGHT HOLE	0	400	0	0	No	1	0
696658		'3513924448	HOUGH MORROW A UNIT	'210	BREITBURN OPERATING LP	23249	AC	OIL	139	BottomHole	1600	N	800	W	0	0	0	0	0	0	No		17048	Accepted	4/17/2010 0:00	5/7/2010 0:00	5/28/2010 0:00	1/1/1900 0:00	6/2/2010 0:00		No		No	No	5/26/2010 0:00	No	0			7/1/2010 8:07	6350	STRAIGHT HOLE	0	500	0	0	No	40333	306
696905		'3513924451	HOVEY MORROW UNIT	'36-5	BREITBURN OPERATING LP	23249	AC	OIL	139	SURFACE	1000	N	170	E	0	0	0	0	0	0	No		17048	Accepted	6/3/2010 0:00	6/27/2010 0:00	7/22/2010 0:00	1/1/1900 0:00	8/16/2010 0:00	8/16/2010 0:00	Yes	SHELL OIL	No	No	6/19/2010 0:00	Yes	0	SQUEEZED LINER W/200 SXSLOGS WILL FOLLOW		11/3/2010 8:36	6410	STRAIGHT HOLE	0	0	0	0		40408	5
696916		'3513924452	HOVEY MORROW UNIT	'39-3	BREITBURN OPERATING LP	23249	AC	OIL	139	SURFACE	2188	S	900	E	0	0	0	0	0	0	No		17048	Accepted	5/10/2010 0:00	5/31/2010 0:00	6/15/2010 0:00	1/1/1900 0:00	7/4/2010 0:00		No		No	No	5/26/2010 0:00	Yes	0			8/3/2010 8:19	6410	STRAIGHT HOLE	0	0	0	0		40363	86
696933		'3513924454	POSTLE UPPER MORROW UNIT	'20-3	BREITBURN OPERATING LP	23249	TA	TM	139		2320	S	200	W	0	0	0	0	0	0	No		17048	Accepted	8/5/2010 0:00	8/23/2010 0:00	9/2/2010 0:00	1/1/1900 0:00	1/1/1900 0:00		No		No	Yes	8/31/2010 0:00	Yes	0	FM. TOP PER CINDI		3/2/2011 10:25	6300	STRAIGHT HOLE	0	0	0	0		1	0
696945		'3513924455	POSTLE UPPER MORROW UNIT	'15-5	BREITBURN OPERATING LP	23249	AC	OIL	139	SURFACE	2375	S	1125	E	0	0	0	0	0	0	No		17048	Accepted	7/16/2010 0:00	8/3/2010 0:00	8/25/2010 0:00	1/1/1900 0:00	8/27/2010 0:00	8/27/2010 0:00	Yes	EXXONMOBIL	No	Yes	7/29/2010 0:00	No	0			10/4/2010 10:21	6350	STRAIGHT HOLE	0	0	0	0		40422	15
696959		'3513924457	WERTZ A	'1	OXY USA INC	9012	PA	DRY	139	SURFACE	364	N	2067	W	0	0	0	0	0	0	No		9012	Accepted	5/4/2010 0:00	6/15/2010 0:00	6/17/2010 0:00	1/1/1900 0:00	1/1/1900 0:00		No		No	Yes	6/15/2010 0:00	No	0		9012	7/26/2010 8:38	6912	STRAIGHT HOLE	0	0	0	0		1	0
697014		'3513924458	WEST HOUGH MORROW UNIT	'287	BREITBURN OPERATING LP	23249	AC	OIL	139	BottomHole	1375	N	350	W	0	0	0	0	0	0	No		17048	Accepted	9/8/2010 0:00	9/25/2010 0:00	10/6/2010 0:00	1/1/1900 0:00	12/15/2010 0:00	12/15/2010 0:00	Yes	EXXONMOBIL	No	Yes	9/24/2010 0:00	No	0			3/2/2011 10:24	6400	STRAIGHT HOLE	0	585	0	0	No	40579	56
697080		'3513924459	WEST HOUGH MORROW UNIT	'311	BREITBURN OPERATING LP	23249	AC	2RIn	139		300	N	390	W	0	0	0	0	0	0	No		17048	Accepted	9/2/2010 0:00	10/27/2010 0:00	11/23/2010 0:00	1/1/1900 0:00	1/1/1900 0:00		No		No	Yes	10/25/2010 0:00	No	0			4/6/2011 12:34	6400		0	0	0	0		1	0
697183		'3513924461	CLAUDE	'14 #1	EOG RESOURCES INC	16231	PA	DRY	139	BottomHole	1150	S	450	W	0	0	0	0	0	0	No		16231	Accepted	5/21/2010 0:00	5/30/2010 0:00	5/30/2010 0:00	1/1/1900 0:00	1/1/1900 0:00		No		No	Yes	5/29/2010 0:00	No	0			9/16/2010 12:32	7100	STRAIGHT HOLE	0	500	0	0	No	1	0
697256		'35139244650000	WEST HOUGH MORROW UNIT	'219	BREITBURN OPERATING LP	23249	AC	2RIn	139	SURFACE	1260	N	1125	E	0	0	0	0	0	0	No		17048	Accepted	9/27/2010 0:00	10/12/2010 0:00	10/26/2010 0:00	1/1/1900 0:00	1/1/1900 0:00		No		No	No	10/20/2010 0:00	No	0	TOL 5768 - BOTTOM 6350UIC#1102680009	17048-0	4/8/2011 9:39	6350	STRAIGHT HOLE	0	0	0	0		1	0
697314		'35139244700000	WEST HOUGH MORROW UNIT	'405	BREITBURN OPERATING LP	23249	AC	2RIn	139	SURFACE	2595	N	2620	E	0	0	0	0	0	0	No		17048	Accepted	11/21/2010 0:00	12/11/2010 0:00	1/14/2011 0:00	1/1/1900 0:00	1/1/1900 0:00		No		No	Yes	1/16/2011 0:00	Yes	0	TOL @ 5805' BOL 6400' PERFS 6190-6218' ACUDUZED W/2.000 GALLONS 7.5% FE. UIC 1103810013		7/12/2011 12:41	6400	STRAIGHT HOLE	0	0	0	0		1	0
697329		'35139244720000	WHMU	'404	BREITBURN OPERATING LP	23249	AC	2RIn	139	SURFACE	2610	N	1280	W	0	0	0	0	0	0	No		17048	Geology Review	1/1/1900 0:00	1/1/1900 0:00	1/1/1900 0:00	1/1/1900 0:00	1/1/1900 0:00		No		No	No	1/1/1900 0:00	No	0			3/23/2011 16:11	0		0	0	0	0		1	0
697361		'35139244740000	CLEMANS	'14#1	EOG RESOURCES INC	16231	PA		139	SURFACE	395	N	2243	E	0	0	0	0	0	0	No		16231	Accepted	10/25/2010 0:00	10/25/2010 0:00	12/28/2010 0:00	1/1/1900 0:00	1/1/1900 0:00		No		No	No	1/1/1900 0:00	Yes	0	HOLE WAS PLUGGED 12/28/2010.		2/11/2011 13:54	40	STRAIGHT HOLE	0	0	0	0		1	0
697368		'35139244760000	HMU	'6-19	BREITBURN OPERATING LP	23249	AC	2RIn	139	Surface	2098	S	2006	W	0	0	0	0	0	0	No		17048	Accepted	12/26/2010 0:00	1/9/2011 0:00	1/29/2011 0:00	1/1/1900 0:00	1/1/1900 0:00		No		No	No	1/28/2011 0:00	Yes	0	UIC#1104370064	17048-0	4/8/2011 12:09	6420	STRAIGHT HOLE	0	0	0	0		1	0
697372		'35139244770000	HMU	'6-21	BREITBURN OPERATING LP	23249	AC	OIL	139	Surface	628	S	947	W	0	0	0	0	0	0	No		17048	Accepted	12/4/2010 0:00	12/19/2010 0:00	1/26/2011 0:00	1/1/1900 0:00	1/1/1900 0:00		No		No	No	1/24/2011 0:00	No	0	UIC ORDER # 1104230207		4/6/2011 15:02	6400		0	0	0	0		1	0
697388		'35139244780000	MILLER C	'1	MERIT ENERGY COMPANY	18934	AC	OIL	139	SURFACE	1835	N	1235	E	0	0	0	0	0	0	No		9012	Accepted	11/16/2010 0:00	11/24/2010 0:00	1/4/2011 0:00	1/1/1900 0:00	1/6/2011 0:00		No		No	Yes	11/25/2010 0:00	No	0			2/1/2011 9:00	4800	STRAIGHT HOLE	0	0	0	0		40549	20
697556		'35139244870000	HOVEY MORROW UNIT	'9-10	BREITBURN OPERATING LP	23249	AC	2RIn	139	Surface	2110	S	585	E	0	0	0	0	0	0	No		17048	Accepted	1/12/2011 0:00	1/24/2011 0:00	2/12/2011 0:00	1/1/1900 0:00	1/1/1900 0:00		No		No	No	2/8/2011 0:00	No	0	UIC#1104950013 PACKER @6064' MORROW PERFS 6103-6140' 2.000 GALLONS 7.5% NEFE	17048-0	4/14/2011 16:00	6450	STRAIGHT HOLE	0	0	0	0		1	0
697629		'35139244910000	HOVEY MORROW UNIT	'12-30	BREITBURN OPERATING LP	23249	AC	OIL	139	Surface	1575	N	550	E	0	0	0	0	0	0	No		17048	Accepted	3/20/2011 0:00	3/29/2011 0:00	4/8/2011 0:00	1/1/1900 0:00	7/29/2011 0:00		No		No	Yes	7/7/2011 0:00	No	0			1/13/2012 14:23	6400	STRAIGHT HOLE	0	0	0	0		40820	1
697647		'35139244920000	HMU	'6-14	BREITBURN OPERATING LP	23249	AC	2RIn	139	Surface	843	S	1904	E	0	0	0	0	0	0	No		17048	Accepted	2/18/2011 0:00	3/2/2011 0:00	3/18/2011 0:00	1/1/1900 0:00	1/1/1900 0:00		No		No	Yes	1/1/1900 0:00	No	0	UIC 1105500030 PKR DEPTH 6105 PERFS 6156-6163		7/14/2011 9:57	6450	STRAIGHT HOLE	0	0	0	0		1	0
697655		'35139244930000	HOVEY MORROW UNIT	'4-2	BREITBURN OPERATING LP	23249	AC		139	Surface	1990	N	760	W	0	0	0	0	0	0	No		17048	Accepted	4/1/2011 0:00	4/10/2011 0:00	4/10/2011 0:00	1/1/1900 0:00	1/1/1900 0:00		No		No	Yes	4/8/2011 0:00	Yes	0			6/27/2012 10:30	6485	STRAIGHT HOLE	0	0	0	0		1	0
697659		'35139244940000	HOVEY MORROW UNIT	'3-2	BREITBURN OPERATING LP	23249	AC	2RIn	139	Surface	2000	N	1935	E	0	0	0	0	0	0	No		17048	External Data Entry	4/17/2011 0:00	5/23/2011 0:00	6/30/2011 0:00	1/1/1900 0:00	1/1/1900 0:00		No		No	No	1/1/1900 0:00	Yes	0			9/27/2011 13:18	6275	DIRECTIONAL HOLE	0	0	0	0		1	0
697695		'35139244990000	HOVEY MORROW UNIT	'9-4	BREITBURN OPERATING LP	23249	AC	OIL	139	Surface	1955	S	1885	E	0	0	0	0	0	0	No		17048	Accepted	3/7/2011 0:00	3/17/2011 0:00	3/24/2011 0:00	1/1/1900 0:00	6/12/2011 0:00		Yes		No	Yes	3/16/2011 0:00	Yes	0	PACKER DEPTH 6074'.		7/14/2011 8:26	6450	STRAIGHT HOLE	0	0	0	0		40717	5
697734		'35139245020000	NORTHWEST FLATS	'9-14	SCOUT ENERGY MANAGEMENT LLC	23138	AC	2DNC	139	Surface	1320	N	330	E	0	0	0	0	0	0	No		19499	Accepted	4/11/2011 0:00	4/18/2011 0:00	5/19/2011 0:00	1/1/1900 0:00	1/1/1900 0:00		No		No	Yes	4/17/2011 0:00	No	0	OCC - OPERATOR SET DV TOOL AT 3.697'. USED 370 SACKS CEMENT LIFTED TO SURFACE. UIC PERMIT NUMBER 1105860051.		8/1/2011 13:47	4973	STRAIGHT HOLE	0	0	0	0		1	0
697738		'35139245030000	NORTHWEST FLATS	'9-15	SCOUT ENERGY MANAGEMENT LLC	23138	AC	2DNC	139	SURFACE	2640	N	2310	W	0	0	0	0	0	0	No		19499	Accepted	4/21/2011 0:00	4/26/2011 0:00	5/26/2011 0:00	1/1/1900 0:00	1/1/1900 0:00		No		No	Yes	4/25/2011 0:00	No	0	OCC - OPERATOR SET DV TOOL AT 3.695'. USED 400 SACKS CEMENT LIFTED TO 1.400'. UIC PERMIT NUMBER 1105860052.		8/18/2011 13:45	4964	STRAIGHT HOLE	0	0	0	0		1	0
697742		'35139245040000	NORTHWEST FLATS	'9-16	SCOUT ENERGY MANAGEMENT LLC	23138	AC	TM	139	Surface	1320	S	660	E	0	0	0	0	0	0	No		19499	Accepted	5/2/2011 0:00	5/7/2011 0:00	5/26/2011 0:00	1/1/1900 0:00	1/1/1900 0:00		No		No	Yes	5/6/2011 0:00	No	0	OCC - OPERATOR SET DV TOOL AT 3.658' WITH 400 SACKS CEMENT. LIFTED CEMENT TO 1.240'. UIC PERMIT NUMBER 1105860053.		8/1/2011 13:54	4964	STRAIGHT HOLE	0	0	0	0		1	0
697764		'35139245060000	HOVEY MORROW UNIT	'2-10	BREITBURN OPERATING LP	23249	AC	TM	139	Surface	1985	N	2030	W	0	0	0	0	0	0	No		17048	Accepted	12/8/2011 0:00	12/27/2011 0:00	1/26/2012 0:00	1/1/1900 0:00	2/29/2012 0:00		No		No	Yes	12/20/2011 0:00	Yes	0			3/20/2012 7:12	6450	STRAIGHT HOLE	0	0	0	0		40968	1
697787		'35139245090000	HOVEY MORROW UNIT	'10-4	BREITBURN OPERATING LP	23249	AC	2RIn	139	Surface	255	N	330	E	0	0	0	0	0	0	No		17048	Accepted	5/30/2011 0:00	6/14/2011 0:00	7/20/2011 0:00	1/1/1900 0:00	1/1/1900 0:00		No		No	Yes	6/13/2011 0:00	No	0	UIC 1108110105 TOL 5741' BOL 6450' PERFS 6116-6156'		8/10/2011 7:37	6450		0	0	0	0		1	0
697803		'35139245100000	NORTHWEST FLATS UNIT	'7-5	PHOENIX PETROCORP INC	19499	AC	OIL	139	Surface	1320	N	150	E	0	0	0	0	0	0	No		19499	Accepted	5/10/2011 0:00	5/16/2011 0:00	6/3/2011 0:00	1/1/1900 0:00	7/5/2011 0:00		Yes		No	No	6/3/2011 0:00	No	0			8/16/2011 11:14	4761	STRAIGHT HOLE	0	0	0	0		40729	18
697807		'35139245110000	NORTHWEST FLATS UNIT	'11-4	SCOUT ENERGY MANAGEMENT LLC	23138	AC	OIL	139	Surface	2640	N	1320	W	0	0	0	0	0	0	No		19499	Accepted	5/16/2011 0:00	5/22/2011 0:00	6/28/2011 0:00	1/1/1900 0:00	7/1/2011 0:00		No		No	No	5/21/2011 0:00	No	0	TO KEEP THE WELL OUTSIDE OF (DCP) GAS P/1 ROW IT WAS MOVED 290' N.		8/19/2011 14:58	4728	STRAIGHT HOLE	0	0	0	0		40725	11
697809		'35139245120000	HMU	'5-3	BREITBURN OPERATING LP	23249	AC	2RIn	139	Surface	2018	N	1936	E	0	0	0	0	0	0	No		17048	Accepted	7/27/2011 0:00	8/5/2011 0:00	8/22/2011 0:00	1/1/1900 0:00	1/1/1900 0:00		No		No	Yes	8/4/2011 0:00	No	0	PERF 6115-6138 ACIDIZED W/2.500 GALLONS 7.5% FE. UIC ORDER # : 1201110095		11/1/2011 13:11	6410	STRAIGHT HOLE	0	0	0	0		1	0
697831		'35139245140000	WEST HOUGH MORROW UNIT	'403	BREITBURN OPERATING LP	23249	AC	2RIn	139	Surface	1380	S	1160	W	0	0	0	0	0	0	No		17048	Accepted	8/21/2011 0:00	9/12/2011 0:00	10/15/2011 0:00	1/1/1900 0:00	1/1/1900 0:00		No		No	Yes	9/9/2011 0:00	No	0	TOL 5812' BOL 6500' PERFS 6123-6133'UIC ORDER # : 1201980019		11/1/2011 12:54	6500	STRAIGHT HOLE	0	0	0	0		1	0
697863		'35139245160000	HOVEY MORROW UNIT	'6-23	BREITBURN OPERATING LP	23249	AC	2RIn	139	Surface	2030	S	682	E	0	0	0	0	0	0	No		17048	Accepted	5/25/2012 0:00	6/9/2012 0:00	8/16/2012 0:00	1/1/1900 0:00	1/1/1900 0:00		No		No	Yes	6/8/2012 0:00	No	0	UIC 1208120056. 5 1/2in LINER 5798-6470' & PERFED 6152-6170'.	17048-0	9/11/2012 9:08	6470	STRAIGHT HOLE	0	0	0	0		1	0
697865		'35139245170000	HOVEY MORROW UNIT	'3-3	BREITBURN OPERATING LP	23249	AC	OIL	139	Surface	510	N	2070	E	0	0	0	0	0	0	No		17048	Accepted	11/15/2011 0:00	12/3/2011 0:00	1/16/2012 0:00	1/1/1900 0:00	1/27/2012 0:00		No		No	Yes	11/30/2011 0:00	No	0			3/20/2012 9:29	6450	STRAIGHT HOLE	0	0	0	0		40964	1
697901		'35139245180000	HOVEY MORROW UNIT	'40-2	WHITING OIL AND GAS CORP	17048	PA		139	Surface	775	S	575	W	0	0	0	0	0	0	No		17048	Accepted	1/7/2012 0:00	1/11/2012 0:00	3/1/2012 0:00	1/1/1900 0:00	1/1/1900 0:00		No		No	No	1/1/1900 0:00	Yes	0			6/28/2012 10:11	6223	STRAIGHT HOLE	0	0	0	0		1	0
697911		'35139245190000	HOVEY MORROW UNIT	'34-2	BREITBURN OPERATING LP	23249	AC	OIL	139	Surface	1980	S	660	E	0	0	0	0	0	0	No		17048	Accepted	3/5/2012 0:00	3/25/2012 0:00	4/30/2012 0:00	1/1/1900 0:00	1/1/1900 0:00		No		No	Yes	4/16/2012 0:00	No	0			5/24/2012 9:15	6450	STRAIGHT HOLE	0	0	0	0		41032	27
697955		'35139245210000	WEST HOUGH MORROW UNIT	'229	BREITBURN OPERATING LP	23249	AC	OIL	139	Surface	410	N	785	E	0	0	0	0	0	0	No		17048	Accepted	3/30/2012 0:00	4/21/2012 0:00	6/5/2012 0:00	1/1/1900 0:00	6/13/2012 0:00		No		No	Yes	4/20/2012 0:00	No	0			6/28/2012 9:24	6430	STRAIGHT HOLE	0	0	0	0		41076	5
697967		'35139245220000	HOVEY MORROW UNIT	'24-6	BREITBURN OPERATING LP	23249	AC	OIL	139	Surface	841	S	2182	W	0	0	0	0	0	0	No		17048	Accepted	8/14/2012 0:00	8/31/2012 0:00	10/12/2012 0:00	1/1/1900 0:00	1/5/2013 0:00		No		No	Yes	8/30/2012 0:00	Yes	0		17048-0	1/18/2013 14:09	6450	STRAIGHT HOLE	0	0	0	0		41289	5
697971		'35139245230000	NORTHWEST FLATS UNIT	'7-7	SCOUT ENERGY MANAGEMENT LLC	23138	AC	TM	139	Surface	1321	S	1400	W	0	0	0	0	0	0	No		19499	Accepted	5/22/2012 0:00	5/26/2012 0:00	5/29/2012 0:00	1/1/1900 0:00	6/5/2012 0:00		No		No	Yes	5/28/2012 0:00	No	0	OCC - DV TOOL AT 3.591'		7/17/2012 9:52	4740	STRAIGHT HOLE	0	0	0	0		41065	5
697977		'35139245240000	NORTHWEST FLATS UNIT	'7-8	SCOUT ENERGY MANAGEMENT LLC	23138	AC	OIL	139	Surface	2491	S	2491	W	0	0	0	0	0	0	No		19499	Accepted	5/31/2012 0:00	6/5/2012 0:00	6/7/2012 0:00	1/1/1900 0:00	6/22/2012 0:00		No		No	Yes	6/5/2012 0:00	No	0	OCC - DV TOOL AT 3.600'		7/17/2012 10:18	4726	STRAIGHT HOLE	0	0	0	0		41082	15
697983		'35139245250000	NORTHWEST FLATS UNIT	'11-5	SCOUT ENERGY MANAGEMENT LLC	23138	AC	2DNC	139	Surface	1981	S	560	W	0	0	0	0	0	0	No		19499	Accepted	5/7/2012 0:00	5/12/2012 0:00	5/13/2012 0:00	1/1/1900 0:00	6/4/2012 0:00		No		No	Yes	5/12/2012 0:00	No	0	OCC - DV TOOL AT 3.574'		7/17/2012 10:13	4750	STRAIGHT HOLE	0	0	0	0		41064	2
697989		'35139245260000	NORTHWEST FLATS UNIT	'7-6	SCOUT ENERGY MANAGEMENT LLC	23138	AC	OIL	139	Surface	760	S	435	W	0	0	0	0	0	0	No		19499	Accepted	5/14/2012 0:00	5/18/2012 0:00	5/20/2012 0:00	1/1/1900 0:00	6/1/2012 0:00		No		No	Yes	5/19/2012 0:00	No	0	OCC - DV TOOL SET AT 3.600'		7/17/2012 10:04	4738	STRAIGHT HOLE	0	0	0	0		41061	12
697995		'35139245270000	HOVEY MORROW UNIT	'40-5	BREITBURN OPERATING LP	23249	AC	OIL	139	Surface	775	S	815	W	0	0	0	0	0	0	No		17048	Accepted	4/25/2012 0:00	5/17/2012 0:00	6/25/2012 0:00	1/1/1900 0:00	6/29/2012 0:00		No		No	Yes	5/15/2012 0:00	Yes	0	5 1/2in LINER FROM 5805-6450' W/50 SXS CEMENT.		9/7/2012 12:19	6450	STRAIGHT HOLE	0	0	0	0		41133	5
698027		'35139245300000	NORTHWEST FLATS UNIT	'7-10	SCOUT ENERGY MANAGEMENT LLC	23138	AC	OIL	139	Surface	2491	S	1319	W	0	0	0	0	0	0	No		19499	Accepted	6/7/2012 0:00	6/14/2012 0:00	6/15/2012 0:00	1/1/1900 0:00	6/24/2012 0:00		No		No	Yes	6/14/2012 0:00	No	0	OCC - DV TOOL AT 3.600'		7/17/2012 9:57	4740	STRAIGHT HOLE	0	0	0	0		41084	30
698033		'35139245310000	NORTHWEST FLATS UNIT	'7-9	SCOUT ENERGY MANAGEMENT LLC	23138	AC	OIL	139	Surface	1470	S	150	W	0	0	0	0	0	0	No		19499	Accepted	6/15/2012 0:00	6/21/2012 0:00	6/22/2012 0:00	1/1/1900 0:00	6/30/2012 0:00		No		No	Yes	6/21/2012 0:00	No	0	OCC - DV TOOL AT 3.627'		7/17/2012 10:09	4725	STRAIGHT HOLE	0	0	0	0		41090	2
698039		'35139245320000	POSTLE UPPER MORROW UNIT	'7-11	BREITBURN OPERATING LP	23249	TA	OIL	139	Surface	1385	N	515	W	0	0	0	0	0	0	No		17048	Accepted	6/29/2012 0:00	7/18/2012 0:00	7/18/2012 0:00	1/1/1900 0:00	1/1/1900 0:00		No		No	No	7/18/2012 0:00	Yes	0	THE PLUG RECORD WILL NOT LET ME DELETE A LINE AND ADD THE CORRECT INFORMATION. '6250' CMT' IS INCORRECT AND IT SHOULD BE '6211' CMT' FOR TOC IN OPEN HOLE.		1/23/2013 8:05	6450	STRAIGHT HOLE	0	0	0	0		1	0
698047		'35139245330000	WILSON E	'12	MERIT ENERGY COMPANY	18934	AC	OIL	139	Surface	330	N	330	E	0	0	0	0	0	0	No		9012	Accepted	6/10/2012 0:00	6/15/2012 0:00	7/2/2012 0:00	1/1/1900 0:00	7/5/2012 0:00		No		No	Yes	6/15/2012 0:00	No	0	1002C ATTACHED		7/11/2012 16:32	6445	STRAIGHT HOLE	0	0	0	0		41096	80
698085		'35139245380000	HOUGH MORROW A UNIT	'66	BREITBURN OPERATING LP	23249	AC	DRY	139		2190	N	1050	W	0	0	0	0	0	0	No		23249	Accepted	2/21/2013 0:00	3/7/2013 0:00	3/7/2013 0:00	1/1/1900 0:00	1/1/1900 0:00		No		No	Yes	3/5/2013 0:00	No	0	WELL WAS TA'D DUE TO POOR MORROW SAND QUALITY. RE-EVALUATING FOR POSSIBLE SIDE TRACK.		2/10/2014 9:33	6450	STRAIGHT HOLE	0	0	0	0		1	0
698097		'35139245390000	WEST HOUGH MORROW UNIT	'222	BREITBURN OPERATING LP	23249	AC	OIL	139	Surface	290	N	1970	W	0	0	0	0	0	0	No		17048	Accepted	7/24/2012 0:00	8/10/2012 0:00	9/21/2012 0:00	1/1/1900 0:00	9/27/2012 0:00		No		No	Yes	8/8/2012 0:00	No	0			11/9/2012 12:25	6450	STRAIGHT HOLE	0	0	0	0		41183	18
698115		'35139245420000	WEST HOUGH MORROW UNIT	'147	BREITBURN OPERATING LP	23249	AC	2RIn	139	Surface	2030	N	2190	W	0	0	0	0	0	0	No		17048	Accepted	9/4/2012 0:00	9/28/2012 0:00	3/25/2013 0:00	1/1/1900 0:00	1/1/1900 0:00		No		No	Yes	9/26/2012 0:00	No	0	UIC PERMIT # 1302490010		6/3/2013 15:53	6450	STRAIGHT HOLE	0	0	0	0		1	0
698189		'35139245480000	STATE	'F-4	P O & G PANHANDLE LP	24342	AC	2RIn	139		1065	N	915	W	0	0	0	0	0	0	No		16011	Accepted	12/27/2012 0:00	1/2/2013 0:00	5/11/2013 0:00	1/1/1900 0:00	1/1/1900 0:00		No		No	Yes	1/1/2013 0:00	No	0	OCC - UIC PERMIT NUMBER 1305020195		5/28/2013 12:29	4450	SERVICE WELL	0	0	0	0		1	0
698203		'35139245510000	HOUGH MORROW A UNIT	'223	BREITBURN OPERATING LP	23249	AC	OIL	139	Surface	710	S	710	E	0	0	0	0	0	0	No		17048	Accepted	12/13/2012 0:00	1/10/2013 0:00	3/8/2013 0:00	1/1/1900 0:00	4/17/2013 0:00		No		No	Yes	2/26/2013 0:00	Yes	0	LOGS ARE IN THE MAIL.		5/9/2013 12:19	6450	STRAIGHT HOLE	0	0	0	0		41385	27
698205		'35139245520000	WEST HOUGH MORROW UNIT	'268	BREITBURN OPERATING LP	23249	AC	OIL	139	Surface	714	N	960	E	0	0	0	0	0	0	No		17048	Accepted	1/14/2013 0:00	2/1/2013 0:00	3/21/2013 0:00	1/1/1900 0:00	3/27/2013 0:00		No		No	Yes	1/30/2013 0:00	Yes	0			5/9/2013 12:48	6500	STRAIGHT HOLE	0	0	0	0		41378	12
698212		'35139245540000	HOVEY MORROW UNIT	'6-25	BREITBURN OPERATING LP	23249	AC	2RIn	139	Surface	2100	N	1630	E	0	0	0	0	0	0	No		17048	Accepted	2/13/2013 0:00	2/18/2013 0:00	4/5/2013 0:00	1/1/1900 0:00	1/1/1900 0:00		No		No	Yes	2/16/2013 0:00	No	0	UIC 1304930012. LOGS MAILED 7/18/2013.		7/18/2013 9:44	6450	STRAIGHT HOLE	0	0	0	0		1	0
698319		'35139245580000	HOUGH MORROW A UNIT	'65	BREITBURN OPERATING LP	23249	AC	OIL	139	Surface	600	N	440	E	0	0	0	0	0	0	No		17048	Accepted	3/10/2013 0:00	3/25/2013 0:00	4/25/2013 0:00	1/1/1900 0:00	5/5/2013 0:00		No		No	Yes	3/24/2013 0:00	No	0	SHOT SQUEEZE HOLES IN 5 1/2in LINER AT 5780-5781' AND PUMPED W/50 SXS 11.5# CEMENT.		6/25/2013 7:42	6450	STRAIGHT HOLE	0	0	0	0		41421	4
698478		'35139245630000	HOVEY MORROW UNIT	'17-9	BREITBURN OPERATING LP	23249	AC	OIL	139	Surface	2060	N	1180	W	0	0	0	0	0	0	No		17048	Accepted	3/29/2013 0:00	4/15/2013 0:00	5/8/2013 0:00	1/1/1900 0:00	5/24/2013 0:00		No		No	Yes	4/14/2013 0:00	No	0			7/11/2013 12:58	6350	STRAIGHT HOLE	0	0	0	0		41418	2
698532		'35139245690000	HOVEY MORROW UNIT	'40-4	BREITBURN OPERATING LP	23249	AC	OIL	139	Surface	2060	S	2000	W	0	0	0	0	0	0	No		17048	Accepted	5/31/2013 0:00	6/24/2013 0:00	8/20/2013 0:00	1/1/1900 0:00	8/25/2013 0:00		No		No	Yes	6/21/2013 0:00	Yes	0	LOGS WERE MAILED ON 7/18/2013.		9/16/2013 15:42	6450	STRAIGHT HOLE	0	0	0	0		41519	1
698564		'35139245720000	INTERSTATE F	'1	OXY USA INC	9012	PA		139	Surface	2230	S	2241	E	0	0	0	0	0	0	No		9012	Accepted	4/25/2013 0:00	4/29/2013 0:00	4/29/2013 0:00	1/1/1900 0:00	1/1/1900 0:00		No		No	No	1/1/1900 0:00	Yes	0	PLUGGING REPORT FORM 1003 ATTACHED		5/28/2013 15:03	1243	STRAIGHT HOLE	0	0	0	0		1	0
698566		'35139245730000	INTERSTATE F	'1B	OXY USA INC	9012	PA		139	Surface	2230	S	2271	E	0	0	0	0	0	0	No		9012	Accepted	5/2/2013 0:00	5/8/2013 0:00	5/11/2013 0:00	1/1/1900 0:00	1/1/1900 0:00		No		No	Yes	5/9/2013 0:00	Yes	0	1002C AND 1003 ATTACHED		6/10/2013 11:08	6387	STRAIGHT HOLE	0	0	0	0		1	0
698606		'35139245760000	HOVEY MORROW UNIT	'34-4	BREITBURN OPERATING LP	23249	AC	OIL	139	Surface	1050	S	1520	E	0	0	0	0	0	0	No		23249	Geology Review	6/26/2013 0:00	7/11/2013 0:00	9/6/2013 0:00	1/1/1900 0:00	9/10/2013 0:00		No		No	Yes	9/4/2013 0:00	No	0			10/2/2013 15:57	6450		0	0	0	0		1	0
698612		'35139245770000	HOVEY MORROW UNIT	'38-4	BREITBURN OPERATING LP	23249	AC	GAS	139	Surface	2310	S	330	W	0	0	0	0	0	0	Yes	CONVERT TO PRODUCTION	23249	Accepted	7/29/2013 0:00	8/14/2013 0:00	10/11/2013 0:00	8/21/2014 0:00	8/22/2014 0:00		No		No	Yes	8/11/2013 0:00	No	0			8/25/2014 9:21	6521		0	0	0	0		1	0
698630		'35139245780000	HOUGH MORROW A UNIT	'201	BREITBURN OPERATING LP	23249	AC	2RIn	139	Surface	600	S	1525	W	0	0	0	0	0	0	No		23249	Geology Review	8/16/2013 0:00	9/1/2013 0:00	11/1/2013 0:00	1/1/1900 0:00	1/1/1900 0:00		No		No	Yes	10/24/2013 0:00	No	0			11/7/2013 10:05	6500		0	0	0	0		1	0
698634		'35139245830000	ROCHEL	'1X	P O & G PANHANDLE LP	24342	AC	2RIn	139		2065	S	575	W	0	0	0	0	0	0	No		23271	Accepted	11/8/2013 0:00	11/14/2013 0:00	1/13/2014 0:00	1/1/1900 0:00	1/1/1900 0:00		No		No	Yes	11/14/2013 0:00	No	0	UIC PERMIT NUMBER 1404340098		2/20/2014 13:18	4650	STRAIGHT HOLE	0	0	0	0		1	0
698652		'35139245840000	STATE	'D3X	MID-CON ENERGY OPERATING LLC	23271	PA		139	Surface	426	S	989	W	0	0	0	0	0	0	No		23271	Accepted	11/29/2013 0:00	12/7/2013 0:00	12/7/2013 0:00	1/1/1900 0:00	1/1/1900 0:00		No		No	Yes	12/5/2013 0:00	No	0			3/16/2015 10:50	4600	STRAIGHT HOLE	0	0	0	0		1	0
698653		'35139245850000	HOVEY MORROW UNIT	'13-4	BREITBURN OPERATING LP	23249	AC	DRY	139	Surface	200	S	880	W	0	0	0	0	0	0	No		23249	Accepted	9/23/2013 0:00	10/5/2013 0:00	10/5/2013 0:00	1/1/1900 0:00	1/1/1900 0:00		No		No	Yes	10/4/2013 0:00	No	0	OCC - PER THE OPERATOR THIS WELL WAS NEVER COMPLETED.		3/5/2015 13:48	6450	STRAIGHT HOLE	0	0	0	0		1	0
698920		'35139245970000	NORTHWEST FLATS UNIT	'7-11	SCOUT ENERGY MANAGEMENT LLC	23138	AC	OIL	139	Surface	2490	S	150	W	0	0	0	0	0	0	No		23138	Accepted	12/18/2013 0:00	12/25/2013 0:00	1/24/2014 0:00	1/1/1900 0:00	1/26/2014 0:00		No		No	Yes	1/8/2014 0:00	No	0			2/5/2014 8:11	4750	STRAIGHT HOLE	0	0	0	0		41667	9
698936		'35139245990000	MCELROY C	'1	OXY USA INC	9012	PA		139	Surface	1325	S	2200	W	0	0	0	0	0	0	No		9012	Accepted	12/25/2013 0:00	12/31/2013 0:00	1/3/2014 0:00	1/1/1900 0:00	1/1/1900 0:00		No		No	Yes	1/1/2014 0:00	No	0	CEMENT TICKETS 1002C AND PLUGGING RECORD 1003/1003C ATTACHED		1/31/2014 10:08	7042	STRAIGHT HOLE	0	0	0	0		1	0
698958		'35139246000000	OMU WSW	'1	P O & G PANHANDLE LP	24342	AC	WSW	139		1651	S	1574	E	0	0	0	0	0	0	No		23271	Accepted	12/9/2013 0:00	12/21/2013 0:00	1/22/2014 0:00	1/1/1900 0:00	1/1/1900 0:00		No		No	Yes	12/20/2013 0:00	No	0			5/5/2016 10:11	6110	SERVICE WELL	0	0	0	0		1	0
699014		'35139246010000	WILSON E	'13	MERIT ENERGY COMPANY	18934	AC	OIL	139	Surface	330	S	330	E	0	0	0	0	0	0	No		9012	Accepted	1/19/2014 0:00	1/27/2014 0:00	2/25/2014 0:00	1/1/1900 0:00	2/25/2014 0:00		No		No	Yes	1/30/2014 0:00	No	0	FORM 1002C CEMENTING REPOR IS ATTACHED.		3/19/2014 22:39	6518	STRAIGHT HOLE	0	0	0	0		41696	45
699072		'35139246020000	WILSON E	'14	MERIT ENERGY COMPANY	18934	AC	DRY	139	Surface	1900	N	820	E	0	0	0	0	0	0	No		9012	Accepted	1/6/2014 0:00	1/15/2014 0:00	2/21/2014 0:00	1/1/1900 0:00	1/1/1900 0:00		No		No	Yes	1/14/2014 0:00	No	0	FORM 1002 CEMENTING REPORT ATTACHED.		3/10/2014 10:59	6806	STRAIGHT HOLE	0	0	0	0		1	0
699096		'35139246030000	JOHNSTON C	'2	OXY USA INC	9012	PA		139	Surface	900	N	750	E	0	0	0	0	0	0	No		9012	Accepted	1/30/2014 0:00	2/6/2014 0:00	2/8/2014 0:00	1/1/1900 0:00	1/1/1900 0:00		No		No	Yes	2/6/2014 0:00	Yes	0	CEMENT TICKETS 1002C AND PLUGGING RECORD 1003/1003C ARE ATTACHED.		3/6/2014 15:08	7006	STRAIGHT HOLE	0	0	0	0		1	0
699142		'35139246050000	MYERS D	'2	MERIT ENERGY COMPANY	18934	PA	DRY	139	Surface	1000	S	340	E	0	0	0	0	0	0	No		9012	Accepted	2/10/2014 0:00	2/17/2014 0:00	2/18/2014 0:00	1/1/1900 0:00	1/1/1900 0:00		No		No	Yes	2/18/2014 0:00	No	0	CEMENT TICKETS 1002C AND PLUGGING RECORD 1003/1003C ARE ATTACHED. - CORRECTED FORM.		3/20/2014 11:09	6488	STRAIGHT HOLE	0	0	0	0		1	0
699187		'35139246090000	WILSON E	'16	OXY USA INC	9012	PA		139	Surface	2310	N	610	W	0	0	0	0	0	0	No		9012	Accepted	3/5/2014 0:00	3/11/2014 0:00	3/11/2014 0:00	1/1/1900 0:00	1/1/1900 0:00		No		No	Yes	3/11/2014 0:00	No	0	CEMENT TICKETS 1002C AND PLUGGING RECORD 1003/1003C ARE ATTACHED.		4/21/2014 10:32	6882	STRAIGHT HOLE	0	0	0	0		1	0
699375		'35139246180000	HOVEY MORROW UNIT	'40-6	BREITBURN OPERATING LP	23249	AC	2RIn	139	Surface	1960	N	1915	W	0	0	0	0	0	0	No		23249	Accepted	10/19/2014 0:00	11/6/2014 0:00	12/12/2014 0:00	1/1/1900 0:00	12/14/2014 0:00		No		No	Yes	11/4/2014 0:00	No	0	HARD COPIES OF FORM 1002C'S & LOGS IN MAIL TO DISTRICT OFFICE.		12/15/2014 14:40	6450	STRAIGHT HOLE	0	0	0	0		41987	1
699389		'35139246190000	WEST HOUGH MORROW UNIT	'225	BREITBURN OPERATING LP	23249	AC	OIL	139	Surface	375	N	720	E	0	0	0	0	0	0	No		23249	Accepted	11/10/2014 0:00	11/27/2014 0:00	1/9/2015 0:00	1/1/1900 0:00	1/12/2015 0:00		No		No	Yes	11/25/2014 0:00	No	0			1/16/2015 9:05	6450		0	0	0	0		1	0
699480		'35139246230000	PONY CREEK FARMS	'2-30	BEREXCO LLC	22550	AC	OIL	139	Surface	1940	S	330	W	0	0	0	0	0	0	No		22550	Accepted	7/31/2015 0:00	8/16/2015 0:00	10/5/2015 0:00	1/1/1900 0:00	10/5/2015 0:00	10/13/2015 0:00	Yes		No	Yes	8/14/2015 0:00	No	0		139-216547	11/16/2015 9:37	6400	STRAIGHT HOLE	0	0	0	0		42295	60
699687		'3513930015	HOVEY MORROW UNIT	'6-11	BREITBURN OPERATING LP	23249	AC	OIL	139	SURFACE	1980	S	660	W	0	0	0	0	0	0	Yes	CONVERT TO PROD IN UPPER MORROW ONLY	17048	Accepted	2/4/1965 0:00	2/15/1965 0:00	3/17/1965 0:00	4/1/2011 0:00	3/17/1965 0:00		No		No	No	1/1/1900 0:00	No	0	CONVERT TO PRODUCER IN UPPER MORROW ONLY. CANCEL UIC #390236		9/30/2011 12:44	6652	STRAIGHT HOLE	0	0	0	0		40799	3
699690		'3513930033	HOVEY MORROW UNIT(JULIAN #12)	'6-12	BREITBURN OPERATING LP	23249	AC	OIL	139	SURFACE	1980	S	660	W	0	0	0	0	0	0	Yes	RETURN TO PRODUCTION & ADD PERFS	17048	Accepted	1/22/1966 0:00	2/14/1966 0:00	3/2/1966 0:00	9/21/2011 0:00	3/1/1966 0:00		No		No	No	1/1/1900 0:00	No	0	PERFS 6460-6527 IS UNDER CIBP		11/4/2011 16:08	6633	STRAIGHT HOLE	0	0	0	0		40829	1
699698		'3513930059	WEST HOUGH MORROW UNIT	'60	BREITBURN OPERATING LP	23249	AC	TM	139	Surface	660	S	660	E	0	0	0	0	0	0	Yes	NEW PACKER DEPTH	23249	Accepted	10/29/1964 0:00	11/12/1964 0:00	11/30/1964 0:00	6/10/2006 0:00	11/30/1964 0:00		No		No	No	1/1/1900 0:00	No	0	FILED TO SHOW PACKER DEPTH.UIC PERMIT NO. 527520		8/25/2016 9:03	6670	STRAIGHT HOLE	0	0	0	0		1	0
699715		'3513930092	POSTLE UPPER MORROW UNIT	'11-2	BREITBURN OPERATING LP	23249	AC	2RIn	139	SURFACE	660	S	2030	W	0	0	0	0	0	0	No		17048	External Data Entry	6/18/1965 0:00	6/30/1965 0:00	2/9/1995 0:00	1/1/1900 0:00	7/8/1965 0:00		No		No	Yes	2/4/1995 0:00	No	0	1002A MIGRATION		6/20/2018 7:29	6640		0	0	0	0		1	0
699716		'3513930118	POSTLE UPPER MORROW UNIT	'11-3	BREITBURN OPERATING LP	23249	AC	2RIn	139	SURFACE	660	S	1980	W	0	0	0	0	0	0	Yes	ADDED PERFS	17048	Accepted	8/15/1965 0:00	8/26/1965 0:00	9/1/1965 0:00	1/6/2010 0:00	9/3/1965 0:00		No		No	No	1/1/1900 0:00	No	0	UIC ORDER # 1201250049		10/6/2011 9:51	6640	STRAIGHT HOLE	0	0	0	0		1	0
699732		'3513930133	WEST HOUGH MORROW UNIT	'10	BREITBURN OPERATING LP	23249	AC	2RIn	139	Surface	1980	S	660	W	0	0	0	0	0	0	Yes	ADD LINER & PERF	17048	Accepted	1/15/1965 0:00	1/28/1965 0:00	2/5/1965 0:00	11/24/2010 0:00	2/5/1965 0:00		No		No	No	1/1/1900 0:00	No	0	UIC#1102250074 TOL 5682-6275 PERFS 6158-6224 2.500 GALLONS 7.5% NEFE		4/21/2011 14:45	6660	STRAIGHT HOLE	0	0	0	0		1	0
699743		'3513930150	WEST HOUGH MORROW UNIT	'47	BREITBURN OPERATING LP	23249	PA	TM	139	SURFACE	660	S	1980	W	0	0	0	0	0	0	Yes	SET CICR & SQZD PERFS	17048	Accepted	7/17/1965 0:00	7/29/1965 0:00	8/8/1965 0:00	5/14/2012 0:00	8/8/1965 0:00		No		No	No	1/1/1900 0:00	No	0	SET CICR @ 5933' & SQUEEZED PERFS 6132-6165' WITH 200 SACKS CEMENT. WELL IS TA'D.		3/12/2013 10:32	6640	STRAIGHT HOLE	0	0	0	0		1	0
699745		'3513930169	WEST HOUGH MORROW UNIT	'49	BREITBURN OPERATING LP	23249	AC	2RIn	139	SURFACE	1980	S	660	W	0	0	0	0	0	0	No		17048	External Data Entry	8/29/1965 0:00	9/9/1965 0:00	9/2/1997 0:00	1/1/1900 0:00	9/30/1965 0:00		No		No	No	1/1/1900 0:00	No	0	1002A MIGRATION		10/17/2013 10:06	6646		0	0	0	0		1	0
699746		'3513930220	POSTLE MORROW L-3 UNIT (SPARKS C 4)	'904	MERIT ENERGY COMPANY	18934	AC	OIL	139	SURFACE	660	S	1980	W	0	0	0	0	0	0	Yes	WELL IS TEMPORARILY ABANDONED STATUS	9012	Accepted	4/23/1965 0:00	5/12/1965 0:00	5/21/1965 0:00	12/3/1975 0:00	5/19/2965 0:00		No		No	No	1/1/1900 0:00	No	0			3/6/2015 9:50	6480	STRAIGHT HOLE	0	0	0	0		1	0
699786		'3513930256	OSWALD	'2-3	RESOURCE OIL AND GAS LLC	24248	PA	TM	139	Surface	0		0		0	0	0	0	0	0	Yes	CORRECT CONVERSION TO DISPOSAL	16896	Accepted	10/5/1966 0:00	10/15/1966 0:00	10/15/1966 0:00	5/2/2003 0:00	1/1/1900 0:00		No		No	No	1/1/1900 0:00	No	0	UIC ORDER NUMBER 456678		6/18/2015 9:02	4800	SERVICE WELL	0	0	0	0		1	0
699790		'3513930380	HOUGH MORROW A UNIT (R WEEKS B 1)	'25	BREITBURN OPERATING LP	23249	PA	TM	139	Surface	660	S	1980	W	0	0	0	0	0	0	Yes	INSTALL 3 1/2in LINER	17048	Accepted	7/30/1963 0:00	8/16/1963 0:00	10/8/1963 0:00	11/21/2012 0:00	10/9/1963 0:00		No		No	No	1/1/1900 0:00	No	0	CIBP AT 6435 IS PLUGGING OFF OLD PERFS FROM 6510-6512' AND 6464-6486'. DV TOOL WAS DISCOVERED AT 3007' IN 5 1/2in CSG.	17048-0	1/16/2013 13:01	6962	STRAIGHT HOLE	0	0	0	0		1	0
699812		'3513935033	HOUGH MORROW A UNIT	'8	BREITBURN OPERATING LP	23249	TA	TM	139	SURFACE	1980	S	660	W	0	0	0	0	0	0	Yes	TEMPORARY ABANDON	23249	Accepted	11/10/1959 0:00	12/3/1959 0:00	3/31/1960 0:00	12/17/2018 0:00	3/31/1960 0:00		No		No	No	1/1/1900 0:00	No	0	CIBP SET @5996 W/CMT ON TOP. SPOT 50 SXS @ BOTTOM LEAK 4143-4179. TOP LEAK @ 3136-3160. SQUEEZE W/ 100 SXS. TAGGED @ 3240' PUMP 30 SXS PILL. SQUEEZE TO 1000#. NO TUBING IN WELL. PASSED PRESSURE TEST ON 11-8-18 320-320 PER RICHARD KERSEY. WELL IS		11/14/2018 12:10	6688	STRAIGHT HOLE	0	0	0	0		1	0
699818		'3513935039	HOVEY MORROW UNIT (JULIAN 6)	'7-6	BREITBURN OPERATING LP	23249	AC	2RIn	139	SURFACE	1980	S	660	E	0	0	0	0	0	0	Yes	ADD LINER AND PERFORATE	17048	Accepted	3/11/1963 0:00	3/24/1963 0:00	4/20/1963 0:00	2/14/2012 0:00	4/20/1963 0:00		No		No	No	1/1/1900 0:00	No	0			3/14/2012 10:14	6700	STRAIGHT HOLE	0	0	0	0		40974	37
699822		'3513935041	JULIAN (P.U.M.U. 8-8)	'8	BREITBURN OPERATING LP	23249	AC	OIL	139	SURFACE	660	S	1980	W	0	0	0	0	0	0	Yes	CONVERT TO PRODUCTION	17048	Accepted	5/18/1961 0:00	6/3/1961 0:00	6/19/1961 0:00	1/8/2010 0:00	6/18/1961 0:00		No		No	No	1/1/1900 0:00	No	0	CONVERT TO PRODUCTION 10/24/2008. COMPLETION WAS NOT FILED AND INJECTION PERMIT WAS NOT CANCELLED AT THAT TIME.		7/19/2010 10:28	6570	STRAIGHT HOLE	0	0	0	0		40186	10
699824		'3513935043	HMU	'4-1	BREITBURN OPERATING LP	23249	TA	OIL	139	Surface	0		0		0	0	0	0	0	0	Yes	CONVERT TO PRODUCTION IN UPPER MORROW ONLY	17048	Accepted	9/2/1960 0:00	9/23/1960 0:00	4/25/1961 0:00	3/4/2011 0:00	4/18/1961 0:00		No		No	No	1/1/1900 0:00	No	0	PLUGGED OFF LOWER MORROW AND CONVERTED TO PRODUCER IN UPPER MORROW. CANCEL UIC 558110		9/30/2011 9:40	6715	STRAIGHT HOLE	0	0	0	0		40799	1
699828		'3513935046	HOVEY MORROW UNIT	'5-1	BREITBURN OPERATING LP	23249	AC	OIL	139	SURFACE	1980	S	660	W	0	0	0	0	0	0	Yes	RETURN TO PRODUCTION	17048	Accepted	3/30/1961 0:00	4/20/1961 0:00	6/22/1961 0:00	10/27/2011 0:00	4/28/1961 0:00		No		No	No	1/1/1900 0:00	No	0	THIS WELL WAS TA'D IN 2004. PLUGGED OFF THE MORROW G AND ARE NOW PRODUCING THE MORROW A ONLY.		1/6/2012 14:35	6675	STRAIGHT HOLE	0	0	0	0		40903	1
699836		'3513935057	HOVEY MORROW UNIT (R WEEKS A#1-M)	'12-1	BREITBURN OPERATING LP	23249	AC	2RIn	139	SURFACE	660	S	1980	W	0	0	0	0	0	0	Yes	TEMPORARILY ABANDONED STATUS	23249	Accepted	10/29/1960 0:00	11/21/1960 0:00	8/18/1961 0:00	1/30/2015 0:00	8/24/1961 0:00		No		No	Yes	11/4/1960 0:00	No	0	OCC - CHEROKEE PERFORATIONS FROM 5.646' TO 5.660' MUST HAVE BEEN SQUEEZED OFF ON CONVERSION TO INJECTION BECAUSE IT PASSED MIT TEST JANUARY 29. 2015 AFTER PLUG SET ABOVE MORROW PERFORATIONS.		10/18/2016 8:28	6676	STRAIGHT HOLE	0	0	0	0		1	0
699840		'3513935063	HOUGH MORROW A UNIT	'214	BREITBURN OPERATING LP	23249	TA	TM	139	Surface	1980	S	660	W	0	0	0	0	0	0	Yes	NEW PACKER DEPTH	23249	Accepted	5/26/2005 0:00	7/11/2005 0:00	7/27/2005 0:00	1/1/1900 0:00	1/1/1900 0:00		No		No	No	1/1/1900 0:00	No	0	FILLED TO REPORT NEW PACKER DEPTH.UIC PERMIT NO. 526457.		8/25/2016 9:12	6294	STRAIGHT HOLE	0	0	0	0		1	0
699843		'3513935069	HOUGH MORROW A UNIT	'1	BREITBURN OPERATING LP	23249	PA	TM	139	SURFACE	660	S	1980	W	0	0	0	0	0	0	Yes	TA WELL	17048	Accepted	12/7/1963 0:00	12/20/1963 0:00	1/9/1964 0:00	3/22/2013 0:00	1/14/1964 0:00		No		No	No	1/1/1900 0:00	No	0	PUMPED 1150 SXS CMT TO 5890' & SET CICR & PUMPED 600 SXS CMT TO 4401. PERFS FROM 6172-6213' ARE SQUEEZED OFF & WELL IS TA'D.		8/27/2013 9:27	6460	STRAIGHT HOLE	0	0	0	0		1	0
699845		'3513935076	WEST HOUGH MORROW UNIT	'4	BREITBURN OPERATING LP	23249	AC	TM	139	Surface	660	S	1980	W	0	0	0	0	0	0	Yes	TA'D	17048	Accepted	1/10/1963 0:00	1/30/1963 0:00	2/14/1963 0:00	1/1/1900 0:00	1/1/1900 0:00		No		No	No	1/1/1900 0:00	No	0	PUMPED 100 SACKS CEMENT INSIDE LINER. WELL IS TA'D.		10/2/2013 8:31	6233	STRAIGHT HOLE	0	0	0	0		1	0
699851		'3513935086	WEST HOUGH MORROW UNIT	'19	BREITBURN OPERATING LP	23249	AC	OIL	139	Surface	660	S	1980	W	0	0	0	0	0	0	Yes	ADD PERFS	23249	Accepted	2/17/1964 0:00	3/3/1964 0:00	3/13/1964 0:00	7/26/2012 0:00	3/13/1964 0:00		No		No	No	1/1/1900 0:00	No	0			10/3/2013 12:41	6450	STRAIGHT HOLE	0	0	0	0		41541	24
699858		'3513935095	HOUGH MILLER A U(L HILLER#1)	'23	BREITBURN OPERATING LP	23249	PA	OIL	139	SURFACE	660	S	1980	W	0	0	0	0	0	0	No		17048	External Data Entry	1/1/1900 0:00	1/1/1900 0:00	8/20/1963 0:00	1/1/1900 0:00	1/1/1900 0:00		No		No	No	1/1/1900 0:00	No	0	1002A MIGRATION		3/24/2015 14:24	6600	STRAIGHT HOLE	0	0	0	0		1	0
699863		'3513935103	W HOUGH MORROW (JACOBS-GLODE#7	'7	BREITBURN OPERATING LP	23249	AC	OIL	139	Surface	660	S	1980	W	0	0	0	0	0	0	Yes	RUN 2-7/8in LINER	23249	Accepted	7/14/1962 0:00	7/28/1962 0:00	8/15/1962 0:00	6/10/2014 0:00	8/5/1962 0:00		No		No	No	1/1/1900 0:00	No	0			7/19/2014 11:44	6305	STRAIGHT HOLE	0	0	0	0		41813	23
699871		'3513935110	HOVEY MORROW U(H L JULIAN C#1)	'1-1	BREITBURN OPERATING LP	23249	AC	OIL	139	Surface	1980	S	660	W	0	0	0	0	0	0	Yes		23249	External Data Entry	6/22/1963 0:00	7/25/1963 0:00	8/24/1963 0:00	12/14/2012 0:00	8/25/1963 0:00		No		No	No	1/1/1900 0:00	No	0			11/7/2013 17:09	6600	STRAIGHT HOLE	0	0	0	0		1	0
699873		'3513935112	HOVEY MORROW UN(JULIAN #10)	'6-10	BREITBURN OPERATING LP	23249	AC	OIL	139	Surface	1980	S	660	W	0	0	0	0	0	0	Yes	PLUGGED OFF LOWER MORROW AND ADD PERFS TO UPPER MORROW	17048	Accepted	2/27/1964 0:00	3/11/1964 0:00	4/12/1964 0:00	3/19/2011 0:00	4/13/1964 0:00		No		No	No	1/1/1900 0:00	No	0	OLD JULIAN 10 WELL. PLUGGED OFF THE LOWER MORROW AND CONVERTED TO SINGLE ZONE - UPPER MORROW.		9/30/2011 7:53	6675	STRAIGHT HOLE	0	0	0	0		40809	44
699875		'3513935114	HOUGH MORROW A UNIT (J. LEWIS 1)	'3	BREITBURN OPERATING LP	23249	TA	TM	139	SURFACE	1980	S	660	W	0	0	0	0	0	0	Yes	TA WELL	23249	Accepted	11/5/1962 0:00	11/24/1962 0:00	11/29/1962 0:00	5/14/2001 0:00	11/29/1962 0:00		No		No	No	1/1/1900 0:00	No	0	CMT RETAINER @ 6073'. PUMPED 100 SXS 2% CLASS C INTO PERFS. SQUEEZED @ 3690' 100 SXS CLASS C 2%. SPOT 50 SXS CLASS C 2% @ 2862'. SPOT 75 SXS @ 2499'. DRILL OUT CMT TO 1811'. PRESSURE TEST 11-8-18 345-325. PASSED. INJ ORDER CANCELLED.		11/14/2018 9:32	6708	STRAIGHT HOLE	0	0	0	0		1	0
699881		'3513935137	HOUGH MORROW 'A' UNIT	'5	BREITBURN OPERATING LP	23249	PA	TM	139	SURFACE	660	S	1980	W	0	0	0	0	0	0	Yes	TEMPORARILY ABANDONED STATUS	23249	Accepted	3/27/1963 0:00	4/12/1963 0:00	4/15/1963 0:00	5/2/2014 0:00	4/15/1963 0:00		No		No	No	1/1/1900 0:00	No	0	OCC - WELL NAME FORMERLY THRALL 3		7/17/2014 10:00	6440	STRAIGHT HOLE	0	0	0	0		1	0
699887		'3513935142	POSTLE UPPER MORROW UNIT	'4-2	BREITBURN OPERATING LP	23249	AC	TM	139	Surface	660	S	1980	W	0	0	0	0	0	0	Yes	WELL IS TA'D	17048	Accepted	4/26/1964 0:00	5/7/1964 0:00	5/15/1964 0:00	1/1/1900 0:00	5/15/1964 0:00		No		No	No	1/1/1900 0:00	No	0	SET CIBP AT 5990' W/2 SXS CMT ON TOP. WELL IS TA'D.		10/1/2013 14:58	6660	STRAIGHT HOLE	0	0	0	0		1	0
699889		'3513935144	HMU	'14-2	BREITBURN OPERATING LP	23249	AC	TM	139	SURFACE	660	S	660	E	0	0	0	0	0	0	Yes	WELL IS TA'D	17048	Accepted	4/12/1963 0:00	4/25/1963 0:00	5/2/1963 0:00	4/5/2007 0:00	5/3/1963 0:00		No		No	No	1/1/1900 0:00	No	0			9/27/2013 9:51	6420	STRAIGHT HOLE	0	0	0	0		1	0
699891		'3513935146	HOVEY MORROW UNIT	'18-1	BREITBURN OPERATING LP	23249	AC	2RIn	139	SURFACE	660	N	660	W	0	0	0	0	0	0	Yes	TUBING AND PACKER REPAIR	23249	Accepted	6/27/1963 0:00	7/10/1963 0:00	7/21/1963 0:00	5/4/2006 0:00	7/26/1963 0:00		No		No	No	1/1/1900 0:00	No	0	TUBING & PACKER REPAIR.UIC PERMIT # 534349		5/3/2017 10:05	6400	STRAIGHT HOLE	0	0	0	0		1	0
699893		'3513935154	F A DAVIS (DAVIS SWD 1)	'1-22 SWD	HARTMAN OIL COMPANY INC	20438	AC	2DNC	139	Surface	660	S	1980	W	0	0	0	0	0	0	Yes	DOCUMENT PACKER DEPTH EXCEPTION (SEE REMARKS)	20438	Accepted	1/1/1900 0:00	1/1/1900 0:00	9/20/1980 0:00	1/1/1900 0:00	1/1/1900 0:00		No		No	No	1/1/1900 0:00	No	0	3104 PACKER DEPTH PER OCC CASE #201300184 ORDER #622873 OCC - UIC ORDER 173943. THIS WELL IS AN OPEN HOLE COMPLETION FROM BOTTOM OF THE 4 1/2' CASING AT 3218' TO TOP OF CEMENT PLUG AT 4150'.		11/5/2018 10:04	6851	SERVICE WELL	0	0	0	0		1	0
699901		'3513935218	FOWLER	'0-3	WYNN-CROSBY OPERATING LP	21686	AC	OIL	139	SURFACE	660	S	1980	W	0	0	0	0	0	0	Yes	ADD MORROW PERFORATIONS	21686	Accepted	11/14/1958 0:00	12/11/1958 0:00	12/14/2013 0:00	12/30/2013 0:00	2/7/1959 0:00		No		No	No	1/1/1900 0:00	No	0	PLUG BACK EXISTING PERFORATIONS AND ADD PERFORATIONS @ 5.747' - 5.975'. SET CIBP @ 5.930' WITH 2 SACKS CEMENT. OCC - THIS ZONE WAS COMPLETED WITHOUT BEING PERMITTED. TO PRODUCE WOULD REQUIRE LOCATION EXCEPTION. OPERATOR WAS WARNED BY OCC.	139-000379	10/2/2014 8:28	6080	STRAIGHT HOLE	0	0	0	0		1	0
699912		'3513935263	TUCKER	'2-2	QUESTA ENERGY CORPORATION	15065	AC	GAS	139	Surface	0		0		0	0	0	0	0	0	Yes	RE-ENTRY	15065	Accepted	4/5/2010 0:00	4/6/2010 0:00	5/10/2010 0:00	1/1/1900 0:00	5/10/2010 0:00		No		Yes	No	1/1/1900 0:00	No	0	THIS WAS A RE-ENTRY OF THE PANHANDLE EASTERN PL CO.-TUCKER #2-2. COMPLETED ON 09/16/1956. WHICH WAS COMPLETED AS AN U-MORROW GAS WELL AT 5952-5963'. THE 5-1/2in CASING REPORTED ON PAGE 1 WAS CEMENTED INSIDE THE ORIGINAL 9-5/8in SURFACE CASING. PERFORAT		6/15/2010 11:41	6308	STRAIGHT HOLE	0	0	0	0		40308	0
699956		'3513935599	CARTHAGE NE MORROW A UNIT (SHRAUNER- B. U. #4)	'5-4	GIAGER CADE dba SOONER OIL & GAS	24466	AC	2RIn	139	SURFACE	1980	S	660	W	0	0	0	0	0	0	Yes	CONVERT TO WATER INJECTION / ADD PERFORATIONS	19430	Accepted	3/24/1961 0:00	4/5/1961 0:00	4/26/1961 0:00	11/30/2002 0:00	4/16/1961 0:00		No		No	No	1/1/1900 0:00	No	0	OCC - UIC ORDER 470255		8/25/2020 11:45	4633	SERVICE WELL	0	0	0	0		1	0
699970		'3513935655	CARTHAGE II UNIT (G W HAWKINS 4)	'904	MERIT ENERGY COMPANY	18934	AC	2RIn	139	SURFACE	1980	S	660	W	0	0	0	0	0	0	Yes	CONVERTED TO INJECTION IN 2007 BY OXY	18934	Accepted	5/2/1963 0:00	5/10/1963 0:00	5/26/1963 0:00	2/7/2007 0:00	5/22/1963 0:00		No		No	No	1/1/1900 0:00	No	0	OXY CONVERTED THIS WELL IN 2007 ORDER # 457619		5/21/2015 13:36	44812	STRAIGHT HOLE	0	0	0	0		1	0
699971		'3513935683	E POSTLE MORROW G UNIT	'8-4	RESOURCE OIL AND GAS LLC	24248	AC	TM	139	SURFACE	660	S	1980	W	0	0	0	0	0	0	Yes	TEMPORARILY ABANDONED	16896	Accepted	8/21/1962 0:00	9/8/1962 0:00	9/21/1962 0:00	12/20/2013 0:00	1/1/1900 0:00		No		No	No	1/1/1900 0:00	No	0	SET CIBP @ 6.275' WITH 20' CEMENT ON TOP. OCC - WELL NAME FORMERLY H C ROESLER 4-29	139-00337	3/25/2014 8:32	0	STRAIGHT HOLE	0	0	0	0		1	0
699976		'3513935700	NORTHWEST FLATS (SWANSON # 4)	'7-4	SCOUT ENERGY MANAGEMENT LLC	23138	AC	2RIn	139	SURFACE	660	S	1980	W	0	0	0	0	0	0	Yes	RE-ACTIVATE INJECTION WELL / SHOW 3 1/2in LINER RUN	23138	Accepted	7/17/1962 0:00	7/30/1962 0:00	8/4/1962 0:00	1/12/2018 0:00	1/1/1900 0:00		No		No	No	1/1/1900 0:00	No	0	UIC PERMIT NUMBER 1711250018. OCC - WELL NAME FORMERLY SWANSON 4	139-11389-2001	4/2/2018 11:07	4625	SERVICE WELL	0	0	0	0		1	0
699984		'3513935717	CARTHAGE UNIT III	'11-1	RESOURCE OIL AND GAS LLC	24248	AC	TM	139	SURFACE	1980	S	1980	W	0	0	0	0	0	0	Yes	TEMPORARILY ABANDONED	16896	Accepted	11/30/1960 0:00	2/10/1960 0:00	2/10/1960 0:00	1/1/1900 0:00	1/1/1900 0:00		No		No	No	1/1/1900 0:00	No	0	OCC - 1003A APPROVED FEBRUARY 6. 2015. WELL NAME FORMERLY DIVELY - SIMMONS 1	139-21397	2/20/2015 9:18	4690	STRAIGHT HOLE	0	0	0	0		1	0
699986		'3513935745	CARTHAGE I UNIT	'GWM-1	RESOURCE OIL AND GAS LLC	24248	AC	TM	139	Surface	660	S	1980	W	0	0	0	0	0	0	Yes	TEMPORARILY ABANDONED	16896	Accepted	11/3/1960 0:00	11/13/1960 0:00	11/13/1960 0:00	2/12/2016 0:00	1/1/1900 0:00		No		No	No	1/1/1900 0:00	No	0	UIC PERMIT NUMBER 1104240015 TERMINATED		3/4/2016 9:15	4620	STRAIGHT HOLE	0	0	0	0		1	0
699991		'3513935806	GRIFFITH A	'1	MERIT ENERGY COMPANY	18934	AC	2DNC	139	SURFACE	660	S	1980	W	0	0	0	0	0	0	Yes	WORKOVER TO REPLACE PACKER	14597	Accepted	3/9/1962 0:00	3/30/1962 0:00	4/23/1962 0:00	1/1/1900 0:00	4/23/1962 0:00		No		No	No	1/1/1900 0:00	No	0		139-00382	6/20/2011 13:56	6519	SERVICE WELL	0	0	0	0		1	0
700015		'3513935820	MCMURRY	'A-1	PANTERA ENERGY COMPANY	13620	AC	2RSI	139	Surface	1980	S	1980	W	0	0	0	0	0	0	Yes	OCY CONVERTED TO INJECTION IN 2002	18934	Accepted	3/14/1961 0:00	3/25/1961 0:00	4/13/1961 0:00	6/6/2002 0:00	4/18/1961 0:00		No		No	No	1/1/1900 0:00	No	0	UIC PERMIT # 800080.		5/21/2015 14:43	4715	STRAIGHT HOLE	0	0	0	0		1	0
700016		'3513935830	POWELL B	'1	PANTERA ENERGY COMPANY	13620	AC	GAS	139	SURFACE	1980	S	660	W	0	0	0	0	0	0	No		18934	Geology Review	11/3/1963 0:00	11/22/1963 0:00	12/9/1963 0:00	1/1/1900 0:00	12/7/1963 0:00		No		No	No	1/1/1900 0:00	No	0			8/28/2017 8:29	6575		0	0	0	0		1	0
700020		'3513935846	HOVEY MORROW UNIT (WILSON C-1)	'3-1	BREITBURN OPERATING LP	23249	AC	OIL	139	Surface	660	S	1980	W	0	0	0	0	0	0	Yes	CONVERT TO PROD	17048	Accepted	3/2/1964 0:00	4/8/1964 0:00	4/20/1964 0:00	3/18/2011 0:00	1/1/1900 0:00		No		No	No	1/1/1900 0:00	No	0			9/29/2011 9:41	6644	STRAIGHT HOLE	0	0	0	0		40778	1
700028		'3513935873	HOVEY MORROW UNIT (BLAUSER 1)	'21-1	BREITBURN OPERATING LP	23249	AC	2RIn	139	Surface	1980	S	660	W	0	0	0	0	0	0	Yes	INSTALL 2ND LINER	17048	Accepted	5/1/1963 0:00	5/18/1963 0:00	5/27/1963 0:00	10/11/2012 0:00	5/24/1963 0:00		No		No	No	1/1/1900 0:00	No	0	UIC #1301610043		11/13/2012 9:32	6695	STRAIGHT HOLE	0	0	0	0		1	0
700031		'3513935875	HOVEY MORROW UNIT (BLAUSERA2)	'21-2	BREITBURN OPERATING LP	23249	AC	2RIn	139	Surface	0		0		0	0	0	0	0	0	Yes	INSTALL 4in LINER AND PERF	17048	Accepted	6/3/1964 0:00	6/25/1964 0:00	7/26/1964 0:00	12/17/2012 0:00	7/16/1964 0:00		No		No	No	1/1/1900 0:00	No	0			1/4/2013 10:56	6625	STRAIGHT HOLE	0	0	0	0		1	0
700033		'3513935882	HOVEY MORROW UNIT (CAVETT A-2)	'28-2A	BREITBURN OPERATING LP	23249	AC	OIL	139	Surface	0		0		0	0	0	0	0	0	No		17048	Accepted	5/22/2012 0:00	12/14/2012 0:00	1/2/2013 0:00	1/1/1900 0:00	1/7/2013 0:00		No		No	Yes	2/3/1964 0:00	No	0	THIS IS A RE-ENTRY OF A DRY HOLE.		2/11/2013 9:45	6350	STRAIGHT HOLE	0	0	0	0		41304	1
700035		'3513935887	CARTHAGE 1 UNIT	'SDB-1	RESOURCE OIL AND GAS LLC	24248	AC	TM	139	SURFACE	1400	S	1830	W	0	0	0	0	0	0	Yes	TEMPORARILY ABANDONED	16896	Accepted	1/12/1963 0:00	1/30/1963 0:00	4/11/1963 0:00	1/12/1994 0:00	2/5/1963 0:00		No		No	No	1/1/1900 0:00	No	0			3/8/2016 8:42	4715	STRAIGHT HOLE	0	0	0	0		1	0
700037		'3513935888	CIU (DENNEY C #1)	'SDC-1	RESOURCE OIL AND GAS LLC	24248	AC	OIL	139	SURFACE	800	S	510	W	0	0	0	0	0	0	Yes	TEMPORARILY ABANDONED	16896	Accepted	3/19/1963 0:00	4/2/1963 0:00	4/17/1963 0:00	2/22/2016 0:00	4/6/1963 0:00		No		No	No	1/1/1900 0:00	No	0	OCC - WELL NAME FORMERLY DENNEY C 1		3/8/2016 8:58	4725	STRAIGHT HOLE	0	0	0	0		1	0
700039		'3513935893	ELLIS B	'2	MERIT ENERGY COMPANY	18934	AC	GAS	139	SURFACE	660	S	660	W	0	0	0	0	0	0	Yes	CLOSE OFF ZONE AND REPERFORATE	9012	Accepted	7/29/1961 0:00	8/19/1961 0:00	9/29/1961 0:00	1/10/2012 0:00	9/16/1961 0:00		No		No	Yes	1/1/1900 0:00	No	0			2/7/2012 10:33	5527	STRAIGHT HOLE	0	0	0	0		40940	0
700048		'3513935895	HOVEY MORROW UT (FINDLAY A 2	'17-2	BREITBURN OPERATING LP	23249	AC	2RIn	139	Surface	660	S	1980	W	0	0	0	0	0	0	Yes	ADD PERFS & ACIDIZE	17048	Accepted	3/7/1963 0:00	4/6/1963 0:00	4/20/1963 0:00	8/10/2012 0:00	4/18/1963 0:00		No		No	No	1/1/1900 0:00	No	0			3/21/2013 13:38	6880	STRAIGHT HOLE	0	0	0	0		1	0
700050		'3513935910	HICKS D	'1	OXY USA INC	9012	PA	TM	139	SURFACE	660	S	1980	W	0	0	0	0	0	0	Yes	REPORT SQUEEZE AND TEMPORARILY ABANDONED STATUS	9012	Accepted	5/25/1963 0:00	6/19/1963 0:00	6/30/1963 0:00	6/11/2012 0:00	6/27/1963 0:00		No		No	Yes	2/27/1969 0:00	No	0	THE INTENT WAS TO CONVERT THIS WELL TO AN INJECTOR. AND IT WAS PERMITTED FOR THE CONVERSION. IN AN EFFORT TO READY THE CASING FOR THE CONVERSION. A SQUEEZE WAS DONE FROM 5.790' TO 6.023'. THE SQUEEZE WAS NOT SUCCESSFUL. AND THE WELL HAS BEEN TEMPORAR		8/22/2012 12:26	6424	STRAIGHT HOLE	0	0	0	0		1	0
700054		'3513935945	SIMMONS C	'1	MERIT ENERGY COMPANY	18934	AC	GAS	139	SURFACE	1980	S	660	W	0	0	0	0	0	0	Yes	WELL IS TEMPORARILY ABANDONED STATUS / SHOW ADDITIONAL PERFORATIONS	9012	Accepted	11/5/1963 0:00	11/25/1963 0:00	12/12/1963 0:00	12/9/2014 0:00	12/6/1963 0:00		No		No	No	1/1/1900 0:00	No	0			12/10/2014 14:01	6620	STRAIGHT HOLE	0	0	0	0		1	0
700072		'3513935948	SPARKS C (POSTLE KEYES 401)	'1	MERIT ENERGY COMPANY	18934	AC	OIL	139	SURFACE	2030	S	660	W	0	0	0	0	0	0	Yes	TEMPORARILY ABANDONED	9012	Accepted	1/5/1963 0:00	1/30/1963 0:00	3/6/1963 0:00	12/9/2014 0:00	2/8/1963 0:00		No		No	No	1/1/1900 0:00	No	0			12/10/2014 14:38	6831	STRAIGHT HOLE	0	0	0	0		1	0
700074		'3513935955	HOVEY MORROW UNIT (STEWART B2)	'32-2	BREITBURN OPERATING LP	23249	AC	2RIn	139	Surface	1983	N	661	E	0	0	0	0	0	0	Yes	TO RE-ENTER	17048	Accepted	11/1/2011 0:00	11/21/2011 0:00	2/1/2012 0:00	1/1/1900 0:00	1/1/1900 0:00		No		No	Yes	1/17/2012 0:00	Yes	0	UIC PERMIT # 1204470095		6/6/2012 13:51	6675	STRAIGHT HOLE	0	0	0	0		1	0
700082		'3513935975	WILSON E	'5	MERIT ENERGY COMPANY	18934	AC	OIL	139	SURFACE	660	S	660	W	0	0	0	0	0	0	Yes	REMOVE CIBP	9012	External Data Entry	8/13/1962 0:00	9/7/1962 0:00	10/15/1962 0:00	7/25/2011 0:00	9/29/1962 0:00		No		No	Yes	9/6/1962 0:00	No	0	PLEASE NOTE THAT ALL OF THE PERFS EXCEPT THE ATOKA (6060-6067) AND ONE SET OF MORROW (6188-6191) ARE ISOLATED. THIS WELL IS CURRENTLY SHUT-IN WITH NO PRODUCTION PLANS IN THE IMMEDIATE FUTURE.	9012	8/25/2011 10:35	6865	STRAIGHT HOLE	0	0	0	0		1	0
700103		'3513935984	STATE OF OKLAHOMA C	'1	P O & G PANHANDLE LP	24342	AC	2RIn	139	SURFACE	1650	S	990	W	0	0	0	0	0	0	Yes	CONVERT TO INJECTION	23271	Accepted	7/8/1954 0:00	7/29/1954 0:00	8/11/1954 0:00	1/1/1900 0:00	8/3/1954 0:00		No		No	No	1/1/1900 0:00	No	0	OCC - UIC PERMIT NUMBER 1400600099		11/12/2013 9:02	4607	SERVICE WELL	0	0	0	0		1	0
700111		'3513935990	STATE OF OKLAHOMA	'D #3	MID-CON ENERGY OPERATING LLC	23271	PA	DRY	139	Surface	330	S	990	W	0	0	0	0	0	0	Yes	RECOMPLETE TOPEKA AND ADDITIONAL PERFORATIONS LANSING	16011	Accepted	9/13/1957 0:00	9/27/1957 0:00	10/19/1957 0:00	5/7/2001 0:00	1/1/1900 0:00		No		No	Yes	1/1/1900 0:00	No	0	PERFORATIONS STARTING AT 3.103' ARE UNDER CAST IRON BRIDGE PLUG SET AT 3.076'. 2 7/8in TUBING CEMENTED IN FROM SURFACE TO 3.012'. OCC - THE TOPEKA FORMATION WAS TESTED MAY 7. 2001 BY PRIOR OPERATOR.		8/14/2013 8:58	4350	STRAIGHT HOLE	0	0	0	0		1	0
700197		'3513936103	HOVEY MORROW U(MITCHELL A#1)	'22-1	BREITBURN OPERATING LP	23249	AC	2RIn	139	SURFACE	1980	S	1980	E	0	0	0	0	0	0	Yes	INSTALL 4in LINER & ACIDIZE	17048	Accepted	6/28/1963 0:00	7/16/1963 0:00	7/27/1963 0:00	6/15/2012 0:00	7/23/1963 0:00		No		No	No	1/1/1900 0:00	No	0	INSTALL 4in LINER & ACIDIZE. UIC PERMIT #534858.		3/19/2013 14:36	6690	STRAIGHT HOLE	0	0	0	0		1	0
738217		'35151239920000	WYATT 2613	'4H-26 A	AMPLIFY OKLAHOMA OPERATING LLC	23079	AC	OIL	151	BOTTOMHOLE	185	N	682	W	0	1146	360	0	0	0	No		23079	Accepted	11/28/2013 0:00	12/13/2013 0:00	12/23/2013 0:00	1/1/1900 0:00	12/26/2013 0:00	12/23/2013 0:00	Yes	SEMGAS	No	No	1/1/1900 0:00	No	0	OCC - THIS WELL IS AN OPEN HOLE COMPLETION FROM BOTTOM OF THE 7in CASING AT 6.300' TO TERMINUS AT 11.177'. IRREGULAR SECTION.FLE ORDER HAS NOT BEEN ISSUED. WE HAVE ACCEPTED OPERATORS DATA AS SUBMITTED.	151-212296	2/19/2014 8:13	11177	HORIZONTAL HOLE	0	355	0	0	No	41649	61
[truncated: 13 more columns]
