# Supplementary material for: Broad-scale changes in lesser prairie-chicken habitat
Source: PLoS One. 2024 May 31;19(5):e0304452. doi: 10.1371/journal.pone.0304452 (PMC11142685; doi:10.1371/journal.pone.0304452)
Supplement: S5 File — (CSV) [file pone.0304452.s005.csv]

OID_	API	API_County	API_Seq	API_Label	Operat_Num	Operator	Well_Num	Well_Name	Well_Title	Citing_Typ	Spud_Date	Ground_Ele	Max_MD	Max_TVD	Field_Code	Field_Name	Facil_Id	Facil_Type	Facil_Stat	Stat_Date	Loc_Qual	Loc_ID	Loc_Name	Dist_N_S	Dir_N_S	Dist_E_W	Dir_E_W	Qtr_Qtr	Section	Township	Range	Meridian	Latitude	Longitude	Utm_X	Utm_Y
0	905000	9	5000	05-009-05000	88252	TIGER OIL COMPANY	1	PURDY-RICHARDS	1 PURDY-RICHARDS	ACTUAL	3/26/1964 0:00	3703	4730	0	99999	WILDCAT	205330	WELL	DA	4/10/1964 0:00	Planned Footage	378755	PURDY-RICHARDS-635S42W 13SWSE	604	S	1980	E	SWSE	13	35S	42W	6	36.995037	-102.115525	756696	4098212
1	905002	9	5002	05-009-05002	2795	ANADARKO PETROLEUM CORPORATION	1	SCHNAUFER	1 SCHNAUFER	ACTUAL	3/28/1962 0:00	0	5255	0	99999	WILDCAT	205332	WELL	DA	5/9/1992 0:00	Planned Footage	378757	SCHNAUFER-635S44W 17SWNE	1980	N	1980	E	SWNE	17	35S	44W	6	36.998336	-102.404844	730934	4097836
2	905005	9	5005	05-009-05005	100932	TOOKE* WALTER P	1	GOVERNMENT	1 GOVERNMENT	ACTUAL	7/17/1963 0:00	3886	5069	0	99999	WILDCAT	205334	WELL	DA	8/3/1963 0:00	Planned Footage	378759	GOVERNMENT-635S44W 11SESE	660	S	660	E	SESE	11	35S	44W	6	37.005606	-102.346222	736129	4098787
3	905007	9	5007	05-009-05007	22755	DAVIS, LLC* EDWARD MIKE	1	EVERSOLL*J C	1 EVERSOLL*J C	ACTUAL	10/10/1963 0:00	3655	4732	0	99999	WILDCAT	205335	WELL	DA	10/31/1963 0:00	Planned Footage	378760	EVERSOLL*J C-635S41W 7NWSE	1980	S	1980	E	NWSE	7	35S	41W	6	37.009367	-102.097415	758260	4099851
4	905011	9	5011	05-009-05011	78750	SIERRA PETROLEUM CO INC	1	CADWALDER	1 CADWALDER	ACTUAL	3/31/1959 0:00	4142	5239	0	99999	WILDCAT	205337	WELL	DA	4/26/1959 0:00	Planned Footage	378762	CADWALDER-635S46W 12SWNE	1980	N	1980	E	SWNE	12	35S	46W	6	37.012725	-102.549718	717999	4099091
5	905013	9	5013	05-009-05013	62300	NATIONAL COOP REFINERY ASSOC	1	CALDWELL	1 CALDWELL	ACTUAL	9/14/1961 0:00	3868	5195	0	99999	WILDCAT	205339	WELL	DA	10/7/1961 0:00	Planned Footage	378764	CALDWELL-635S43W 7NWNW	660	N	660	W	NWNW	7	35S	43W	6	37.016466	-102.323562	738112	4100049
6	905016	9	5016	05-009-05016	78100	SHELL OIL COMPANY	5374 1	FEDERAL	5374 1 FEDERAL	ACTUAL	4/8/1958 0:00	0	0	0	99999	WILDCAT	205340	WELL	DA	5/8/1958 0:00	Planned Footage	378765	FEDERAL-635S44W 2SWSE	0		0		SWSE	2	35S	44W	6	37.020116	-102.350732	735683	4100386
7	905018	9	5018	05-009-05018	78100	SHELL OIL COMPANY	1	B C CLEVENGER	1 B C CLEVENGER	ACTUAL	5/11/1958 0:00	3704	4849	0	99999	WILDCAT	205342	WELL	DA	6/2/1958 0:00	Planned Footage	378767	B C CLEVENGER-635S42W 2SWSW	660	S	712	W	SWSW	2	35S	42W	6	37.020146	-102.142396	754221	4100926
8	905020	9	5020	05-009-05020	85100	SUPERIOR OIL COMPANY	44-6	STALFORD	44-6 STALFORD	ACTUAL	5/21/1955 0:00	3605	0	0	99999	WILDCAT	205343	WELL	DA	8/17/1955 0:00	Planned Footage	378768	STALFORD-635S41W 6SENW	0		0		SENW	6	35S	41W	6	37.027507	-102.101905	757799	4101852
9	905021	9	5021	05-009-05021	86900	TEXACO EXPLORATION AND PRODUCTION INC	1-A	EMMA A HAMILTON	1-A EMMA A HAMILTON	ACTUAL	7/23/1961 0:00	3581	4692	0	33250	GREENWOOD	205344	WELL	DA	9/3/1961 0:00	Planned Footage	378769	EMMA A HAMILTON-635S41W 3SENW	1975	N	1980	W	SENW	3	35S	41W	6	37.027397	-102.047633	762628	4101988
10	905026	9	5026	05-009-05026	41150	HORIZON OIL & GAS CO	1	SPEAKER	1 SPEAKER	ACTUAL	7/11/1961 0:00	3574	3100	0	33250	GREENWOOD	205348	WELL	DA	7/20/1961 0:00	Planned Footage	378774	SPEAKER-634S41W 32SENW	2310	N	2310	W	SENW	32	34S	41W	6	37.041006	-102.082664	759465	4103402
11	905028	9	5028	05-009-05028	22760	DAVIS DRILLING INC	Jan-36	STATE A	1-36 STATE A	ACTUAL	7/22/1964 0:00	4423	5700	0	99999	WILDCAT	205350	WELL	DA	8/15/1964 0:00	Planned Footage	378776	STATE A-634S47W	2426	S	600	W		36	34S	47W	6	37.039294	-102.667522	707444	4101776
12	905029	9	5029	05-009-05029	77300	SERVICE DRILLING CO	31-Jan	GITCHELL	1-31 GITCHELL	ACTUAL	1/10/1968 0:00	4345	5250	0	99999	WILDCAT	205351	WELL	DA	5/15/1968 0:00	Planned Footage	378777	GITCHELL-634S46W 31NWNE	660	N	1980	E	NWNE	31	34S	46W	6	37.045364	-102.640221	709855	4102509
13	905032	9	5032	05-009-05032	41150	HORIZON OIL & GAS CO	26-Jan	MEYERES	1-26 MEYERES	ACTUAL	11/2/1962 0:00	3743	5125	0	99999	WILDCAT	205354	WELL	DA	11/20/1962 0:00	Planned Footage	378780	MEYERES-634S43W 26NENE	660	N	660	E	NENE	26	34S	43W	6	37.059965	-102.237479	745631	4105095
14	905035	9	5035	05-009-05035	41150	HORIZON OIL & GAS CO	19-Jan	ALTON	1-19 ALTON	ACTUAL	11/28/1961 0:00	3683	5100	0	99999	WILDCAT	205357	WELL	DA	12/21/1961 0:00	Planned Footage	378783	ALTON-634S42W 19NWSE	1980	S	1980	W	NWSE	19	34S	42W	6	37.067139	-102.21025	748030	4105962
15	905038	9	5038	05-009-05038	7820	BEREXCO LLC	1	BURGHART A	1 BURGHART A	ACTUAL	4/23/1956 0:00	3498	4704	0	33250	GREENWOOD	205359	WELL	PR	9/1/2014 0:00	ACTUAL LatLong	320924	BURGHART A-634S41W 22SENW	1350	N	1680	W	SENW	22	34S	41W	6	37.072657	-102.048614	762385	4107008
16	905039	9	5039	05-009-05039	18600	COLORADO INTERSTATE GAS COMPANY LLC	35	FLANK	35 FLANK	ACTUAL	6/19/1983 0:00	3695	5187	0	24051	FLANK	205360	WELL	AC	7/21/1983 0:00	ACTUAL LatLong	320925	FLANK-634S42W 20NENW	660	N	1980	W	NENW	20	34S	42W	6	37.074514	-102.192391	749594	4106827
17	905040	9	5040	05-009-05040	7820	BEREXCO LLC	1	HOLT	1 HOLT	ACTUAL	3/14/1955 0:00	0	3150	3150	33250	GREENWOOD	205361	WELL	PA	3/8/2012 0:00	ACTUAL LatLong	320926	HOLT-634S41W 21NENE	330	N	330	E	NENE	21	34S	41W	6	37.0758	-102.055795	761735	4107337
18	905041	9	5041	05-009-05041	41150	HORIZON OIL & GAS CO	14-Jan	WEBSTER	1-14 WEBSTER	ACTUAL	4/3/1962 0:00	3587	5825	0	99999	WILDCAT	205362	WELL	DA	4/27/1962 0:00	Planned Footage	378785	WEBSTER-634S42W 14SWSE	660	S	1980	E	SWSE	14	34S	42W	6	37.078105	-102.133356	754831	4107382
19	905044	9	5044	05-009-05044	18600	COLORADO INTERSTATE GAS COMPANY LLC	33	FLANK	33 FLANK	ACTUAL	6/22/1983 0:00	3696	4795	0	24051	FLANK	205364	WELL	AC	8/15/1983 0:00	ACTUAL LatLong	320927	FLANK-634S42W 15NWNW	660	N	660	W	NWNW	15	34S	42W	6	37.08909	-102.160738	752360	4108528
20	905046	9	5046	05-009-05046	18600	COLORADO INTERSTATE GAS COMPANY LLC	34	FLANK	34 FLANK	ACTUAL	6/4/1982 0:00	3669	4655	0	24051	FLANK	205365	WELL	AC	7/29/1982 0:00	ACTUAL LatLong	320928	FLANK-634S42W 16NWNW	660	N	660	W	NWNW	16	34S	42W	6	37.089282	-102.179181	750719	4108500
21	905047	9	5047	05-009-05047	18600	COLORADO INTERSTATE GAS COMPANY LLC	18	FLANK	18 FLANK	ACTUAL	9/15/1981 0:00	3766	4817	0	24051	FLANK	205366	WELL	AC	12/19/1972 0:00	ACTUAL LatLong	378787	FLANK-634S42W 18NWNE	660	N	1980	E	NWNE	18	34S	42W	6	37.088954	-102.205932	748342	4108394
22	905048	9	5048	05-009-05048	18600	COLORADO INTERSTATE GAS COMPANY LLC	15	FLANK	15 FLANK	ACTUAL	7/16/1962 0:00	3694	4640	0	24051	FLANK	205367	WELL	AC	2/14/1985 0:00	ACTUAL LatLong	320929	FLANK-634S42W 17NWNE	660	N	1980	E	NWNE	17	34S	42W	6	37.088998	-102.187868	749948	4108446
23	905049	9	5049	05-009-05049	18600	COLORADO INTERSTATE GAS COMPANY LLC	17	FLANK	17 FLANK	ACTUAL	6/9/1981 0:00	3756	5014	0	24051	FLANK	205368	WELL	AC	7/14/1981 0:00	ACTUAL LatLong	320930	FLANK-634S42W 17NWNW	660	N	660	W	NWNW	17	34S	42W	6	37.088923	-102.1969	749145	4108414
24	905050	9	5050	05-009-05050	18600	COLORADO INTERSTATE GAS COMPANY LLC	16	Flank	16 Flank	ACTUAL	6/27/1963 0:00	3744	4700	0	24051	FLANK	205369	WELL	PA	11/11/2015 0:00	ACTUAL LatLong	320931	PERKINS-634S42W 17NWNW	330	N	990	W	NWNW	17	34S	42W	6	37.08962	-102.19578	749243	4108494
25	905052	9	5052	05-009-05052	18600	COLORADO INTERSTATE GAS COMPANY LLC	4	FLANK	4 FLANK	ACTUAL	8/26/1962 0:00	3697	4591	0	24051	FLANK	205371	WELL	AC	5/28/1998 0:00	ACTUAL LatLong	320932	FLANK-634S42W 8SESE	660	S	660	E	SESE	8	34S	42W	6	37.09269	-102.183428	750331	4108867
26	905053	9	5053	05-009-05053	18600	COLORADO INTERSTATE GAS COMPANY LLC	14	FLANK	14 FLANK	ACTUAL	7/1/1962 0:00	3786	4740	0	24051	FLANK	205372	WELL	PR	10/1/2019 0:00	ACTUAL LatLong	320933	TEVEBAUGH-634S42W 7SESE	660	S	660	E	SESE	7	34S	42W	6	37.092843	-102.201211	748749	4108838
27	905054	9	5054	05-009-05054	18600	COLORADO INTERSTATE GAS COMPANY LLC	9	FLANK	9 FLANK	ACTUAL	12/30/1961 0:00	0	4634	0	24051	FLANK	205373	WELL	AC	5/28/1998 0:00	ACTUAL LatLong	320934	FLANK-634S42W 8SESW	760	S	1980	W	SESW	8	34S	42W	6	37.092847	-102.192414	749531	4108861
28	905055	9	5055	05-009-05055	18600	COLORADO INTERSTATE GAS COMPANY LLC	10	FLANK	10 FLANK	ACTUAL	9/2/1961 0:00	3753	5020	5020	24051	FLANK	205374	WELL	PA	5/16/2014 0:00	ACTUAL LatLong	320935	FLANK-634S42W 8NWSW	1980	S	660	W	NWSW	8	34S	42W	6	37.09626	-102.19693	749119	4109228
29	905056	9	5056	05-009-05056	18600	COLORADO INTERSTATE GAS COMPANY LLC	13	Flank	13 Flank	ACTUAL	6/10/1961 0:00	3817	5123	0	24051	FLANK	205375	WELL	SI	5/1/2012 0:00	ACTUAL LatLong	320936	Flank-634S42W 7NWSE	1980	S	1980	E	NWSE	7	34S	42W	6	37.09626	-102.205971	748315	4109204
30	905058	9	5058	05-009-05058	18600	COLORADO INTERSTATE GAS COMPANY LLC	19	FLANK	19 FLANK	ACTUAL	12/8/1962 0:00	3776	4873	0	24051	FLANK	205377	WELL	AC	10/8/1981 0:00	ACTUAL LatLong	320937	FLANK-634S43W 12NESE	1980	S	660	E	NESE	12	34S	43W	6	37.096233	-102.219056	747152	4109167
31	905060	9	5060	05-009-05060	41150	HORIZON OIL & GAS CO	10-Jan	HANES	1-10 HANES	ACTUAL	12/10/1964 0:00	3891	4893	0	99999	WILDCAT	205378	WELL	DA	1/3/1965 0:00	Planned Footage	378790	HANES-634S43W 10SWNE	1980	N	1980	E	SWNE	10	34S	43W	6	37.099875	-102.26023	743480	4109465
32	905061	9	5061	05-009-05061	18600	COLORADO INTERSTATE GAS COMPANY LLC	5	FLANK	5 FLANK	ACTUAL	7/8/1963 0:00	3737	4739	0	24051	FLANK	205379	WELL	AC	5/28/1998 0:00	ACTUAL LatLong	320938	FLANK-634S42W 8SENW	1980	N	1980	W	SENW	8	34S	42W	6	37.099893	-102.192431	749507	4109643
33	905062	9	5062	05-009-05062	18600	COLORADO INTERSTATE GAS COMPANY LLC	12	FLANK	12 FLANK	ACTUAL	9/30/1961 0:00	3779	4766	0	24051	FLANK	205380	WELL	AC	5/28/1998 0:00	ACTUAL LatLong	320939	FLANK-634S42W 7SENE	1980	N	660	E	SENE	7	34S	42W	6	37.099866	-102.201347	748714	4109617
34	905063	9	5063	05-009-05063	18600	COLORADO INTERSTATE GAS COMPANY LLC	2	FLANK	2 FLANK	ACTUAL	9/30/1961 0:00	3720	4878	0	24051	FLANK	205381	WELL	AC	7/20/1979 0:00	ACTUAL LatLong	320940	FLANK-634S42W 9SWNW	1980	N	660	W	SWNW	9	34S	42W	6	37.099849	-102.178932	750707	4109674
35	905064	9	5064	05-009-05064	78100	SHELL OIL COMPANY	1	MAYBERRY*W	1 MAYBERRY*W	ACTUAL	11/23/1957 0:00	3700	4965	0	99999	WILDCAT	205382	WELL	DA	12/20/1957 0:00	Planned Footage	378791	MAYBERRY*W-634S41W 8SWNE	1980	N	1980	E	SWNE	8	34S	41W	6	37.099975	-102.079305	759562	4109956
36	905065	9	5065	05-009-05065	18600	COLORADO INTERSTATE GAS COMPANY LLC	3	FLANK	3 FLANK	ACTUAL	1/30/1962 0:00	3794	4749	0	24051	FLANK	205383	WELL	SI	5/28/1998 0:00	ACTUAL LatLong	320941	FLANK-634S42W 8NWNW	660	N	660	W	NWNW	8	34S	42W	6	37.103233	-102.196947	749094	4110002
37	905067	9	5067	05-009-05067	18600	COLORADO INTERSTATE GAS COMPANY LLC	7	FLANK	7 FLANK	ACTUAL	12/16/1962 0:00	3732	4738	0	24051	FLANK	205385	WELL	AC	2/21/1980 0:00	ACTUAL LatLong	320942	FLANK-634S42W 5SESE	660	S	660	E	SESE	5	34S	42W	6	37.107299	-102.183565	750270	4110488
38	905069	9	5069	05-009-05069	18600	COLORADO INTERSTATE GAS COMPANY LLC	32	FLANK	32 FLANK	ACTUAL	6/1/1982 0:00	3702	4692	0	24051	FLANK	205387	WELL	SI	5/26/1998 0:00	ACTUAL LatLong	320943	FLANK-634S42W 3SWSW	660	S	660	W	SWSW	3	34S	42W	6	37.106923	-102.160964	752280	4110506
39	905073	9	5073	05-009-05073	18600	COLORADO INTERSTATE GAS COMPANY LLC	37	FLANK	37 FLANK	ACTUAL	6/5/1983 0:00	3874	5312	0	24051	FLANK	205391	WELL	AC	8/10/1983 0:00	ACTUAL LatLong	320944	FLANK-634S43W 1NWNE	660	N	1980	E	NWNE	1	34S	43W	6	37.118472	-102.223937	746646	4111622
40	905074	9	5074	05-009-05074	41150	HORIZON OIL & GAS CO	Jan-36	STATE	1-36 STATE	ACTUAL	4/20/1964 0:00	3863	4876	0	24051	FLANK	205392	WELL	PA	3/20/1986 0:00	Planned Footage	378797	STATE-633S43W 36SESE	660	S	660	E	SESE	36	33S	43W	6	37.122094	-102.206359	748196	4112070
41	905075	9	5075	05-009-05075	18600	COLORADO INTERSTATE GAS COMPANY LLC	22	FLANK	22 FLANK	ACTUAL	6/16/1981 0:00	3828	6224	0	24051	FLANK	205393	WELL	AC	5/26/1998 0:00	ACTUAL LatLong	320945	FLANK-633S42W 32SESW	660	S	1980	W	SESW	32	33S	42W	6	37.122036	-102.178975	750630	4112136
42	905076	9	5076	05-009-05076	18600	COLORADO INTERSTATE GAS COMPANY LLC	23	FLANK	23 FLANK	ACTUAL	8/25/1981 0:00	3825	4789	0	24051	FLANK	205394	WELL	AC	5/26/1998 0:00	ACTUAL LatLong	320946	FLANK-633S42W 32SESE	660	S	660	E	SESE	32	33S	42W	6	37.122024	-102.16987	751439	4112159
43	905077	9	5077	05-009-05077	18600	COLORADO INTERSTATE GAS COMPANY LLC	29	FLANK	29 FLANK	ACTUAL	5/24/1982 0:00	3817	4789	0	24051	FLANK	205395	WELL	AC	5/26/1998 0:00	ACTUAL LatLong	320947	FLANK-633S42W 33SWSW	660	S	660	W	SWSW	33	33S	42W	6	37.122011	-102.16534	751841	4112169
44	905078	9	5078	05-009-05078	41150	HORIZON OIL & GAS CO	31-Jan	WRAY	1-31 WRAY	ACTUAL	4/18/1961 0:00	3825	1267	0	24051	FLANK	205396	WELL	DA	4/22/1961 0:00	Planned Footage	378798	WRAY-633S42W 31CSE	1320	S	1320	E	CSE	31	33S	42W	6	37.123864	-102.190288	749618	4112309
45	905080	9	5080	05-009-05080	18600	COLORADO INTERSTATE GAS COMPANY LLC	21	FLANK	21 FLANK	ACTUAL	4/18/1961 0:00	3836	4500	0	24051	FLANK	205397	WELL	PA	5/22/2014 0:00	ACTUAL LatLong	320948	FLANK-633S42W 31W2E2SE	1320	S	1170	E	W2SE	31	33S	42W	6	37.12387	-102.18979	749663	4112311
46	905081	9	5081	05-009-05081	14460	CARTER OIL CO	1	STATE	1 STATE	ACTUAL	1/11/1954 0:00	4003	6345	0	99999	WILDCAT	205398	WELL	DA	4/18/1954 0:00	Planned Footage	378799	STATE-633S44W 36LOT 14	1758	S	1601	E	Lot 14	36	33S	44W	6	37.123804	-102.327922	737389	4111949
47	905082	9	5082	05-009-05082	18600	COLORADO INTERSTATE GAS COMPANY LLC	28	FLANK	28 FLANK	ACTUAL	5/30/1982 0:00	3820	4815	0	24051	FLANK	205399	WELL	AC	5/26/1998 0:00	ACTUAL LatLong	320949	FLANK-633S42W 33NWSW	1980	S	660	W	NWSW	33	33S	42W	6	37.125647	-102.16539	751825	4112572
48	905083	9	5083	05-009-05083	18600	COLORADO INTERSTATE GAS COMPANY LLC	27	FLANK	27 FLANK	ACTUAL	6/13/1981 0:00	3797	4795	0	24051	FLANK	205400	WELL	AC	5/26/1998 0:00	ACTUAL LatLong	320950	FLANK-633S42W 33NWSE	1980	S	1980	E	NWSE	33	33S	42W	6	37.125584	-102.15633	752630	4112590
49	905084	9	5084	05-009-05084	1700	AMERADA HESS CORP	1	STATE A	1 STATE A	ACTUAL	12/30/1953 0:00	3746	510	0	99999	WILDCAT	205401	WELL	DA	3/16/1954 0:00	Planned Footage	378800	STATE A-633S42W 36NESW	2315	S	2348	W	NESW	36	33S	42W	6	37.126577	-102.105035	757185	4112838
50	905085	9	5085	05-009-05085	1	UNKNOWN	31-Jan	EMERY STOOPS	1-31 EMERY STOOPS	ACTUAL	1/25/1962 0:00	3731	5125	0	99999	WILDCAT	205402	WELL	DA	2/15/1962 0:00	Planned Footage	378801	EMERY STOOPS-633S41W 31SWNE	1980	N	1980	E	SWNE	31	33S	41W	6	37.129195	-102.083905	759054	4113186
51	905086	9	5086	05-009-05086	41150	HORIZON OIL & GAS CO	Jan-34	KERR	1-34 KERR	ACTUAL	5/2/1961 0:00	3792	3268	0	24051	FLANK	205403	WELL	DA	6/23/1971 0:00	Planned Footage	378802	KERR-633S42W 34CNW	1320	N	1320	W	CNW	34	33S	42W	6	37.131124	-102.144857	753631	4113235
52	905087	9	5087	05-009-05087	100935	HANKS* ROGER C	Jan-33	VICTOR J VERODA	1-33 VICTOR J VERODA	ACTUAL	12/26/1964 0:00	3924	5333	0	99999	WILDCAT	205404	WELL	DA	1/16/1965 0:00	Planned Footage	378803	VICTOR J VERODA-633S43W 33NWNE	660	N	1980	E	NWNE	33	33S	43W	6	37.133034	-102.26542	742913	4113131
53	905089	9	5089	05-009-05089	100765	MID-AMERICA MINERALS INC	1	JACKSON	1 JACKSON	ACTUAL	10/31/1960 0:00	3701	5160	0	99999	WILDCAT	205406	WELL	DA	11/21/1960 0:00	Planned Footage	378805	JACKSON-633S41W 29SESE	660	S	660	E	SESE	29	33S	41W	6	37.136385	-102.061184	761048	4114046
54	905092	9	5092	05-009-05092	41150	HORIZON OIL & GAS CO	28-Jan	HOLMES B	1-28 HOLMES B	ACTUAL	9/30/1961 0:00	3812	4850	0	54952	MIDWAY	205408	WELL	DA	10/15/1961 0:00	Planned Footage	378807	HOLMES B-633S42W 28E2E2NW	1320	N	2310	W	E2E2NW	28	33S	42W	6	37.145584	-102.159747	752260	4114800
55	905094	9	5094	05-009-05094	41150	HORIZON OIL & GAS CO	27-Jan	SMITH	1-27 SMITH	ACTUAL	11/15/1963 0:00	4233	5690	0	99999	WILDCAT	205410	WELL	DA	11/29/1963 0:00	Planned Footage	378809	SMITH-633S45W 27NWNW	660	N	660	W	NWNW	27	33S	45W	6	37.147013	-102.486437	723235	4114139
56	905095	9	5095	05-009-05095	41150	HORIZON OIL & GAS CO	20-Jan	COGBURN C	1-20 COGBURN C	ACTUAL	5/17/1963 0:00	3714	4700	0	99999	WILDCAT	205411	WELL	DA	5/28/1963 0:00	Planned Footage	378810	COGBURN C-633S41W 20SESW	660	S	1980	W	SESW	20	33S	41W	6	37.150974	-102.070155	760201	4115640
57	905096	9	5096	05-009-05096	41150	HORIZON OIL & GAS CO	21-Jan	COGBURN	1-21 COGBURN	ACTUAL	4/27/1961 0:00	3806	5111	0	54952	MIDWAY	205412	WELL	PA	9/9/1991 0:00	Planned Footage	378811	COGBURN-633S42W 21CSE	1322	S	1334	E	CSE	21	33S	42W	6	37.152834	-102.154097	752738	4115620
58	905097	9	5097	05-009-05097	41150	HORIZON OIL & GAS CO	21-Jan	MALMBERG	1-21 MALMBERG	ACTUAL	11/9/1964 0:00	3937	5100	0	77855	SPELUNKER	205413	WELL	DA	11/22/1964 0:00	Planned Footage	378812	MALMBERG-633S43W 21NWSE	1980	S	1980	E	NWSE	21	33S	43W	6	37.154804	-102.265461	742840	4115547
59	905098	9	5098	05-009-05098	10560	WEST TEXAS OPERATING CO LLC DBA XTREME ENERGYCO	1	PRIDE, R H UNIT	1 PRIDE, R H UNIT	ACTUAL	12/4/1957 0:00	3770	5235	0	54952	MIDWAY	205414	WELL	PR	9/1/2018 0:00	Actual LatLong	320951	PRIDE, R H UNIT-633S42W 23NWSE	2310	S	2310	E	NWSE	23	33S	42W	6	37.155608	-102.121168	755654	4116016
60	905099	9	5099	05-009-05099	100787	SOUTHWESTERN EXPLORAATION COMPANY	1	SCHROEDER	1 SCHROEDER	ACTUAL	10/30/1956 0:00	4271	5601	0	99999	WILDCAT	205415	WELL	DA	12/3/1956 0:00	Planned Footage	378813	SCHROEDER-633S45W 20NWNW	660	N	660	W	NWNW	20	33S	45W	6	37.161412	-102.522568	719984	4115653
61	905100	9	5100	05-009-05100	79460	SKELLY OIL COMPANY	1	BERT GLASGOW	1 BERT GLASGOW	ACTUAL	9/18/1946 0:00	4077	5629	0	99999	WILDCAT	205416	WELL	DA	12/4/1946 0:00	Planned Footage	378814	BERT GLASGOW-633S44W 22NWNW	330	N	330	W	NWNW	22	33S	44W	6	37.16232	-102.378942	732737	4116096
62	905101	9	5101	05-009-05101	10017	CHACO ENERGY COMPANY	22-Jan	COGBURN	1-22 COGBURN	ACTUAL	7/9/1960 0:00	3798	5238	0	54952	MIDWAY	205417	WELL	PA	8/30/2017 0:00	ACTUAL LatLong	320952	COGBURN-633S42W 22NWNW	660	N	660	W	NWNW	22	33S	42W	6	37.161963	-102.14731	753310	4116651
63	905104	9	5104	05-009-05104	41150	HORIZON OIL & GAS CO	14-Jan	HOLMES	1-14 HOLMES	ACTUAL	1/13/1961 0:00	3774	3250	0	54952	MIDWAY	205420	WELL	PA	11/10/1987 0:00	Planned Footage	378817	HOLMES-633S42W 14CSW	1320	S	1320	W	CSW	14	33S	42W	6	37.167334	-102.126806	755113	4117302
64	905105	9	5105	05-009-05105	22760	DAVIS DRILLING INC	18-Jan	SCHEIB	1-18 SCHEIB	ACTUAL	3/6/1964 0:00	3847	5360	0	99999	WILDCAT	205421	WELL	DA	3/25/1964 0:00	Planned Footage	378818	SCHEIB-633S42W 18NESW	1980	S	1980	W	NESW	18	33S	42W	6	37.169254	-102.197439	748834	4117327
65	905106	9	5106	05-009-05106	76175	SANDLIN OIL CORP	15-Jan	HOMSHER	1-15 HOMSHER	ACTUAL	1/21/1961 0:00	3788	3250	0	54952	MIDWAY	205422	WELL	PA	7/19/2000 0:00	Planned Footage	378819	HOMSHER-633S42W 15NWSE	1940	S	1980	E	NWSE	15	33S	42W	6	37.169084	-102.138117	754103	4117466
66	905107	9	5107	05-009-05107	1700	AMERADA HESS CORP	1	C V COGBURN	1 C V COGBURN	ACTUAL	5/24/1954 0:00	3708	3350	0	99999	WILDCAT	205423	WELL	DA	6/17/1954 0:00	Planned Footage	378820	C V COGBURN-633S41W 17NWSE	2319	S	2319	E	NWSE	17	33S	41W	6	37.17017	-102.066621	760449	4117780
67	905109	9	5109	05-009-05109	22760	DAVIS DRILLING INC	13-Jan	HOLT	1-13 HOLT	ACTUAL	6/3/1963 0:00	3858	5485	0	99999	WILDCAT	205425	WELL	DA	6/21/1963 0:00	Planned Footage	378822	HOLT-633S43W 13NENE	660	N	660	E	NENE	13	33S	43W	6	37.176653	-102.206459	748009	4118124
68	905116	9	5116	05-009-05116	76175	SANDLIN OIL CORP	1	BAUMAN	1 BAUMAN	ACTUAL	3/15/1961 0:00	3768	3250	0	54952	MIDWAY	205431	WELL	PA	8/3/2016 0:00	ACTUAL LatLong	320953	BAUMAN-633S42W 11CNW	1320	N	1320	W	CNW	11	33S	42W	6	37.18919	-102.126902	755031	4119727
69	905117	9	5117	05-009-05117	88380	TINDALL OPERATING COMPANY	5-Jan	COOK	1-5 COOK	ACTUAL	10/21/1963 0:00	3949	5100	0	90650	WALSH	205432	WELL	PA	6/1/2018 0:00	ACTUAL LatLong	320954	COOK-633S43W 5SESE	660	S	660	E	SESE	5	33S	43W	6	37.19484	-102.27914	741497	4119955
70	905120	9	5120	05-009-05120	80850	SONAT EXPLORATION COMPANY	3-Jan	BAUMAN B	1-3 BAUMAN B	ACTUAL	4/13/1961 0:00	3785	3250	0	54952	MIDWAY	205435	WELL	PA	12/10/1995 0:00	Planned Footage	378830	BAUMAN B-633S42W 3CSE	1320	S	1320	E	CSE	3	33S	42W	6	37.196393	-102.135867	754211	4120502
71	905121	9	5121	05-009-05121	16660	CHESAPEAKE OPERATING LLC	2-Jan	BAUMAN A	1-2 BAUMAN A	ACTUAL	4/1/1961 0:00	3784	3250	0	54952	MIDWAY	205436	WELL	PA	9/13/2010 0:00	ACTUAL LatLong	320955	BAUMAN A-633S42W 2CSW	1320	S	1320	W	CSW	2	33S	42W	6	37.196448	-102.126879	755009	4120533
72	905122	9	5122	05-009-05122	41150	HORIZON OIL & GAS CO	1-5X	HENDERSON	1-5X HENDERSON	ACTUAL	10/1/1960 0:00	3659	3620	0	99999	WILDCAT	205437	WELL	DA	12/9/1960 0:00	Planned Footage	378831	HENDERSON-633S41W 5NWSE	2440	S	2540	E	NWSE	5	33S	41W	6	37.199594	-102.067295	760288	4121044
73	905123	9	5123	05-009-05123	41150	HORIZON OIL & GAS CO	5-Jan	HENDERSON	1-5 HENDERSON	ACTUAL	9/26/1960 0:00	3659	1118	0	99999	WILDCAT	205438	WELL	DA	10/1/1960 0:00	Planned Footage	378832	HENDERSON-633S41W 5NESW	2440	S	2440	W	NESW	5	33S	41W	6	37.199604	-102.068375	760192	4121042
74	905124	9	5124	05-009-05124	41150	HORIZON OIL & GAS CO	2-Jan	HARRIS	1-2 HARRIS	ACTUAL	9/29/1961 0:00	3894	5475	0	99999	WILDCAT	205439	WELL	DA	10/19/1961 0:00	Planned Footage	378833	HARRIS-633S43W 2NWNW	660	N	660	W	NWNW	2	33S	43W	6	37.205703	-102.23832	745086	4121265
75	905126	9	5126	05-009-05126	41150	HORIZON OIL & GAS CO	Jan-34	NEU	1-34 NEU	ACTUAL	4/22/1961 0:00	3768	3402	3402	54952	MIDWAY	205440	WELL	PA	11/10/1987 0:00	PLANNED Footage	378834	NEU-632S42W 34CSE	1320	S	1320	E	CSE	34	32S	42W	6	37.211193	-102.135847	754163	4122145
76	905127	9	5127	05-009-05127	71450	PONCHO PRODUCTION COMPANY	Jan-35	PRENTICE	1-35 PRENTICE	ACTUAL	4/30/1961 0:00	3763	3250	3250	54952	MIDWAY	205441	WELL	SI	3/1/2019 0:00	ACTUAL LatLong	320956	PRENTICE-632S42W 35NESW	2300	S	2300	W	NESW	35	32S	42W	6	37.213374	-102.124053	755203	4122419
77	905130	9	5130	05-009-05130	41150	HORIZON OIL & GAS CO	Jan-33	BURCHFIELD	1-33 BURCHFIELD	ACTUAL	11/2/1963 0:00	4086	5375	0	99999	WILDCAT	205443	WELL	DA	11/13/1963 0:00	PLANNED Footage	378836	BURCHFIELD-632S44W 33NWNW	660	N	660	W	NWNW	33	32S	44W	6	37.220152	-102.383735	732134	4122502
78	905131	9	5131	05-009-05131	41150	HORIZON OIL & GAS CO	1	PUCKETT	1 PUCKETT	ACTUAL	3/23/1961 0:00	3832	5262	0	99999	WILDCAT	205444	WELL	DA	5/15/1961 0:00	PLANNED Footage	378837	PUCKETT-632S42W 31NENE	660	N	660	E	NENE	31	32S	42W	6	37.220193	-102.188439	749466	4123004
79	905134	9	5134	05-009-05134	41150	HORIZON OIL & GAS CO	27-Jan	NEWMAN B	1-27 NEWMAN B	ACTUAL	6/17/1961 0:00	3764	5000	0	54952	MIDWAY	205445	WELL	DA	7/5/1964 0:00	PLANNED Footage	378838	NEWMAN B-632S42W 27CSE	1320	S	1320	E	CSE	27	32S	42W	6	37.225503	-102.135937	754107	4123733
80	905135	9	5135	05-009-05135	22760	DAVIS DRILLING INC	30-Jan	HORN	1-30 HORN	ACTUAL	6/4/1962 0:00	4312	5518	0	99999	WILDCAT	205446	WELL	DA	6/26/1962 0:00	PLANNED Footage	378839	HORN-632S45W 30NESW	1980	S	1980	W	NESW	30	32S	45W	6	37.226731	-102.536079	718596	4122869
81	905137	9	5137	05-009-05137	28150	EXECUTIVE PROPERTIES INC	26-Jan	NEWMAN	1-26 NEWMAN	ACTUAL	5/7/1961 0:00	3741	3252	3252	33250	GREENWOOD	205447	WELL	PA	9/13/1988 0:00	PLANNED Footage	378840	NEWMAN-632S42W 26NESW	2300	S	2300	W	NESW	26	32S	42W	6	37.228173	-102.123557	755197	4124062
82	905138	9	5138	05-009-05138	41150	HORIZON OIL & GAS CO	25-Jan	COGBURN*A	1-25 COGBURN*A	ACTUAL	10/11/1960 0:00	3744	3700	0	33250	GREENWOOD	205448	WELL	DA	11/17/1960 0:00	Planned Footage	378841	COGBURN*A-632S42W 25SWNE	2440	N	2440	E	SWNE	25	32S	42W	6	37.229653	-102.103456	756976	4124281
83	905140	9	5140	05-009-05140	1700	AMERADA HESS CORP	1	HENDERSON-FINK UNIT	1 HENDERSON-FINK UNIT	ACTUAL	9/28/1957 0:00	4702	5272	0	33250	GREENWOOD	205449	WELL	DA	10/8/1975 0:00	Planned Footage	378842	HENDERSON-FINK UNIT-632S41W 30SWNE	2310	N	2316	E	SWNE	30	32S	41W	6	37.229993	-102.084646	758644	4124370
84	905141	9	5141	05-009-05141	22760	DAVIS DRILLING INC	19-Jan	GRIFFEN ESTATES	1-19 GRIFFEN ESTATES	ACTUAL	2/28/1963 0:00	0	5404	0	90650	WALSH	291968	WELL	DA	8/20/2007 0:00	PLANNED Footage	378843	GRIFFEN ESTATES-632S43W 19NESW	1980	S	1980	W	NESW	19	32S	43W	6	37.24196	-102.306831	738890	4125114
85	905142	9	5142	05-009-05142	45898	KAISER-FRANCIS OIL COMPANY	1	SHANLINE-HENDERSON-TREON	1 SHANLINE-HENDERSON-TREON	ACTUAL	11/6/1955 0:00	3672	3390	0	33250	GREENWOOD	205450	WELL	PA	6/16/1998 0:00	Planned Footage	378844	SHANLINE-HENDERSON-TREON-632S41W 21NESW	2310	S	2396	W	NESW	21	32S	41W	6	37.242703	-102.050295	761648	4125875
86	905145	9	5145	05-009-05145	28150	EXECUTIVE PROPERTIES INC	1	CA NEWMAN A	1 CA NEWMAN A	ACTUAL	12/2/1956 0:00	3745	5319	0	33250	GREENWOOD	205452	WELL	DA	8/16/2007 0:00	PLANNED Footage	378846	CA NEWMAN A-632S42W 23SWNE	2310	N	2310	E	SWNE	23	32S	42W	6	37.244613	-102.121247	755346	4125893
87	905146	9	5146	05-009-05146	41150	HORIZON OIL & GAS CO	1	WATKINS	1 WATKINS	ACTUAL	12/21/1960 0:00	3695	1386	0	33250	GREENWOOD	205453	WELL	DA	12/31/1960 0:00	Planned Footage	378847	WATKINS-632S41W 20SENW	2300	N	2300	W	SENW	20	32S	41W	6	37.244623	-102.068785	760001	4126037
88	905147	9	5147	05-009-05147	93875	WALLACE OIL & GAS INC	1	WATKINS (OWP)	1 WATKINS (OWP)	ACTUAL	1/1/1961 0:00	3699	3350	3350	33250	GREENWOOD	205454	WELL	PA	6/19/2015 0:00	ACTUAL LatLong	320957	WATKINS-632S41W 20SENW	2300	N	2500	W	SENW	20	32S	41W	6	37.244583	-102.068167	760056	4126034
89	905148	9	5148	05-009-05148	10560	WEST TEXAS OPERATING CO LLC DBA XTREME ENERGYCO	1	WATKINS-FRINK-HOMSER UNIT	1 WATKINS-FRINK-HOMSER UNIT	ACTUAL	4/20/1954 0:00	3700	3215	0	33250	GREENWOOD	205455	WELL	PR	11/1/1971 0:00	Actual LatLong	320958	WATKINS-FRINK-HOMSER UNIT-632S41W 19SWNE	2310	N	2312	E	SWNE	19	32S	41W	6	37.244575	-102.084706	758588	4125988
90	905149	9	5149	05-009-05149	41150	HORIZON OIL & GAS CO	19-Jan	GRIFFIN A	1-19 GRIFFIN A	ACTUAL	9/19/1964 0:00	4006	5200	0	90650	WALSH	205456	WELL	DA	10/14/1964 0:00	PLANNED Footage	378848	GRIFFIN A-632S43W 19NENE	660	N	660	E	NENE	19	32S	43W	6	37.249292	-102.297352	739708	4125951
91	905150	9	5150	05-009-05150	100787	SOUTHWESTERN EXPLORAATION COMPANY	1	FUGATE	1 FUGATE	ACTUAL	12/3/1956 0:00	4221	5927	0	99999	WILDCAT	205457	WELL	DA	1/14/1957 0:00	Planned Footage	378849	FUGATE-632S45W 22NENE	660	N	660	E	NENE	22	32S	45W	6	37.248631	-102.472788	724147	4125448
92	905152	9	5152	05-009-05152	41150	HORIZON OIL & GAS CO	16-Jan	STATE	1-16 STATE	ACTUAL	6/18/1960 0:00	3758	5451	0	99999	WILDCAT	205458	WELL	DA	11/19/1960 0:00	Planned Footage	378850	STATE-632S42W 16SESE	660	S	660	E	SESE	16	32S	42W	6	37.252882	-102.151958	752594	4126728
93	905153	9	5153	05-009-05153	41150	HORIZON OIL & GAS CO	1-A	NEU	1-A NEU	ACTUAL	5/21/1961 0:00	3999	3500	0	99999	WILDCAT	205459	WELL	DA	6/21/1961 0:00	PLANNED Footage	378851	NEU-632S44W 13CSE	1320	S	1320	E	CSE	13	32S	44W	6	37.254742	-102.318093	737851	4126504
94	905154	9	5154	05-009-05154	90250	TROJAN OIL & GAS COMPANY	1	GRIFFIN (OWP)	1 GRIFFIN (OWP)	ACTUAL	3/25/1961 0:00	3938	3552	0	90650	WALSH	205460	WELL	PA	9/6/1996 0:00	PLANNED Footage	378852	GRIFFIN-632S43W 17NESW	1980	S	1980	W	NESW	17	32S	43W	6	37.256562	-102.288272	740490	4126781
95	905158	9	5158	05-009-05158	41150	HORIZON OIL & GAS CO	14-Jan	NEWMAN	1-14 NEWMAN	ACTUAL	10/24/1960 0:00	3713	3705	0	33250	GREENWOOD	205464	WELL	DA	11/3/1960 0:00	PLANNED Footage	378855	NEWMAN-632S42W 14SWNE	2440	N	2440	E	SWNE	14	32S	42W	6	37.258772	-102.121627	755265	4127463
96	905159	9	5159	05-009-05159	41150	HORIZON OIL & GAS CO	1	MOORE	1 MOORE	ACTUAL	5/6/1961 0:00	3821	3402	0	90650	WALSH	205465	WELL	DA	6/28/1961 0:00	Planned Footage	378856	MOORE-632S42W 18SENW	1980	N	1980	W	SENW	18	32S	42W	6	37.260182	-102.197569	748524	4127417
97	905161	9	5161	05-009-05161	10560	WEST TEXAS OPERATING CO LLC DBA XTREME ENERGYCO	1	SCHWEITZER-NEWMAN UNIT	1 SCHWEITZER-NEWMAN UNIT	ACTUAL	3/17/1954 0:00	3716	3424	0	33250	GREENWOOD	205467	WELL	SI	4/1/2017 0:00	Actual LatLong	320960	SCHWEITZER-NEWMAN UNIT-632S41W 18SWNE	2310	N	2310	E	SWNE	18	32S	41W	6	37.259106	-102.084685	758540	4127601
98	905162	9	5162	05-009-05162	41150	HORIZON OIL & GAS CO	16-Feb	STATE	2-16 STATE	ACTUAL	5/14/1961 0:00	3781	3400	0	99999	WILDCAT	205468	WELL	DA	5/21/1961 0:00	Planned Footage	378858	STATE-632S42W 16CNW	1320	N	1320	W	CNW	16	32S	42W	6	37.261942	-102.163278	751560	4127703
99	905163	9	5163	05-009-05163	41150	HORIZON OIL & GAS CO	15-Jan	STATE B	1-15 STATE B	ACTUAL	10/30/1962 0:00	4223	5343	0	99999	WILDCAT	205469	WELL	DA	11/19/1962 0:00	PLANNED Footage	378859	STATE B-632S45W 15NWNE	660	N	1980	E	NWNE	15	32S	45W	6	37.263161	-102.477418	723693	4127049
100	905164	9	5164	05-009-05164	41150	HORIZON OIL & GAS CO	8-Jan	MCGINNIS	1-8 MCGINNIS	ACTUAL	9/8/1964 0:00	4094	5300	0	69350	PLAYA	205470	WELL	DA	10/22/1964 0:00	PLANNED Footage	378860	MCGINNIS-632S44W 8SESE	660	S	660	E	SESE	8	32S	44W	6	37.267441	-102.388325	731582	4127738
101	905166	9	5166	05-009-05166	60519	MORAN EXPLORATION, INC.	1	GOERING	1 GOERING	ACTUAL	8/29/1960 0:00	4830	6229	0	99999	WILDCAT	205471	WELL	DA	10/2/1960 0:00	Planned Footage	378861	GOERING-632S48W 12SESE	660	S	660	E	SESE	12	32S	48W	6	37.26663	-102.762296	698418	4126798
102	905167	9	5167	05-009-05167	22760	DAVIS DRILLING INC	8-Jan	SELF	1-8 SELF	ACTUAL	2/20/1962 0:00	3929	3338	0	90650	WALSH	205472	WELL	DA	2/28/1962 0:00	Planned Footage	378862	SELF-632S43W 8NESW	1980	S	1980	E	NESW	8	32S	43W	6	37.270951	-102.283732	740847	4128389
103	905170	9	5170	05-009-05170	90250	TROJAN OIL & GAS COMPANY	9-Jan	SELF (OWP)	1-9 SELF (OWP)	ACTUAL	2/10/1962 0:00	3907	3305	3305	90650	WALSH	205475	WELL	PA	8/6/1996 0:00	PLANNED Footage	378865	SELF-632S43W 9NESW	1980	S	1980	W	NESW	9	32S	43W	6	37.271022	-102.270131	742053	4128432
104	905174	9	5174	05-009-05174	41150	HORIZON OIL & GAS CO	7-Jan	VOSS	1-7 VOSS	ACTUAL	5/19/1961 0:00	0	5655	0	85251	UNNAMED	205478	WELL	DA	7/10/1961 0:00	PLANNED Footage	378868	VOSS-632S43W 7SENW	2310	N	2310	W	SENW	7	32S	43W	6	37.273753	-102.305487	738909	4128645
105	905176	9	5176	05-009-05176	41150	HORIZON OIL & GAS CO	9-Jan	KONKEL	1-9 KONKEL	ACTUAL	9/21/1964 0:00	4067	5350	0	69350	PLAYA	205480	WELL	DA	10/2/1964 0:00	PLANNED Footage	378869	KONKEL-632S44W 9NENE	660	N	660	E	NENE	9	32S	44W	6	37.278271	-102.370185	733157	4128985
106	905179	9	5179	05-009-05179	41150	HORIZON OIL & GAS CO	1	MURRAY	1 MURRAY	ACTUAL	5/5/1961 0:00	3816	3250	0	54952	MIDWAY	205483	WELL	DA	5/25/1961 0:00	Planned Footage	378872	MURRAY-632S42W 6CSW	1320	S	1320	W	CSW	6	32S	42W	6	37.283892	-102.199829	748245	4130043
107	905181	9	5181	05-009-05181	90250	TROJAN OIL & GAS COMPANY	3-Jan	HOLT (OWP)	1-3 HOLT (OWP)	ACTUAL	8/13/1962 0:00	3879	3300	0	90650	WALSH	205485	WELL	PA	8/6/1996 0:00	PLANNED Footage	378874	HOLT-632S43W 3NESW	1650	S	1650	W	NESW	3	32S	43W	6	37.284631	-102.253121	743518	4129986
108	905182	9	5182	05-009-05182	90250	TROJAN OIL & GAS COMPANY	5-Jan	BAUGHMAN FARMS (OWP)	1-5 BAUGHMAN FARMS (OWP)	ACTUAL	9/3/1964 0:00	3937	5450	0	90650	WALSH	205486	WELL	PA	8/6/1996 0:00	PLANNED Footage	378875	BAUGHMAN FARMS-632S43W 5NWSE	1980	S	1980	E	NWSE	5	32S	43W	6	37.285581	-102.283752	740798	4130013
109	905183	9	5183	05-009-05183	90250	TROJAN OIL & GAS COMPANY	4-Jan	BURCHFIELD (OWP)	1-4 BURCHFIELD (OWP)	ACTUAL	1/27/1961 0:00	3911	3450	3450	90650	WALSH	205487	WELL	PA	8/6/1996 0:00	PLANNED Footage	378876	BURCHFIELD-632S43W 4NESW	1980	S	1980	W	NESW	4	32S	43W	6	37.285551	-102.270142	742005	4130044
110	905184	9	5184	05-009-05184	71450	PONCHO PRODUCTION COMPANY	3-Jan	LEPEL A	1-3 LEPEL A	ACTUAL	5/10/1961 0:00	4060	3600	0	69350	PLAYA	205488	WELL	PA	3/28/2012 0:00	ACTUAL LatLong	320962	LEPEL A-632S44W 3NWSE	2300	S	2300	E	NWSE	3	32S	44W	6	37.286506	-102.357795	734230	4129929
111	905188	9	5188	05-009-05188	90250	TROJAN OIL & GAS COMPANY	Jan-34	FARMER (OWP)	1-34 FARMER (OWP)	ACTUAL	11/24/1962 0:00	3386	3350	0	90650	WALSH	205492	WELL	PA	8/6/1996 0:00	PLANNED Footage	378880	FARMER-631S43W 34NWSE	1980	S	1980	E	NWSE	34	31S	43W	6	37.300191	-102.247471	743968	4131727
112	905189	9	5189	05-009-05189	41150	HORIZON OIL & GAS CO	Jan-35	LEPEL D	1-35 LEPEL D	ACTUAL	11/22/1964 0:00	4033	3500	0	69350	PLAYA	205493	WELL	DA	12/23/1964 0:00	Planned Footage	378881	LEPEL D-631S44W 35NWSE	1980	S	1980	E	NWSE	35	31S	44W	6	37.300005	-102.350383	734845	4131446
113	905190	9	5190	05-009-05190	41150	HORIZON OIL & GAS CO	Jan-34	LEPEL B	1-34 LEPEL B	ACTUAL	6/1/1961 0:00	4025	3450	0	99999	WILDCAT	205494	WELL	DA	10/8/1965 0:00	Planned Footage	378882	LEPEL B-631S44W 34NWSE	1980	S	1980	E	NWSE	34	31S	44W	6	37.30003	-102.368398	733248	4131404
114	905191	9	5191	05-009-05191	22760	DAVIS DRILLING INC	31-Jan	SILVEY	1-31 SILVEY	ACTUAL	7/24/1961 0:00	3958	3380	0	99999	WILDCAT	205495	WELL	DA	8/7/1961 0:00	PLANNED Footage	378883	SILVEY-631S43W 31NWSE	1980	S	1980	E	NWSE	31	31S	43W	6	37.300101	-102.301903	739143	4131578
115	905193	9	5193	05-009-05193	100939	J R MCLEAN	1	SILVEY	1 SILVEY	ACTUAL	1/11/1962 0:00	3961	3792	0	99999	WILDCAT	205497	WELL	DA	2/2/1962 0:00	PLANNED Footage	378885	SILVEY-631S43W 31CNE	1320	N	1320	E	CNE	31	31S	43W	6	37.305661	-102.299613	739328	4132201
116	905194	9	5194	05-009-05194	33850	GERMANY INVESTMENT CO	1	GEORGE LACKEY	1 GEORGE LACKEY	ACTUAL	6/1/1961 0:00	4509	6212	0	99999	WILDCAT	205498	WELL	DA	6/22/1961 0:00	Planned Footage	378886	GEORGE LACKEY-631S47W 27SESE	660	S	660	E	SESE	27	31S	47W	6	37.31013	-102.690169	704697	4131779
117	905195	9	5195	05-009-05195	41150	HORIZON OIL & GAS CO	1	BEWLEY	1 BEWLEY	ACTUAL	6/18/1961 0:00	4083	3450	0	99999	WILDCAT	205499	WELL	DA	6/28/1961 0:00	PLANNED Footage	378887	BEWLEY-631S44W 28CSE	1320	S	1320	E	CSE	28	31S	44W	6	37.311998	-102.384183	731812	4132693
118	905196	9	5196	05-009-05196	90250	TROJAN OIL & GAS COMPANY	28-Jan	ERNSTING (OWP)	1-28 ERNSTING (OWP)	ACTUAL	8/17/1964 0:00	3923	5370	0	90650	WALSH	205500	WELL	PA	8/6/1996 0:00	PLANNED Footage	378888	ERNSTING-631S43W 28NWSE	1980	S	1980	E	NWSE	28	31S	43W	6	37.314761	-102.265522	742321	4133298
119	905197	9	5197	05-009-05197	38430	HARRINGTON* D D	1	HOMSHER A	1 HOMSHER A	ACTUAL	11/6/1955 0:00	4348	5848	0	99999	WILDCAT	205501	WELL	DA	12/14/1955 0:00	Planned Footage	378889	HOMSHER A-631S46W 27NWSE	1980	S	1940	E	NWSE	27	31S	46W	6	37.31369	-102.585806	713937	4132405
120	905200	9	5200	05-009-05200	10626	DOVER ATWOOD CORPORATION	24-Jan	THOMPSON	1-24 THOMPSON	ACTUAL	10/9/1958 0:00	3996	5683	0	87900	VILAS	205504	WELL	PR	7/17/2015 0:00	Actual LatLong	320963	THOMPSON-631S44W 24SWSE	660	S	3260	E	SWSE	24	31S	44W	6	37.32481	-102.32481	737035	4134262
121	905203	9	5203	05-009-05203	22760	DAVIS DRILLING INC	8-Jan	SCHWEIZER	1-8 SCHWEIZER	ACTUAL	6/3/1961 0:00	3947	3652	0	99999	WILDCAT	205507	WELL	DA	6/12/1961 0:00	PLANNED Footage	378894	SCHWEIZER-631S43W 8NWSE	1980	S	1980	E	NWSE	8	31S	43W	6	37.358676	-102.283743	740566	4138124
122	905204	9	5204	05-009-05204	30750	FRANKFORT OIL CO	1	A H LANTERMAN UNIT	1 A H LANTERMAN UNIT	ACTUAL	9/13/1959 0:00	4263	5757	0	99999	WILDCAT	205508	WELL	DA	10/5/1959 0:00	Planned Footage	378895	A H LANTERMAN UNIT-631S45W 7NESW	1980	S	1980	W	NESW	7	31S	45W	6	37.357298	-102.535992	718226	4137358
123	905205	9	5205	05-009-05205	14460	CARTER OIL CO	1	SWEIZER	1 SWEIZER	ACTUAL	8/4/1954 0:00	3922	5650	0	99999	WILDCAT	205509	WELL	DA	12/3/1992 0:00	PLANNED Footage	378896	SWEIZER-631S43W 9SENW	2310	N	2310	E	SENW	9	31S	43W	6	37.361601	-102.266722	742064	4138492
124	905207	9	5207	05-009-05207	79460	SKELLY OIL COMPANY	1	J R HAWES	1 J R HAWES	ACTUAL	7/11/1948 0:00	4085	5904	0	99999	WILDCAT	205511	WELL	DA	10/6/1948 0:00	Planned Footage	378898	J R HAWES-630S44W 31SWNE	2310	N	2310	E	SWNE	31	30S	44W	6	37.391949	-102.408666	729399	4141505
125	905208	9	5208	05-009-05208	74758	RISING* KEITH L.	1	LEE	1 LEE	ACTUAL	10/8/1962 0:00	4341	6010	0	99999	WILDCAT	205512	WELL	DA	10/29/1962 0:00	Planned Footage	378899	LEE-630S46W 34NWNE	660	N	1980	E	NWNE	34	30S	46W	6	37.396108	-102.571801	714943	4141582
126	905209	9	5209	05-009-05209	22760	DAVIS DRILLING INC	27-Jan	THOMPSON-HOLT	1-27 THOMPSON-HOLT	ACTUAL	6/23/1961 0:00	4037	3505	0	99999	WILDCAT	205513	WELL	DA	7/1/1961 0:00	Planned Footage	378900	THOMPSON-HOLT-630S44W 27SWNE	1980	N	1980	E	SWNE	27	30S	44W	6	37.407309	-102.353005	734279	4143347
127	905210	9	5210	05-009-05210	6750	BEAMS* R J	26-Jan	HENRY TEETER	1-26 HENRY TEETER	ACTUAL	2/8/1973 0:00	3996	6311	0	99999	WILDCAT	205514	WELL	DA	6/20/1973 0:00	Planned Footage	379398	TEETER-630S44W 26NENE	660	N	660	E	NENE	26	30S	44W	6	37.410999	-102.330294	736278	4143813
128	905211	9	5211	05-009-05211	30750	FRANKFORT OIL CO	1	RUTHERFORD UNIT	1 RUTHERFORD UNIT	ACTUAL	10/9/1959 0:00	0	5489	0	99999	WILDCAT	205515	WELL	DA	11/2/1959 0:00	Planned Footage	378901	RUTHERFORD UNIT-630S45W 25SWSW	660	S	660	W	SWSW	25	30S	45W	6	37.399969	-102.434837	727057	4142332
129	905213	9	5213	05-009-05213	100207	CONTINENTAL OIL COMPANY	1	IDA ZEIGLER	1 IDA ZEIGLER	ACTUAL	8/25/1959 0:00	3748	5651	0	99999	WILDCAT	205517	WELL	DA	9/18/1959 0:00	Planned Footage	378903	IDA ZEIGLER-630S42W 23SESE	660	S	660	E	SESE	23	30S	42W	6	37.41467	-102.112258	755566	4144790
130	905214	9	5214	05-009-05214	33850	GERMANY INVESTMENT CO	23-Jan	U S A	1-23 U S A	ACTUAL	2/1/1964 0:00	3880	3455	0	99999	WILDCAT	205518	WELL	DA	2/8/1964 0:00	Planned Footage	378904	U S A-630S43W 23NWSE	1980	S	1980	E	NWSE	23	30S	43W	6	37.418089	-102.225511	745530	4144868
131	905215	9	5215	05-009-05215	100808	PROVINCIAL OIL CORPORATION	1	BRIDGE	1 BRIDGE	ACTUAL	6/1/1956 0:00	3984	5570	0	99999	WILDCAT	205519	WELL	DA	6/26/1956 0:00	Planned Footage	378905	BRIDGE-630S43W 22NESW	1980	S	1980	W	NESW	22	30S	43W	6	37.418069	-102.248522	743494	4144806
132	905216	9	5216	05-009-05216	38430	HARRINGTON* D D	1-A	SEIDENFELD	1-A SEIDENFELD	ACTUAL	8/7/1955 0:00	4176	5710	0	99999	WILDCAT	205520	WELL	DA	11/21/1955 0:00	Planned Footage	378906	SEIDENFELD-630S45W 22NESW	1980	S	1980	W	NESW	22	30S	45W	6	37.417888	-102.466848	724170	4144244
133	905217	9	5217	05-009-05217	100787	SOUTHWESTERN EXPLORAATION COMPANY	1	STATE	1 STATE	ACTUAL	10/14/1953 0:00	3785	5650	0	99999	WILDCAT	205521	WELL	DA	11/18/1953 0:00	Planned Footage	378907	STATE-630S42W 16SWNE	2310	N	2310	E	SWNE	16	30S	42W	6	37.435469	-102.154419	751765	4146984
134	905218	9	5218	05-009-05218	1808	AMERADA PETROLEUM CORPORATION	1	STATE D	1 STATE D	ACTUAL	10/31/1957 0:00	3686	5675	0	33250	GREENWOOD	205522	WELL	DA	11/25/1957 0:00	Planned Footage	378908	STATE D-630S41W 16NENE	660	N	660	E	NENE	16	30S	41W	6	37.440139	-102.044106	761511	4147803
135	905219	9	5219	05-009-05219	33850	GERMANY INVESTMENT CO	8-Jan	DUNIVAN	1-8 DUNIVAN	ACTUAL	7/3/1961 0:00	3926	3605	0	99999	WILDCAT	205523	WELL	DA	7/11/1961 0:00	Planned Footage	378909	DUNIVAN-630S43W 8NWSE	1980	S	1980	E	NWSE	8	30S	43W	6	37.447078	-102.280413	740578	4147943
136	905222	9	5222	05-009-05222	41450	HUBER CORPORATION* J M	1	HOOPINGARNER	1 HOOPINGARNER	ACTUAL	4/23/1957 0:00	3673	5711	0	99999	WILDCAT	205526	WELL	DA	5/28/1957 0:00	Planned Footage	378912	HOOPINGARNER-629S41W 32NENW	660	N	1980	W	NENW	32	29S	41W	6	37.483679	-102.066977	759336	4152572
137	905229	9	5229	05-009-05229	1808	AMERADA PETROLEUM CORPORATION	1	O H VAIL UNIT	1 O H VAIL UNIT	ACTUAL	4/13/1954 0:00	0	5622	0	99999	WILDCAT	205532	WELL	DA	6/12/1954 0:00	Planned Footage	378918	O H VAIL UNIT-629S41W 19SWNE	2310	N	2310	E	SWNE	19	29S	41W	6	37.507978	-102.081897	757933	4155228
138	905230	9	5230	05-009-05230	1808	AMERADA PETROLEUM CORPORATION	E-1	COLORADO STATE	E-1 COLORADO STATE	ACTUAL	6/14/1958 0:00	0	6160	0	99999	WILDCAT	205533	WELL	DA	7/25/1958 0:00	Planned Footage	378919	COLORADO STATE-629S43W 16SWSW	660	S	660	W	SWSW	16	29S	43W	6	37.516267	-102.271363	741156	4155645
139	905231	9	5231	05-009-05231	41150	HORIZON OIL & GAS CO	15-Jan	RUTHERFORD	1-15 RUTHERFORD	ACTUAL	2/21/1962 0:00	0	6000	0	99999	WILDCAT	205534	WELL	DA	3/31/1962 0:00	Planned Footage	378920	RUTHERFORD-629S45W 15SWNW	1980	N	660	W	SWNW	15	29S	45W	6	37.521976	-102.471319	723464	4155784
140	905232	9	5232	05-009-05232	100784	FROST OIL PROPERTIES LTD* HENRY	1	HOLT	1 HOLT	ACTUAL	7/5/1963 0:00	0	3070	0	99999	WILDCAT	205535	WELL	DA	7/12/1963 0:00	Planned Footage	378921	HOLT-629S44W 10NWNW	330	N	430	W	NWNW	10	29S	44W	6	37.542136	-102.363366	732943	4158283
141	905233	9	5233	05-009-05233	100787	SOUTHWESTERN EXPLORAATION COMPANY	1	RUTHERFORD	1 RUTHERFORD	ACTUAL	11/19/1953 0:00	0	5965	0	99999	WILDCAT	270743	WELL	DA	1/7/2004 0:00	Planned Footage	378922	RUTHERFORD-629S45W 6SENW	2310	N	2310	W	SENW	6	29S	45W	6	37.550586	-102.521381	718955	4158841
142	905234	9	5234	05-009-05234	58700	MOBIL OIL CORPORATION	1	W E NILES ESTATE UNIT	1 W E NILES ESTATE UNIT	ACTUAL	9/10/1962 0:00	0	6150	0	99999	WILDCAT	205536	WELL	DA	10/31/1962 0:00	Planned Footage	378923	W E NILES ESTATE UNIT-629S44W 2NESW	1980	S	1980	W	NESW	2	29S	44W	6	37.548436	-102.339855	735000	4159041
143	905239	9	5239	05-009-05239	80650	SOHIO PETR CO AKA STANDARD OIL	1	JOHN W BAUGHMAN	1 JOHN W BAUGHMAN	ACTUAL	11/26/1956 0:00	3714	5540	0	99999	WILDCAT	205541	WELL	DA	12/17/1956 0:00	Planned Footage	378928	JOHN W BAUGHMAN-628S41W 29NWNW	660	N	660	W	NWNW	29	28S	41W	6	37.584907	-102.071697	758569	4163793
144	905240	9	5240	05-009-05240	74758	RISING* KEITH L.	1	GOLD	1 GOLD	ACTUAL	7/14/1959 0:00	4478	5951	0	99999	WILDCAT	205542	WELL	DA	8/12/1959 0:00	Planned Footage	378929	GOLD-628S47W 23SWSW	660	S	660	W	SWSW	23	28S	47W	6	37.586974	-102.672446	705508	4162537
145	905241	9	5241	05-009-05241	79460	SKELLY OIL COMPANY	1	R D GOLD	1 R D GOLD	ACTUAL	6/27/1962 0:00	4363	3556	0	99999	WILDCAT	205543	WELL	DA	7/7/1962 0:00	Planned Footage	378930	R D GOLD-628S46W 20SESE	660	S	660	E	SESE	20	28S	46W	6	37.587565	-102.604534	711504	4162754
146	905242	9	5242	05-009-05242	6750	BEAMS* R J	1	H C MILLER	1 H C MILLER	ACTUAL	4/15/1963 0:00	3804	5539	0	99999	WILDCAT	205544	WELL	DA	5/4/1963 0:00	Planned Footage	378931	H C MILLER-628S42W 21CNE	1320	N	1320	E	CNE	21	28S	42W	6	37.597066	-102.15118	751508	4164927
147	905244	9	5244	05-009-05244	1640	AMBASSADOR OIL CORP	1	KITZMILLER	1 KITZMILLER	ACTUAL	10/24/1956 0:00	4322	5875	0	99999	WILDCAT	205546	WELL	DA	11/24/1956 0:00	Planned Footage	378933	KITZMILLER-628S46W 14NESE	1980	S	660	E	NESE	14	28S	46W	6	37.605625	-102.549832	716282	4164883
148	905246	9	5246	05-009-05246	87215	TEXZONA OIL & GAS, INC.	1	NATION	1 NATION	ACTUAL	8/5/1992 0:00	3914	5750	0	99999	WILDCAT	205548	WELL	DA	9/13/1993 0:00	Planned Footage	378935	NATION-628S43W 15SWNE	2325	N	2281	E	SWNE	15	28S	43W	6	37.608756	-102.245303	743158	4165976
149	905248	9	5248	05-009-05248	44910	JOHNSON* F KIRK	1	GRIGSBY	1 GRIGSBY	ACTUAL	8/9/1955 0:00	3768	5529	0	99999	WILDCAT	205550	WELL	DA	8/5/1955 0:00	Planned Footage	378937	GRIGSBY-628S42W 15NENE	660	N	660	E	NENE	15	28S	42W	6	37.613486	-102.130629	753267	4166804
150	905250	9	5250	05-009-05250	69275	PETROLEUM EXPL & PROD INC	10-Jan	BAUGHMAN	1-10 BAUGHMAN	ACTUAL	3/9/1960 0:00	0	5515	0	99999	WILDCAT	205551	WELL	DA	4/1/1960 0:00	Planned Footage	378938	BAUGHMAN-628S42W 10SWNE	2310	N	2310	E	SWNE	10	28S	42W	6	37.623456	-102.13635	752728	4167895
151	905302	9	5302	05-009-05302	1808	AMERADA PETROLEUM CORPORATION	1	C A HEADRICK	1 C A HEADRICK	ACTUAL	2/27/1957 0:00	0	5640	0	99999	WILDCAT	205553	WELL	DA	3/29/1957 0:00	Planned Footage	378940	C A HEADRICK-629S42W 25SWNW	1980	N	660	W	SWNW	25	29S	42W	6	37.494398	-102.107948	755676	4153649
152	905303	9	5303	05-009-05303	10626	DOVER ATWOOD CORPORATION	18-Jan	OLIVER	1-18 OLIVER	ACTUAL	5/2/1966 0:00	4119	3440	0	87900	VILAS	205554	WELL	SI	2/1/2020 0:00	Actual LatLong	320964	OLIVER-631S44W 18SWNE	1840	N	1780	E	SWNE	18	31S	44W	6	37.34684	-102.42217	728340	4136467
153	905304	9	5304	05-009-05304	41150	HORIZON OIL & GAS CO	1-21X	SHAWYER	1-21X SHAWYER	ACTUAL	8/8/1966 0:00	3903	5112	0	90650	WALSH	205555	WELL	DA	8/30/1966 0:00	PLANNED Footage	378941	SHAWYER-632S43W 21NWSE	1980	S	1780	E	NWSE	21	32S	43W	6	37.242052	-102.264931	742607	4125230
154	905305	9	5305	05-009-05305	33588	GENERAL CRUDE OIL COMPANY	1	MARY E HOLMES	1 MARY E HOLMES	ACTUAL	11/18/1965 0:00	3755	6037	0	99999	WILDCAT	205556	WELL	DA	4/28/1966 0:00	Planned Footage	378967	MARY E HOLMES-628S42W 23SWNE	1980	N	1980	E	SWNE	23	28S	42W	6	37.595217	-102.117199	754515	4164813
155	905306	9	5306	05-009-05306	100784	FROST OIL PROPERTIES LTD* HENRY	1	LARAMIE BURSON	1 LARAMIE BURSON	ACTUAL	2/26/1965 0:00	3964	5808	0	99999	WILDCAT	205557	WELL	DA	3/18/1965 0:00	Planned Footage	378942	LARAMIE BURSON-630S43W 31NENE	660	N	660	E	NENE	31	30S	43W	6	37.396179	-102.294013	739537	4142260
156	905307	9	5307	05-009-05307	55050	MCBRIDE INC* W C	16-Jan	STATE-DUNCAN	1-16 STATE-DUNCAN	ACTUAL	9/23/1966 0:00	4056	3500	0	87900	VILAS	205558	WELL	DA	9/30/1966 0:00	Planned Footage	378943	STATE-DUNCAN-630S44W 16SWNE	1980	N	1980	E	SWNE	16	30S	44W	6	37.436388	-102.371216	732577	4146529
157	905308	9	5308	05-009-05308	10383	SOVEREIGN OPERATING COMPANY LLC	Jan-36	STATE-ST JOHN	1-36 STATE-ST JOHN	ACTUAL	8/4/1966 0:00	4114	3430	3430	87900	VILAS	205559	WELL	PA	8/12/2015 0:00	Actual LatLong	320965	STATE-ST JOHN-630S45W 36SWNE	1980	N	1980	E	SWNE	36	30S	45W	6	37.3926	-102.42583	727877	4141536
158	905310	9	5310	05-009-05310	22760	DAVIS DRILLING INC	22-Jan	MOORE	1-22 MOORE	ACTUAL	5/12/1966 0:00	3896	3370	0	90650	WALSH	205561	WELL	DA	5/20/1966 0:00	ACTUAL LatLong	378945	MOORE-631S43W 22NWSE	1980	S	1980	E	NWSE	22	31S	43W	6	37.329451	-102.247421	743878	4134974
159	905311	9	5311	05-009-05311	90250	TROJAN OIL & GAS COMPANY	27-Jan	SILVEY (OWP)	1-27 SILVEY (OWP)	ACTUAL	8/23/1965 0:00	3882	3360	0	90650	WALSH	205562	WELL	PA	8/6/1996 0:00	PLANNED Footage	378946	SILVEY-631S43W 27NWSE	1330	S	2590	E	NWSE	27	31S	43W	6	37.313021	-102.249571	743741	4133146
160	905312	9	5312	05-009-05312	22760	DAVIS DRILLING INC	Jan-32	HOLT	1-32 HOLT	ACTUAL	8/13/1965 0:00	3945	3618	0	90650	WALSH	205563	WELL	DA	9/29/1965 0:00	PLANNED Footage	378947	HOLT-631S43W 32NWSE	1980	S	1980	E	NWSE	32	31S	43W	6	37.300101	-102.283692	740757	4131624
161	905314	9	5314	05-009-05314	22760	DAVIS DRILLING INC	Jan-34	LEPEL	1-34 LEPEL	ACTUAL	10/9/1965 0:00	4044	3440	0	99999	WILDCAT	205565	WELL	DA	3/30/1966 0:00	Planned Footage	378949	LEPEL-631S44W 34CSE	1320	S	1320	E	CSE	34	31S	44W	6	37.298216	-102.36613	733455	4131208
162	905315	9	5315	05-009-05315	41150	HORIZON OIL & GAS CO	Jan-36	STATE F	1-36 STATE F	ACTUAL	10/29/1966 0:00	4006	3450	0	69350	PLAYA	205566	WELL	DA	11/5/1966 0:00	Planned Footage	378950	STATE F-631S44W 36LOT 37	660	S	4092	W	Lot 37	36	31S	44W	6	37.296385	-102.329512	736707	4131096
163	905317	9	5317	05-009-05317	10626	DOVER ATWOOD CORPORATION	13-Jan	BROWN	1-13 BROWN	ACTUAL	5/27/1966 0:00	4147	3455	0	87900	VILAS	205567	WELL	PR	2/1/2019 0:00	Actual LatLong	320966	BROWN-631S45W 13NWSE	1980	S	1980	E	NWSE	13	31S	45W	6	37.34259	-102.44115	726671	4135950
164	905318	9	5318	05-009-05318	22760	DAVIS DRILLING INC	1	STATE	1 STATE	ACTUAL	6/28/1965 0:00	4234	3585	0	99999	WILDCAT	205568	WELL	DA	4/27/1967 0:00	Planned Footage	378951	STATE-631S45W 16NENE	660	N	659	E	NENE	16	31S	45W	6	37.35023	-102.490917	722239	4136679
165	905320	9	5320	05-009-05320	76103	SAMSON OIL COMPANY	24-Jan	ELY	1-24 ELY	ACTUAL	9/4/1966 0:00	4165	3480	0	87900	VILAS	205570	WELL	PA	12/18/1986 0:00	Planned Footage	378953	ELY-631S45W 24SENW	1980	N	1980	W	SENW	24	31S	45W	6	37.331851	-102.445813	726290	4134747
166	905323	9	5323	05-009-05323	71450	PONCHO PRODUCTION COMPANY	12-Jan	ELLIS	1-12 ELLIS	ACTUAL	10/3/1966 0:00	4017	3450	3450	69350	PLAYA	205572	WELL	PA	8/1/2008 0:00	ACTUAL LatLong	320967	ELLIS-632S44W 12NWSW	1980	S	660	W	NWSW	12	32S	44W	6	37.270929	-102.329335	736803	4128272
167	905324	9	5324	05-009-05324	17510	CLARK* CURTIS	1	C V COGBURN	1 C V COGBURN	ACTUAL	11/28/1966 0:00	3752	3260	0	54952	MIDWAY	205573	WELL	PA	8/10/1994 0:00	Planned Footage	378955	C V COGBURN-633S42W 12CW2	2640	S	1320	W	CW2	12	33S	42W	6	37.190943	-102.129077	754832	4119916
168	905325	9	5325	05-009-05325	76175	SANDLIN OIL CORP	15-Jan	HOMSHER A	1-15 HOMSHER A	ACTUAL	9/11/2007 0:00	3793	6000	6000	54952	MIDWAY	205574	WELL	SI	1/1/2019 0:00	ACTUAL LatLong	378956	HOMSHER A-633S42W 15SWSE	660	S	1980	E	SWSE	15	33S	42W	6	37.165552	-102.138158	754111	4117074
169	905326	9	5326	05-009-05326	18600	COLORADO INTERSTATE GAS COMPANY LLC	26	FLANK	26 FLANK	ACTUAL	1/27/1966 0:00	3749	4750	0	24051	FLANK	205575	WELL	AC	5/26/1998 0:00	ACTUAL LatLong	320968	FLANK-633S42W 33NENW	600	N	1945	W	NENW	33	33S	42W	6	37.13317	-102.16103	752187	4113419
170	905327	9	5327	05-009-05327	55050	MCBRIDE INC* W C	23-Jan	GEORGE E SCHWEIZER	1-23 GEORGE E SCHWEIZER	ACTUAL	8/15/1966 0:00	3897	5350	0	99999	WILDCAT	205576	WELL	DA	9/3/1966 0:00	Planned Footage	378957	GEORGE E SCHWEIZER-633S43W 23NENE	660	N	660	E	NENE	23	33S	43W	6	37.162084	-102.224609	746444	4116460
171	905329	9	5329	05-009-05329	100934	FRONTIER PRODUCING OF COLORADO LTD	1	FRONTIER-MATHEWS	1 FRONTIER-MATHEWS	ACTUAL	2/8/1965 0:00	4305	5575	0	99999	WILDCAT	205578	WELL	DA	2/4/1965 0:00	Planned Footage	378959	FRONTIER-MATHEWS-633S45W 18SWSW	660	S	660	W	SWSW	18	33S	45W	6	37.164992	-102.540569	718375	4116008
172	905330	9	5330	05-009-05330	39850	HIBBERT* ESTATE OF R E	1	FRINK-MAYBERRY	1 FRINK-MAYBERRY	ACTUAL	11/7/1965 0:00	3711	4728	0	99999	WILDCAT	205579	WELL	DA	11/20/1965 0:00	Planned Footage	378960	FRINK-MAYBERRY-634S41W 4NESE	1980	S	660	E	NESE	4	34S	41W	6	37.110825	-102.056484	761553	4111222
173	905331	9	5331	05-009-05331	18600	COLORADO INTERSTATE GAS COMPANY LLC	11	FLANK	11 FLANK	ACTUAL	9/8/1965 0:00	3758	4692	4692	24051	FLANK	205580	WELL	PR	10/1/2019 0:00	ACTUAL LatLong	320969	FLANK-634S42W 8SWSW	660	S	660	W	SWSW	8	34S	42W	6	37.09268	-102.19702	749122	4108831
174	905340	9	5340	05-009-05340	79460	SKELLY OIL COMPANY	1	HANKINS	1 HANKINS	ACTUAL	8/3/1945 0:00	4058	6171	0	99999	WILDCAT	205584	WELL	DA	12/20/1945 0:00	Planned Footage	378964	HANKINS-633S44W 34SENW	2310	N	2310	W	SENW	34	33S	44W	6	37.127875	-102.372158	733445	4112291
175	906001	9	6001	05-009-06001	22760	DAVIS DRILLING INC	8-Jan	SELF A	1-8 SELF A	ACTUAL	2/1/1967 0:00	3927	3300	0	90650	WALSH	205590	WELL	DA	2/22/1967 0:00	Planned Footage	378970	SELF A-632S43W 8SESE	660	S	660	E	SESE	8	32S	43W	6	37.267362	-102.279192	741261	4128003
176	906002	9	6002	05-009-06002	18600	COLORADO INTERSTATE GAS COMPANY LLC	36	FLANK	36 FLANK	ACTUAL	6/6/1982 0:00	3741	4790	0	24051	FLANK	205591	WELL	AC	8/4/1982 0:00	ACTUAL LatLong	320970	FLANK-634S43W 13NENE	660	N	660	E	NENE	13	34S	43W	6	37.088912	-102.219478	747138	4108354
177	906004	9	6004	05-009-06004	77300	SERVICE DRILLING CO	Jan-36	STATE-GERMANY	1-36 STATE-GERMANY	ACTUAL	2/25/1967 0:00	4065	4506	0	99999	WILDCAT	205593	WELL	DA	2/7/1973 0:00	Planned Footage	378972	STATE-GERMANY-634S45W 36NWSE	1980	S	1980	E	NWSE	36	34S	45W	6	37.038175	-102.441125	727586	4102170
178	906005	9	6005	05-009-06005	55050	MCBRIDE INC* W C	30-Jan	RUTHERFORD-MOORE	1-30 RUTHERFORD-MOORE	ACTUAL	3/16/1967 0:00	4100	3550	0	87900	VILAS	205594	WELL	DA	7/3/1968 0:00	Planned Footage	378973	RUTHERFORD-MOORE-630S44W 30SWNE	1980	N	1980	E	SWNE	30	30S	44W	6	37.407359	-102.407737	729434	4143218
179	906006	9	6006	05-009-06006	82929	STONE* D J	1	B C NEILL	1 B C NEILL	ACTUAL	12/17/1967 0:00	4240	5600	0	99999	WILDCAT	205595	WELL	DA	1/9/1968 0:00	PLANNED Footage	378974	B C NEILL-632S45W 34SWNW	1980	N	660	W	SWNW	34	32S	45W	6	37.215922	-102.486458	723030	4121786
180	906008	9	6008	05-009-06008	2795	ANADARKO PETROLEUM CORPORATION	1	WILSON E	1 WILSON E	ACTUAL	5/12/1967 0:00	3863	5400	0	99999	WILDCAT	205597	WELL	DA	8/2/1967 0:00	Planned Footage	378976	WILSON E-633S42W 6SWSW	660	S	660	W	SWSW	6	33S	42W	6	37.194723	-102.202049	748341	4120141
181	906009	9	6009	05-009-06009	22760	DAVIS DRILLING INC	1	LAWRENCE	1 LAWRENCE	ACTUAL	7/7/1967 0:00	3998	4250	0	99999	WILDCAT	205598	WELL	DA	8/4/1967 0:00	Planned Footage	378977	LAWRENCE-635S44W 7SWSW	660	S	660	W	SWSW	7	35S	44W	6	37.005496	-102.432115	728485	4098565
182	906011	9	6011	05-009-06011	24680	DOMAR OIL & GAS	14-Jan	ELLIS, JOE (OWP)	1-14 ELLIS, JOE (OWP)	ACTUAL	11/26/1967 0:00	4030	3392	3392	69350	PLAYA	205600	WELL	PA	11/21/2002 0:00	PLANNED Footage	378979	ELLIS, JOE-632S44W 14CNE	1320	N	1320	E	CNE	14	32S	44W	6	37.261941	-102.336303	736213	4127257
183	906013	9	6013	05-009-06013	55050	MCBRIDE INC* W C	8-Jan	ROLLINS-RUTHERFORD A UNIT	1-8 ROLLINS-RUTHERFORD A UNIT	ACTUAL	2/22/1968 0:00	4096	3400	0	87900	VILAS	205602	WELL	DA	7/2/1968 0:00	PLANNED Footage	378981	ROLLINS-RUTHERFORD A UNIT-631S44W 8SENW	2970	S	2050	W	SENW	8	31S	44W	6	37.359899	-102.408786	729486	4137949
184	906016	9	6016	05-009-06016	76103	SAMSON OIL COMPANY	17-Jan	COTTRELL-RUTHERFORD UNIT	1-17 COTTRELL-RUTHERFORD UNIT	ACTUAL	12/1/1967 0:00	4128	3425	0	87900	VILAS	205605	WELL	PA	10/17/1991 0:00	PLANNED Footage	378983	COTTRELL-RUTHERFORD UNIT-631S44W 17SENW	2310	N	1980	W	SENW	17	31S	44W	6	37.3454	-102.409076	729504	4136339
185	906017	9	6017	05-009-06017	96420	WIGGS* GUY L	13-Jan	M A LIPPOLDT	1-13 M A LIPPOLDT	ACTUAL	1/1/1968 0:00	4021	3375	3375	69350	PLAYA	205606	WELL	PA	1/10/1990 0:00	ACTUAL LatLong	378984	M A LIPPOLDT-632S44W 13CNW	1320	N	1320	W	CNW	13	32S	44W	6	37.261951	-102.327233	737017	4127281
186	906018	9	6018	05-009-06018	47051	KERR MCGEE CORPORATION	12-Jan	BISHOP	1-12 BISHOP	ACTUAL	2/14/1968 0:00	4149	3470	0	87900	VILAS	205607	WELL	DA	2/24/1968 0:00	Planned Footage	378985	BISHOP-631S45W 12NWSE	2350	S	1980	E	NWSE	12	31S	45W	6	37.358269	-102.441324	726608	4137689
187	906020	9	6020	05-009-06020	55050	MCBRIDE INC* W C	Jan-32	RUTHERFORD C UNIT	1-32 RUTHERFORD C UNIT	ACTUAL	3/25/1968 0:00	4070	3400	0	87900	VILAS	205609	WELL	DA	4/1/1968 0:00	Planned Footage	378987	RUTHERFORD C UNIT-630S44W 32SENW	1795	N	1795	W	SENW	32	30S	44W	6	37.393419	-102.394566	730642	4141703
188	906021	9	6021	05-009-06021	55050	MCBRIDE INC* W C	3-Jan	DENISON UNIT	1-3 DENISON UNIT	ACTUAL	6/20/1968 0:00	4199	3470	0	99999	WILDCAT	205610	WELL	DA	6/28/1968 0:00	Planned Footage	378988	DENISON UNIT-631S45W 3LOT 24	2683	N	1940	E	Lot 24	3	31S	45W	6	37.376379	-102.477514	723349	4139612
189	906023	9	6023	05-009-06023	55050	MCBRIDE INC* W C	6-Jan	JOHN O HARDIN	1-6 JOHN O HARDIN	ACTUAL	9/5/1968 0:00	3841	6243	0	99999	WILDCAT	205612	WELL	DA	9/29/1968 0:00	Planned Footage	378990	JOHN O HARDIN-628S42W 6NESE	1989	S	660	E	NESE	6	28S	42W	6	37.635186	-102.185561	748345	4169066
190	906024	9	6024	05-009-06024	76175	SANDLIN OIL CORP	1	MAYBERRY	1 MAYBERRY	ACTUAL	9/19/1968 0:00	3636	1717	4500	33250	GREENWOOD	205613	WELL	PA	6/7/2004 0:00	Planned Footage	378991	MAYBERRY-634S41W 10NENW	667	N	1986	W	NENW	10	34S	41W	6	37.103565	-102.047414	762385	4110442
191	906025	9	6025	05-009-06025	22766	DAVIDOR & DAVIDOR	11-Jan	GOV	1-11 GOV	ACTUAL	9/28/1968 0:00	4329	6002	0	26275	FORTUNA	205614	WELL	DA	10/30/1968 0:00	Planned Footage	378992	GOV-634S46W 11SENE	1980	N	660	E	SENE	11	34S	46W	6	37.099823	-102.563289	716543	4108725
192	906027	9	6027	05-009-06027	6750	BEAMS* R J	23-Jan	DELLA MOORE	1-23 DELLA MOORE	ACTUAL	11/26/1968 0:00	3901	3282	0	90650	WALSH	205616	WELL	DA	12/6/1968 0:00	PLANNED Footage	378994	DELLA MOORE-632S43W 23NESW	1980	S	1980	W	NESW	23	32S	43W	6	37.242042	-102.23379	745370	4125310
193	906029	9	6029	05-009-06029	100724	EVANS & TRIGG	1-Feb	PORTER	2-1 PORTER	ACTUAL	7/29/1972 0:00	4188	5975	0	99999	WILDCAT	205618	WELL	DA	12/3/1973 0:00	PLANNED Footage	378996	PORTER-632S45W 2NESE	1980	S	660	E	NESE	2	32S	45W	6	37.284871	-102.454547	725657	4129512
194	906030	9	6030	05-009-06030	100724	EVANS & TRIGG	14-Jan	ACKLEY	1-14 ACKLEY	ACTUAL	8/12/1969 0:00	3885	5400	0	99999	WILDCAT	205619	WELL	DA	8/31/1969 0:00	Planned Footage	378997	ACKLEY-633S43W 14NENE	660	N	660	E	NENE	14	33S	43W	6	37.176653	-102.22457	746401	4118077
195	906031	9	6031	05-009-06031	3380	APACHE CORPORATION	1	CONOVER	1 CONOVER	ACTUAL	8/26/1969 0:00	3851	5292	0	99999	WILDCAT	205620	WELL	DA	9/12/1969 0:00	Planned Footage	378998	CONOVER-634S43W 19SWSE	660	S	1980	E	SWSE	19	34S	43W	6	37.063585	-102.314442	738775	4105300
196	906032	9	6032	05-009-06032	57150	MIDWEST OIL CORP	1	W R BLACK	1 W R BLACK	ACTUAL	11/21/1969 0:00	3863	5295	0	99999	WILDCAT	205621	WELL	DA	12/23/1969 0:00	Planned Footage	378999	W R BLACK-633S43W 25NENE	660	N	662	E	NENE	25	33S	43W	6	37.147494	-102.206459	748104	4114889
197	906033	9	6033	05-009-06033	52600	MANA RESOURCES INC	1	WILLIAMS	1 WILLIAMS	ACTUAL	11/22/1969 0:00	4283	5800	0	99999	WILDCAT	205622	WELL	DA	12/16/1969 0:00	PLANNED Footage	379000	WILLIAMS-632S45W 28SWNE	1980	N	1980	E	SWNE	28	32S	45W	6	37.230381	-102.495538	722182	4123369
198	906034	9	6034	05-009-06034	10626	DOVER ATWOOD CORPORATION	16-Jan	COPE, NELLIE	1-16 COPE, NELLIE	ACTUAL	12/20/1969 0:00	4079	3404	0	87900	VILAS	205623	WELL	PR	7/17/2015 0:00	Actual LatLong	320972	COPE, NELLIE-631S44W 16NESW	1800	S	1800	W	NESW	16	31S	44W	6	37.34243	-102.39168	731054	4136052
199	906035	9	6035	05-009-06035	10626	DOVER ATWOOD CORPORATION	21-Jan	LOFLIN-FEDERAL	1-21 LOFLIN-FEDERAL	ACTUAL	1/2/1970 0:00	4080	3482	0	87900	VILAS	205624	WELL	PR	7/1/2018 0:00	Actual LatLong	320973	LOFLIN-FEDERAL-631S44W 21SENW	1995	N	1845	W	SENW	21	31S	44W	6	37.3315	-102.38917	731310	4134845
200	906036	9	6036	05-009-06036	100724	EVANS & TRIGG	14-Jan	HALTOM	1-14 HALTOM	PLANNED	2/15/1970 0:00	4173	1698	0	87900	VILAS	205625	WELL	DA	2/21/1970 0:00	Planned Footage	379001	HALTOM-631S45W 14NWSE	1980	S	1980	E	NWSE	14	31S	45W	6	37.342742	-102.459414	725052	4135923
201	906037	9	6037	05-009-06037	76103	SAMSON OIL COMPANY	1-Jan	BROOKS	1-1 BROOKS	ACTUAL	3/7/1980 0:00	4174	3420	3420	87900	VILAS	205626	WELL	PA	12/18/1986 0:00	PLANNED Footage	379002	BROOKS-632S45W 1SENW	1980	N	1980	W	SENW	1	32S	45W	6	37.28867	-102.445477	726449	4129956
202	906039	9	6039	05-009-06039	76103	SAMSON OIL COMPANY	31-Jan	STATE-MACDONALD	1-31 STATE-MACDONALD	ACTUAL	6/9/1970 0:00	4108	3430	0	87900	VILAS	205628	WELL	PA	12/15/1986 0:00	Planned Footage	379004	STATE-MACDONALD-631S44W 31SENW	1980	N	1980	W	SENW	31	31S	44W	6	37.302831	-102.427632	727989	4131570
203	906040	9	6040	05-009-06040	100938	MACDONALD OIL CORPORATION	15-Jan	STATE	1-15 STATE	ACTUAL	9/26/1970 0:00	3741	2978	0	99999	WILDCAT	205629	WELL	DA	10/2/1970 0:00	Planned Footage	379005	STATE-635S42W 15SWSW	660	S	1320	W	SWSW	15	35S	42W	6	36.995357	-102.158276	752890	4098133
204	906044	9	6044	05-009-06044	1	UNKNOWN	1	OHNICK UNIT	1 OHNICK UNIT	ACTUAL	2/6/1971 0:00	3930	4247	0	70150	PRAIRIE DOG	205633	WELL	DA	2/19/1971 0:00	Planned Footage	379009	OHNICK UNIT-635S44W 7SWNE	1980	N	1980	E	SWNE	7	35S	44W	6	37.012755	-102.422975	729277	4099392
205	906045	9	6045	05-009-06045	18600	COLORADO INTERSTATE GAS COMPANY LLC	25	FLANK	25 FLANK	ACTUAL	5/25/1983 0:00	3815	4810	0	24051	FLANK	205634	WELL	AC	5/26/1998 0:00	ACTUAL LatLong	320974	FLANK-633S42W 29NESE	1980	S	660	E	NESE	29	33S	42W	6	37.140224	-102.169946	751372	4114178
206	906046	9	6046	05-009-06046	67188	PARADOX PRODUCTION CORP	1	ROY HANES	1 ROY HANES	ACTUAL	9/4/1971 0:00	3975	4397	0	99999	WILDCAT	205635	WELL	DA	9/14/1971 0:00	Planned Footage	379010	ROY HANES-634S43W 6NWSE	1980	S	1980	E	NWSE	6	34S	43W	6	37.110754	-102.314532	738619	4110534
207	906047	9	6047	05-009-06047	10626	DOVER ATWOOD CORPORATION	15-Jan	STATE OF COLORADO	1-15 STATE OF COLORADO	ACTUAL	11/23/1971 0:00	4062	3470	0	87900	VILAS	205636	WELL	PR	7/16/1987 0:00	Actual LatLong	320975	STATE OF COLORADO-631S44W 15SENW	1980	N	1980	W	SENW	15	31S	44W	6	37.34671	-102.37398	732609	4136570
208	906049	9	6049	05-009-06049	89975	TRIGG DRILLING CO	9-Jan	MAYBERRY	1-9 MAYBERRY	ACTUAL	12/16/1971 0:00	3617	4898	0	33250	GREENWOOD	205638	WELL	DA	1/28/1972 0:00	Planned Footage	379012	MAYBERRY-634S41W 9NENE	0		0		NENE	9	34S	41W	6	37.103565	-102.056514	761576	4110417
209	906051	9	6051	05-009-06051	5	COLORADO OIL & GAS CONSERVATION COMMISSION	1	GEORGE ARTHUR (OWP)	1 GEORGE ARTHUR (OWP)	ACTUAL	2/23/1972 0:00	3934	3504	0	90650	WALSH	205640	WELL	PA	11/21/2002 0:00	Planned Footage	379014	GEORGE ARTHUR-633S43W 22SENW	1980	N	1980	W	SENW	22	33S	43W	6	37.158494	-102.25188	744034	4115991
210	906053	9	6053	05-009-06053	100311	WECO DEVELOPMENT CORPORATION	1	T F BURSON	1 T F BURSON	ACTUAL	3/20/1972 0:00	4062	3650	0	69350	PLAYA	205642	WELL	DA	1/21/1975 0:00	PLANNED Footage	379016	T F BURSON-632S44W 22CNE	1320	N	1320	E	CNE	22	32S	44W	6	37.247482	-102.354334	734658	4125607
211	906056	9	6056	05-009-06056	89975	TRIGG DRILLING CO	25-Jan	HUTCHES FEDERAL	1-25 HUTCHES FEDERAL	ACTUAL	8/3/1972 0:00	4177	3421	0	87900	VILAS	205645	WELL	DA	12/6/1973 0:00	Planned Footage	379019	HUTCHES FEDERAL-631S45W 25NESW	1980	S	1980	W	NESW	25	31S	45W	6	37.313728	-102.445644	726359	4132736
212	906057	9	6057	05-009-06057	89975	TRIGG DRILLING CO	Jan-35	FEDERAL	1-35 FEDERAL	ACTUAL	7/16/1972 0:00	4164	3414	0	87900	VILAS	205646	WELL	PA	12/12/1986 0:00	Planned Footage	379020	FEDERAL-631S45W 35SWNE	1980	N	1980	E	SWNE	35	31S	45W	6	37.30292	-102.459124	725197	4131504
213	906058	9	6058	05-009-06058	89975	TRIGG DRILLING CO	Jan-36	FEDERAL LAND BANK	1-36 FEDERAL LAND BANK	ACTUAL	7/6/1972 0:00	4168	3460	0	87900	VILAS	205647	WELL	DA	12/11/1986 0:00	Planned Footage	379021	FEDERAL LAND BANK-631S45W 36NESW	1980	S	1980	W	NESW	36	31S	45W	6	37.29939	-102.445498	726415	4131145
214	906059	9	6059	05-009-06059	100082	SHENANDOAH OIL CORPORATION	1	HUME	1 HUME	ACTUAL	10/6/1972 0:00	3904	5727	0	99999	WILDCAT	205648	WELL	DA	2/17/1973 0:00	PLANNED Footage	379022	HUME-631S43W 10NWSE	2330	S	2310	E	NWSE	10	31S	43W	6	37.359661	-102.248604	743675	4138324
215	906060	9	6060	05-009-06060	6750	BEAMS* R J	18-Jan	R BOWERS HOLT	1-18 R BOWERS HOLT	ACTUAL	1/5/1973 0:00	3955	3428	0	99999	WILDCAT	205649	WELL	DA	1/18/1973 0:00	ACTUAL LatLong	379023	R BOWERS HOLT-631S43W 18NWSE	1980	S	1980	E	NWSE	18	31S	43W	6	37.34402	-102.301903	739004	4136452
216	906061	9	6061	05-009-06061	10626	DOVER ATWOOD CORPORATION	20-Jan	GIBSON, LESLIE	1-20 GIBSON, LESLIE	ACTUAL	10/27/1972 0:00	3955	3430	0	90650	WALSH	205650	WELL	PR	1/3/1973 0:00	Actual LatLong	320976	GIBSON, LESLIE-631S43W 20NWSE	1980	S	1980	E	NWSE	20	31S	43W	6	37.32956	-102.28355	740676	4134894
217	906062	9	6062	05-009-06062	76103	SAMSON OIL COMPANY	12-Jan	GOODALE, N P	1-12 GOODALE, N P	ACTUAL	11/12/1972 0:00	4014	3440	0	87900	VILAS	205651	WELL	PA	12/24/1986 0:00	PLANNED Footage	379024	GOODALE, N P-631S44W 12NESE	1980	S	1980	E	NESE	12	31S	44W	6	37.35692	-102.320384	737326	4137837
218	906065	9	6065	05-009-06065	6750	BEAMS* R J	27-Jan	FOREST RUTHERFORD	1-27 FOREST RUTHERFORD	ACTUAL	12/11/1972 0:00	4131	3500	0	87900	VILAS	205654	WELL	DA	12/28/1972 0:00	Planned Footage	379027	FOREST RUTHERFORD-630S45W 27SESW	1281	S	1592	W	SESW	27	30S	45W	6	37.401718	-102.468228	724096	4142446
219	906067	9	6067	05-009-06067	81400	SOUTHLAND ROYALTY COMPANY	17-1	RUTHERFORD	17-1 RUTHERFORD	ACTUAL	5/8/1973 0:00	4222	3680	0	99999	WILDCAT	205656	WELL	DA	5/20/1973 0:00	Planned Footage	379029	RUTHERFORD-629S45W 17NESW	1980	S	1980	W	NESW	17	29S	45W	6	37.518656	-102.50314	720661	4155340
220	906068	9	6068	05-009-06068	81400	SOUTHLAND ROYALTY COMPANY	1	MCCORMICK	1 MCCORMICK	ACTUAL	5/25/1973 0:00	4224	3720	0	87900	VILAS	205657	WELL	DA	6/6/1973 0:00	Planned Footage	379030	MCCORMICK-630S45W 8NESW	1980	S	1980	W	NESW	8	30S	45W	6	37.446898	-102.50333	720855	4147377
221	906069	9	6069	05-009-06069	71696	POWELL PROPERTIES, INC	C-5	HOLT	C-5 HOLT	ACTUAL	5/28/1973 0:00	3638	4984	0	86000	VERDE	205658	WELL	DA	6/11/1973 0:00	Planned Footage	379031	HOLT-635S42W 6SWNW	1550	N	660	W	SWNW	6	35S	42W	6	37.028486	-102.214928	747739	4101660
222	906070	9	6070	05-009-06070	56830	MESA PETROLEUM COMPANY	4-Jan	CLAUNCH	1-4 CLAUNCH	ACTUAL	5/18/1973 0:00	3751	3700	0	99999	WILDCAT	205659	WELL	DA	5/29/1973 0:00	Planned Footage	379032	CLAUNCH-629S42W 4CSW	1320	S	1320	W	CSW	4	29S	42W	6	37.546697	-102.16058	750847	4159312
223	906071	9	6071	05-009-06071	81400	SOUTHLAND ROYALTY COMPANY	24-1	RUTHERFORD	24-1 RUTHERFORD	ACTUAL	6/9/1973 0:00	4076	3533	0	99999	WILDCAT	205660	WELL	DA	7/12/1973 0:00	Planned Footage	379033	RUTHERFORD-629S45W 24NESW	1905	S	2480	W	NESW	24	29S	45W	6	37.503987	-102.428398	727312	4153891
224	906072	9	6072	05-009-06072	10626	DOVER ATWOOD CORPORATION	19-Feb	GIBSON, LESLIE	2-19 GIBSON, LESLIE	ACTUAL	6/23/1973 0:00	3958	3430	0	90650	WALSH	205661	WELL	PR	7/19/1973 0:00	Actual LatLong	320977	GIBSON, LESLIE-631S43W 19NWSE	1825	S	1980	E	NWSE	19	31S	43W	6	37.32895	-102.30205	739038	4134779
225	906073	9	6073	05-009-06073	81400	SOUTHLAND ROYALTY COMPANY	17-1	FELIX MUNDELL	17-1 FELIX MUNDELL	ACTUAL	7/7/1973 0:00	3947	3570	0	99999	WILDCAT	205662	WELL	DA	7/16/1973 0:00	Planned Footage	379034	FELIX MUNDELL-629S43W 17NWSE	1980	S	1980	E	NWSE	17	29S	43W	6	37.519717	-102.280513	740336	4156004
226	906075	9	6075	05-009-06075	71450	PONCHO PRODUCTION COMPANY	1A	HOLT	1A HOLT	ACTUAL	9/19/1973 0:00	3602	1333	1333	33250	GREENWOOD	205664	WELL	PA	8/20/2010 0:00	ACTUAL LatLong	320978	HOLT-635S41W 10SENW	1980	N	1980	W	SENW	10	35S	41W	6	37.012926	-102.047681	762674	4100382
227	906077	9	6077	05-009-06077	71450	PONCHO PRODUCTION COMPANY	3-Jan	HAMILTON, EMMA	1-3 HAMILTON, EMMA	ACTUAL	12/8/1973 0:00	3560	1304	1304	33250	GREENWOOD	205666	WELL	PA	8/20/2010 0:00	ACTUAL LatLong	320979	HAMILTON, EMMA-635S41W 3NESW	1980	S	1980	W	NESW	3	35S	41W	6	37.023791	-102.047656	762638	4101588
228	906078	9	6078	05-009-06078	77300	SERVICE DRILLING CO	2-R	HOLT	2-R HOLT	ACTUAL	12/5/1973 0:00	3669	1409	0	33250	GREENWOOD	205667	WELL	DA	1/27/1981 0:00	Planned Footage	379037	HOLT-635S41W 15SWNW	1980	N	660	W	SWNW	15	35S	41W	6	36.998427	-102.052163	762325	4098761
229	906079	9	6079	05-009-06079	71450	PONCHO PRODUCTION COMPANY	1	HAMILTON, LESTER	1 HAMILTON, LESTER	ACTUAL	12/10/1973 0:00	3559	1300	1300	33250	GREENWOOD	205668	WELL	PA	4/21/2010 0:00	ACTUAL LatLong	320980	HAMILTON, LESTER-634S41W 34NESW	1980	S	1980	W	NESW	34	34S	41W	6	37.038296	-102.047652	762589	4103198
230	906080	9	6080	05-009-06080	55930	MCMORAN EXPLORATION CO & FMP OPERATING CO	21-Jan	DEAN BALDWIN	1-21 DEAN BALDWIN	ACTUAL	12/20/1973 0:00	4247	5500	0	99999	WILDCAT	205669	WELL	DA	1/15/1974 0:00	Planned Footage	379038	DEAN BALDWIN-631S45W 21NWNW	660	N	660	W	NWNW	21	31S	45W	6	37.335581	-102.504723	721059	4135021
231	906081	9	6081	05-009-06081	10626	DOVER ATWOOD CORPORATION	10-Jan	THOMPSON-PORTER	1-10 THOMPSON-PORTER	ACTUAL	4/26/1974 0:00	4062	3460	0	87900	VILAS	205670	WELL	PR	2/1/2019 0:00	Actual LatLong	320981	THOMPSON-PORTER-631S44W 10NESW	1980	S	1980	W	NESW	10	31S	44W	6	37.35778	-102.37393	732580	4137799
232	906082	9	6082	05-009-06082	10626	DOVER ATWOOD CORPORATION	29-Jan	BISHOP, E	1-29 BISHOP, E	ACTUAL	5/28/1974 0:00	3943	3350	0	90650	WALSH	205671	WELL	PR	12/17/2012 0:00	Actual LatLong	320982	BISHOP, E-631S43W 29SWNE	1980	N	1980	E	SWNE	29	31S	43W	6	37.31862	-102.28426	740648	4133678
233	906083	9	6083	05-009-06083	10626	DOVER ATWOOD CORPORATION	30-Jan	VILLERS, V	1-30 VILLERS, V	ACTUAL	6/19/1974 0:00	3953	3412	0	90650	WALSH	205672	WELL	PR	1/1/2017 0:00	Actual LatLong	320983	VILLERS, V-631S43W 30SWNE	1980	N	1980	E	SWNE	30	31S	43W	6	37.3186	-102.3024	739040	4133630
234	906084	9	6084	05-009-06084	10626	DOVER ATWOOD CORPORATION	22-Jan	EATON, H	1-22 EATON, H	ACTUAL	5/23/1974 0:00	4056	3457	0	87900	VILAS	205673	WELL	SI	2/1/2020 0:00	Actual LatLong	320984	EATON, H-631S44W 22SENW	1980	N	1980	W	SENW	22	31S	44W	6	37.33181	-102.37291	732750	4134919
235	906085	9	6085	05-009-06085	6750	BEAMS* R J	25-Jan	J POYNER	1-25 J POYNER	ACTUAL	6/5/1974 0:00	3942	3400	0	99999	WILDCAT	205674	WELL	DA	6/17/1974 0:00	PLANNED Footage	379039	J POYNER-631S44W 25SESE	990	S	1320	E	SESE	25	31S	44W	6	37.310873	-102.318066	737676	4132733
236	906086	9	6086	05-009-06086	76103	SAMSON OIL COMPANY	14-Jan	HARLAN, F	1-14 HARLAN, F	ACTUAL	5/10/1974 0:00	4042	3356	0	87900	VILAS	205675	WELL	PA	10/11/1991 0:00	PLANNED Footage	379040	HARLAN, F-631S44W 14NESW	2200	S	1580	W	NESW	14	31S	44W	6	37.34317	-102.356245	734192	4136221
237	906087	9	6087	05-009-06087	10626	DOVER ATWOOD CORPORATION	21-Jan	SCHREPEL, L	1-21 SCHREPEL, L	ACTUAL	5/18/1974 0:00	3953	3460	0	90650	WALSH	205676	WELL	PR	7/1/2019 0:00	Actual LatLong	320985	SCHREPEL, L-631S43W 21NESW	1980	S	1980	W	NESW	21	31S	43W	6	37.32938	-102.27052	741831	4134907
238	906088	9	6088	05-009-06088	1	UNKNOWN	1	HOLT D	1 HOLT D	ACTUAL	5/7/1974 0:00	3924	3290	0	99999	WILDCAT	205677	WELL	DA	5/15/1974 0:00	Planned Footage	379041	HOLT D-632S43W 27CNE	1320	N	1320	E	CNE	27	32S	43W	6	37.232992	-102.24512	744394	4124276
239	906089	9	6089	05-009-06089	71695	POWELL* C A	1	STATE	1 STATE	ACTUAL	9/30/1988 0:00	3665	5002	5002	99999	WILDCAT	205678	WELL	DA	6/25/1992 0:00	Planned Footage	379042	STATE-634S43W 36SWSE	660	S	1320	E	SWSE	36	34S	43W	6	37.034566	-102.221699	747117	4102317
240	906090	9	6090	05-009-06090	21320	CRG CORP	Jan-34	COMMERCE RANCH	1-34 COMMERCE RANCH	ACTUAL	7/17/1974 0:00	4026	3515	3515	87900	VILAS	205679	WELL	PA	7/28/1992 0:00	Planned Footage	379043	COMMERCE RANCH-630S44W 34NESW	1980	S	1980	W	NESW	34	30S	44W	6	37.389319	-102.357575	733930	4141339
241	906091	9	6091	05-009-06091	71696	POWELL PROPERTIES, INC	1	HOLT D	1 HOLT D	ACTUAL	8/31/1974 0:00	3641	5259	0	99999	WILDCAT	205680	WELL	DA	9/21/1974 0:00	Planned Footage	379044	HOLT D-635S43W 1NWSE	1980	S	1980	E	NWSE	1	35S	43W	6	37.023746	-102.223959	746951	4101111
242	906092	9	6092	05-009-06092	12490	C & K PETROLEUM INC	1	ISREAL-FILSON	1 ISREAL-FILSON	ACTUAL	10/4/1974 0:00	3684	5660	0	99999	WILDCAT	205681	WELL	DA	10/24/1974 0:00	Planned Footage	379045	ISREAL-FILSON-630S41W 18SWSE	660	S	1980	E	SWSE	18	30S	41W	6	37.429239	-102.080657	758314	4146493
243	906093	9	6093	05-009-06093	100311	WECO DEVELOPMENT CORPORATION	1	W T B UNIT	1 W T B UNIT	ACTUAL	10/24/1974 0:00	4130	3450	0	99999	WILDCAT	205682	WELL	DA	2/1/1975 0:00	PLANNED Footage	379046	W T B UNIT-631S44W 6SENW	3400	S	1980	W	SENW	6	31S	44W	6	37.375471	-102.427712	727762	4139631
244	906096	9	6096	05-009-06096	21320	CRG CORP	27-Jan	COMMERCE RANCH	1-27 COMMERCE RANCH	ACTUAL	11/6/1974 0:00	4048	3538	0	87900	VILAS	205685	WELL	PA	7/28/1992 0:00	Planned Footage	379049	COMMERCE RANCH-630S44W 27NESW	1793	S	1793	W	NESW	27	30S	44W	6	37.403219	-102.358255	733827	4142880
245	906098	9	6098	05-009-06098	10626	DOVER ATWOOD CORPORATION	Jan-35	SWANSON, M	1-35 SWANSON, M	ACTUAL	11/22/1974 0:00	3882	3300	0	90650	WALSH	205687	WELL	PR	5/1/2018 0:00	Actual LatLong	320986	SWANSON, M-631S43W 35NESW	1980	S	1980	W	NESW	35	31S	43W	6	37.30033	-102.23385	745175	4131778
246	906099	9	6099	05-009-06099	10383	SOVEREIGN OPERATING COMPANY LLC	1	COOK	1 COOK	ACTUAL	5/31/1975 0:00	3956	3328	3328	90650	WALSH	205688	WELL	PA	4/5/2011 0:00	ACTUAL LatLong	320987	COOK-632S43W 32CSW	1320	S	1320	W	CSW	32	32S	43W	6	37.21126	-102.29057	740430	4121748
247	906101	9	6101	05-009-06101	10626	DOVER ATWOOD CORPORATION	2	RATCLIFF	2 RATCLIFF	ACTUAL	3/16/1975 0:00	4000	3328	3328	69350	PLAYA	205690	WELL	SI	2/1/2020 0:00	Actual LatLong	320988	RATCLIFF-632S44W 25NWNW	1320	N	1320	W	NWNW	25	32S	44W	6	37.233	-102.32718	737113	4124068
248	906102	9	6102	05-009-06102	76175	SANDLIN OIL CORP	1	RD JONES	1 RD JONES	ACTUAL	4/26/1975 0:00	3756	3303	0	54952	MIDWAY	205691	WELL	PR	12/1/2019 0:00	ACTUAL LatLong	320989	RD JONES-633S42W 13CNW	1320	N	1320	W	CNW	13	33S	42W	6	37.174563	-102.108727	756694	4118153
249	906103	9	6103	05-009-06103	100311	WECO DEVELOPMENT CORPORATION	1	DILLON	1 DILLON	ACTUAL	5/18/1975 0:00	3902	3345	0	99999	WILDCAT	205692	WELL	DA	5/30/1975 0:00	Planned Footage	379052	DILLON-633S43W 27CNE	1320	N	1320	E	CNE	27	33S	43W	6	37.145704	-102.24495	744691	4114590
250	906104	9	6104	05-009-06104	11050	TOM BROWN INC	1	TUCKER	1 TUCKER	ACTUAL	5/16/1975 0:00	4373	5800	0	99999	WILDCAT	205693	WELL	DA	6/6/1975 0:00	Planned Footage	379053	TUCKER-631S46W 26SENW	1980	N	1980	W	SENW	26	31S	46W	6	37.317349	-102.572302	715123	4132842
251	906105	9	6105	05-009-06105	90250	TROJAN OIL & GAS COMPANY	1	FORGEY (OWP)	1 FORGEY (OWP)	ACTUAL	5/6/1975 0:00	3939	3400	0	90650	WALSH	205694	WELL	PA	8/6/1996 0:00	PLANNED Footage	379054	FORGEY-631S43W 32W2NE	1320	N	2470	E	W2NE	32	31S	43W	6	37.305667	-102.285336	740594	4132238
252	906106	9	6106	05-009-06106	71696	POWELL PROPERTIES, INC	C-6	HOLT	C-6 HOLT	ACTUAL	5/6/1975 0:00	3635	4825	0	99999	WILDCAT	205695	WELL	DA	5/20/1975 0:00	Planned Footage	379055	HOLT-635S42W 6NWSW	1980	S	662	W	NWSW	6	35S	42W	6	37.023726	-102.214908	747757	4101132
253	906107	9	6107	05-009-06107	76103	SAMSON OIL COMPANY	3-Jan	TROUTMAN, M	1-3 TROUTMAN, M	ACTUAL	4/12/1975 0:00	4049	3430	0	87900	VILAS	205696	WELL	PA	12/24/1986 0:00	PLANNED Footage	379056	TROUTMAN, M-631S44W 3NESW	2310	S	2310	W	NESW	3	31S	44W	6	37.372299	-102.371555	732745	4139416
254	906110	9	6110	05-009-06110	76103	SAMSON OIL COMPANY	2-Jan	MURRAY, G	1-2 MURRAY, G	ACTUAL	6/30/1975 0:00	3857	3290	0	90650	WALSH	205699	WELL	PA	7/28/1992 0:00	Planned Footage	379059	MURRAY, G-632S43W 2SWNE	2310	N	2310	E	SWNE	2	32S	43W	6	37.288441	-102.23035	745524	4130468
255	906111	9	6111	05-009-06111	12490	C & K PETROLEUM INC	1	JENKINS-COOPER	1 JENKINS-COOPER	ACTUAL	6/28/1975 0:00	4144	5498	0	99999	WILDCAT	205700	WELL	DA	7/18/1975 0:00	Planned Footage	379060	JENKINS-COOPER-635S45W 8NWNE	660	N	1980	E	NWNE	8	35S	45W	6	37.016425	-102.513487	721212	4099585
256	906112	9	6112	05-009-06112	30375	FLETCHER EXPLORATION INC* C H	1	HALE CENTER GRAIN CO INC	1 HALE CENTER GRAIN CO INC	ACTUAL	6/4/1975 0:00	4195	6050	0	99999	WILDCAT	205701	WELL	DA	6/25/1975 0:00	Planned Footage	379061	HALE CENTER GRAIN CO INC-628S45W 2NWSE	2200	S	1625	E	NWSE	2	28S	45W	6	37.635345	-102.443359	725592	4168432
257	906114	9	6114	05-009-06114	18600	COLORADO INTERSTATE GAS COMPANY LLC	1	FLANK	1 FLANK	ACTUAL	6/7/1975 0:00	3807	5325	0	24051	FLANK	205703	WELL	AC	7/19/1979 0:00	ACTUAL LatLong	320990	FLANK-634S42W 4NESW	2310	S	2310	W	NESW	4	34S	42W	6	37.111746	-102.173615	751140	4111008
258	906115	9	6115	05-009-06115	3100	ANSCHUTZ CORP0RATION* THE	1	BURSON	1 BURSON	ACTUAL	7/11/1975 0:00	3847	3487	0	99999	WILDCAT	205704	WELL	DA	7/21/1975 0:00	Planned Footage	379063	BURSON-630S42W 31NWNW	250	N	250	W	NWNW	31	30S	42W	6	37.39755	-102.19967	747885	4142656
259	906116	9	6116	05-009-06116	87208	TEXAS OIL & GAS CORP	1	TAYLOR A	1 TAYLOR A	ACTUAL	7/23/1975 0:00	3678	3245	0	99999	WILDCAT	205705	WELL	DA	8/1/1975 0:00	Planned Footage	379064	TAYLOR A-633S41W 4NWSE	2310	S	2970	W	NWSE	4	33S	41W	6	37.199094	-102.048394	761967	4121040
260	906117	9	6117	05-009-06117	10383	SOVEREIGN OPERATING COMPANY LLC	1	PRENTICE ESTATE	1 PRENTICE ESTATE	ACTUAL	8/2/1975 0:00	3682	3215	0	33250	GREENWOOD	205706	WELL	PA	5/15/2013 0:00	Actual LatLong	320991	PRENTICE ESTATE-633S41W 21SWNE	2310	N	1916	E	SWNE	21	33S	41W	6	37.1572	-102.04836	762115	4116391
261	906118	9	6118	05-009-06118	10626	DOVER ATWOOD CORPORATION	1	HUME	1 HUME	ACTUAL	8/12/1975 0:00	3817	3350	3350	93612	WINDMILL	205707	WELL	PR	1/1/2017 0:00	Actual LatLong	320992	HUME-632S42W 20NESW	2330	S	2330	W	NESW	20	32S	42W	6	37.24301	-102.17815	750303	4125563
262	906119	9	6119	05-009-06119	100311	WECO DEVELOPMENT CORPORATION	1	SUNDAY	1 SUNDAY	ACTUAL	8/16/1975 0:00	4102	3497	0	87900	VILAS	205708	WELL	DA	9/6/1975 0:00	Planned Footage	379065	SUNDAY-631S44W 28SENW	2070	N	2520	W	SENW	28	31S	44W	6	37.317256	-102.389122	731358	4133264
263	906120	9	6120	05-009-06120	100311	WECO DEVELOPMENT CORPORATION	1	BURHENN	1 BURHENN	ACTUAL	7/22/1975 0:00	3881	3332	0	90650	WALSH	205709	WELL	DA	10/11/1976 0:00	PLANNED Footage	379066	BURHENN-632S43W 15CNW	1320	N	1320	W	CNW	15	32S	43W	6	37.262032	-102.254301	743486	4127475
264	906121	9	6121	05-009-06121	100311	WECO DEVELOPMENT CORPORATION	1	STATE	1 STATE	ACTUAL	8/2/1975 0:00	3962	3346	0	99999	WILDCAT	205710	WELL	DA	8/16/1975 0:00	PLANNED Footage	379067	STATE-632S44W 36CNE	1320	N	1320	E	CNE	36	32S	44W	6	37.218452	-102.318143	737960	4122476
265	906123	9	6123	05-009-06123	87208	TEXAS OIL & GAS CORP	1	MILLS A	1 MILLS A	ACTUAL	11/4/1975 0:00	3808	3350	0	85251	UNNAMED	205712	WELL	DA	11/13/1975 0:00	PLANNED Footage	379069	MILLS A-632S42W 21SWNW	1980	N	660	W	SWNW	21	32S	42W	6	37.245572	-102.165658	751403	4125880
266	906124	9	6124	05-009-06124	10098	ENERVEST OPERATING LLC	1	HUME	1 HUME	ACTUAL	11/15/1975 0:00	3831	3350	3350	93612	WINDMILL	205713	WELL	PA	10/31/2006 0:00	ACTUAL LatLong	320993	HUME-632S42W 30NENE	330	N	330	E	NENE	30	32S	42W	6	37.23565	-102.18713	749531	4124722
267	906125	9	6125	05-009-06125	7800	BEREN CORPORATION	10-Jan	ESKEW	1-10 ESKEW	ACTUAL	1/24/1976 0:00	3618	4480	0	33250	GREENWOOD	205714	WELL	DA	4/7/1977 0:00	Planned Footage	379070	ESKEW-634S41W 10NENE	660	N	480	E	NENE	10	34S	41W	6	37.103575	-102.043704	762714	4110453
268	906126	9	6126	05-009-06126	87208	TEXAS OIL & GAS CORP	1	HARLAN	1 HARLAN	ACTUAL	1/27/1976 0:00	3910	5430	0	99999	WILDCAT	205715	WELL	DA	2/13/1976 0:00	Planned Footage	379071	HARLAN-630S43W 28NENE	660	N	660	E	NENE	28	30S	43W	6	37.410809	-102.257562	742717	4143977
269	906130	9	6130	05-009-06130	27520	ENERGY ALLIANCE COMPANY INC	1	EDITH M LEWIS	1 EDITH M LEWIS	ACTUAL	3/15/1976 0:00	3566	1505	1505	33250	GREENWOOD	205719	WELL	PA	8/12/2008 0:00	Actual LatLong	379074	EDITH M LEWIS-634S41W 33NESW	2540	S	2540	W	NESW	33	34S	41W	6	37.03974	-102.063751	761151	4103314
270	906132	9	6132	05-009-06132	100311	WECO DEVELOPMENT CORPORATION	1	DICKEY	1 DICKEY	ACTUAL	5/7/1976 0:00	4213	5887	0	99999	WILDCAT	205721	WELL	DA	7/3/1976 0:00	PLANNED Footage	379075	DICKEY-632S45W 23SWNE	1980	N	1980	E	SWNE	23	32S	45W	6	37.245061	-102.459177	725365	4125084
271	906133	9	6133	05-009-06133	71695	POWELL* C A	2	STATE	2 STATE	ACTUAL	6/6/1976 0:00	3647	4920	0	86000	VERDE	205722	WELL	PA	6/24/1992 0:00	Planned Footage	379076	STATE-634S42W 31SWSW	660	S	660	W	SWSW	31	34S	42W	6	37.034556	-102.214918	747720	4102334
272	906136	9	6136	05-009-06136	57088	MICHIGAN WISCONSIN PIPE LINE C	16-Jan	SOUTH PLAYA STATE	1-16 SOUTH PLAYA STATE	ACTUAL	6/8/1976 0:00	4069	3700	0	69350	PLAYA	205725	WELL	DA	6/22/1976 0:00	ACTUAL LatLong	379078	SOUTH PLAYA STATE-632S44W 16CNE	1320	N	1320	E	CNE	16	32S	44W	6	37.261921	-102.372545	732998	4127165
273	906138	9	6138	05-009-06138	6750	BEAMS* R J	1-Jan	BURHENN	1-1 BURHENN	ACTUAL	6/15/1976 0:00	3837	3300	0	90650	WALSH	205727	WELL	DA	6/25/1976 0:00	PLANNED Footage	379080	BURHENN-632S43W 1SENW	1350	N	2550	W	SENW	1	32S	43W	6	37.291101	-102.21367	746994	4130806
274	906139	9	6139	05-009-06139	76103	SAMSON OIL COMPANY	12-Jan	GEISSLER, W	1-12 GEISSLER, W	ACTUAL	6/26/1976 0:00	3836	3260	0	90650	WALSH	205728	WELL	PA	6/4/1997 0:00	PLANNED Footage	379081	GEISSLER, W-632S43W 12SENW	1350	N	1800	W	SENW	12	32S	43W	6	37.276592	-102.21622	746816	4129189
275	906141	9	6141	05-009-06141	27800	EROS, INC.	15-Jan	MANGLES (OWP)	1-15 MANGLES (OWP)	ACTUAL	8/14/1976 0:00	4050	3590	3590	87900	VILAS	205730	WELL	PA	6/15/1998 0:00	Planned Footage	379082	MANGLES-630S44W 15SWNE	1980	N	1980	E	SWNE	15	30S	44W	6	37.436348	-102.353115	734179	4146569
276	906147	9	6147	05-009-06147	10626	DOVER ATWOOD CORPORATION	Jan-33	BURCHFIELD	1-33 BURCHFIELD	ACTUAL	9/5/1976 0:00	3922	3320	0	90650	WALSH	205736	WELL	PR	3/1/2019 0:00	Actual LatLong	321000	BURCHFIELD-631S43W 33SWNE	1700	N	2000	E	SWNE	33	31S	43W	6	37.3048	-102.26629	742285	4132190
277	906148	9	6148	05-009-06148	53800	MARLIN OIL CO* THE	1	RUTHERFORD	1 RUTHERFORD	ACTUAL	10/14/1976 0:00	4210	3524	0	87900	VILAS	205737	WELL	DA	12/28/1976 0:00	Planned Footage	379086	RUTHERFORD-630S45W 21NWSE	1980	S	1980	E	NWSE	21	30S	45W	6	37.417818	-102.480479	722963	4144204
278	906154	9	6154	05-009-06154	87208	TEXAS OIL & GAS CORP	1	HEFLEY	1 HEFLEY	ACTUAL	10/27/1976 0:00	3822	3290	0	79650	STONINGTON	205743	WELL	DA	11/6/1976 0:00	Planned Footage	379092	HEFLEY-631S42W 31NWNW	660	N	750	W	NWNW	31	31S	42W	6	37.307551	-102.20163	748008	4132663
279	906156	9	6156	05-009-06156	87208	TEXAS OIL & GAS CORP	1	HUME-B	1 HUME-B	ACTUAL	11/19/1976 0:00	3820	3275	0	99999	WILDCAT	205745	WELL	DA	11/29/1976 0:00	Planned Footage	379094	HUME-B-632S42W 19SWNE	2310	N	2310	W	SWNE	19	32S	42W	6	37.244784	-102.196462	748673	4125711
280	906158	9	6158	05-009-06158	10383	SOVEREIGN OPERATING COMPANY LLC	9-Jan	HARTMETZ	1-9 HARTMETZ	ACTUAL	1/30/1977 0:00	4099	3400	0	87900	VILAS	205747	WELL	PA	9/4/2015 0:00	Actual LatLong	321001	HARTMETZ-631S44W 9NWSE	1730	S	1500	E	NWSE	9	31S	44W	6	37.35861	-102.38479	731615	4137864
281	906159	9	6159	05-009-06159	10383	SOVEREIGN OPERATING COMPANY LLC	1	COGBURN	1 COGBURN	ACTUAL	4/28/1979 0:00	3955	3350	3350	90650	WALSH	205748	WELL	PA	8/7/2015 0:00	Actual LatLong	321002	COGBURN-632S43W 29SWSW	1320	S	1320	W	SWSW	29	32S	43W	6	37.22569	-102.29056	740385	4123349
282	906160	9	6160	05-009-06160	76103	SAMSON OIL COMPANY	16-Jan	BURCHFIELD-STATE	1-16 BURCHFIELD-STATE	ACTUAL	2/10/1977 0:00	3921	3325	0	90650	WALSH	205749	WELL	PA	6/1/1993 0:00	PLANNED Footage	379096	BURCHFIELD-STATE-632S43W 16CNW	1320	N	1320	W	CNW	16	32S	43W	6	37.261952	-102.272381	741882	4127420
283	906162	9	6162	05-009-06162	10383	SOVEREIGN OPERATING COMPANY LLC	1	HEFLEY 'A'	1 HEFLEY 'A'	ACTUAL	2/21/1977 0:00	3822	3325	0	79650	STONINGTON	205751	WELL	PA	8/29/2015 0:00	Actual LatLong	321003	HEFLEY 'A'-631S42W 30NWNE	1320	N	1908	E	NWNE	30	31S	42W	6	37.32046	-102.19268	748759	4134119
284	906163	9	6163	05-009-06163	10626	DOVER ATWOOD CORPORATION	7-Jan	FREIGHBERGER	1-7 FREIGHBERGER	ACTUAL	3/9/1977 0:00	4123	3400	0	87900	VILAS	205752	WELL	PR	2/1/2019 0:00	Actual LatLong	321004	FREIGHBERGER-631S44W 7NWSE	1980	S	1980	E	NWSE	7	31S	44W	6	37.35748	-102.42274	728257	4137646
285	906164	9	6164	05-009-06164	10626	DOVER ATWOOD CORPORATION	25-Jan	THOMPSON, D R	1-25 THOMPSON, D R	ACTUAL	2/24/1977 0:00	3978	3350	0	87900	VILAS	205753	WELL	PR	3/1/2019 0:00	Actual LatLong	321005	THOMPSON, D R-631S44W 25NENE	660	N	660	E	NENE	25	31S	44W	6	37.32096	-102.31588	737838	4133857
286	906167	9	6167	05-009-06167	62145	MUTUAL OIL OF AMERICA INC	2	SCHWARTZ	2 SCHWARTZ	PLANNED	3/15/1977 0:00	4030	114	0	99999	WILDCAT	291754	WELL	DA	8/21/1982 0:00	PLANNED Footage	379100	SCHWARTZ-631S44W 34NWSW	1729	S	660	W	NWSW	34	31S	44W	6	37.299349	-102.377367	732455	4131306
287	906168	9	6168	05-009-06168	85280	SYNERGY RESOURCES CORPORATION	3	SCHWARTZ	3 SCHWARTZ	PLANNED	5/15/1977 0:00	4018	78	0	99999	WILDCAT	205756	WELL	DA	8/20/1982 0:00	Planned Footage	379101	SCHWARTZ-631S44W 35NENE	660	N	760	E	NENE	35	31S	44W	6	37.306524	-102.346198	735196	4132180
288	906170	9	6170	05-009-06170	76103	SAMSON OIL COMPANY	20-Jan	W KOELSCH	1-20 W KOELSCH	ACTUAL	4/21/1977 0:00	3939	3306	0	90650	WALSH	205758	WELL	DA	5/6/1977 0:00	PLANNED Footage	379103	W KOELSCH-632S43W 20CNE	1320	N	1320	E	CNE	20	32S	43W	6	37.247512	-102.281422	741126	4125794
289	906176	9	6176	05-009-06176	10626	DOVER ATWOOD CORPORATION	16-Jan	STATE OF COLORADO	1-16 STATE OF COLORADO	ACTUAL	8/4/1977 0:00	3894	3350	0	90650	WALSH	205764	WELL	PR	4/1/2015 0:00	Actual LatLong	321010	STATE OF COLORADO-631S43W 16SESW	900	S	1980	W	SESW	16	31S	43W	6	37.34113	-102.26993	741846	4136213
290	906177	9	6177	05-009-06177	76103	SAMSON OIL COMPANY	Jan-35	ALFREY	1-35 ALFREY	ACTUAL	7/6/1977 0:00	4154	3475	3475	87900	VILAS	205765	WELL	PA	10/9/1991 0:00	Planned Footage	379105	ALFREY-630S45W 35SWNE	2610	N	2310	E	SWNE	35	30S	45W	6	37.390999	-102.445238	726163	4141312
291	906178	9	6178	05-009-06178	90250	TROJAN OIL & GAS COMPANY	1	PETROWSKY (OWP)	1 PETROWSKY (OWP)	ACTUAL	7/8/1977 0:00	3965	3383	0	90650	WALSH	205766	WELL	PA	8/6/1996 0:00	PLANNED Footage	379106	PETROWSKY-632S43W 18CSE	1320	S	1320	E	CSE	18	32S	43W	6	37.254732	-102.299612	739490	4126549
292	906179	9	6179	05-009-06179	71696	POWELL PROPERTIES, INC	1-R	HOLT E	1-R HOLT E	ACTUAL	8/20/1977 0:00	0	1645	0	86000	VERDE	292146	WELL	DA	9/4/2007 0:00		379107	HOLT E-634S42W 29SESW	200	S	1200	W	SESW	29	34S	42W	6	37.047807	-102.194983	749451	4103856
293	906181	9	6181	05-009-06181	71695	POWELL* C A	5R	HOLT B	5R HOLT B	ACTUAL	8/27/1977 0:00	3655	2990	2990	86000	VERDE	205768	WELL	DA	7/15/1987 0:00	Planned Footage	379109	HOLT B-635S43W 1SWNE	600	S	750	W	SWNE	1	35S	43W	6	37.019966	-102.232869	746171	4100668
294	906182	9	6182	05-009-06182	76103	SAMSON OIL COMPANY	10-Jan	DUNLAP	1-10 DUNLAP	ACTUAL	7/23/1977 0:00	3888	3350	0	90650	WALSH	205769	WELL	DA	3/23/1978 0:00	PLANNED Footage	379110	DUNLAP-632S43W 10CNW	1320	N	1320	W	CNW	10	32S	43W	6	37.276481	-102.254261	743443	4129078
295	906183	9	6183	05-009-06183	71695	POWELL* C A	R-1	HOLT	R-1 HOLT	ACTUAL	8/23/1977 0:00	0	1640	0	86000	VERDE	292149	WELL	DA	9/4/2007 0:00	PLANNED Footage	379111	HOLT R-1	510	N	1367	E	NWNE	31	34S	42W	6	37.045862	-102.20378	748674	4103617
296	906184	9	6184	05-009-06184	10626	DOVER ATWOOD CORPORATION	11-Jan	PORTER	1-11 PORTER	ACTUAL	10/31/1977 0:00	4036	3480	0	87900	VILAS	205770	WELL	SI	2/1/2020 0:00	Actual LatLong	321011	PORTER-631S44W 11NESW	1980	S	1980	W	NESW	11	31S	44W	6	37.35765	-102.35483	734272	4137832
297	906185	9	6185	05-009-06185	76103	SAMSON OIL COMPANY	23-Jan	PORTER	1-23 PORTER	ACTUAL	11/12/1977 0:00	4049	3500	0	87900	VILAS	205771	WELL	DA	11/29/1977 0:00	PLANNED Footage	379112	PORTER-631S44W 23SENW	1980	N	1980	W	SENW	23	31S	44W	6	37.331679	-102.354877	734349	4134949
298	906187	9	6187	05-009-06187	76103	SAMSON OIL COMPANY	12-Jan	RUTHERFORD	1-12 RUTHERFORD	ACTUAL	2/7/1978 0:00	4018	1438	0	87900	VILAS	291687	WELL	DA	2/12/1978 0:00	PLANNED Footage	379114	RUTHERFORD-631S44W 12NENW	200	N	2000	W	NENW	12	31S	44W	6	37.365325	-102.336526	735869	4138729
299	906188	9	6188	05-009-06188	76103	SAMSON OIL COMPANY	13-Jan	RUTHERFORD	1-13 RUTHERFORD	ACTUAL	11/29/1977 0:00	4019	3476	0	87900	VILAS	205773	WELL	PA	2/16/1994 0:00	PLANNED Footage	379115	RUTHERFORD-631S44W 13NENW	200	N	1920	W	NENW	13	31S	44W	6	37.35093	-102.336834	735887	4137131
300	906190	9	6190	05-009-06190	27742	EOG RESOURCES INC	1	COMMERCE RANCH INC. 'A'	1 COMMERCE RANCH INC. 'A'	ACTUAL	12/16/1977 0:00	3826	3348	0	79650	STONINGTON	205775	WELL	PA	3/18/1993 0:00	Planned Footage	379116	COMMERCE RANCH INC. 'A'-631S42W 19NWSE	1600	S	2530	E	NWSE	19	31S	42W	6	37.328461	-102.19509	748519	4135001
301	906191	9	6191	05-009-06191	27742	EOG RESOURCES INC	1	MOORE F	1 MOORE F	ACTUAL	12/31/1977 0:00	3842	3380	0	79650	STONINGTON	205776	WELL	PA	3/17/1993 0:00	ACTUAL LatLong	379117	MOORE F-631S43W 25NWNE	1000	N	1640	E	NWNE	25	31S	43W	6	37.321391	-102.20991	747229	4134178
302	906193	9	6193	05-009-06193	87208	TEXAS OIL & GAS CORP	1	GEISSLER	1 GEISSLER	ACTUAL	1/9/1978 0:00	3969	3415	0	69350	PLAYA	205778	WELL	DA	1/18/1978 0:00	PLANNED Footage	379118	GEISSLER-632S43W 7SWSE	660	S	1980	E	SWSE	7	32S	43W	6	37.267311	-102.301842	739252	4127939
303	906194	9	6194	05-009-06194	76103	SAMSON OIL COMPANY	4-Jan	POWERS	1-4 POWERS	ACTUAL	10/19/1979 0:00	4071	3440	0	87900	VILAS	205779	WELL	PA	12/22/1986 0:00	PLANNED Footage	379119	POWERS-631S44W 4NWSE	2400	S	1980	E	NWSE	4	31S	44W	6	37.372599	-102.386306	731438	4139413
304	906195	9	6195	05-009-06195	10626	DOVER ATWOOD CORPORATION	17-Jan	BISHOP	1-17 BISHOP	ACTUAL	2/27/1978 0:00	3927	3390	0	90650	WALSH	205780	WELL	PR	3/28/1978 0:00	Actual LatLong	321014	BISHOP-631S43W 17SWSE	660	S	1980	E	SWSE	17	31S	43W	6	37.34075	-102.28371	740626	4136135
305	906196	9	6196	05-009-06196	76103	SAMSON OIL COMPANY	6-Feb	BROWN	2-6 BROWN	ACTUAL	8/21/1978 0:00	4118	3448	0	87900	VILAS	205781	WELL	PA	6/4/1997 0:00	PLANNED Footage	379120	BROWN-631S44W 6N2	2200	N	2640	E	N2	6	31S	44W	6	37.377709	-102.424827	728011	4139886
306	906198	9	6198	05-009-06198	76103	SAMSON OIL COMPANY	24-Jan	MOORE G	1-24 MOORE G	ACTUAL	4/17/1978 0:00	3844	3371	0	79650	STONINGTON	205783	WELL	PA	6/4/1997 0:00	Planned Footage	379122	MOORE G-631S43W 24S2NE	1980	N	1320	E	S2NE	24	31S	43W	6	37.333381	-102.20885	747283	4135511
307	906199	9	6199	05-009-06199	76103	SAMSON OIL COMPANY	26-Jan	ALFREY	1-26 ALFREY	ACTUAL	3/17/1978 0:00	4122	3430	0	87900	VILAS	205784	WELL	DA	4/1/1978 0:00	Planned Footage	379123	ALFREY-630S45W 26NWSE	1980	S	1980	E	NWSE	26	30S	45W	6	37.403598	-102.443868	726247	4142713
308	906200	9	6200	05-009-06200	10626	DOVER ATWOOD CORPORATION	1A-20	ROLLINS RUTHERFORD	1A-20 ROLLINS RUTHERFORD	ACTUAL	10/29/1979 0:00	4101	3450	0	87900	VILAS	205785	WELL	PR	12/1/2018 0:00	Actual LatLong	321015	ROLLINS RUTHERFORD-631S44W 20SENW	1490	N	2620	W	SENW	20	31S	44W	6	37.33343	-102.40692	729732	4135016
309	906203	9	6203	05-009-06203	59700	MONTGOMERY EXPLORATION COMPANY	28-Jan	COMMERCE RANCH	1-28 COMMERCE RANCH	ACTUAL	3/31/1978 0:00	4025	3400	0	99999	WILDCAT	205788	WELL	DA	4/15/1978 0:00	Planned Footage	379126	COMMERCE RANCH-630S44W 28SENW	1680	N	1980	W	SENW	28	30S	44W	6	37.408232	-102.375823	732256	4143393
310	906204	9	6204	05-009-06204	48688	KISSINGER PETROLEUM CORP	8-Jun	FORD	6-8 FORD	ACTUAL	5/22/1978 0:00	4120	5475	0	99999	WILDCAT	205789	WELL	DA	6/11/1978 0:00	Planned Footage	379127	FORD-634S44W 8SENW	1980	N	1980	W	SENW	8	34S	44W	6	37.099854	-102.409545	730208	4109090
311	906205	9	6205	05-009-06205	27800	EROS, INC.	14-Jan	ALFORD, LAWSON (OWP)	1-14 ALFORD, LAWSON (OWP)	ACTUAL	6/27/1978 0:00	4007	3440	3440	87900	VILAS	205790	WELL	PA	6/16/1998 0:00	Planned Footage	379128	ALFORD, LAWSON-630S44W 14NWSE	2040	S	2040	E	NWSE	14	30S	44W	6	37.432918	-102.335114	735782	4146233
312	906206	9	6206	05-009-06206	27800	EROS, INC.	12-Jan	CALDWELL, HARRY (OWP)	1-12 CALDWELL, HARRY (OWP)	ACTUAL	6/13/1978 0:00	3981	3460	3460	87900	VILAS	205791	WELL	PA	6/16/1998 0:00	Planned Footage	379129	CALDWELL, HARRY-630S44W 12NESW	2040	S	2040	W	NESW	12	30S	44W	6	37.447358	-102.320954	736990	4147871
313	906208	9	6208	05-009-06208	76103	SAMSON OIL COMPANY	1-12X	RUTHERFORD	1-12X RUTHERFORD	ACTUAL	2/14/1978 0:00	4018	3500	0	87900	VILAS	205793	WELL	DA	2/26/1978 0:00	Planned Footage	379130	RUTHERFORD-631S44W 12NENW	200	N	2200	W	NENW	12	31S	44W	6	37.365323	-102.335838	735930	4138730
314	906209	9	6209	05-009-06209	67178	PAR OIL INC	1	BRITE	1 BRITE	ACTUAL	9/6/1978 0:00	3799	4895	0	99999	WILDCAT	205794	WELL	DA	9/23/1978 0:00	Planned Footage	379131	BRITE-635S43W 17SENW	1980	N	1980	W	SENW	17	35S	43W	6	36.998406	-102.300781	740196	4098102
315	906210	9	6210	05-009-06210	10626	DOVER ATWOOD CORPORATION	1	FARMER	1 FARMER	ACTUAL	10/27/1978 0:00	3902	3440	0	90650	WALSH	205795	WELL	PR	1/1/2017 0:00	Actual LatLong	321017	FARMER-631S43W 22SWNW	1980	N	660	W	SWNW	22	31S	43W	6	37.33316	-102.2566	743053	4135362
316	906211	9	6211	05-009-06211	27800	EROS, INC.	1-Jan	HEFLEY (OWP)	1-1 HEFLEY (OWP)	ACTUAL	9/25/1978 0:00	3972	3400	0	87900	VILAS	205796	WELL	PA	6/16/1998 0:00	Planned Footage	379132	HEFLEY-630S44W 1NESW	1980	S	1980	W	NESW	1	30S	44W	6	37.461608	-102.321114	736931	4149452
317	906212	9	6212	05-009-06212	27800	EROS, INC.	22-Feb	ALFORD (OWP)	2-22 ALFORD (OWP)	ACTUAL	10/9/1978 0:00	4033	3400	3400	87900	VILAS	205797	WELL	PA	6/15/1998 0:00	Planned Footage	379133	ALFORD-630S44W 22SWNE	2040	N	2040	E	SWNE	22	30S	44W	6	37.421609	-102.353255	734212	4144933
318	906213	9	6213	05-009-06213	27800	EROS, INC.	23-Mar	ALFORD (OWP)	3-23 ALFORD (OWP)	ACTUAL	1/10/1979 0:00	4012	3500	3500	87900	VILAS	205798	WELL	PA	6/15/1998 0:00	Planned Footage	379134	ALFORD-630S44W 23SENW	2040	N	2040	W	SENW	23	30S	44W	6	37.421699	-102.339215	735455	4144978
319	906216	9	6216	05-009-06216	87208	TEXAS OIL & GAS CORP	1	SCOTT D	1 SCOTT D	ACTUAL	11/14/1978 0:00	3882	3450	0	90650	WALSH	205801	WELL	DA	11/23/1978 0:00	ACTUAL LatLong	379136	SCOTT D-631S43W 15NWSW	1980	S	660	W	NWSW	15	31S	43W	6	37.34411	-102.256512	743025	4136578
320	906219	9	6219	05-009-06219	95960	WEXPRO COMPANY	Jan-36	WILLIAMS	1-36 WILLIAMS	ACTUAL	3/13/1979 0:00	4299	3910	0	99999	WILDCAT	205804	WELL	DA	4/26/1979 0:00	ACTUAL LatLong	379139	WILLIAMS-633S46W 36SWSW	660	S	660	W	SWSW	36	33S	46W	6	37.121583	-102.558809	716879	4111149
321	906222	9	6222	05-009-06222	10626	DOVER ATWOOD CORPORATION	19-Feb	STROBEL	2-19 STROBEL	ACTUAL	4/29/1979 0:00	4133	3440	0	87900	VILAS	205807	WELL	PR	12/7/1979 0:00	Actual LatLong	321020	STROBEL-631S44W 19SENW	2500	N	1960	W	SENW	19	31S	44W	6	37.33065	-102.42762	727906	4134657
322	906223	9	6223	05-009-06223	16830	CHOLLA PRODUCTION LLC	1	ENGLAND A	1 ENGLAND A	ACTUAL	4/7/1979 0:00	3870	3400	0	79650	STONINGTON	205808	WELL	PA	8/5/2013 0:00	ACTUAL LatLong	321021	ENGLAND A-631S43W 13NESE	1650	S	990	E	NESE	13	31S	43W	6	37.343101	-102.207799	747344	4136592
323	906224	9	6224	05-009-06224	16830	CHOLLA PRODUCTION LLC	9-Jan	SCHWEIZER	1-9 SCHWEIZER	ACTUAL	4/16/1979 0:00	3919	3450	0	90650	WALSH	205809	WELL	PA	8/31/2010 0:00	ACTUAL LatLong	321022	SCHWEIZER-631S43W 9SWSE	660	S	1980	E	SWSE	9	31S	43W	6	37.35516	-102.26563	742182	4137781
324	906225	9	6225	05-009-06225	87208	TEXAS OIL & GAS CORP	1	BURHENN	1 BURHENN	ACTUAL	5/8/1979 0:00	3845	3325	0	90650	WALSH	205810	WELL	DA	5/15/1979 0:00	PLANNED Footage	379141	BURHENN-632S43W 13CNW	1320	N	1320	W	CNW	13	32S	43W	6	37.262032	-102.21799	746706	4127569
325	906226	9	6226	05-009-06226	18600	COLORADO INTERSTATE GAS COMPANY LLC	38	FLANK	38 FLANK	ACTUAL	9/11/1979 0:00	3815	4720	4720	24051	FLANK	205811	WELL	AC	5/26/1998 0:00	ACTUAL LatLong	321023	FLANK-634S42W 5SWNE	1980	N	1980	E	SWNE	5	34S	42W	6	37.11479	-102.18792	749859	4111308
326	906227	9	6227	05-009-06227	18600	COLORADO INTERSTATE GAS COMPANY LLC	39	FLANK	39 FLANK	ACTUAL	8/16/1979 0:00	3790	4730	0	24051	FLANK	205812	WELL	AC	5/28/1998 0:00	ACTUAL LatLong	312041	FLANK-634S42W 5SWSW	660	S	910	W	SWSW	5	34S	42W	6	37.107135	-102.196097	749157	4110437
327	906228	9	6228	05-009-06228	18600	COLORADO INTERSTATE GAS COMPANY LLC	40	FLANK	40 FLANK	ACTUAL	9/3/1979 0:00	3788	4640	0	24051	FLANK	205813	WELL	AC	5/26/1998 0:00	ACTUAL LatLong	321024	FLANK-634S42W 4SWSE	910	S	2180	E	SWSE	4	34S	42W	6	37.108094	-102.170499	751429	4110611
328	906229	9	6229	05-009-06229	18600	COLORADO INTERSTATE GAS COMPANY LLC	41	FLANK	41 FLANK	ACTUAL	8/6/1979 0:00	3604	4650	0	24051	FLANK	205814	WELL	AC	5/28/1998 0:00	ACTUAL LatLong	321025	FLANK-634S42W 8SWNE	1980	N	1980	E	SWNE	8	34S	42W	6	37.099875	-102.188252	749878	4109652
329	906232	9	6232	05-009-06232	87208	TEXAS OIL & GAS CORP	1	PACKARD	1 PACKARD	ACTUAL	7/31/1979 0:00	3869	1254	0	90650	WALSH	205817	WELL	DA	8/2/1979 0:00	ACTUAL LatLong	379142	PACKARD-631S43W 15W2SE4	1320	S	1980	E	W2SE	15	31S	43W	6	37.34241	-102.247441	743834	4136412
330	906234	9	6234	05-009-06234	10626	DOVER ATWOOD CORPORATION	1	CLAYS	1 CLAYS	ACTUAL	8/11/1979 0:00	3828	3400	0	79650	STONINGTON	205819	WELL	PR	3/12/2009 0:00	ACTUAL LatLong	321028	CLAYS-631S43W 12SWSE	220	S	2110	E	SWSE	12	31S	43W	6	37.35406	-102.211698	746963	4137798
331	906235	9	6235	05-009-06235	76103	SAMSON OIL COMPANY	22-Feb	SCHREPPEL	2-22 SCHREPPEL	ACTUAL	10/10/1979 0:00	3924	3400	0	90650	WALSH	205820	WELL	PA	6/4/1997 0:00	ACTUAL LatLong	379144	SCHREPPEL-631S43W 22SWSW	660	S	660	W	SWSW	22	31S	43W	6	37.325761	-102.256481	743087	4134542
332	906236	9	6236	05-009-06236	10626	DOVER ATWOOD CORPORATION	1-X	PACKARD	1-X PACKARD	ACTUAL	8/2/1979 0:00	3867	3450	0	90650	WALSH	205821	WELL	PR	12/1/2014 0:00	ACTUAL LatLong	321029	PACKARD-631S43W 15NWSE	1370	S	2170	E	NWSE	15	31S	43W	6	37.34247	-102.248121	743774	4136417
333	906237	9	6237	05-009-06237	10626	DOVER ATWOOD CORPORATION	1-Jan	ELLIS	1-1 ELLIS	ACTUAL	9/8/1979 0:00	4011	3450	3450	69350	PLAYA	205822	WELL	SI	2/1/2020 0:00	Actual LatLong	321030	ELLIS-632S44W 1SWSW	780	S	780	W	SWSW	1	32S	44W	6	37.28232	-102.3291	736788	4129536
334	906238	9	6238	05-009-06238	100933	PAN EASTERN EXPLORATION COMPANY	1	COMMERCE RANCH A	1 COMMERCE RANCH A	ACTUAL	8/22/1979 0:00	4203	5530	0	99999	WILDCAT	205823	WELL	DA	2/21/1980 0:00	Planned Footage	379145	COMMERCE RANCH A-631S45W 22E2SW	1320	S	1980	W	E2SW	22	31S	45W	6	37.326463	-102.481836	723114	4134063
335	906239	9	6239	05-009-06239	71450	PONCHO PRODUCTION COMPANY	8-Jan	SELF (OWP)	1-8 SELF (OWP)	PLANNED	9/1/2001 0:00	3928	3400	3400	90650	WALSH	205824	WELL	PA	10/29/2008 0:00	ACTUAL LatLong	379146	SELF-632S43W 8NENE	600	N	600	E	NENE	8	32S	43W	6	37.278491	-102.279012	741241	4129238
336	906240	9	6240	05-009-06240	85280	SYNERGY RESOURCES CORPORATION	1	VOSS	1 VOSS	ACTUAL	5/28/1979 0:00	3996	3390	3390	69350	PLAYA	205825	WELL	PA	7/8/1985 0:00	ACTUAL LatLong	379147	VOSS-632S43W 7SWNW	2340	N	600	W	SWNW	7	32S	43W	6	37.273671	-102.311373	738387	4128621
337	906241	9	6241	05-009-06241	76103	SAMSON OIL COMPANY	1-Feb	BURHENN	2-1 BURHENN	ACTUAL	9/28/1979 0:00	3832	3270	3270	90650	WALSH	205826	WELL	PA	1/6/1987 0:00	PLANNED Footage	379148	BURHENN-632S43W 1SWSW	600	S	600	W	SWSW	1	32S	43W	6	37.281942	-102.22031	746436	4129773
338	906242	9	6242	05-009-06242	10626	DOVER ATWOOD CORPORATION	1	HUME C	1 HUME C	ACTUAL	11/14/1979 0:00	3882	3450	0	90650	WALSH	205827	WELL	SI	2/1/2020 0:00	ACTUAL LatLong	321031	HUME C-631S43W 10SWSE	330	S	2310	E	SWSE	10	31S	43W	6	37.35416	-102.24863	743691	4137713
339	906243	9	6243	05-009-06243	76175	SANDLIN OIL CORP	2	KRAFT	2 KRAFT	ACTUAL	6/4/2004 0:00	3684	4400	0	33250	GREENWOOD	205828	WELL	PA	5/22/2006 0:00	ACTUAL LatLong	379149	KRAFT-633S41W 33SESE	618	S	617	E	SESE	33	33S	41W	6	37.12194	-102.044139	762612	4112490
340	906244	9	6244	05-009-06244	18600	COLORADO INTERSTATE GAS COMPANY LLC	60	FLANK	60 FLANK	ACTUAL	3/8/1980 0:00	3775	4790	0	24051	FLANK	205829	WELL	PR	10/1/2019 0:00	ACTUAL LatLong	321032	COSSMAN-634S42W 18NENE	330	N	330	E	NENE	18	34S	42W	6	37.089914	-102.200311	748839	4108515
341	906246	9	6246	05-009-06246	61650	MURFIN DRILLING COMPANY INC	31-Jan	DICKEY	1-31 DICKEY	ACTUAL	11/26/1979 0:00	4137	3455	0	99999	WILDCAT	205831	WELL	DA	12/8/1979 0:00	PLANNED Footage	379151	DICKEY-632S44W 31SWNE	1980	N	1980	E	SWNE	31	32S	44W	6	37.216592	-102.410985	729726	4122041
342	906249	9	6249	05-009-06249	16830	CHOLLA PRODUCTION LLC	18-Jan	BALDWIN	1-18 BALDWIN	ACTUAL	6/15/2011 0:00	4119	652	0	99999	WILDCAT	205834	WELL	DA	1/5/1980 0:00	ACTUAL LatLong	379153	BALDWIN 1-18	2099	N	1970	E	SWNE	18	32S	44W	6	37.25986	-102.41108	729587	4126842
343	906250	9	6250	05-009-06250	73111	RAINBOW DRILLING COMPANY	1	MUNDELL	1 MUNDELL	ACTUAL	1/25/1980 0:00	3845	5600	0	99999	WILDCAT	205835	WELL	DA	2/11/1980 0:00	Planned Footage	379154	MUNDELL-630S43W 2NENE	595	N	320	E	NENE	2	30S	43W	6	37.469538	-102.220111	745840	4150591
344	906251	9	6251	05-009-06251	10626	DOVER ATWOOD CORPORATION	1	FRAZEE	1 FRAZEE	ACTUAL	1/18/1980 0:00	3904	3338	3338	90650	WALSH	205836	WELL	PR	2/13/1980 0:00	Actual LatLong	321034	FRAZEE-632S43W 34C SW	1320	S	1320	W	CSW	34	32S	43W	6	37.2112	-102.25411	743666	4121835
345	906255	9	6255	05-009-06255	27742	EOG RESOURCES INC	1	FRAZEE A	1 FRAZEE A	ACTUAL	1/31/1980 0:00	3858	3400	0	90650	WALSH	205840	WELL	PA	2/3/1993 0:00	ACTUAL LatLong	379156	FRAZEE A-631S43W 14NWNW	660	N	660	W	NWNW	14	31S	43W	6	37.35148	-102.238411	744605	4137442
346	906256	9	6256	05-009-06256	75950	SAGE DRILLING CO INC	17-Jan	ALLEY	1-17 ALLEY	ACTUAL	6/21/1980 0:00	3956	5230	0	77855	SPELUNKER	205841	WELL	PA	12/31/1986 0:00	Planned Footage	379157	ALLEY-633S43W 17SESE	660	S	660	E	SESE	17	33S	43W	6	37.165743	-102.279001	741602	4116726
347	906259	9	6259	05-009-06259	76175	SANDLIN OIL CORP	1	STATE-COGBURN	1 STATE-COGBURN	ACTUAL	4/15/1980 0:00	3744	3330	3330	54952	MIDWAY	205844	WELL	PR	3/17/2010 0:00	ACTUAL LatLong	321037	STATE-COGBURN-632S42W 36SWSW	660	S	660	W	SWSW	36	32S	42W	6	37.20932	-102.11101	756374	4122004
348	906260	9	6260	05-009-06260	18600	COLORADO INTERSTATE GAS COMPANY LLC	42	FLANK	42 FLANK	ACTUAL	4/5/1980 0:00	3813	4702	0	24051	FLANK	205845	WELL	AC	5/26/1998 0:00	ACTUAL LatLong	321038	FLANK-634S42W 4SWNE	1980	N	1980	E	SWNE	4	34S	42W	6	37.114788	-102.169794	751470	4111356
349	906261	9	6261	05-009-06261	18600	COLORADO INTERSTATE GAS COMPANY LLC	43	FLANK	43 FLANK	ACTUAL	3/6/1980 0:00	3757	4700	0	24051	FLANK	205846	WELL	AC	2/21/1980 0:00	ACTUAL LatLong	321039	FLANK-634S42W 5NWSE	1980	S	1980	E	NWSE	5	34S	42W	6	37.110759	-102.1879	749874	4110861
350	906262	9	6262	05-009-06262	18600	COLORADO INTERSTATE GAS COMPANY LLC	44	FLANK	44 FLANK	ACTUAL	4/15/1980 0:00	3785	4652	0	24051	FLANK	205847	WELL	AC	5/26/1998 0:00	ACTUAL LatLong	321040	FLANK-634S42W 4NWSW	2200	S	730	W	NWSW	4	34S	42W	6	37.111376	-102.178573	750701	4110954
351	906263	9	6263	05-009-06263	18600	COLORADO INTERSTATE GAS COMPANY LLC	45	FLANK	45 FLANK	ACTUAL	3/16/1980 0:00	0	4695	0	24051	FLANK	205848	WELL	AC	7/1/2009 0:00	ACTUAL LatLong	321041	FLANK-634S42W 5NESW	1980	S	1980	W	NESW	5	34S	42W	6	37.110755	-102.192591	749457	4110848
352	906264	9	6264	05-009-06264	18600	COLORADO INTERSTATE GAS COMPANY LLC	46	FLANK	46 FLANK	ACTUAL	4/28/1980 0:00	3772	4679	0	24051	FLANK	205849	WELL	AC	2/19/1979 0:00	ACTUAL LatLong	321042	FLANK-634S42W 4NWSE	1980	S	2100	E	NWSE	4	34S	42W	6	37.110775	-102.169833	751479	4110910
353	906265	9	6265	05-009-06265	18600	COLORADO INTERSTATE GAS COMPANY LLC	47	FLANK	47 FLANK	ACTUAL	3/2/1980 0:00	3759	4696	4696	24051	FLANK	205850	WELL	AC	5/28/1998 0:00	ACTUAL LatLong	321043	FLANK-634S42W 5SWSE	660	S	1980	E	SWSE	5	34S	42W	6	37.10696	-102.18772	749902	4110440
354	906266	9	6266	05-009-06266	18600	COLORADO INTERSTATE GAS COMPANY LLC	59	FLANK	59 FLANK	ACTUAL	5/23/1980 0:00	3807	4770	0	24051	FLANK	205851	WELL	AC	5/28/1998 0:00	ACTUAL LatLong	321044	FLANK-634S42W 6SESE	560	S	560	E	SESE	6	34S	42W	6	37.106839	-102.201112	748712	4110391
355	906267	9	6267	05-009-06267	100061	LEXINGTON GAS & MARINE INC.	10-Feb	HEFLEY	2-10 HEFLEY	ACTUAL	3/31/1980 0:00	4020	3390	0	87900	VILAS	205852	WELL	DA	4/12/1980 0:00	Planned Footage	379160	HEFLEY-630S44W 10SWNE	2240	N	2240	E	SWNE	10	30S	44W	6	37.449968	-102.354045	734054	4148078
356	906269	9	6269	05-009-06269	87208	TEXAS OIL & GAS CORP	B-1	BISHOP	B-1 BISHOP	ACTUAL	5/9/1980 0:00	3834	3445	0	90650	WALSH	205854	WELL	DA	5/17/1980 0:00	ACTUAL LatLong	379161	BISHOP-631S43W 18SESE	660	S	660	E	SESE	18	31S	43W	6	37.3404	-102.297353	739418	4136062
357	906270	9	6270	05-009-06270	10626	DOVER ATWOOD CORPORATION	1	HANCOCK M	1 HANCOCK M	ACTUAL	4/23/1980 0:00	3884	3440	0	90650	WALSH	205855	WELL	PR	7/1/2019 0:00	ACTUAL LatLong	321046	HANCOCK M-631S43W 11SWNW	1980	N	660	W	SWNW	11	31S	43W	6	37.36251	-102.238438	744567	4138666
358	906271	9	6271	05-009-06271	27520	ENERGY ALLIANCE COMPANY INC	8-Feb	DOKE	2-8 DOKE	ACTUAL	7/8/1980 0:00	3950	5230	0	77855	SPELUNKER	205856	WELL	PA	10/7/2010 0:00	ACTUAL LatLong	321047	DOKE-633S43W 8SENE	2077	N	691	E	SENE	8	33S	43W	6	37.18731	-102.27921	741515	4119119
359	906273	9	6273	05-009-06273	76103	SAMSON OIL COMPANY	26-Jan	ROSS	1-26 ROSS	ACTUAL	1/19/1981 0:00	3880	3390	0	90650	WALSH	205858	WELL	DA	1/26/1981 0:00	PLANNED Footage	379163	ROSS-631S43W 26CSW	1320	S	1320	W	CSW	26	31S	43W	6	37.313051	-102.236131	744932	4133184
360	906276	9	6276	05-009-06276	100070	MOHAWK ENERGY CORPORATION	11-Jan	BROWN	1-11 BROWN	ACTUAL	1/13/1981 0:00	3858	5363	0	99999	WILDCAT	205861	WELL	DA	1/27/1981 0:00	Planned Footage	379165	BROWN-634S43W 11NWNE	660	N	1980	E	NWNE	11	34S	43W	6	37.103485	-102.24213	745077	4109912
361	906278	9	6278	05-009-06278	57088	MICHIGAN WISCONSIN PIPE LINE C	28-Jan	FRAZEE	1-28 FRAZEE	ACTUAL	10/26/1980 0:00	0	1505	0	90650	WALSH	205863	WELL	DA	10/30/1980 0:00	PLANNED Footage	379177	FRAZEE-632S43W 28CSW	1320	S	1320	W	CSW	28	32S	43W	6	37.225702	-102.272291	742006	4123397
362	906279	9	6279	05-009-06279	57088	MICHIGAN WISCONSIN PIPE LINE C	21-Jan	SHARPE	1-21 SHARPE	ACTUAL	11/17/1980 0:00	3905	3275	0	90650	WALSH	205864	WELL	DA	11/24/1980 0:00	PLANNED Footage	379167	SHARPE-632S43W 21CSW	1320	S	1320	W	CSW	21	32S	43W	6	37.240182	-102.272311	741958	4125004
363	906281	9	6281	05-009-06281	16830	CHOLLA PRODUCTION LLC	10-Jan	TATE	1-10 TATE	ACTUAL	9/30/1980 0:00	3892	3400	0	90650	WALSH	205866	WELL	PA	11/17/2010 0:00	ACTUAL LatLong	321049	TATE-631S43W 10SENE	1980	N	600	E	SENE	10	31S	43W	6	37.36249	-102.2428	744180	4138653
364	906282	9	6282	05-009-06282	27520	ENERGY ALLIANCE COMPANY INC	16-Jan	WECO STATE	1-16 WECO STATE	ACTUAL	11/8/1980 0:00	3937	3400	0	90650	WALSH	205867	WELL	PA	10/23/1997 0:00	Planned Footage	379169	WECO STATE-633S43W 16CNE	1334	N	1351	E	CNE	16	33S	43W	6	37.174701	-102.263371	742961	4117760
365	906283	9	6283	05-009-06283	83150	STRAT LAND EXPLORATION INC	1	COOK	1 COOK	ACTUAL	10/14/1980 0:00	3993	3475	0	99999	WILDCAT	205868	WELL	DA	9/11/1987 0:00	Planned Footage	379170	COOK-633S43W 7NESW	1329	S	1357	W	NESW	7	33S	43W	6	37.182093	-102.308942	738891	4118465
366	906285	9	6285	05-009-06285	87208	TEXAS OIL & GAS CORP	1	SHAFFER	1 SHAFFER	ACTUAL	10/1/1980 0:00	3795	3384	0	93612	WINDMILL	205870	WELL	DA	10/17/1980 0:00	PLANNED Footage	379172	SHAFFER-632S42W 17CSE	750	S	1320	E	CSE	17	32S	42W	6	37.253082	-102.172428	750777	4126696
367	906286	9	6286	05-009-06286	87208	TEXAS OIL & GAS CORP	1	ACKLEY	1 ACKLEY	ACTUAL	10/17/1980 0:00	3926	3353	0	90650	WALSH	205871	WELL	DA	10/24/1980 0:00	Planned Footage	379173	ACKLEY-633S43W 3SENW	1980	N	1980	W	SENW	3	33S	43W	6	37.202053	-102.251911	743891	4120825
368	906288	9	6288	05-009-06288	87208	TEXAS OIL & GAS CORP	1	VOSS	1 VOSS	ACTUAL	11/29/1980 0:00	3842	3370	0	90650	WALSH	205873	WELL	DA	12/7/1980 0:00	PLANNED Footage	379175	VOSS-632S43W 13CS/2	1320	S	2640	W	S2	13	32S	43W	6	37.254792	-102.21343	747135	4126778
369	906290	9	6290	05-009-06290	57088	MICHIGAN WISCONSIN PIPE LINE C	1-28X	FRAZEE	1-28X FRAZEE	ACTUAL	10/30/1980 0:00	3920	3360	0	90650	WALSH	205875	WELL	DA	12/30/1980 0:00	PLANNED Footage	379177	FRAZEE-632S43W 28CSW	1320	S	1320	W	CSW	28	32S	43W	6	37.225702	-102.272291	742006	4123397
370	906292	9	6292	05-009-06292	57088	MICHIGAN WISCONSIN PIPE LINE C	Jun-36	STATE	6-36 STATE	ACTUAL	11/29/1980 0:00	3984	3374	0	99999	WILDCAT	205877	WELL	DA	12/12/1980 0:00	PLANNED Footage	379179	STATE-632S44W 36CNW	1320	N	1320	W	CNW	36	32S	44W	6	37.218442	-102.327163	737160	4122453
371	906293	9	6293	05-009-06293	87208	TEXAS OIL & GAS CORP	A-1	BURHENN	A-1 BURHENN	ACTUAL	12/8/1980 0:00	3890	3430	0	90650	WALSH	205878	WELL	DA	12/16/1980 0:00	PLANNED Footage	379180	BURHENN-632S43W 15CS/2	1320	S	2640	W	S2	15	32S	43W	6	37.254752	-102.249761	743912	4126679
372	906294	9	6294	05-009-06294	58395	MITCHELL ENERGY CORPORATION	1	SCHROEDER MEC	1 SCHROEDER MEC	ACTUAL	3/19/1981 0:00	4297	5955	0	99999	WILDCAT	205879	WELL	DA	4/5/1981 0:00	Planned Footage	379181	SCHROEDER MEC-633S45W 8NWNW	660	N	660	W	NWNW	8	33S	45W	6	37.190382	-102.522699	719888	4118867
373	906295	9	6295	05-009-06295	71695	POWELL* C A	4	STATE	4 STATE	ACTUAL	12/13/1980 0:00	3670	4726	0	86000	VERDE	205880	WELL	DA	12/22/1980 0:00	Planned Footage	379182	STATE-634S42W 31SWNW	2965	S	467	W	SWNW	31	34S	42W	6	37.040886	-102.215558	747643	4103034
374	906296	9	6296	05-009-06296	58395	MITCHELL ENERGY CORPORATION	1	RUTHERFORD MEC	1 RUTHERFORD MEC	ACTUAL	4/7/1981 0:00	4216	6204	0	99999	WILDCAT	205881	WELL	DA	5/27/1981 0:00	Planned Footage	379183	RUTHERFORD MEC-630S45W 29NWSW	1980	S	660	W	NWSW	29	30S	45W	6	37.403568	-102.50782	720585	4142558
375	906297	9	6297	05-009-06297	58395	MITCHELL ENERGY CORPORATION	1	JOHNSON	1 JOHNSON	ACTUAL	5/1/1981 0:00	4102	3585	0	99999	WILDCAT	205882	WELL	DA	5/12/1981 0:00	Planned Footage	379184	JOHNSON-630S44W 7NWSW	1780	S	660	W	NWSW	7	30S	44W	6	37.446398	-102.416487	728540	4147529
376	906298	9	6298	05-009-06298	100924	JONES AND LEE PHILLIPS OIL COMPANY* GEORGE R	1	MOORE	1 MOORE	ACTUAL	1/29/1981 0:00	3722	4660	0	99999	WILDCAT	205883	WELL	DA	2/10/1981 0:00	Planned Footage	379185	MOORE-633S41W 30SENE	1980	N	660	E	SENE	30	33S	41W	6	37.143715	-102.079253	759417	4114810
377	906299	9	6299	05-009-06299	100924	JONES AND LEE PHILLIPS OIL COMPANY* GEORGE R	1	JONES	1 JONES	ACTUAL	12/20/1980 0:00	3858	5340	0	99999	WILDCAT	205884	WELL	DA	1/11/1981 0:00	Planned Footage	379186	JONES-633S42W 7NESW	1980	S	1980	W	NESW	7	33S	42W	6	37.183825	-102.197429	748787	4118944
378	906300	9	6300	05-009-06300	76103	SAMSON OIL COMPANY	29-Jan	BOTKIN	1-29 BOTKIN	ACTUAL	1/27/1981 0:00	4092	3550	0	87900	VILAS	205885	WELL	PA	12/19/1986 0:00	Planned Footage	379187	BOTKIN-631S44W 29SWNE	1980	N	1980	E	SWNE	29	31S	44W	6	37.317523	-102.404592	729986	4133256
379	906301	9	6301	05-009-06301	61650	MURFIN DRILLING COMPANY INC	8-Jan	BROOKS	1-8 BROOKS	ACTUAL	12/18/1980 0:00	4084	3450	0	99999	WILDCAT	205886	WELL	DA	12/30/1980 0:00	PLANNED Footage	379188	BROOKS-632S44W 8SWNE	1980	N	1980	E	SWNE	8	32S	44W	6	37.274711	-102.392815	731161	4128534
380	906302	9	6302	05-009-06302	76175	SANDLIN OIL CORP	1	COOK	1 COOK	ACTUAL	4/2/2002 0:00	3919	0	3353	90650	WALSH	205887	WELL	PA	10/10/2012 0:00	ACTUAL LatLong	321050	COOK-632S43W 27CSW	1320	S	1320	W	CSW	27	32S	43W	6	37.22571	-102.254421	743592	4123444
381	906303	9	6303	05-009-06303	61650	MURFIN DRILLING COMPANY INC	21-Jan	GORDON	1-21 GORDON	ACTUAL	12/31/1980 0:00	4085	3455	0	99999	WILDCAT	205888	WELL	DA	1/7/1981 0:00	PLANNED Footage	379189	GORDON-632S44W 21SENW	2015	N	1945	W	SENW	21	32S	44W	6	37.245682	-102.379265	732452	4125346
382	906304	9	6304	05-009-06304	6530	EARTHSTONE ENERGY INC	27-Mar	ROSS	3-27 ROSS	ACTUAL	3/9/1981 0:00	3910	3366	0	99999	WILDCAT	205889	WELL	DA	5/7/1981 0:00	Planned Footage	379190	ROSS-633S43W 27CSE	1320	S	1320	E	CSE	27	33S	43W	6	37.138444	-102.24494	744715	4113784
383	906305	9	6305	05-009-06305	6530	EARTHSTONE ENERGY INC	28-Jan	VILLERS-GEORGE	1-28 VILLERS-GEORGE	ACTUAL	2/17/1981 0:00	3947	3417	0	99999	WILDCAT	205890	WELL	DA	2/25/1981 0:00	Planned Footage	379191	VILLERS-GEORGE-633S43W 28CNW	1320	N	1320	W	CNW	28	33S	43W	6	37.145744	-102.272211	742269	4114524
384	906306	9	6306	05-009-06306	6530	EARTHSTONE ENERGY INC	7-Feb	LOHREY	2-7 LOHREY	ACTUAL	2/28/1981 0:00	3972	3212	0	99999	WILDCAT	205891	WELL	DA	5/6/1982 0:00	Planned Footage	379192	LOHREY-633S43W 7CNE	1200	N	1320	E	CNE	7	33S	43W	6	37.189683	-102.299502	739706	4119331
385	906307	9	6307	05-009-06307	28080	EXCEL ENERGY CORP	Nov-35	BALDWIN FARMS	11-35 BALDWIN FARMS	ACTUAL	4/29/1981 0:00	4050	5801	0	99999	WILDCAT	205892	WELL	DA	5/18/1981 0:00	Planned Footage	379193	BALDWIN FARMS-628S44W 35NWNW	660	N	660	W	NWNW	35	28S	44W	6	37.569656	-102.344076	734561	4161385
386	906308	9	6308	05-009-06308	75950	SAGE DRILLING CO INC	29-Jan	ADAMS	1-29 ADAMS	ACTUAL	6/5/1981 0:00	3959	5400	0	77855	SPELUNKER	205893	WELL	DA	6/19/1981 0:00	Planned Footage	379194	ADAMS-633S43W 29E2E2	2647	S	660	E	E2E2	29	33S	43W	6	37.142106	-102.278975	741680	4114103
387	906309	9	6309	05-009-06309	10560	WEST TEXAS OPERATING CO LLC DBA XTREME ENERGYCO	1-20-WD	MCKINLEY	1-20-WD MCKINLEY	ACTUAL	5/26/1981 0:00	3970	3400	0	77855	SPELUNKER	205894	WELL	SI	8/1/2018 0:00	Planned Footage	321051	MCKINLEY-633S43W 20E2E2	2640	S	660	E	SENE	20	33S	43W	6	37.156613	-102.279001	741631	4115713
388	906310	9	6310	05-009-06310	53932	MARSH INC* TOM F	1	KIRBY	1 KIRBY	ACTUAL	5/20/1981 0:00	3687	5700	0	99999	WILDCAT	205895	WELL	DA	6/8/1981 0:00	Planned Footage	379195	KIRBY-630S42W 1SWNE	1980	N	1980	E	SWNE	1	30S	42W	6	37.465529	-102.098777	756586	4150471
389	906311	9	6311	05-009-06311	6530	EARTHSTONE ENERGY INC	1	FEDERAL LAND BANK	1 FEDERAL LAND BANK	ACTUAL	2/3/1981 0:00	4068	4413	0	70150	PRAIRIE DOG	205896	WELL	DA	4/29/1981 0:00	Planned Footage	379196	FEDERAL LAND BANK-634S44W 31SWNE	1980	N	1980	E	SWNE	31	34S	44W	6	37.041755	-102.422995	729188	4102610
390	906312	9	6312	05-009-06312	6530	EARTHSTONE ENERGY INC	1	SCHNAUFER	1 SCHNAUFER	ACTUAL	12/30/1980 0:00	4020	4403	0	99999	WILDCAT	205897	WELL	DA	5/6/1981 0:00	Planned Footage	379197	SCHNAUFER-634S44W 30NESW	1980	S	1980	W	NESW	30	34S	44W	6	37.052615	-102.427505	728754	4103805
391	906313	9	6313	05-009-06313	18600	COLORADO INTERSTATE GAS COMPANY LLC	52	FLANK	52 FLANK	ACTUAL	5/13/1981 0:00	3736	4680	0	24051	FLANK	205898	WELL	AC	5/28/1998 0:00	ACTUAL LatLong	321052	FLANK-634S42W 8NWNE	660	N	1980	E	NWNE	8	34S	42W	6	37.103512	-102.187893	749898	4110057
392	906314	9	6314	05-009-06314	18600	COLORADO INTERSTATE GAS COMPANY LLC	51	FLANK	51 FLANK	ACTUAL	5/4/1981 0:00	3722	4640	0	24051	FLANK	205899	WELL	AC	6/25/1981 0:00	ACTUAL LatLong	321053	FLANK-634S42W 9NWNW	660	N	660	W	NWNW	9	34S	42W	6	37.103536	-102.178885	750699	4110083
393	906315	9	6315	05-009-06315	18600	COLORADO INTERSTATE GAS COMPANY LLC	50	FLANK	50 FLANK	ACTUAL	5/23/1981 0:00	3789	4712	0	24051	FLANK	205900	WELL	AC	5/28/1998 0:00	ACTUAL LatLong	321054	FLANK-634S42W 8NENW	660	N	1980	W	NENW	8	34S	42W	6	37.103506	-102.192391	749498	4110044
394	906316	9	6316	05-009-06316	18600	COLORADO INTERSTATE GAS COMPANY LLC	49	FLANK	49 FLANK	ACTUAL	4/26/1981 0:00	3745	4641	0	24051	FLANK	205901	WELL	AC	6/19/1981 0:00	ACTUAL LatLong	321055	FLANK-634S42W 9NENW	660	N	1980	W	NENW	9	34S	42W	6	37.103527	-102.174348	751102	4110094
395	906317	9	6317	05-009-06317	18600	COLORADO INTERSTATE GAS COMPANY LLC	48	FLANK	48 FLANK	ACTUAL	4/16/1981 0:00	3470	4682	0	24051	FLANK	205902	WELL	AC	5/26/1998 0:00	ACTUAL LatLong	321056	FLANK-634S42W 4SWSW	460	S	660	W	SWSW	4	34S	42W	6	37.106594	-102.178867	750690	4110422
396	906319	9	6319	05-009-06319	75950	SAGE DRILLING CO INC	25-Jan	DUKE	1-25 DUKE	ACTUAL	5/10/1981 0:00	3716	5950	0	99999	WILDCAT	205904	WELL	DA	5/24/1981 0:00	Planned Footage	379199	DUKE-628S42W 25NWSE	2050	S	2500	E	NWSE	25	28S	42W	6	37.577137	-102.100418	756059	4162852
397	906320	9	6320	05-009-06320	22900	DAVIS OIL COMPANY	1	SAGE BUCK	1 SAGE BUCK	ACTUAL	7/21/1981 0:00	3777	6000	0	99999	WILDCAT	205905	WELL	DA	8/2/1981 0:00	Planned Footage	379200	SAGE BUCK-628S42W 15E2NW	1320	N	2300	W	E2NW	15	28S	42W	6	37.611716	-102.13865	752565	4166586
398	906322	9	6322	05-009-06322	10626	DOVER ATWOOD CORPORATION	8-Jan	LOFLIN	1-8 LOFLIN	ACTUAL	9/9/1981 0:00	4114	3450	0	87900	VILAS	205907	WELL	PA	9/1/2017 0:00	Actual LatLong	321057	LOFLIN-631S44W 8SWSW	550	S	1200	W	SWSW	8	31S	44W	6	37.35402	-102.41127	729284	4137290
399	906324	9	6324	05-009-06324	10018	SAWTOOTH ENERGY PARTNERS LLC	4-Jan	ACKLEY	1-4 ACKLEY	ACTUAL	6/19/1981 0:00	3942	3240	0	90650	WALSH	205909	WELL	PA	9/9/2004 0:00	Planned Footage	379203	ACKLEY-633S43W 4NESW	2200	S	2500	W	NESW	4	33S	43W	6	37.198943	-102.268201	742455	4120438
400	906325	9	6325	05-009-06325	27550	ENERGY MINERALS CORP	1	BRISENDINE	1 BRISENDINE	ACTUAL	6/10/1981 0:00	3640	3225	0	33250	GREENWOOD	205910	WELL	DA	11/19/1981 0:00	Planned Footage	379204	BRISENDINE-632S41W 28NWSE	2350	S	2350	E	NWSE	28	32S	41W	6	37.228313	-102.050015	761722	4124279
401	906326	9	6326	05-009-06326	57088	MICHIGAN WISCONSIN PIPE LINE C	20-Jan	HUTCHES	1-20 HUTCHES	ACTUAL	6/25/1981 0:00	3939	3310	0	90650	WALSH	205911	WELL	DA	7/1/1981 0:00	Planned Footage	379205	HUTCHES-632S43W 20CW2SE	1320	S	1980	E	W2SE	20	32S	43W	6	37.240152	-102.283642	740953	4124972
402	906327	9	6327	05-009-06327	10626	DOVER ATWOOD CORPORATION	10-Jan	GRIFFIN	1-10 GRIFFIN	ACTUAL	7/2/1981 0:00	3947	3350	0	90650	WALSH	205912	WELL	PR	11/1/2017 0:00	Actual LatLong	321058	GRIFFIN-633S43W 10SWSW	660	S	660	W	SWSW	10	33S	43W	6	37.18025	-102.25643	743560	4118394
403	906328	9	6328	05-009-06328	10626	DOVER ATWOOD CORPORATION	11-Jan	GRIFFIN	1-11 GRIFFIN	ACTUAL	10/9/1981 0:00	3907	3350	0	90650	WALSH	205913	WELL	PR	8/1/2017 0:00	Actual LatLong	321059	GRIFFIN-633S43W 11SESW	660	S	1980	W	SESW	11	33S	43W	6	37.18025	-102.2338	745569	4118452
404	906329	9	6329	05-009-06329	71695	POWELL* C A	5	STATE	5 STATE	ACTUAL	7/29/1981 0:00	3645	4731	0	86000	VERDE	205914	WELL	DA	8/7/1981 0:00	Planned Footage	379206	STATE-634S42W 31NESW	2050	S	1650	W	NESW	31	34S	42W	6	37.038366	-102.211518	748011	4102765
405	906330	9	6330	05-009-06330	47700	KIMBARK OIL & GAS COMPANY	1	WALKER	1 WALKER	ACTUAL	8/10/1981 0:00	3742	3400	0	99999	WILDCAT	205915	WELL	DA	8/16/1981 0:00	Planned Footage	379207	WALKER-630S42W 24NESW	1980	S	1980	W	NESW	24	30S	42W	6	37.41832	-102.103187	756357	4145219
406	906332	9	6332	05-009-06332	22900	DAVIS OIL COMPANY	1	SAGE BUFFALO	1 SAGE BUFFALO	ACTUAL	8/13/1981 0:00	3697	6056	0	99999	WILDCAT	205917	WELL	DA	8/27/1981 0:00	Planned Footage	379209	SAGE BUFFALO-629S42W 11NESW	2000	S	2000	W	NESW	11	29S	42W	6	37.534288	-102.121699	754325	4158039
407	906333	9	6333	05-009-06333	87208	TEXAS OIL & GAS CORP	1	GRIFFIN A	1 GRIFFIN A	ACTUAL	8/18/1981 0:00	3962	3380	0	90650	WALSH	205918	WELL	DA	8/27/1981 0:00	Planned Footage	379210	GRIFFIN A-632S43W 19SWSE	660	S	1980	E	SWSE	19	32S	43W	6	37.238352	-102.301862	739342	4124726
408	906334	9	6334	05-009-06334	10626	DOVER ATWOOD CORPORATION	1	FORGEY A	1 FORGEY A	ACTUAL	8/28/1981 0:00	3876	3391	0	90650	WALSH	205919	WELL	PR	6/4/2002 0:00	ACTUAL LatLong	321060	FORGEY A-631S43W 2SESW	660	S	1980	W	SESW	2	31S	43W	6	37.36981	-102.233854	744949	4139488
409	906335	9	6335	05-009-06335	76103	SAMSON OIL COMPANY	30-Jan	MATHEWS	1-30 MATHEWS	ACTUAL	9/18/1981 0:00	4148	3450	0	87900	VILAS	205920	WELL	PA	12/11/1986 0:00	Planned Footage	379211	MATHEWS-631S44W 30CN2	1455	N	2620	W	N2	30	31S	44W	6	37.318817	-102.425553	728125	4133349
410	906336	9	6336	05-009-06336	66561	OXY USA INC	1	SUHLER A	1 SUHLER A	ACTUAL	9/15/1981 0:00	4345	3630	0	99999	WILDCAT	205921	WELL	DA	11/11/1981 0:00	Planned Footage	379212	SUHLER A-630S46W 34NWNE	760	N	1880	E	NWNE	34	30S	46W	6	37.395838	-102.571461	714974	4141553
411	906339	9	6339	05-009-06339	10626	DOVER ATWOOD CORPORATION	1	TATE A	1 TATE A	ACTUAL	9/24/1981 0:00	3890	3410	0	90650	WALSH	205924	WELL	PR	9/1/2019 0:00	ACTUAL LatLong	321062	TATE A-631S43W 3E2SE4	1320	S	660	E	E2SE	3	31S	43W	6	37.37167	-102.242796	744151	4139672
412	906342	9	6342	05-009-06342	76175	SANDLIN OIL CORP	1	C V COGBURN	1 C V COGBURN	ACTUAL	9/7/1981 0:00	3749	3300	0	54952	MIDWAY	205927	WELL	DA	11/11/1983 0:00	Planned Footage	379216	C V COGBURN-633S42W 1NWSW	1980	S	660	W	NWSW	1	33S	42W	6	37.198213	-102.110976	756415	4120771
413	906343	9	6343	05-009-06343	9075	BOSWELL ENERGY CORP	25-Jan	HOUSTON	1-25 HOUSTON	ACTUAL	10/3/1981 0:00	3585	4872	0	99999	WILDCAT	205928	WELL	DA	1/29/1982 0:00	Planned Footage	379217	HOUSTON-634S42W 25NESW	1320	N	1320	E	NESW	25	34S	42W	6	37.058176	-102.113075	756701	4105225
414	906345	9	6345	05-009-06345	35084	GRAND RESOURCES INC	17-Jan	COLE	1-17 COLE	ACTUAL	1/29/1982 0:00	3850	4864	0	99999	WILDCAT	205930	WELL	DA	5/17/1983 0:00	Planned Footage	379219	COLE-635S42W 17SESW	600	S	600	E	SESW	17	35S	42W	6	36.995297	-102.183037	750686	4098061
415	906347	9	6347	05-009-06347	41805	HUME* JAMES H	1	HUME	1 HUME	ACTUAL	1/7/1982 0:00	3835	5550	0	99999	WILDCAT	205932	WELL	PA	12/18/1987 0:00	PLANNED Footage	379221	HUME-632S42W 19CSSW	660	S	1320	W	CSSW	19	32S	42W	6	37.238472	-102.199849	748393	4125002
416	906348	9	6348	05-009-06348	18600	COLORADO INTERSTATE GAS COMPANY LLC	61	FLANK	61 FLANK	ACTUAL	12/28/1981 0:00	3773	4800	4800	24051	FLANK	205933	WELL	PR	10/1/2019 0:00	ACTUAL LatLong	321063	TEVEBAUGH-634S42W 7NESE	1980	S	660	E	NESE	7	34S	42W	6	37.09623	-102.20166	748698	4109212
417	906349	9	6349	05-009-06349	10626	DOVER ATWOOD CORPORATION	2-Jan	VANCE	1-2 VANCE	ACTUAL	3/31/1982 0:00	4037	3450	3450	69350	PLAYA	205934	WELL	PR	7/21/2016 0:00	Actual LatLong	321064	VANCE-632S44W 2S2SW	660	S	1320	W	S2SW	2	32S	44W	6	37.28178	-102.3453	735353	4129436
418	906352	9	6352	05-009-06352	18600	COLORADO INTERSTATE GAS COMPANY LLC	53	FLANK	53 FLANK	ACTUAL	5/13/1982 0:00	3710	4600	0	24051	FLANK	205937	WELL	AC	7/2/1982 0:00	ACTUAL LatLong	321065	FLANK-634S42W 9SENW	1980	N	1980	W	SENW	9	34S	42W	6	37.099838	-102.17442	751108	4109684
419	906353	9	6353	05-009-06353	18600	COLORADO INTERSTATE GAS COMPANY LLC	54	FLANK	54 FLANK	ACTUAL	4/21/1982 0:00	3770	4714	0	24051	FLANK	205938	WELL	AC	6/25/1982 0:00	ACTUAL LatLong	321066	FLANK-634S42W 8SWNW	1980	N	660	W	SWNW	8	34S	42W	6	37.099914	-102.197002	749100	4109633
420	906354	9	6354	05-009-06354	18600	COLORADO INTERSTATE GAS COMPANY LLC	55	FLANK	55 FLANK	ACTUAL	5/3/1982 0:00	3710	4640	0	24051	FLANK	205939	WELL	AC	5/28/1998 0:00	ACTUAL LatLong	321067	FLANK-634S42W 8SENE	1980	N	660	E	SENE	8	34S	42W	6	37.099894	-102.18335	750314	4109667
421	906359	9	6359	05-009-06359	28150	EXECUTIVE PROPERTIES INC	13-Feb	NEWMAN	2-13 NEWMAN	ACTUAL	4/16/1982 0:00	3737	5664	0	33250	GREENWOOD	205944	WELL	DA	5/2/1982 0:00	PLANNED Footage	379228	NEWMAN-632S42W 13SENW	1337	N	1703	W	SENW	13	32S	42W	6	37.261782	-102.107396	756517	4127836
422	906361	9	6361	05-009-06361	18600	COLORADO INTERSTATE GAS COMPANY LLC	62	FLANK	62 FLANK	ACTUAL	6/24/1982 0:00	3770	4800	4800	24051	FLANK	205946	WELL	SI	5/1/2012 0:00	ACTUAL LatLong	321068	FLANK-634S42W 7SENE	2310	N	330	E	SENE	7	34S	42W	6	37.09907	-102.20018	748821	4109531
423	906362	9	6362	05-009-06362	70443	PITTMAN & ASSOCIATES INC	3-Feb	LIPPOLDT	2-3 LIPPOLDT	ACTUAL	8/31/1982 0:00	4013	3390	3390	69350	PLAYA	205947	WELL	PA	3/12/1988 0:00	PLANNED Footage	379230	LIPPOLDT-632S44W 13SENW	2550	N	2550	W	SENW	13	32S	44W	6	37.258582	-102.322993	737404	4126917
424	906363	9	6363	05-009-06363	42325	HUNT OIL CO	4-Jan	PRAIRIE-MINERALS LTD	1-4 PRAIRIE-MINERALS LTD	ACTUAL	12/31/1982 0:00	3934	6045	0	99999	WILDCAT	205948	WELL	DA	1/14/1983 0:00	Planned Footage	379231	PRAIRIE-MINERALS LTD-628S43W 4NENE	647	N	647	E	NENE	4	28S	43W	6	37.642345	-102.258033	741926	4169671
425	906364	9	6364	05-009-06364	42325	HUNT OIL CO	28-Jan	MUNDELL TRUST	1-28 MUNDELL TRUST	ACTUAL	11/26/1982 0:00	3892	5865	0	99999	WILDCAT	205949	WELL	DA	12/9/1982 0:00	Planned Footage	379232	MUNDELL TRUST-629S43W 28NENE	660	N	660	E	NENE	28	29S	43W	6	37.498148	-102.257493	742441	4153669
426	906365	9	6365	05-009-06365	42325	HUNT OIL CO	6-Jan	N. E. SHAW	1-6 N. E. SHAW	ACTUAL	11/11/1982 0:00	4403	6100	0	99999	WILDCAT	205950	WELL	DA	11/12/1982 0:00	Planned Footage	379233	N. E. SHAW-634S46W 6NENE	640	N	600	E	NENE	6	34S	46W	6	37.117933	-102.635592	710067	4110572
427	906366	9	6366	05-009-06366	76859	SCHREIDER & COMPANY INC	17-Jan	STATE	1-17 STATE	ACTUAL	8/10/1982 0:00	3686	5435	0	33250	GREENWOOD	205951	WELL	PR	8/1/2017 0:00	ACTUAL LatLong	321069	STATE-631S41W 17NWSE	1980	S	1983	E	NWSE	17	31S	41W	6	37.34349	-102.06569	759935	4137017
428	906370	9	6370	05-009-06370	76175	SANDLIN OIL CORP	1	KRAFT	1 KRAFT	ACTUAL	10/22/1982 0:00	3696	5015	0	33250	GREENWOOD	205955	WELL	PA	9/30/2010 0:00	ACTUAL LatLong	321071	KRAFT-633S41W 33NWSE	1882	S	1863	E	NWSE	33	33S	41W	6	37.12544	-102.048424	762219	4112867
429	906371	9	6371	05-009-06371	61650	MURFIN DRILLING COMPANY INC	401	S.E. CAMPO UNIT	401 S.E. CAMPO UNIT	ACTUAL	11/17/1982 0:00	4229	5200	5200	9850	CAMPO	205956	WELL	SI	1/1/2019 0:00	ACTUAL LatLong	321072	S.E. CAMPO UNIT-635S46W 2NENW	660	N	1980	W	NENW	2	35S	46W	6	37.03092	-102.572319	715936	4101058
430	906372	9	6372	05-009-06372	67320	PATRICK OPERATING CO* R J	2-Jan	FRANCES	1-2 FRANCES	ACTUAL	6/10/1984 0:00	3917	4172	4172	99999	WILDCAT	205957	WELL	PA	8/15/1988 0:00	Planned Footage	379236	FRANCES-634S43W 2SENW	660	S	660	E	SENW	2	34S	43W	6	37.107105	-102.237609	745468	4110326
431	906373	9	6373	05-009-06373	2795	ANADARKO PETROLEUM CORPORATION	A-1	ARBUTHNOT	A-1 ARBUTHNOT	ACTUAL	12/3/1982 0:00	3796	6997	0	99999	WILDCAT	205958	WELL	DA	4/28/1983 0:00	Planned Footage	379237	ARBUTHNOT-629S42W 9SWSW	330	S	330	W	SWSW	9	29S	42W	6	37.529707	-102.16389	750611	4157417
432	906374	9	6374	05-009-06374	61650	MURFIN DRILLING COMPANY INC	2-Jan	B-J-P-O	1-2 B-J-P-O	ACTUAL	1/24/1983 0:00	4184	3510	0	99999	WILDCAT	205959	WELL	DA	2/2/1983 0:00	Planned Footage	379238	B-J-P-O-631S45W 2CW2	2640	S	1320	W	W2	2	31S	45W	6	37.373625	-102.466289	724351	4139333
433	906375	9	6375	05-009-06375	18600	COLORADO INTERSTATE GAS COMPANY LLC	64	FLANK	64 FLANK	ACTUAL	5/27/1983 0:00	3855	4878	0	24051	FLANK	205960	WELL	AC	5/26/1998 0:00	ACTUAL LatLong	321073	FLANK-633S43W 36SESE	600	S	490	E	SESE	36	33S	43W	6	37.121881	-102.205727	748253	4112048
434	906376	9	6376	05-009-06376	61650	MURFIN DRILLING COMPANY INC	402W	S E CAMPO UNIT	402W S E CAMPO UNIT	ACTUAL	6/10/1983 0:00	4235	5126	0	9850	CAMPO	205961	WELL	SI	1/1/2019 0:00	ACTUAL LatLong	321074	S E CAMPO UNIT-635S46W 2NWNE	660	N	1980	E	NWNE	2	35S	46W	6	37.030923	-102.567803	716338	4101069
435	906377	9	6377	05-009-06377	71696	POWELL PROPERTIES, INC	1	JACKSON	1 JACKSON	ACTUAL	8/23/1983 0:00	3681	4960	0	99999	WILDCAT	205962	WELL	DA	9/6/1983 0:00	Planned Footage	379239	JACKSON-633S41W 28SWSE	651	S	1550	E	SWSE	28	33S	41W	6	37.136365	-102.047354	762277	4114082
436	906378	9	6378	05-009-06378	20684	COX OIL & GAS INC	16-Jan	DANIELS STATE	1-16 DANIELS STATE	ACTUAL	7/15/1983 0:00	3757	5701	0	99999	WILDCAT	205963	WELL	DA	9/8/1983 0:00	Planned Footage	379240	DANIELS STATE-635S42W 16SENE	2000	S	880	E	SENE	16	35S	42W	6	36.999067	-102.165847	752203	4098524
437	906379	9	6379	05-009-06379	66565	P & M PETROLEUM MANAGEMENT LLC	3	MAYBERRY	3 MAYBERRY	ACTUAL	1/8/1992 0:00	3610	4900	0	33250	GREENWOOD	205964	WELL	PA	10/30/1999 0:00	Planned Footage	379241	MAYBERRY-634S41W 10SWNW	1980	N	1980	W	SWNW	10	34S	41W	6	37.099955	-102.047444	762394	4110041
438	906381	9	6381	05-009-06381	61650	MURFIN DRILLING COMPANY INC	301	SE CAMPO UNIT	301 SE CAMPO UNIT	ACTUAL	10/30/1983 0:00	4251	4450	4450	9850	CAMPO	205966	WELL	SI	1/1/2019 0:00	ACTUAL LatLong	321075	SE CAMPO UNIT-634S46W 35SWSE	660	S	2020	E	SWSE	35	34S	46W	6	37.034555	-102.567796	716328	4101472
439	906382	9	6382	05-009-06382	61650	MURFIN DRILLING COMPANY INC	4	KEARLEY	4 KEARLEY	ACTUAL	9/24/1983 0:00	4178	4250	4250	9850	CAMPO	205967	WELL	PA	3/2/1994 0:00	Planned Footage	379243	KEARLEY-635S46W 2NWNW	660	N	660	W	NWNW	2	35S	46W	6	37.030915	-102.576839	715534	4101048
440	906383	9	6383	05-009-06383	61650	MURFIN DRILLING COMPANY INC	405	SE CAMPO UNIT	405 SE CAMPO UNIT	ACTUAL	10/4/1983 0:00	4201	4253	4253	9850	CAMPO	205968	WELL	SI	1/1/2019 0:00	ACTUAL LatLong	321076	SE CAMPO UNIT-635S46W 2NENE	660	N	660	E	NENE	2	35S	46W	6	37.03093	-102.563279	716740	4101080
441	906385	9	6385	05-009-06385	18600	COLORADO INTERSTATE GAS COMPANY LLC	63	FLANK	63 FLANK	ACTUAL	6/9/1983 0:00	3841	4794	0	24051	FLANK	205970	WELL	SI	2/18/1997 0:00	ACTUAL LatLong	321078	FLANK-634S42W 7SWNE	1980	N	1980	E	SWNE	7	34S	42W	6	37.099872	-102.205993	748301	4109605
442	906387	9	6387	05-009-06387	18600	COLORADO INTERSTATE GAS COMPANY LLC	66	FLANK	66 FLANK	ACTUAL	10/17/1983 0:00	3693	4791	0	24051	FLANK	205972	WELL	PR	10/1/2019 0:00	ACTUAL LatLong	321079	MADER-634S42W 17NWNE	310	N	2310	E	NWNE	17	34S	42W	6	37.089884	-102.189012	749844	4108541
443	906388	9	6388	05-009-06388	61650	MURFIN DRILLING COMPANY INC	201W	S E CAMPO UNIT	201W S E CAMPO UNIT	ACTUAL	10/17/1983 0:00	4231	4251	0	9850	CAMPO	205973	WELL	SI	1/1/2019 0:00	ACTUAL LatLong	321080	S E CAMPO UNIT-634S46W 35SESW	660	S	1980	W	SESW	35	34S	46W	6	37.034551	-102.572323	715925	4101461
444	906389	9	6389	05-009-06389	61650	MURFIN DRILLING COMPANY INC	Jan-36	BROWN-STATE	1-36 BROWN-STATE	ACTUAL	11/10/1983 0:00	3884	5770	5770	99999	WILDCAT	205974	WELL	DA	10/25/1983 0:00	ACTUAL LatLong	379245	BROWN-STATE-632S43W 36SWNE	1980	N	1980	E	SWNE	36	32S	43W	6	37.216613	-102.211169	747460	4122547
445	906390	9	6390	05-009-06390	3250	ANTELOPE ENERGY COMPANY LLC	1	MAYBERRY	1 MAYBERRY	ACTUAL	10/15/1983 0:00	3709	4685	0	99999	WILDCAT	205975	WELL	DA	10/25/1983 0:00	Planned Footage	379246	MAYBERRY-634S41W 4NENE	660	N	660	E	NENE	4	34S	41W	6	37.118485	-102.056494	761526	4112072
446	906391	9	6391	05-009-06391	66561	OXY USA INC	2	CRANE	2 CRANE	ACTUAL	12/7/1983 0:00	4235	4325	4325	9850	CAMPO	205976	WELL	PA	8/17/1994 0:00	Planned Footage	379247	CRANE-634S46W 35NESW	1780	S	1980	W	NESW	35	34S	46W	6	37.037614	-102.572329	715916	4101801
447	906392	9	6392	05-009-06392	705	ADOBE RESOURCES CORP	14-35	TOLBERT	14-35 TOLBERT	ACTUAL	2/13/1984 0:00	3724	5620	0	99999	WILDCAT	205977	WELL	DA	2/26/1984 0:00	Planned Footage	379248	TOLBERT-629S42W 35SWSW	660	S	660	W	SWSW	35	29S	42W	6	37.472869	-102.125928	754159	4151211
448	906393	9	6393	05-009-06393	61650	MURFIN DRILLING COMPANY INC	601W	S E CAMPO UNIT	601W S E CAMPO UNIT	ACTUAL	2/2/1984 0:00	4172	4315	0	9850	CAMPO	205978	WELL	SI	1/1/2019 0:00	ACTUAL LatLong	321081	S E CAMPO UNIT-635S46W 1NWNW	550	N	550	W	NWNW	1	35S	46W	6	37.031234	-102.559126	717109	4101123
449	906394	9	6394	05-009-06394	66561	OXY USA INC	302W	S E CAMPO UNIT	302W S E CAMPO UNIT	ACTUAL	3/11/1984 0:00	4251	4400	4400	9850	CAMPO	205979	WELL	PA	3/20/1995 0:00	Planned Footage	379249	S E CAMPO UNIT-634S46W 35SESE	520	S	800	E	SESE	35	34S	46W	6	37.034155	-102.563719	716692	4101437
450	906395	9	6395	05-009-06395	90735	TXO PRODUCTION CORP	1	BELIN	1 BELIN	ACTUAL	2/29/1984 0:00	3689	3210	0	33250	GREENWOOD	205980	WELL	DA	3/6/1984 0:00	Planned Footage	379250	BELIN-633S41W 28NENW	600	N	2140	W	NENW	28	33S	41W	6	37.147505	-102.051484	761871	4115307
451	906396	9	6396	05-009-06396	67320	PATRICK OPERATING CO* R J	3-Jan	BROWN	1-3 BROWN	ACTUAL	3/27/1984 0:00	3934	5500	5500	7561	BRUN	205981	WELL	PA	8/11/1988 0:00	Planned Footage	379251	BROWN-634S43W 3SENE	1650	N	990	E	SENE	3	34S	43W	6	37.115754	-102.25684	743731	4111236
452	906397	9	6397	05-009-06397	76175	SANDLIN OIL CORP	1	LEACH	1 LEACH	ACTUAL	3/15/1984 0:00	3781	3300	0	54952	MIDWAY	205982	WELL	PR	1/1/2020 0:00	ACTUAL LatLong	321082	LEACH-633S42W 10SESE	600	S	600	E	SESE	10	33S	42W	6	37.179988	-102.133512	754475	4118688
453	906398	9	6398	05-009-06398	10383	SOVEREIGN OPERATING COMPANY LLC	1	COGBURN-WECO A	1 COGBURN-WECO A	ACTUAL	3/7/1984 0:00	3964	3400	0	90650	WALSH	205983	WELL	PA	7/30/2015 0:00	Actual LatLong	321083	COGBURN-WECO A-632S43W 31SWNE	1980	N	1980	E	SWNE	31	32S	43W	6	37.21665	-102.30182	739415	4122318
454	906399	9	6399	05-009-06399	6590	BEARD OIL CO	Mar-35	BACA-FEDERAL	3-35 BACA-FEDERAL	ACTUAL	11/25/1984 0:00	4256	4480	0	9850	CAMPO	205984	WELL	PA	1/25/1985 0:00	Planned Footage	379252	BACA-FEDERAL-634S46W 35NWSE	1780	S	1980	E	NWSE	35	34S	46W	6	37.037614	-102.567739	716324	4101812
455	906401	9	6401	05-009-06401	66561	OXY USA INC	Feb-36	BACA-FEDERAL	2-36 BACA-FEDERAL	ACTUAL	11/13/1984 0:00	4203	4400	4400	9850	CAMPO	205986	WELL	PA	8/27/1994 0:00	Planned Footage	379254	BACA-FEDERAL-634S46W 36SESW	520	S	1840	W	SESW	36	34S	46W	6	37.034135	-102.554669	717497	4101455
456	906402	9	6402	05-009-06402	90735	TXO PRODUCTION CORP	1	FROWNFELTER	1 FROWNFELTER	ACTUAL	3/31/1984 0:00	3671	3250	0	33250	GREENWOOD	205987	WELL	DA	4/8/1984 0:00	Planned Footage	379255	FROWNFELTER-633S41W 4SENW	1700	N	1500	W	SENW	4	33S	41W	6	37.202824	-102.053414	761509	4121441
457	906403	9	6403	05-009-06403	90735	TXO PRODUCTION CORP	1	NASH	1 NASH	ACTUAL	4/8/1984 0:00	3719	3300	0	33250	GREENWOOD	205988	WELL	DA	7/18/1984 0:00	Planned Footage	379256	NASH-633S41W 6SESW	660	S	1980	W	SESW	6	33S	41W	6	37.194634	-102.088335	758437	4120436
458	906404	9	6404	05-009-06404	61650	MURFIN DRILLING COMPANY INC	502	SECU	502 SECU	ACTUAL	5/9/1984 0:00	4176	4300	0	9850	CAMPO	205989	WELL	PA	5/25/2000 0:00	Planned Footage	379257	SECU-635S46W 2SENE	1780	N	660	E	SENE	2	35S	46W	6	37.027845	-102.563259	716751	4100738
459	906405	9	6405	05-009-06405	10626	DOVER ATWOOD CORPORATION	1	WELLS	1 WELLS	ACTUAL	4/16/1984 0:00	3965	3450	3450	90650	WALSH	205990	WELL	PR	4/28/2005 0:00	Actual LatLong	321084	WELLS-632S43W 6SWNE	1980	N	1980	E	SWNE	6	32S	43W	6	37.2893	-102.30197	739171	4130379
460	906406	9	6406	05-009-06406	88380	TINDALL OPERATING COMPANY	1	SLOAN A	1 SLOAN A	ACTUAL	4/23/1984 0:00	3673	3287	0	33250	GREENWOOD	205991	WELL	PA	6/1/2018 0:00	ACTUAL LatLong	321085	SLOAN A-633S41W 9SWSE	1280	S	486	E	SWSE	9	33S	41W	6	37.18161	-102.04495	762334	4119110
461	906407	9	6407	05-009-06407	7480	BENCHMARK OIL & GAS CORP	1	HOLBROOK	1 HOLBROOK	ACTUAL	5/2/1984 0:00	3965	3400	3400	90650	WALSH	205992	WELL	PA	2/10/2000 0:00	PLANNED Footage	379258	HOLBROOK-632S43W 30NWSW	1980	S	660	W	NWSW	30	32S	43W	6	37.227522	-102.311362	738533	4123500
462	906410	9	6410	05-009-06410	67320	PATRICK OPERATING CO* R J	Feb-34	BROWN	2-34 BROWN	ACTUAL	6/12/1984 0:00	3926	3100	0	99999	WILDCAT	205995	WELL	DA	7/17/1984 0:00	Planned Footage	379261	BROWN-633S43W 34SWSW	660	S	660	W	SWSW	34	33S	43W	6	37.122104	-102.25644	743746	4111941
463	906411	9	6411	05-009-06411	90735	TXO PRODUCTION CORP	1	GRIFFITH D	1 GRIFFITH D	ACTUAL	9/5/1984 0:00	3704	3275	0	33250	GREENWOOD	270833	WELL	DA	1/13/2004 0:00	Planned Footage	379262	GRIFFITH D-632S41W 31SESE	660	S	660	E	SESE	31	32S	41W	6	37.209303	-102.079015	759214	4122089
464	906412	9	6412	05-009-06412	10626	DOVER ATWOOD CORPORATION	1	GRIFFITH E	1 GRIFFITH E	ACTUAL	6/8/1982 0:00	3699	3275	0	33250	GREENWOOD	205996	WELL	PR	7/1/2019 0:00	Actual LatLong	321086	GRIFFITH E-632S41W 32NWSW	1980	S	660	W	NWSW	32	32S	41W	6	37.2129	-102.0745	759603	4122501
465	906413	9	6413	05-009-06413	90735	TXO PRODUCTION CORP	1	COGBURN B	1 COGBURN B	ACTUAL	6/15/1984 0:00	3711	3300	0	33250	GREENWOOD	205997	WELL	DA	6/20/1984 0:00	Planned Footage	379263	COGBURN B-633S41W 17SWSW	660	S	660	W	SWSW	17	33S	41W	6	37.165614	-102.074565	759759	4117253
466	906414	9	6414	05-009-06414	90735	TXO PRODUCTION CORP	1	BRISENDINE	1 BRISENDINE	ACTUAL	6/23/1984 0:00	3828	3300	0	99999	WILDCAT	205998	WELL	DA	6/29/1984 0:00	PLANNED Footage	379264	BRISENDINE-632S42W 28CSE	1320	S	1320	E	CSE	28	32S	42W	6	37.225533	-102.154158	752490	4123687
467	906415	9	6415	05-009-06415	66561	OXY USA INC	3	CRANE	3 CRANE	ACTUAL	7/25/1984 0:00	4193	4300	4300	9850	CAMPO	205999	WELL	PA	7/27/1994 0:00	Planned Footage	379265	CRANE-634S46W 35SWSW	660	S	860	W	SWSW	35	34S	46W	6	37.034544	-102.576149	715585	4101452
468	906416	9	6416	05-009-06416	6495	BARRETT RESOURCES CORP	13-Apr	HANCOCK	4-13 HANCOCK	ACTUAL	7/6/1984 0:00	4027	5667	0	24054	FLANK NORTHWEST	206000	WELL	PA	1/7/1993 0:00	Planned Footage	379294	HANCOCK-633S44W 13NENW	600	N	1700	W	NENW	13	33S	44W	6	37.176103	-102.337913	736338	4117727
469	906417	9	6417	05-009-06417	90735	TXO PRODUCTION CORP	1	FRESHOUR	1 FRESHOUR	ACTUAL	8/22/1984 0:00	3713	4818	0	33250	GREENWOOD	206001	WELL	DA	9/29/1984 0:00	Planned Footage	379266	FRESHOUR-633S41W 7SESE	660	S	660	E	SESE	7	33S	41W	6	37.180004	-102.079065	759310	4118838
470	906418	9	6418	05-009-06418	18600	COLORADO INTERSTATE GAS COMPANY LLC	67	FLANK	67 FLANK	ACTUAL	9/11/1984 0:00	3796	4750	4750	24051	FLANK	206002	WELL	PA	6/4/2009 0:00	ACTUAL LatLong	312041	FLANK-634S42W 5SWSW	660	S	985	W	SWSW	5	34S	42W	6	37.107136	-102.195828	749181	4110438
471	906420	9	6420	05-009-06420	47700	KIMBARK OIL & GAS COMPANY	1	KOG COMMERCE RANCH	1 KOG COMMERCE RANCH	ACTUAL	12/5/1984 0:00	4071	5737	0	99999	WILDCAT	206004	WELL	DA	12/24/1984 0:00	Planned Footage	379268	KOG COMMERCE RANCH-633S44W 22W2ENW4	1320	N	1650	W	W2ENW	22	33S	44W	6	37.159623	-102.374434	733146	4115808
472	906422	9	6422	05-009-06422	17250	CITIES SERVICE OIL & GAS CORP	1	SELF	1 SELF	ACTUAL	10/30/1984 0:00	4267	5950	5950	99999	WILDCAT	206006	WELL	DA	11/12/1984 0:00	Planned Footage	379270	SELF-634S46W 13NWSE	2310	S	2310	E	NWSE	13	34S	46W	6	37.082574	-102.550789	717704	4106839
473	906424	9	6424	05-009-06424	90735	TXO PRODUCTION CORP	1	NEWMAN	1 NEWMAN	ACTUAL	12/5/1984 0:00	3608	3300	0	54952	MIDWAY	206008	WELL	DA	12/11/1984 0:00	PLANNED Footage	379272	NEWMAN-632S42W 33NWSE	2040	S	1920	E	NWSE	33	32S	42W	6	37.213103	-102.156118	752358	4122302
474	906426	9	6426	05-009-06426	6560	BASS ENTERPRISES PRODUCTION CO	36-13	CIMARRON STATE	36-13 CIMARRON STATE	ACTUAL	3/8/1985 0:00	4564	5765	5765	99999	WILDCAT	206010	WELL	DA	3/31/1985 0:00	Planned Footage	379274	CIMARRON STATE-634S49W 36SENW	1980	N	1980	W	SENW	36	34S	49W	6	37.041753	-102.879989	688539	4101606
475	906428	9	6428	05-009-06428	6740	BEARD JOHN M	41-29	FEDERAL	41-29 FEDERAL	ACTUAL	3/24/1985 0:00	4314	4599	4599	99999	WILDCAT	206012	WELL	DA	4/12/1985 0:00	Planned Footage	379276	FEDERAL-634S46W 29NENE	660	N	660	E	NENE	29	34S	46W	6	37.059824	-102.617621	711825	4104164
476	906430	9	6430	05-009-06430	10626	DOVER ATWOOD CORPORATION	18-Jan	BRYAN	1-18 BRYAN	ACTUAL	3/9/1985 0:00	3714	3433	0	33250	GREENWOOD	206014	WELL	PR	7/19/1991 0:00	Actual LatLong	321088	BRYAN-631S41W 18SENW	1868	N	2426	W	SENW	18	31S	41W	6	37.34742	-102.08666	758063	4137396
477	906431	9	6431	05-009-06431	76103	SAMSON OIL COMPANY	12-Jan	BRYAN	1-12 BRYAN	ACTUAL	4/2/1985 0:00	3734	1194	0	33250	GREENWOOD	206015	WELL	DA	4/4/1985 0:00	Planned Footage	379277	BRYAN-631S42W 12NESE	1400	S	800	E	NESE	12	31S	42W	6	37.357261	-102.098197	757007	4138457
478	906432	9	6432	05-009-06432	10626	DOVER ATWOOD CORPORATION	11-Jan	BRYAN	1-11 BRYAN	ACTUAL	3/25/1985 0:00	3741	3400	0	33250	GREENWOOD	206016	WELL	PR	7/11/2016 0:00	Actual LatLong	321089	BRYAN-631S42W 11NESE	1400	S	100	E	NESE	11	31S	42W	6	37.35732	-102.11348	755653	4138422
479	906433	9	6433	05-009-06433	10626	DOVER ATWOOD CORPORATION	1-12X	BRYAN	1-12X BRYAN	ACTUAL	4/4/1985 0:00	3734	3400	0	33250	GREENWOOD	206017	WELL	PR	7/19/1991 0:00	Actual LatLong	321090	BRYAN-631S42W 12NESE	1465	S	750	E	NESE	12	31S	42W	6	37.35757	-102.09748	757070	4138493
480	906434	9	6434	05-009-06434	76103	SAMSON OIL COMPANY	1-Jan	HARLOW	1-1 HARLOW	ACTUAL	4/25/1985 0:00	3726	3400	0	99999	WILDCAT	206018	WELL	DA	5/1/1985 0:00	Planned Footage	379278	HARLOW-631S42W 1S2NW	2804	N	1321	W	S2NW	1	31S	42W	6	37.37623	-102.108917	755993	4140533
481	906435	9	6435	05-009-06435	41380	HRUBETZ OIL CO	7-Jan	BRYAN	1-7 BRYAN	ACTUAL	5/10/1985 0:00	3713	1350	0	99999	WILDCAT	206019	WELL	DA	5/16/1985 0:00	Planned Footage	379279	BRYAN-631S41W 7NWSE	1876	S	2069	E	NWSE	7	31S	41W	6	37.357491	-102.084246	758242	4138520
482	906436	9	6436	05-009-06436	76859	SCHREIDER & COMPANY INC	8-Jan	HENDERSON	1-8 HENDERSON	ACTUAL	6/9/1985 0:00	3694	3504	0	99999	WILDCAT	206020	WELL	PA	10/4/2004 0:00	Planned Footage	379280	HENDERSON-631S41W 8NWSE	1850	S	2500	E	NWSE	8	31S	41W	6	37.357361	-102.067406	759735	4138552
483	906437	9	6437	05-009-06437	6495	BARRETT RESOURCES CORP	1	MCDONALD	1 MCDONALD	ACTUAL	6/1/1985 0:00	4025	5450	0	24054	FLANK NORTHWEST	206021	WELL	PA	1/11/1993 0:00	Planned Footage	379281	MCDONALD-633S44W 14SESE	900	S	400	E	SESE	14	33S	44W	6	37.165703	-102.345183	735725	4116555
484	906438	9	6438	05-009-06438	76859	SCHREIDER & COMPANY INC	1-7X	BRYAN	1-7X BRYAN	ACTUAL	5/17/1985 0:00	3722	3500	0	33250	GREENWOOD	206022	WELL	PR	11/12/2017 0:00	ACTUAL LatLong	321091	BRYAN-631S41W 7NWSE	2105	S	2229	E	NWSE	7	31S	41W	6	37.35832	-102.0844	758226	4138612
485	906439	9	6439	05-009-06439	10330	INVESTMENT EQUIPMENT LLC	901	TANNER SECU	901 TANNER SECU	ACTUAL	6/11/1985 0:00	4148	5070	5070	9850	CAMPO	206023	WELL	PA	5/23/2018 0:00	Actual LatLong	321092	TANNER SECU-635S46W 12SWNW	1980	N	660	W	SWNW	12	35S	46W	6	37.0128	-102.55875	717195	4099079
486	906440	9	6440	05-009-06440	61650	MURFIN DRILLING COMPANY INC	101	SE CAMPO UNIT	101 SE CAMPO UNIT	ACTUAL	7/8/1985 0:00	4192	4216	4216	9850	CAMPO	206024	WELL	SI	1/1/2019 0:00	ACTUAL LatLong	321093	SE CAMPO UNIT-634S46W 34SESE	660	S	660	E	SESE	34	34S	46W	6	37.034547	-102.581359	715121	4101440
487	906441	9	6441	05-009-06441	10330	INVESTMENT EQUIPMENT LLC	1001W	TSRU	1001W TSRU	ACTUAL	8/7/1985 0:00	4150	4200	4200	9850	CAMPO	206025	WELL	IJ	11/12/2015 0:00	Actual LatLong	321094	TSRU-635S46W 12NWSW	2180	S	460	W	NWSW	12	35S	46W	6	37.0097	-102.55943	717143	4098733
488	906442	9	6442	05-009-06442	93875	WALLACE OIL & GAS INC	17-1	HUME (OWP)	17-1 HUME (OWP)	ACTUAL	9/26/1985 0:00	3681	5500	5500	33250	GREENWOOD	206026	WELL	PA	6/26/2015 0:00	ACTUAL LatLong	321095	HUME-632S41W 17SWSE	660	S	1980	E	SWSE	17	32S	41W	6	37.252833	-102.065389	760274	4126957
489	906443	9	6443	05-009-06443	93140	VEGA ENERGY COMPANY	2-Jan	WITCHER	1-2 WITCHER	ACTUAL	10/8/1985 0:00	3680	4850	4850	99999	WILDCAT	206027	WELL	DA	10/18/1985 0:00	Planned Footage	379282	WITCHER-635S42W 2NWNE	1030	N	1930	E	NWNE	2	35S	42W	6	37.029976	-102.133226	755004	4102042
490	906444	9	6444	05-009-06444	6560	BASS ENTERPRISES PRODUCTION CO	13-Aug	PICTURE CANYON-FEDERAL	8-13 PICTURE CANYON-FEDERAL	ACTUAL	10/23/1985 0:00	4370	5100	5100	99999	WILDCAT	206028	WELL	DA	11/21/1985 0:00	Planned Footage	379283	PICTURE CANYON-FEDERAL-635S47W 8SENW	1953	N	1416	W	SENW	8	35S	47W	6	37.012864	-102.737094	701325	4098693
491	906445	9	6445	05-009-06445	10330	INVESTMENT EQUIPMENT LLC	601W	TSRU	601W TSRU	ACTUAL	10/8/1985 0:00	4169	4210	4210	9850	CAMPO	206029	WELL	IJ	11/12/2015 0:00	Actual LatLong	321096	TSRU-635S46W 12NWNW	860	N	660	W	NWNW	12	35S	46W	6	37.01586	-102.55871	717190	4099418
492	906446	9	6446	05-009-06446	66561	OXY USA INC	2	NUSSER	2 NUSSER	ACTUAL	12/4/1985 0:00	4219	4300	4300	9850	CAMPO	206030	WELL	PA	7/1/1994 0:00	Planned Footage	379284	NUSSER-634S46W 34SWSE	660	S	1780	E	SWSE	34	34S	46W	6	37.034524	-102.5852	714780	4101429
493	906447	9	6447	05-009-06447	96850	TEP ROCKY MOUNTAIN LLC	23-Jan	BALDWIN FARMS	1-23 BALDWIN FARMS	ACTUAL	12/16/1985 0:00	4043	6053	0	99999	WILDCAT	206031	WELL	DA	1/6/1986 0:00	Planned Footage	379285	BALDWIN FARMS-628S44W 23NWSE	1980	S	1980	E	NWSE	23	28S	44W	6	37.591616	-102.335005	735293	4163845
494	906448	9	6448	05-009-06448	6495	BARRETT RESOURCES CORP	20-Jan	SCHNAUFER	1-20 SCHNAUFER	ACTUAL	11/26/1985 0:00	4010	5600	5600	99999	WILDCAT	206032	WELL	DA	12/14/1985 0:00	Planned Footage	379286	SCHNAUFER-634S44W 20SWSE	660	S	1980	E	SWSE	20	34S	44W	6	37.063545	-102.404954	730726	4105072
495	906449	9	6449	05-009-06449	10330	INVESTMENT EQUIPMENT LLC	801	TSRU	801 TSRU	ACTUAL	1/10/1986 0:00	4208	4260	4260	9850	CAMPO	206033	WELL	SI	1/1/2020 0:00	ACTUAL LatLong	321097	TSRU-635S46W 11SENE	1980	N	560	E	SENE	11	35S	46W	6	37.0128	-102.56295	716821	4099069
496	906450	9	6450	05-009-06450	10330	INVESTMENT EQUIPMENT LLC	501	TANNER SEC REC UNIT	501 TANNER SEC REC UNIT	ACTUAL	11/6/1985 0:00	4190	4220	4220	9850	CAMPO	206034	WELL	PR	4/6/2016 0:00	Actual LatLong	321098	TANNER SEC REC UNIT-635S46W 11NENE	660	N	660	E	NENE	11	35S	46W	6	37.01638	-102.56331	716779	4099466
497	906451	9	6451	05-009-06451	17250	CITIES SERVICE OIL & GAS CORP	1	RENNER	1 RENNER	ACTUAL	11/27/1985 0:00	5280	5303	5303	99999	WILDCAT	206035	WELL	DA	7/10/1986 0:00	Planned Footage	379287	RENNER-634S46W 34NWNW	330	N	740	W	NWNW	34	34S	46W	6	37.046264	-102.59461	713910	4102711
498	906452	9	6452	05-009-06452	53934	MARSHALL & WINSTON INC	2	COMANCHE-FEDERAL	2 COMANCHE-FEDERAL	ACTUAL	1/7/1986 0:00	4130	4020	4020	9850	CAMPO	206036	WELL	DA	3/4/1986 0:00	Planned Footage	379288	COMANCHE-FEDERAL-635S46W 1SWSW	460	S	660	W	SWSW	1	35S	46W	6	37.019415	-102.558779	717173	4099813
499	906453	9	6453	05-009-06453	10330	INVESTMENT EQUIPMENT LLC	401	TANNER SECU	401 TANNER SECU	ACTUAL	1/21/1986 0:00	4175	4189	0	9850	CAMPO	206037	WELL	PR	3/1/2020 0:00	Actual LatLong	321099	TANNER SECU-635S46W 2SESE	460	S	660	E	SESE	2	35S	46W	6	37.01951	-102.56328	716772	4099813
500	906454	9	6454	05-009-06454	10330	INVESTMENT EQUIPMENT LLC	203	TSRU	203 TSRU	ACTUAL	2/4/1986 0:00	4161	4210	4210	9850	CAMPO	206038	WELL	PA	10/8/2018 0:00	Actual LatLong	321100	TSRU-635S46W 2SWSE	520	S	1840	E	SWSE	2	35S	46W	6	37.019667	-102.56728	716416	4099821
501	906455	9	6455	05-009-06455	66561	OXY USA INC	301	TANNER SRU	301 TANNER SRU	ACTUAL	2/21/1986 0:00	4175	4210	4210	9850	CAMPO	206039	WELL	PA	11/7/1996 0:00	Planned Footage	379289	TANNER SRU-635S46W 11NWNE	660	N	1780	E	NWNE	11	35S	46W	6	37.016355	-102.567149	716437	4099454
502	906457	9	6457	05-009-06457	7820	BEREXCO LLC	9-Jan	HOLT	1-9 HOLT	ACTUAL	12/6/1986 0:00	3685	5320	0	33250	GREENWOOD	206041	WELL	DA	12/22/1986 0:00	Planned Footage	379291	HOLT-633S41W 9SWNW	2050	N	660	W	SWNW	9	33S	41W	6	37.187214	-102.056374	761300	4119700
503	906458	9	6458	05-009-06458	10330	INVESTMENT EQUIPMENT LLC	701W	TSRU	701W TSRU	ACTUAL	5/14/1986 0:00	4159	4240	4240	9850	CAMPO	206042	WELL	IJ	11/12/2015 0:00	Actual LatLong	321101	TSRU-635S46W 11SWNE	1840	N	1840	E	SWNE	11	35S	46W	6	37.01317	-102.56727	716435	4099100
504	906459	9	6459	05-009-06459	17250	CITIES SERVICE OIL & GAS CORP	1	SABINE	1 SABINE	ACTUAL	5/27/1986 0:00	4101	4150	4150	9850	CAMPO	206043	WELL	DA	6/4/1986 0:00	Planned Footage	379292	SABINE-635S46W 12SENW	1980	N	1780	W	SENW	12	35S	46W	6	37.012725	-102.554979	717530	4099079
505	906460	9	6460	05-009-06460	78110	SWEPI LP	5-Jan	POTTER	1-5 POTTER	ACTUAL	9/8/1986 0:00	4217	5582	5582	99999	WILDCAT	206044	WELL	DA	11/3/1986 0:00	ACTUAL LatLong	379293	POTTER-632S45W 5NESE	1922	S	961	E	NESE	5	32S	45W	6	37.2846	-102.510219	720721	4129351
506	906461	9	6461	05-009-06461	27520	ENERGY ALLIANCE COMPANY INC	13-Jan	HANCOCK	1-13 HANCOCK	ACTUAL	11/10/2000 0:00	4029	0	0	24054	FLANK NORTHWEST	206045	WELL	PA	4/25/2002 0:00	Planned Footage	379294	HANCOCK-633S44W 13NENW	572	N	1734	W	NENW	13	33S	44W	6	37.176183	-102.337793	736348	4117737
507	906462	9	6462	05-009-06462	6495	BARRETT RESOURCES CORP	24-Jan	STIPE	1-24 STIPE	ACTUAL	12/6/1986 0:00	3991	5610	0	99999	WILDCAT	206046	WELL	DA	12/20/1986 0:00	Planned Footage	379295	STIPE-629S44W 24SWSW	660	S	660	W	SWSW	24	29S	44W	6	37.501677	-102.326185	736356	4153886
508	906463	9	6463	05-009-06463	17250	CITIES SERVICE OIL & GAS CORP	A-1	FOSTER	A-1 FOSTER	ACTUAL	6/17/1987 0:00	3808	5737	0	99999	WILDCAT	206047	WELL	DA	6/28/1987 0:00	Planned Footage	379296	FOSTER-629S42W 20SWSW	800	S	1000	W	SWSW	20	29S	42W	6	37.502098	-102.17948	749325	4154312
509	906464	9	6464	05-009-06464	10330	INVESTMENT EQUIPMENT LLC	204W	TSRU	204W TSRU	ACTUAL	9/1/1987 0:00	4183	4232	4232	9850	CAMPO	206048	WELL	PA	10/3/2018 0:00	Actual LatLong	321102	TSRU-635S46W 2NWSE	1840	S	1840	E	NWSE	2	35S	46W	6	37.02332	-102.56728	716406	4100227
510	906465	9	6465	05-009-06465	7820	BEREXCO LLC	8-Jan	HENDERSON	1-8 HENDERSON	ACTUAL	10/15/1987 0:00	3690	5300	0	33250	GREENWOOD	206049	WELL	DA	10/27/1987 0:00	Planned Footage	379297	HENDERSON-633S41W 8NENE	660	N	660	E	NENE	8	33S	41W	6	37.191064	-102.060895	760885	4120115
511	906466	9	6466	05-009-06466	6590	BEARD OIL CO	1	SPOON	1 SPOON	ACTUAL	12/12/1987 0:00	4243	5660	5660	9850	CAMPO	206050	WELL	DA	12/23/1988 0:00	Planned Footage	379298	SPOON-634S46W 35NENW	617	N	2111	W	NENW	35	34S	46W	6	37.045474	-102.571899	715932	4102674
512	906467	9	6467	05-009-06467	36960	H & M OIL PRODUCERS INC	6-Jan	BISHOP	1-6 BISHOP	ACTUAL	1/10/1988 0:00	4301	5505	0	99999	WILDCAT	206051	WELL	DA	1/20/1988 0:00	Planned Footage	379299	BISHOP-633S45W 6NENE	664	N	660	E	NENE	6	33S	45W	6	37.204922	-102.527249	719442	4120470
513	906468	9	6468	05-009-06468	17250	CITIES SERVICE OIL & GAS CORP	5	WOMACK A	5 WOMACK A	ACTUAL	4/4/1988 0:00	4156	4200	4200	9850	CAMPO	206052	WELL	DA	5/26/1988 0:00	Planned Footage	379300	WOMACK A-635S46W 2NESE	1650	S	990	E	NESE	2	35S	46W	6	37.022695	-102.564409	716663	4100164
514	906469	9	6469	05-009-06469	9955	BRIDWELL OIL CO	1	BALDWIN LAND COMPANY	1 BALDWIN LAND COMPANY	ACTUAL	4/29/1988 0:00	4204	5548	0	99999	WILDCAT	206053	WELL	DA	5/9/1988 0:00	Planned Footage	379301	BALDWIN LAND COMPANY-631S45W 27SWNE	1418	N	2000	E	SWNE	27	31S	45W	6	37.31896	-102.477407	723529	4133241
515	906470	9	6470	05-009-06470	23950	DENMAR RESOURCES CO	1	ROSENGRANTS ET AL	1 ROSENGRANTS ET AL	ACTUAL	8/26/1988 0:00	0	3993	3993	99999	WILDCAT	206054	WELL	DA	9/11/1989 0:00	PLANNED Footage	379302	ROSENGRANTS ET AL-633S49W 22SESW	1980	N	660	W	SESW	22	33S	49W	6	37.157861	-102.920621	684643	4114409
516	906471	9	6471	05-009-06471	56460	MEDALLION PETROLEUM INC	23-1	VILLERS	23-1 VILLERS	ACTUAL	1/4/1989 0:00	3893	5350	0	99999	WILDCAT	206055	WELL	DA	1/14/1989 0:00	Planned Footage	379303	VILLERS-633S43W 23NWSE	2040	S	1839	E	NWSE	23	33S	43W	6	37.154974	-102.22864	746110	4115661
517	906472	9	6472	05-009-06472	6495	BARRETT RESOURCES CORP	12-Jan	FEDERAL	1-12 FEDERAL	ACTUAL	5/24/1989 0:00	4018	4500	0	24054	FLANK NORTHWEST	206056	WELL	DA	3/22/1990 0:00	Planned Footage	379304	FEDERAL-633S44W 12LOT 35	1565	S	4620	E	Lot 35	12	33S	44W	6	37.182034	-102.32944	737072	4118407
518	906473	9	6473	05-009-06473	62118	MUSTANG OIL & GAS CORP	1	SCHRODER	1 SCHRODER	ACTUAL	11/27/1989 0:00	4269	5615	0	99999	WILDCAT	206057	WELL	DA	12/9/1989 0:00	Planned Footage	379305	SCHRODER-633S45W 17NESW	1980	S	1980	W	NESW	17	33S	45W	6	37.168672	-102.518068	720363	4116469
519	906474	9	6474	05-009-06474	83150	STRAT LAND EXPLORATION INC	1	DOROTHY	1 DOROTHY	ACTUAL	12/30/1989 0:00	4052	5500	5500	99999	WILDCAT	206058	WELL	DA	1/9/1990 0:00	PLANNED Footage	379306	DOROTHY-632S44W 34NWSW	1500	S	300	W	NWSW	34	32S	44W	6	37.211652	-102.366874	733657	4121600
520	906475	9	6475	05-009-06475	27520	ENERGY ALLIANCE COMPANY INC	12-Feb	REDCURRANT FEDERAL	2-12 REDCURRANT FEDERAL	ACTUAL	12/12/1989 0:00	4003	5400	0	24054	FLANK NORTHWEST	206059	WELL	PA	11/16/2009 0:00	ACTUAL LatLong	321103	REDCURRANT FEDERAL-633S44W 12SWSE	1150	S	3300	E	SWSE	12	33S	44W	6	37.18107	-102.32486	737481	4118311
521	906476	9	6476	05-009-06476	18600	COLORADO INTERSTATE GAS COMPANY LLC	65	FLANK	65 FLANK	ACTUAL	5/31/1990 0:00	3815	4768	0	24051	FLANK	206060	WELL	AC	5/26/1998 0:00	ACTUAL LatLong	321104	FLANK-634S42W 4NWNE	660	N	1980	E	NWNE	4	34S	42W	6	37.118408	-102.169817	751456	4111757
522	906477	9	6477	05-009-06477	18600	COLORADO INTERSTATE GAS COMPANY LLC	68	FLANK	68 FLANK	ACTUAL	5/28/1990 0:00	3823	4737	0	24051	FLANK	206061	WELL	AC	5/26/1998 0:00	ACTUAL LatLong	321105	FLANK-634S42W 4SENW	1965	N	2250	W	SENW	4	34S	42W	6	37.114814	-102.173406	751149	4111349
523	906478	9	6478	05-009-06478	18600	COLORADO INTERSTATE GAS COMPANY LLC	69	FLANK	69 FLANK	ACTUAL	5/31/1990 0:00	3755	4735	0	24051	FLANK	206062	WELL	AC	5/26/1998 0:00	ACTUAL LatLong	321106	FLANK-634S42W 4SESW	810	S	1790	W	SESW	4	34S	42W	6	37.107528	-102.174986	751032	4110536
524	906479	9	6479	05-009-06479	18600	COLORADO INTERSTATE GAS COMPANY LLC	56	FLANK	56 FLANK	ACTUAL	6/8/1990 0:00	3742	4734	0	24051	FLANK	206063	WELL	AC	1/24/1990 0:00	ACTUAL LatLong	321107	FLANK-634S42W 5SESW	710	S	1980	W	SESW	5	34S	42W	6	37.107113	-102.192102	749512	4110445
525	906480	9	6480	05-009-06480	18600	COLORADO INTERSTATE GAS COMPANY LLC	57	FLANK	57 FLANK	ACTUAL	5/16/1990 0:00	3733	4641	0	24051	FLANK	206064	WELL	PR	10/1/2019 0:00	ACTUAL LatLong	321108	FLANK-634S42W 8NESW	1980	S	1980	W	NESW	8	34S	42W	6	37.096357	-102.192469	749515	4109251
526	906481	9	6481	05-009-06481	18600	COLORADO INTERSTATE GAS COMPANY LLC	58	FLANK	58 FLANK	ACTUAL	5/20/1990 0:00	3721	4655	0	24051	FLANK	206065	WELL	AC	5/27/1998 0:00	ACTUAL LatLong	321109	FLANK-634S42W 8NWSE	1980	S	1980	E	NWSE	8	34S	42W	6	37.096372	-102.187944	749917	4109264
527	906482	9	6482	05-009-06482	18600	COLORADO INTERSTATE GAS COMPANY LLC	70	FLANK	70 FLANK	ACTUAL	5/20/1990 0:00	3686	4683	0	24051	FLANK	206066	WELL	AC	5/26/1998 0:00	ACTUAL LatLong	312047	FLANK-634S42W 8NESE	1980	S	660	E	NESE	8	34S	42W	6	37.096388	-102.183427	750319	4109278
528	906483	9	6483	05-009-06483	61650	MURFIN DRILLING COMPANY INC	602	S.E. CAMPO UNIT	602 S.E. CAMPO UNIT	ACTUAL	5/19/1990 0:00	0	0	0	9850	CAMPO	206067	WELL	SI	1/1/2019 0:00	ACTUAL LatLong	321110	S.E. CAMPO UNIT-635S46W 1SENW	1650	N	1650	W	SENW	1	35S	46W	6	37.02821	-102.555361	717452	4100796
529	906484	9	6484	05-009-06484	71696	POWELL PROPERTIES, INC	1	HOMSHER	1 HOMSHER	ACTUAL	4/11/1990 0:00	3696	4998	0	33250	GREENWOOD	206068	WELL	DA	4/23/1990 0:00	Planned Footage	379307	HOMSHER-633S41W 33SESW	600	S	1980	W	SESW	33	33S	41W	6	37.121935	-102.052174	761898	4112467
530	906485	9	6485	05-009-06485	69725	PERTROLEUM RESERVE CORP	1	NEC FEDERAL	1 NEC FEDERAL	ACTUAL	7/9/1990 0:00	3895	1610	0	99999	WILDCAT	206069	WELL	DA	7/13/1990 0:00	Planned Footage	379308	NEC FEDERAL-635S44W 14NWNW	660	N	990	W	NWNW	14	35S	44W	6	37.001986	-102.358573	735041	4098355
531	906486	9	6486	05-009-06486	42835	INCLINE RESERVES INC	1	PEARL	1 PEARL	ACTUAL	5/8/1990 0:00	4307	5453	5453	99999	WILDCAT	206070	WELL	DA	5/19/1990 0:00	PLANNED Footage	379309	PEARL-632S45W 31NENE	330	N	660	E	NENE	31	32S	45W	6	37.220401	-102.527279	719395	4122187
532	906487	9	6487	05-009-06487	77580	SHARON RESOURCES	14-29X	NAIR	14-29X NAIR	ACTUAL	8/2/1990 0:00	3712	5001	0	33250	GREENWOOD	206071	WELL	DA	9/3/1997 0:00	Planned Footage	379310	NAIR-633S41W 29SESW	700	S	2000	W	SESW	29	33S	41W	6	37.136515	-102.070205	760246	4114036
533	906489	9	6489	05-009-06489	61650	MURFIN DRILLING COMPANY INC	1101W	S E CAMPO UNIT	1101W S E CAMPO UNIT	ACTUAL	1/29/1991 0:00	4179	4257	0	9850	CAMPO	206073	WELL	SI	1/1/2019 0:00	ACTUAL LatLong	321111	S E CAMPO UNIT-635S46W 1SWNE	1780	N	2180	E	SWNE	1	35S	46W	6	37.027856	-102.550383	717896	4100769
534	906490	9	6490	05-009-06490	5250	AXEM RESOURCES INC	Jun-32	HIGHWAY	6-32 HIGHWAY	ACTUAL	12/10/1990 0:00	3718	4955	0	99999	WILDCAT	206074	WELL	DA	12/18/1990 0:00	Planned Footage	379312	HIGHWAY-633S41W 32SENW	1980	N	2000	W	SENW	32	33S	41W	6	37.129155	-102.070265	760266	4113219
535	906494	9	6494	05-009-06494	61650	MURFIN DRILLING COMPANY INC	1201	S.E. CAMPO UNIT	1201 S.E. CAMPO UNIT	ACTUAL	6/22/1991 0:00	4152	4253	0	9850	CAMPO	206078	WELL	SI	1/1/2019 0:00	ACTUAL LatLong	321112	S.E. CAMPO UNIT-635S46W 1NWSE	1980	S	1980	E	NWSE	1	35S	46W	6	37.023679	-102.549693	717969	4100307
536	906495	9	6495	05-009-06495	66561	OXY USA INC	A-1	HENDERSON	A-1 HENDERSON	ACTUAL	8/7/1991 0:00	3696	5230	0	33250	GREENWOOD	206079	WELL	PA	9/14/2012 0:00	ACTUAL LatLong	321113	HENDERSON-633S41W 8NWSE	2000	S	2000	E	NWSE	8	33S	41W	6	37.18359	-102.0655	760502	4119273
537	906496	9	6496	05-009-06496	61650	MURFIN DRILLING COMPANY INC	603	S.E. CAMPO UNIT	603 S.E. CAMPO UNIT	ACTUAL	11/2/1991 0:00	4152	4250	0	9850	CAMPO	206080	WELL	SI	1/1/2019 0:00	ACTUAL LatLong	321114	S.E. CAMPO UNIT-635S46W 1NESW	1980	S	1980	W	NESW	1	35S	46W	6	37.023682	-102.554212	717567	4100297
538	906497	9	6497	05-009-06497	61650	MURFIN DRILLING COMPANY INC	1202W/302W	S E CAMPO UNIT/LANSING D	1202W/302W S E CAMPO UNIT/LANSING D	ACTUAL	12/17/1991 0:00	4144	4250	0	9850	CAMPO	206081	WELL	SI	1/1/2019 0:00	ACTUAL LatLong	321115	S E CAMPO UNIT/LANSING D-635S46W 1SWSE	610	S	2030	E	SWSE	1	35S	46W	6	37.019928	-102.549872	717964	4099890
539	906498	9	6498	05-009-06498	10330	INVESTMENT EQUIPMENT LLC	206W	TSRU	206W TSRU	ACTUAL	12/1/1991 0:00	4167	4200	0	9850	CAMPO	206082	WELL	IJ	11/12/2015 0:00	Actual LatLong	321116	TSRU-635S46W 2SESW	330	S	2970	E	SESW	2	35S	46W	6	37.01916	-102.57118	716071	4099756
540	906500	9	6500	05-009-06500	61650	MURFIN DRILLING COMPANY INC	605	S.E. CAMPO UNIT	605 S.E. CAMPO UNIT	ACTUAL	2/25/1992 0:00	4181	4250	0	9850	CAMPO	206084	WELL	TA	12/2/2011 0:00	ACTUAL LatLong	321117	S.E. CAMPO UNIT-635S46W 1NENW	860	N	1780	W	NENW	1	35S	46W	6	37.030392	-102.554903	717487	4101040
541	906501	9	6501	05-009-06501	61650	MURFIN DRILLING COMPANY INC	607W	S E CAMPO UNIT	607W S E CAMPO UNIT	ACTUAL	3/22/1992 0:00	4134	4250	0	9850	CAMPO	206085	WELL	SI	1/1/2019 0:00	ACTUAL LatLong	321118	S E CAMPO UNIT-635S46W 1NWSW	1980	S	660	W	NWSW	1	35S	46W	6	37.023673	-102.558737	717165	4100285
542	906502	9	6502	05-009-06502	61650	MURFIN DRILLING COMPANY INC	1203	S.E. CAMPO UNIT	1203 S.E. CAMPO UNIT	ACTUAL	4/2/1992 0:00	4136	4250	0	9850	CAMPO	206086	WELL	SI	1/1/2019 0:00	ACTUAL LatLong	321119	S.E. CAMPO UNIT-635S46W 1NESE	2050	S	730	E	NESE	1	35S	46W	6	37.023873	-102.545451	718346	4100338
543	906503	9	6503	05-009-06503	61650	MURFIN DRILLING COMPANY INC	606	S.E. CAMPO UNIT	606 S.E. CAMPO UNIT	ACTUAL	4/13/1992 0:00	4123	4250	0	9850	CAMPO	206087	WELL	SI	1/1/2019 0:00	ACTUAL LatLong	321120	S.E. CAMPO UNIT-635S46W 1SESW	860	S	1980	W	SESW	1	35S	46W	6	37.020605	-102.554209	717576	4099955
544	906504	9	6504	05-009-06504	61650	MURFIN DRILLING COMPANY INC	1	COMANCHE FEDERAL D	1 COMANCHE FEDERAL D	ACTUAL	8/5/1992 0:00	0	4250	0	9850	CAMPO	206088	WELL	PA	9/22/2006 0:00	ACTUAL LatLong	379317	COMANCHE FEDERAL D-635S46W 12NWNE	660	N	1980	E	NWNE	12	35S	46W	6	37.01683	-102.54967	717991	4099547
545	906505	9	6505	05-009-06505	61650	MURFIN DRILLING COMPANY INC	4	COMANCHE FEDERAL C	4 COMANCHE FEDERAL C	ACTUAL	5/13/1992 0:00	4128	5110	0	9850	CAMPO	206089	WELL	XX	1/8/2019 0:00	ACTUAL LatLong	321121	COMANCHE FEDERAL C-635S46W 1SESE	760	S	660	E	SESE	1	35S	46W	6	37.020321	-102.545179	718381	4099944
546	906506	9	6506	05-009-06506	18600	COLORADO INTERSTATE GAS COMPANY LLC	71	FLANK	71 FLANK	ACTUAL	9/4/1992 0:00	3735	4677	0	24051	FLANK	206090	WELL	AC	5/26/1998 0:00	ACTUAL LatLong	321122	FLANK-634S42W 4SWSW	50	S	1150	W	SWSW	4	34S	42W	6	37.105467	-102.17725	750838	4110302
547	906507	9	6507	05-009-06507	18600	COLORADO INTERSTATE GAS COMPANY LLC	72	FLANK	72 FLANK	ACTUAL	8/28/1992 0:00	3777	4710	0	24051	FLANK	206091	WELL	AC	10/14/1992 0:00	ACTUAL LatLong	321123	FLANK-634S42W 9NWNE	100	N	2450	E	NWNE	9	34S	42W	6	37.10506	-102.171431	751356	4110272
548	906508	9	6508	05-009-06508	18600	COLORADO INTERSTATE GAS COMPANY LLC	73	FLANK	73 FLANK	ACTUAL	8/22/1992 0:00	3720	4635	0	24051	FLANK	206092	WELL	AC	8/27/1992 0:00	ACTUAL LatLong	321124	FLANK-634S42W 9CNW	1320	N	1320	W	CNW	9	34S	42W	6	37.101699	-102.176606	750907	4109885
549	906509	9	6509	05-009-06509	18600	COLORADO INTERSTATE GAS COMPANY LLC	74	FLANK	74 FLANK	ACTUAL	8/11/1992 0:00	3697	4670	0	24051	FLANK	206093	WELL	AC	8/20/1992 0:00	ACTUAL LatLong	321125	FLANK-634S42W 9NWSW	2037	S	591	W	NWSW	9	34S	42W	6	37.09644	-102.179144	750699	4109295
550	906510	9	6510	05-009-06510	18600	COLORADO INTERSTATE GAS COMPANY LLC	75	FLANK	75 FLANK	ACTUAL	7/7/1992 0:00	3786	4790	0	24051	FLANK	206094	WELL	AC	10/13/1992 0:00	ACTUAL LatLong	321126	FLANK-634S42W 7NENE	760	N	150	E	NENE	7	34S	42W	6	37.103236	-102.19973	748847	4109995
551	906511	9	6511	05-009-06511	18600	COLORADO INTERSTATE GAS COMPANY LLC	76	FLANK	76 FLANK	ACTUAL	7/16/1992 0:00	3743	4159	0	24051	FLANK	206095	WELL	AC	10/13/1992 0:00	ACTUAL LatLong	321127	FLANK-634S42W 8NWSW	2211	S	565	W	NWSW	8	34S	42W	6	37.096581	-102.197263	749088	4109263
552	906512	9	6512	05-009-06512	18600	COLORADO INTERSTATE GAS COMPANY LLC	77	FLANK	77 FLANK	ACTUAL	7/29/1992 0:00	3686	4110	0	24051	FLANK	206096	WELL	AC	5/28/1998 0:00	ACTUAL LatLong	312047	FLANK-634S42W 8NESE	1950	S	705	E	NESE	8	34S	42W	6	37.096174	-102.183536	750310	4109254
553	906513	9	6513	05-009-06513	18600	COLORADO INTERSTATE GAS COMPANY LLC	78	FLANK	78 FLANK	ACTUAL	7/22/1992 0:00	3718	4695	0	24051	FLANK	206097	WELL	AC	10/19/1992 0:00	ACTUAL LatLong	321128	FLANK-634S42W 8SWSE	1000	S	2542	E	SWSE	8	34S	42W	6	37.09354	-102.189813	749760	4108945
554	906514	9	6514	05-009-06514	61650	MURFIN DRILLING COMPANY INC	1102	S.E. CAMPO UNIT	1102 S.E. CAMPO UNIT	ACTUAL	5/4/1992 0:00	4156	4250	0	9850	CAMPO	206098	WELL	TA	12/10/2014 0:00	ACTUAL LatLong	321129	S.E. CAMPO UNIT-635S46W 1SENE	2180	N	860	E	SENE	1	35S	46W	6	37.026762	-102.545865	718301	4100658
555	906515	9	6515	05-009-06515	61650	MURFIN DRILLING COMPANY INC	401	LANSING D SAND UNIT	401 LANSING D SAND UNIT	ACTUAL	5/30/1992 0:00	4125	4240	0	9850	CAMPO	206099	WELL	PA	3/30/2015 0:00	ACTUAL LatLong	321130	LANSING D SAND UNIT-635S46W 12NENW	660	N	2180	W	NENW	12	35S	46W	6	37.01642	-102.553543	717648	4099492
556	906516	9	6516	05-009-06516	61650	MURFIN DRILLING COMPANY INC	1	SE CAMPO UNIT	1 SE CAMPO UNIT	ACTUAL	8/18/1992 0:00	4497	4260	0	9850	CAMPO	206100	WELL	DA	8/28/1992 0:00	Planned Footage	379318	SE CAMPO UNIT-635S46W 1NWNE	860	N	2180	E	NWNE	1	35S	46W	6	37.030325	-102.550378	717890	4101043
557	906519	9	6519	05-009-06519	57092	MICHIWEST ENERGY INC	1	HARDIN	1 HARDIN	ACTUAL	1/13/1993 0:00	3856	5394	0	99999	WILDCAT	206103	WELL	DA	1/25/1993 0:00	Planned Footage	379321	HARDIN-628S42W 6SWNW	1984	N	610	W	SWNW	6	28S	42W	6	37.638705	-102.199072	747141	4169420
558	906520	9	6520	05-009-06520	57092	MICHIWEST ENERGY INC	1	HALL	1 HALL	ACTUAL	12/31/1992 0:00	4289	5674	0	99999	WILDCAT	206104	WELL	DA	1/13/1993 0:00	Planned Footage	379322	HALL-631S45W 7NESE	2180	S	660	E	NESE	7	31S	45W	6	37.357876	-102.527423	718983	4137442
559	906521	9	6521	05-009-06521	2795	ANADARKO PETROLEUM CORPORATION	1	COLLINS A	1 COLLINS A	ACTUAL	1/25/1993 0:00	3675	5600	0	99999	WILDCAT	206105	WELL	DA	2/9/1993 0:00	Planned Footage	379323	COLLINS A-628S41W 6NWNE	1250	N	1600	E	NWNE	6	28S	41W	6	37.640666	-102.079198	757713	4169961
560	906522	9	6522	05-009-06522	62118	MUSTANG OIL & GAS CORP	19-Jan	GRIFFITH	1-19 GRIFFITH	ACTUAL	6/8/1993 0:00	3721	5110	0	99999	WILDCAT	206106	WELL	DA	6/19/1993 0:00	Planned Footage	379324	GRIFFITH-633S41W 19NWSE	1980	S	1980	E	NWSE	19	33S	41W	6	37.154624	-102.083705	758985	4116008
561	906523	9	6523	05-009-06523	76103	SAMSON OIL COMPANY	16-Feb	FEDERAL	2-16 FEDERAL	ACTUAL	5/30/1993 0:00	4104	1401	0	87900	VILAS	206107	WELL	DA	6/4/1993 0:00	PLANNED Footage	321131	FEDERAL-631S44W 16NWNW	1220	N	1220	W	NWNW	16	31S	44W	6	37.34837	-102.393666	730860	4136706
562	906525	9	6525	05-009-06525	10626	DOVER ATWOOD CORPORATION	2-16X	FEDERAL	2-16X FEDERAL	ACTUAL	6/5/1993 0:00	4104	3404	0	87900	VILAS	206109	WELL	SI	12/1/2018 0:00	Actual LatLong	321131	FEDERAL-631S44W 16NWNW	1220	N	1170	W	NWNW	16	31S	44W	6	37.34852	-102.39392	730837	4136722
563	906526	9	6526	05-009-06526	71450	PONCHO PRODUCTION COMPANY	4-Feb	EMMA	2-4 EMMA	ACTUAL	12/1/1996 0:00	3575	4650	0	85251	UNNAMED	206110	WELL	PA	3/31/2009 0:00	ACTUAL LatLong	321132	EMMA-635S41W 4NWNE	660	N	1980	E	NWNE	4	35S	41W	6	37.031028	-102.061192	761409	4102354
564	906527	9	6527	05-009-06527	27742	EOG RESOURCES INC	26-Jan	FHA	1-26 FHA	ACTUAL	7/13/1993 0:00	3888	3320	3320	90650	WALSH	206111	WELL	DA	7/21/1993 0:00	PLANNED Footage	379326	FHA-632S43W 26NENW	1320	N	1980	W	NENW	26	32S	43W	6	37.234792	-102.23379	745393	4124505
565	906528	9	6528	05-009-06528	61650	MURFIN DRILLING COMPANY INC	701W	S E CAMPO UNIT	701W S E CAMPO UNIT	ACTUAL	10/25/1993 0:00	4145	4250	0	9850	CAMPO	206112	WELL	SI	1/1/2019 0:00	ACTUAL LatLong	321133	S E CAMPO UNIT-635S45W 6NWSW	2540	S	50	W	NWSW	6	35S	45W	6	37.025212	-102.542689	718588	4100493
566	906529	9	6529	05-009-06529	16830	CHOLLA PRODUCTION LLC	29-Jan	WITCHER	1-29 WITCHER	ACTUAL	1/13/1994 0:00	0	0	0	99999	WILDCAT	206113	WELL	PA	6/7/1994 0:00	Planned Footage	379327	WITCHER-634S42W 29NESW	1980	S	1980	W	NESW	29	34S	42W	6	37.052716	-102.192318	749672	4104408
567	906530	9	6530	05-009-06530	16830	CHOLLA PRODUCTION LLC	21-Jan	WITCHER	1-21 WITCHER	ACTUAL	4/21/1994 0:00	0	5000	0	99999	WILDCAT	206114	WELL	DA	6/7/1994 0:00	Planned Footage	379328	WITCHER-634S42W 21NWSE	1650	S	2310	E	NWSE	21	34S	42W	6	37.066276	-102.170827	751538	4105970
568	906531	9	6531	05-009-06531	57092	MICHIWEST ENERGY INC	1	CHENOWETH	1 CHENOWETH	ACTUAL	5/7/1994 0:00	4270	5650	0	99999	WILDCAT	206115	WELL	DA	5/21/1994 0:00	Planned Footage	379329	CHENOWETH-631S45W 8SESW	660	S	1912	W	SESW	8	31S	45W	6	37.353815	-102.518539	719782	4137012
569	906532	9	6532	05-009-06532	61650	MURFIN DRILLING COMPANY INC	304W	S E CAMPO UNIT	304W S E CAMPO UNIT	ACTUAL	7/13/1994 0:00	4193	4253	0	9850	CAMPO	206116	WELL	SI	1/1/2019 0:00	ACTUAL LatLong	321134	S E CAMPO UNIT-634S46W 35SESE	670	S	700	E	SESE	35	34S	46W	6	37.034576	-102.56342	716717	4101484
570	906533	9	6533	05-009-06533	38455	HARRIS OIL AND GAS COMPANY	3-Jan	DIXON	1-3 DIXON	ACTUAL	9/8/1994 0:00	4193	7275	0	9850	CAMPO	206117	WELL	DA	9/19/1994 0:00	Planned Footage	379330	DIXON-635S46W 3SWNE	1980	N	1980	E	SWNE	3	35S	46W	6	37.027275	-102.58588	714740	4100623
571	906534	9	6534	05-009-06534	16254	CHARTER PRODUCTION COMPANY	1	HUTCHES	1 HUTCHES	ACTUAL	12/5/1994 0:00	4115	3487	0	99999	WILDCAT	206118	WELL	DA	12/13/1994 0:00	ACTUAL LatLong	379331	HUTCHES-632S44W 6CNE	3960	S	1320	E	CNE	6	32S	44W	6	37.290981	-102.408736	729700	4130301
572	906535	9	6535	05-009-06535	16254	CHARTER PRODUCTION COMPANY	1	LOHREY #1	1 LOHREY #1	ACTUAL	11/29/1994 0:00	4032	3478	0	99999	WILDCAT	206119	WELL	DA	12/5/1994 0:00	PLANNED Footage	379332	LOHREY 1-632S44W 26CNE	3960	S	1320	E	CNE	26	32S	44W	6	37.232912	-102.336173	736315	4124036
573	906537	9	6537	05-009-06537	69050	PETROCORP INCORPORATED	28A	DONNA	28A DONNA	ACTUAL	11/17/1994 0:00	4229	1861	0	99999	WILDCAT	206121	WELL	DA	11/25/1994 0:00	Planned Footage	379334	DONNA-631S45W 28SENE	1980	N	660	E	SENE	28	31S	45W	6	37.317383	-102.490927	722335	4133034
574	906538	9	6538	05-009-06538	69050	PETROCORP INCORPORATED	28A-4 SKID	DONNA	28A-4 SKID DONNA	ACTUAL	11/28/1994 0:00	4227	5600	0	99999	WILDCAT	206122	WELL	PA	6/7/1995 0:00	Planned Footage	379334	DONNA-631S45W 28SENE	1980	N	600	E	SENE	28	31S	45W	6	37.317383	-102.490721	722353	4133034
575	906539	9	6539	05-009-06539	76175	SANDLIN OIL CORP	1	COGBURN TRUST	1 COGBURN TRUST	ACTUAL	2/22/1995 0:00	3747	3300	0	54952	MIDWAY	206123	WELL	PA	9/30/2010 0:00	ACTUAL LatLong	321135	COGBURN TRUST-633S42W 1W2SW	1323	S	663	W	W2SW	1	33S	42W	6	37.196453	-102.110972	756421	4120576
576	906541	9	6541	05-009-06541	66561	OXY USA INC	16-Jan	STATE	1-16 STATE	ACTUAL	2/22/1995 0:00	3686	4800	0	33250	GREENWOOD	206125	WELL	PA	10/16/2008 0:00	ACTUAL LatLong	379336	STATE-633S41W 16NWNW	600	N	600	W	NWNW	16	33S	41W	6	37.17658	-102.05663	761314	4118519
577	906542	9	6542	05-009-06542	66561	OXY USA INC	2	STATE A	2 STATE A	ACTUAL	3/6/1995 0:00	3685	3700	0	33250	GREENWOOD	206126	WELL	PA	3/3/2005 0:00	Planned Footage	379337	STATE A-633S41W 16SWSW	990	S	990	W	SWSW	16	33S	41W	6	37.166524	-102.055304	761466	4117407
578	906547	9	6547	05-009-06547	67300	PAROO PETRLEUM (USA) INC	24-E1	SYCAMORE	24-E1 SYCAMORE	ACTUAL	4/27/1995 0:00	4824	3720	0	99999	WILDCAT	206131	WELL	DA	5/25/1995 0:00	Planned Footage	379341	SYCAMORE-633S49W 24SWNW	1980	N	660	W	SWNW	24	33S	49W	6	37.157761	-102.884269	687871	4114469
579	906548	9	6548	05-009-06548	67300	PAROO PETRLEUM (USA) INC	1	BEECH	1 BEECH	ACTUAL	6/2/1995 0:00	4366	6370	0	99999	WILDCAT	206132	WELL	DA	9/13/1995 0:00	Planned Footage	379342	BEECH-634S46W 4NENE	660	N	660	E	NENE	4	34S	46W	6	37.117963	-102.599571	713267	4110655
580	906549	9	6549	05-009-06549	27520	ENERGY ALLIANCE COMPANY INC	12-Jan	HARE	1-12 HARE	ACTUAL	6/28/1995 0:00	4022	5377	0	24054	FLANK NORTHWEST	206133	WELL	PA	10/6/2010 0:00	ACTUAL LatLong	321137	HARE-633S44W 12LOT 17	1790	N	2930	W	Lot 17	12	33S	44W	6	37.18737	-102.333755	736672	4118988
581	906550	9	6550	05-009-06550	38715	HAYES OIL & GAS COMPANY	28-Jan	FORGEY TRUST	1-28 FORGEY TRUST	ACTUAL	7/13/1995 0:00	3931	3410	0	90650	WALSH	206134	WELL	PA	3/23/1996 0:00	PLANNED Footage	379343	FORGEY TRUST-631S43W 28CNW	1329	N	1320	W	CNW	28	31S	43W	6	37.320301	-102.272332	741700	4133895
582	906552	9	6552	05-009-06552	10117	LORENTZ OIL & GAS LLC	4-Jan	KONKEL	1-4 KONKEL	ACTUAL	7/5/1995 0:00	4067	4000	0	69350	PLAYA	206136	WELL	PA	12/15/2018 0:00	Actual LatLong	321139	KONKEL-632S44W 4E2	2652	S	1320	E	E2	4	32S	44W	6	37.287394	-102.372282	732943	4129992
583	906553	9	6553	05-009-06553	10117	LORENTZ OIL & GAS LLC	14-Jan	LIPPOLDT	1-14 LIPPOLDT	ACTUAL	7/20/1995 0:00	4038	3475	0	69350	PLAYA	206137	WELL	PA	12/15/2018 0:00	Actual LatLong	321140	LIPPOLDT-632S44W 14N2SE	1980	S	1320	E	N2SE	14	32S	44W	6	37.256595	-102.336209	736238	4126664
584	906554	9	6554	05-009-06554	10117	LORENTZ OIL & GAS LLC	23-Jan	LIPPOLDT	1-23 LIPPOLDT	ACTUAL	7/12/1995 0:00	4037	3456	0	69350	PLAYA	206138	WELL	PA	12/7/2018 0:00	Actual LatLong	321141	LIPPOLDT-632S44W 23NESE	1980	S	660	E	NESE	23	32S	44W	6	37.242068	-102.333966	736482	4125057
585	906555	9	6555	05-009-06555	10117	LORENTZ OIL & GAS LLC	29-Jan	HUME	1-29 HUME	ACTUAL	8/1/1995 0:00	3822	3350	0	93612	WINDMILL	206139	WELL	SI	12/1/2015 0:00	Actual LatLong	321142	HUME-632S42W 29N2	660	N	2654	E	N2	29	32S	42W	6	37.234845	-102.177183	750416	4124659
586	906558	9	6558	05-009-06558	38715	HAYES OIL & GAS COMPANY	Jan-32	WRIGHT	1-32 WRIGHT	ACTUAL	10/17/1995 0:00	3840	3386	0	93612	WINDMILL	206142	WELL	DA	10/22/1995 0:00	PLANNED Footage	379346	WRIGHT-632S42W 32NWNE	660	N	1326	E	NWNE	32	32S	42W	6	37.220163	-102.172448	750885	4123043
587	906559	9	6559	05-009-06559	22640	D & J OIL COMPANY INC	31-Jan	KOHLER	1-31 KOHLER	ACTUAL	10/31/1995 0:00	4427	4440	0	99999	WILDCAT	206143	WELL	DA	11/11/1995 0:00	Planned Footage	379347	KOHLER-634S45W 31SWNE	1642	N	2038	E	SWNE	31	34S	45W	6	37.042735	-102.531778	719509	4102462
588	906560	9	6560	05-009-06560	27520	ENERGY ALLIANCE COMPANY INC	16-Jan	GREENSBURG STATE	1-16 GREENSBURG STATE	ACTUAL	11/29/1996 0:00	3946	3248	0	77855	SPELUNKER	206144	WELL	PA	5/18/2004 0:00	Planned Footage	321143	GREENSBURG STATE-633S43W 16NESW	1980	S	1980	W	NESW	16	33S	43W	6	37.169363	-102.269961	742393	4117151
589	906561	9	6561	05-009-06561	62118	MUSTANG OIL & GAS CORP	4-Jan	HOOPINGARNER	1-4 HOOPINGARNER	ACTUAL	1/15/1996 0:00	3663	6300	0	99999	WILDCAT	206145	WELL	DA	2/2/1996 0:00	Planned Footage	379348	HOOPINGARNER-630S41W 4SENW	2000	N	1900	W	SENW	4	30S	41W	6	37.465419	-102.049046	760986	4150595
590	906562	9	6562	05-009-06562	41450	HUBER CORPORATION* J M	1-Sep	HADDOCK	9-1 HADDOCK	ACTUAL	2/17/1996 0:00	4050	6000	0	99999	WILDCAT	206146	WELL	DA	3/2/1996 0:00	Planned Footage	379349	HADDOCK-629S44W 9NENE	654	N	657	E	NENE	9	29S	44W	6	37.541226	-102.367116	732614	4158173
591	906563	9	6563	05-009-06563	41450	HUBER CORPORATION* J M	1-Oct	SMITH	10-1 SMITH	ACTUAL	3/5/1996 0:00	4029	6000	0	99999	WILDCAT	206147	WELL	DA	3/17/1996 0:00	Planned Footage	379350	SMITH-629S44W 10NENE	674	N	693	E	NENE	10	29S	44W	6	37.541147	-102.349116	734205	4158209
592	906564	9	6564	05-009-06564	10560	WEST TEXAS OPERATING CO LLC DBA XTREME ENERGYCO	20-Feb	MCKINLEY	2-20 MCKINLEY	ACTUAL	3/20/1996 0:00	3962	1746	0	77855	SPELUNKER	206148	WELL	PR	12/12/1997 0:00	Planned Footage	321144	MCKINLEY-633S43W 20SENE	2400	N	600	E	SENE	20	33S	43W	6	37.157343	-102.278801	741647	4115795
593	906565	9	6565	05-009-06565	18600	COLORADO INTERSTATE GAS COMPANY LLC	79	FLANK	79 FLANK	ACTUAL	8/14/1996 0:00	3781	4850	0	24051	FLANK	206149	WELL	PR	10/1/2019 0:00	ACTUAL LatLong	321145	FLANK-634S42W 7SWSE	700	S	1575	E	SWSE	7	34S	42W	6	37.092744	-102.204591	748449	4108818
594	906566	9	6566	05-009-06566	18600	COLORADO INTERSTATE GAS COMPANY LLC	80	FLANK	80 FLANK	ACTUAL	8/27/1996 0:00	3710	4800	0	24051	FLANK	206150	WELL	PR	10/1/2019 0:00	ACTUAL LatLong	321146	FLANK-634S42W 17NENW	330	N	1965	W	NENW	17	34S	42W	6	37.089898	-102.192427	749540	4108534
595	906567	9	6567	05-009-06567	10560	WEST TEXAS OPERATING CO LLC DBA XTREME ENERGYCO	7-Feb	COOK	2-7 COOK	ACTUAL	4/7/1997 0:00	4003	4003	0	77855	SPELUNKER	206151	WELL	PR	8/1/2012 0:00	ACTUAL LatLong	321147	COOK-633S43W 7SESW	1120	S	1410	W	SESW	7	33S	43W	6	37.18164	-102.308727	738912	4118415
596	906568	9	6568	05-009-06568	27520	ENERGY ALLIANCE COMPANY INC	8-Mar	DOKE	3-8 DOKE	ACTUAL	9/9/1997 0:00	3965	1850	0	77855	SPELUNKER	206152	WELL	PA	10/25/2000 0:00	Planned Footage	379351	DOKE-633S43W 8CSW	1320	S	1320	W	CSW	8	33S	43W	6	37.182073	-102.290422	740536	4118509
597	906569	9	6569	05-009-06569	10560	WEST TEXAS OPERATING CO LLC DBA XTREME ENERGYCO	17-Feb	ALLEY	2-17 ALLEY	ACTUAL	9/11/1996 0:00	3973	3407	0	77855	SPELUNKER	206153	WELL	SI	10/1/2019 0:00	Planned Footage	321148	ALLEY-633S43W 17CSW	1320	S	1320	W	CSW	17	33S	43W	6	37.167603	-102.290371	740586	4116904
598	906570	9	6570	05-009-06570	27520	ENERGY ALLIANCE COMPANY INC	18-Jan	REDSTONE	1-18 REDSTONE	ACTUAL	3/30/1997 0:00	3980	3400	0	77855	SPELUNKER	206154	WELL	PA	3/30/2012 0:00	ACTUAL LatLong	321149	REDSTONE-633S43W 18CNE	1322	N	1352	E	CNE	18	33S	43W	6	37.17487	-102.299629	739741	4117687
599	906571	9	6571	05-009-06571	83710	SUMMIT OIL CO INC	Jan-33	KRISTIEN	1-33 KRISTIEN	ACTUAL	4/2/1997 0:00	3611	6107	0	99999	WILDCAT	206155	WELL	DA	4/19/1997 0:00	Planned Footage	379352	KRISTIEN-629S41W 33CNW	1263	N	1239	W	CNW	33	29S	41W	6	37.482009	-102.051316	760727	4152430
600	906572	9	6572	05-009-06572	67300	PAROO PETRLEUM (USA) INC	14-1	DOGWOOD	14-1 DOGWOOD	ACTUAL	4/22/1997 0:00	4393	4623	0	99999	WILDCAT	206156	WELL	DA	5/14/1997 0:00	Planned Footage	379353	DOGWOOD-634S47W 14SWSE	745	S	1980	E	SWSE	14	34S	47W	6	37.078123	-102.676463	706543	4106065
601	906573	9	6573	05-009-06573	10330	INVESTMENT EQUIPMENT LLC	20-Jan	HARPER	1-20 HARPER	ACTUAL	6/3/1997 0:00	3973	3400	0	77855	SPELUNKER	206157	WELL	PA	12/11/2018 0:00	ACTUAL LatLong	321150	HARPER-633S43W 20CSW	1320	S	1320	W	CSW	20	33S	43W	6	37.15306	-102.290418	740628	4115290
602	906574	9	6574	05-009-06574	10560	WEST TEXAS OPERATING CO LLC DBA XTREME ENERGYCO	19-Jan	GODFREY	1-19 GODFREY	ACTUAL	9/12/1997 0:00	3999	1850	0	77855	SPELUNKER	206158	WELL	PR	8/1/2018 0:00	ACTUAL LatLong	321151	GODFREY-633S43W 19CSW	1320	S	1320	W	CSW	19	33S	43W	6	37.15308	-102.309766	738910	4115243
603	906576	9	6576	05-009-06576	27520	ENERGY ALLIANCE COMPANY INC	24-Jan	N MOORE	1-24 N MOORE	ACTUAL	2/28/1998 0:00	4012	1850	0	77855	SPELUNKER	206160	WELL	DA	3/2/1998 0:00	Planned Footage	379354	N MOORE-633S44W 24SESW	1320	S	3960	W	SESW	24	33S	44W	6	37.152373	-102.330213	737096	4115113
604	906577	9	6577	05-009-06577	10560	WEST TEXAS OPERATING CO LLC DBA XTREME ENERGYCO	18-Feb	REDSTONE	2-18 REDSTONE	ACTUAL	2/24/1998 0:00	3998	1850	0	77855	SPELUNKER	206161	WELL	PR	5/19/1998 0:00	Actual LatLong	321153	REDSTONE-633S43W 18CSW	1320	S	1320	W	CSW	18	33S	43W	6	37.16759	-102.309	738932	4116855
605	906578	9	6578	05-009-06578	12844	CADDO CORPORATION	22-1	SAND ARROYO RANCH	22-1 SAND ARROYO RANCH	ACTUAL	2/7/1998 0:00	4838	3999	0	99999	WILDCAT	206162	WELL	DA	2/20/1998 0:00	ACTUAL LatLong	379355	SAND ARROYO RANCH-633S49W 22SESE	660	S	660	E	SESE	22	33S	49W	6	37.150531	-102.90699	685871	4113622
606	906579	9	6579	05-009-06579	27520	ENERGY ALLIANCE COMPANY INC	23-Jan	PORTER-BABCOCK	1-23 PORTER-BABCOCK	ACTUAL	3/3/1998 0:00	3763	600	0	99999	WILDCAT	206163	WELL	DA	3/6/1998 0:00	Planned Footage	379356	PORTER-BABCOCK-634S43W 23NWSE	1980	S	1980	E	NWSE	23	34S	43W	6	37.067225	-102.242079	745199	4105888
607	906580	9	6580	05-009-06580	27520	ENERGY ALLIANCE COMPANY INC	23-Jan	BABCOCK	1-23 BABCOCK	ACTUAL	7/14/1998 0:00	3786	2000	0	99999	WILDCAT	206164	WELL	DA	7/18/1998 0:00	Planned Footage	379357	BABCOCK-634S43W 23SWNE	1980	N	1980	E	SWNE	23	34S	43W	6	37.070765	-102.242129	745183	4106281
608	906581	9	6581	05-009-06581	27520	ENERGY ALLIANCE COMPANY INC	30-Jan	GROTTO ROUGE	1-30 GROTTO ROUGE	ACTUAL	7/20/1998 0:00	3978	1850	0	77855	SPELUNKER	206165	WELL	PA	12/23/2014 0:00	ACTUAL LatLong	321154	GROTTO ROUGE-633S43W 30NWNE	1143	N	1497	E	NWNE	30	33S	43W	6	37.146301	-102.300077	739792	4114515
609	906583	9	6583	05-009-06583	100144	NORSTAR PETROLEUM INC	1	BFC E&B FARMS	1 BFC E&B FARMS	ACTUAL	8/19/1998 0:00	3692	5220	0	33250	GREENWOOD	206167	WELL	PA	6/2/2015 0:00	ACTUAL LatLong	321155	BFC E&B FARMS-633S41W 17NENE	660	N	660	E	NENE	17	33S	41W	6	37.176483	-102.060972	760929	4118496
610	906584	9	6584	05-009-06584	27520	ENERGY ALLIANCE COMPANY INC	13-Jan	COOK NMD	1-13 COOK NMD	ACTUAL	9/9/1998 0:00	4008	1850	0	24054	FLANK NORTHWEST	206168	WELL	PA	1/15/2015 0:00	ACTUAL LatLong	321156	COOK NMD-633S44W 13W2E2NE	1320	N	1320	E	NENE	13	33S	44W	6	37.17421	-102.318085	738104	4117567
611	906588	9	6588	05-009-06588	27520	ENERGY ALLIANCE COMPANY INC	21-Jan	KITTO	1-21 KITTO	ACTUAL	12/7/1998 0:00	3957	1850	0	77855	SPELUNKER	206172	WELL	PA	8/12/2008 0:00	ACTUAL LatLong	379360	KITTO-633S43W 21NWSW	1525	S	1115	W	NWSW	21	33S	43W	6	37.15351	-102.27293	742180	4115384
612	906589	9	6589	05-009-06589	27520	ENERGY ALLIANCE COMPANY INC	2-Jan	MIMIC	1-2 MIMIC	ACTUAL	3/9/1999 0:00	3916	1700	0	99999	WILDCAT	89006	WELL	PA	6/6/2001 0:00	Planned Footage	379361	MIMIC-633S43W 2NWSW	1987	S	660	W	NWSW	2	33S	43W	6	37.19837	-102.238324	745109	4120451
613	906590	9	6590	05-009-06590	10560	WEST TEXAS OPERATING CO LLC DBA XTREME ENERGYCO	17-Jan	GAS FARM	1-17 GAS FARM	ACTUAL	3/1/1999 0:00	3959	1850	0	77855	SPELUNKER	89007	WELL	SI	5/1/2019 0:00	ACTUAL LatLong	321159	GAS FARM-633S43W 17SWNE	1532	N	1532	E	SWNE	17	33S	43W	6	37.17428	-102.2821	741300	4117666
614	906591	9	6591	05-009-06591	27520	ENERGY ALLIANCE COMPANY INC	1-Jan	OXBOW	1-1 OXBOW	ACTUAL	3/4/1999 0:00	4153	1900	0	99999	WILDCAT	89008	WELL	PA	3/22/2010 0:00	Planned Footage	321160	OXBOW-634S45W 1SESE	660	S	660	E	SESE	1	34S	45W	6	37.107144	-102.436536	727787	4109834
615	906592	9	6592	05-009-06592	27520	ENERGY ALLIANCE COMPANY INC	15-Jan	ARAPAHOE	1-15 ARAPAHOE	ACTUAL	5/18/1999 0:00	3785	1650	0	99999	WILDCAT	89009	WELL	DA	5/19/1999 0:00	Planned Footage	379362	ARAPAHOE-633S42W 15CSE	1320	S	1320	E	CSE	15	33S	42W	6	37.167374	-102.135857	754309	4117282
616	906593	9	6593	05-009-06593	27520	ENERGY ALLIANCE COMPANY INC	28-Jan	CREEK	1-28 CREEK	ACTUAL	5/20/1999 0:00	3554	1380	0	33250	GREENWOOD	89010	WELL	PA	11/2/2017 0:00	ACTUAL LatLong	321161	CREEK-634S41W 28NWSE	1980	S	1980	E	NWSE	28	34S	41W	6	37.05252	-102.06103	761350	4104739
617	906594	9	6594	05-009-06594	27520	ENERGY ALLIANCE COMPANY INC	9-Jan	CHOCTAW	1-9 CHOCTAW	ACTUAL	7/14/2000 0:00	3635	4020	0	99999	WILDCAT	89011	WELL	DA	7/23/2000 0:00	Planned Footage	379363	CHOCTAW-635S41W 9SW	1320	S	1320	W	NWSW	9	35S	41W	6	37.007477	-102.068044	760880	4099722
618	906595	9	6595	05-009-06595	81500	SM ENERGY COMPANY	24-Jan	CIMARRON	1-24 CIMARRON	ACTUAL	9/2/1999 0:00	3726	3450	0	33250	GREENWOOD	199998	WELL	DA	9/28/1999 0:00	PLANNED Footage	379364	CIMARRON-632S42W 24NE	1320	N	1320	E	NE	24	32S	42W	6	37.247343	-102.099586	757259	4126255
619	906596	9	6596	05-009-06596	10560	WEST TEXAS OPERATING CO LLC DBA XTREME ENERGYCO	13-Jan	KEYSTONE	1-13 KEYSTONE	ACTUAL	9/12/1999 0:00	4006	5350	0	24054	FLANK NORTHWEST	256081	WELL	PR	2/1/2020 0:00	ACTUAL LatLong	321162	KEYSTONE-633S44W 13SENW	1980	N	3747	W	SENW	13	33S	44W	6	37.172403	-102.331	736963	4117334
620	906597	9	6597	05-009-06597	27520	ENERGY ALLIANCE COMPANY INC	9-Jan	BARLETT	1-9 BARLETT	ACTUAL	12/10/1999 0:00	3959	1700	0	77855	SPELUNKER	256505	WELL	PA	5/17/2004 0:00	Planned Footage	379365	BARLETT-633S43W 9NWSW	1532	S	1108	W	NWSW	9	33S	43W	6	37.182593	-102.272991	742082	4118612
621	906598	9	6598	05-009-06598	10626	DOVER ATWOOD CORPORATION	3-Jan	BEAR CREEK	1-3 BEAR CREEK	ACTUAL	1/7/2000 0:00	3894	3400	0	90650	WALSH	256504	WELL	PR	8/4/2010 0:00	ACTUAL LatLong	321163	BEAR CREEK-631S43W 3CNE	1320	N	1320	E	CNE	3	31S	43W	6	37.38003	-102.245208	743910	4140593
622	906599	9	6599	05-009-06599	10383	SOVEREIGN OPERATING COMPANY LLC	17-Feb	COTTRELL-RUTHERFORD	2-17 COTTRELL-RUTHERFORD	ACTUAL	1/24/2000 0:00	4099	3500	0	87900	VILAS	256506	WELL	PA	8/26/2015 0:00	Actual LatLong	321164	COTTRELL-RUTHERFORD-631S44W 17NWSE	1800	S	1800	E	NWSE	17	31S	44W	6	37.34243	-102.40413	729951	4136021
623	906600	9	6600	05-009-06600	10383	SOVEREIGN OPERATING COMPANY LLC	13-Jan	THOMPSON-JEFFREY	1-13 THOMPSON-JEFFREY	ACTUAL	1/18/2000 0:00	3991	3400	0	87900	VILAS	256507	WELL	PA	8/25/2015 0:00	Actual LatLong	321165	THOMPSON-JEFFREY-631S44W 13W2E2E2	2640	S	1800	E	NWSE	13	31S	44W	6	37.34475	-102.31978	737418	4136488
624	906601	9	6601	05-009-06601	27520	ENERGY ALLIANCE COMPANY INC	Jan-33	SEMINOLE	1-33 SEMINOLE	ACTUAL	1/15/2000 0:00	3589	3100	0	33250	GREENWOOD	256565	WELL	PA	11/2/2017 0:00	ACTUAL LatLong	321166	SEMINOLE-634S41W 33NWNW	990	N	330	W	NWNW	33	34S	41W	6	37.04463	-102.07136	760458	4103836
625	906602	9	6602	05-009-06602	27520	ENERGY ALLIANCE COMPANY INC	1-Jan	BLOCKER	1-1 BLOCKER	ACTUAL	4/20/2001 0:00	3997	5465	0	77855	SPELUNKER	256944	WELL	DA	4/30/2001 0:00	Planned Footage	379366	BLOCKER-633S44W 1SESE	914	S	660	E	SESE	1	33S	44W	6	37.194793	-102.315862	738237	4119857
626	906603	9	6603	05-009-06603	27520	ENERGY ALLIANCE COMPANY INC	14-Jan	BACA MASSIF	1-14 BACA MASSIF	ACTUAL	4/6/2000 0:00	4044	5500	0	24054	FLANK NORTHWEST	256951	WELL	PA	3/30/2012 0:00	ACTUAL LatLong	321167	BACA MASSIF-633S44W 14NE	1532	N	1107	E	CNE	14	33S	44W	6	37.17363	-102.34765	735481	4117429
627	906604	9	6604	05-009-06604	27520	ENERGY ALLIANCE COMPANY INC	31-2	FARM CREDIT	31-2 FARM CREDIT	ACTUAL	4/18/2000 0:00	3984	1750	0	77855	SPELUNKER	257082	WELL	PA	5/17/2004 0:00	Planned Footage	379367	FARM CREDIT-633S43W 31NWNE	660	N	1980	E	NWNE	31	33S	43W	6	37.133104	-102.301612	739697	4113047
628	906605	9	6605	05-009-06605	52640	MALLARD OPERATING COMPANY LLC	14-15	TEVEBAUGH	14-15 TEVEBAUGH	ACTUAL	4/22/2000 0:00	3809	1900	0	99999	WILDCAT	257078	WELL	DA	4/26/2000 0:00	Planned Footage	379368	TEVEBAUGH-634S43W 14SWSE	660	S	1980	E	SWSE	14	34S	43W	6	37.078015	-102.242199	745153	4107086
629	906606	9	6606	05-009-06606	52640	MALLARD OPERATING COMPANY LLC	17-2	ALLEY LAND & CATTLE	17-2 ALLEY LAND & CATTLE	ACTUAL	4/26/2000 0:00	3913	1850	0	99999	WILDCAT	257079	WELL	DA	4/29/2000 0:00	Planned Footage	379369	ALLEY LAND & CATTLE-634S43W 17NENW	660	N	1980	E	NENW	17	34S	43W	6	37.088995	-102.296471	740293	4108165
630	906607	9	6607	05-009-06607	10626	DOVER ATWOOD CORPORATION	Jan-34	GRIZZLY	1-34 GRIZZLY	ACTUAL	6/17/2000 0:00	3899	3400	0	90650	WALSH	257240	WELL	PR	6/4/2002 0:00	ACTUAL LatLong	321168	GRIZZLY-630S43W 34SW	1320	S	1320	W	CSW	34	30S	43W	6	37.387299	-102.250746	743396	4141385
631	906608	9	6608	05-009-06608	27520	ENERGY ALLIANCE COMPANY INC	Jan-36	UNIQUE	1-36 UNIQUE	ACTUAL	6/23/2000 0:00	3896	5480	0	99999	WILDCAT	257361	WELL	DA	7/5/2000 0:00	Planned Footage	379370	UNIQUE-632S43W 36W2	2647	S	660	W	W2	36	32S	43W	6	37.214803	-102.2202	746664	4122322
632	906609	9	6609	05-009-06609	27520	ENERGY ALLIANCE COMPANY INC	Jan-35	ROSEBUD	1-35 ROSEBUD	ACTUAL	6/2/2000 0:00	4004	5435	0	90650	WALSH	257364	WELL	PA	4/4/2003 0:00	Planned Footage	379371	ROSEBUD-632S44W 35CSE	1320	S	1320	E	CSE	35	32S	44W	6	37.211182	-102.336213	736379	4121624
633	906610	9	6610	05-009-06610	16830	CHOLLA PRODUCTION LLC	Jan-33	YOGI	1-33 YOGI	ACTUAL	7/8/2000 0:00	3927	3450	0	90650	WALSH	257593	WELL	PA	7/30/2013 0:00	ACTUAL LatLong	321169	YOGI-630S43W 33SENE	2040	N	600	E	SENE	33	30S	43W	6	37.39261	-102.257373	742792	4141958
634	906611	9	6611	05-009-06611	16830	CHOLLA PRODUCTION LLC	Jan-33	KODIAK	1-33 KODIAK	ACTUAL	11/19/2000 0:00	3936	3400	0	90650	WALSH	258265	WELL	PA	4/1/2011 0:00	ACTUAL LatLong	321170	KODIAK-630S43W 33SW	990	S	1320	W	SW	33	30S	43W	6	37.3865	-102.26895	741787	4141250
635	906612	9	6612	05-009-06612	16830	CHOLLA PRODUCTION LLC	4-Jan	BALOO	1-4 BALOO	ACTUAL	11/25/2000 0:00	3928	3475	0	90650	WALSH	258277	WELL	PA	2/10/2015 0:00	ACTUAL LatLong	321171	BALOO-631S43W 4NE	1980	N	660	E	NE	4	31S	43W	6	37.37831	-102.261087	742510	4140361
636	906613	9	6613	05-009-06613	27520	ENERGY ALLIANCE COMPANY INC	29-Jan	IRMA ""P""	1-29 IRMA ""P""	ACTUAL	11/15/2000 0:00	4114	1850	0	77855	SPELUNKER	258501	WELL	PA	5/17/2004 0:00	Planned Footage	321172	IRMA ""P""-633S43W 29SW	1600	S	1320	W	SW	29	33S	43W	6	37.139294	-102.290311	740681	4113762
637	906614	9	6614	05-009-06614	26690	EP ENERGY MANAGEMENT LLC	1	MILLER	1 MILLER	ACTUAL	12/6/2000 0:00	4105	1850	1850	99999	WILDCAT	258533	WELL	DA	7/16/2003 0:00	Planned Footage	379372	MILLER-630S45W 12NESE	2242	S	376	E	NESE	12	30S	45W	6	37.447618	-102.420057	728221	4147655
638	906615	9	6615	05-009-06615	10420	EP ENERGY E&P COMPANY LP	1	LEVEQUE	1 LEVEQUE	ACTUAL	12/1/2000 0:00	4276	2000	2000	99999	WILDCAT	258534	WELL	PA	7/17/2003 0:00	Planned Footage	379373	LEVEQUE-631S45W 8SWSE	225	S	3760	W	SWSE	8	31S	45W	6	37.352749	-102.512179	720348	4136909
639	906616	9	6616	05-009-06616	27520	ENERGY ALLIANCE COMPANY INC	19-Jan	MAZEL	1-19 MAZEL	ACTUAL	4/17/2001 0:00	3988	1850	0	77855	SPELUNKER	259721	WELL	PA	8/7/2008 0:00	ACTUAL LatLong	379374	MAZEL-633S43W 19CNE	1320	N	1320	E	CNE	19	33S	43W	6	37.16072	-102.29901	739841	4116118
640	906617	9	6617	05-009-06617	76175	SANDLIN OIL CORP	1	HEIRONIMUS	1 HEIRONIMUS	ACTUAL	4/9/2001 0:00	3775	3300	0	54952	MIDWAY	259738	WELL	PR	4/1/2019 0:00	ACTUAL LatLong	321173	HEIRONIMUS-633S42W 11SW	1320	S	1320	W	SW	11	33S	42W	6	37.181959	-102.126843	755061	4118925
641	906621	9	6621	05-009-06621	27520	ENERGY ALLIANCE COMPANY INC	23-Jan	RED DOG	1-23 RED DOG	ACTUAL	9/21/2002 0:00	4030	5500	0	24054	FLANK NORTHWEST	264501	WELL	PA	2/26/2010 0:00	ACTUAL LatLong	321174	RED DOG-633S44W 23NWSE	2610	N	2074	E	NWSE	23	33S	44W	6	37.15601	-102.35096	735242	4115465
642	906622	9	6622	05-009-06622	76175	SANDLIN OIL CORP	1	FRAZEE	1 FRAZEE	ACTUAL	12/10/2003 0:00	3915	3115	0	90650	WALSH	270151	WELL	PA	10/10/2012 0:00	ACTUAL LatLong	321175	FRAZEE-632S43W 28SWNE	1980	N	1980	E	SWNE	28	32S	43W	6	37.231113	-102.265566	742586	4124015
643	906624	9	6624	05-009-06624	27520	ENERGY ALLIANCE COMPANY INC	13-Feb	KEYSTONE	2-13 KEYSTONE	ACTUAL	9/17/2004 0:00	4007	1821	0	24054	FLANK NORTHWEST	273721	WELL	PA	5/30/2014 0:00	ACTUAL LatLong	321176	KEYSTONE-633S44W 13SENW	2169	N	4209	W	SENW	13	33S	44W	6	37.17188	-102.329407	737106	4117280
644	906625	9	6625	05-009-06625	27520	ENERGY ALLIANCE COMPANY INC	13-Mar	KEYSTONE	3-13 KEYSTONE	ACTUAL	9/21/2004 0:00	4014	1810	0	24054	FLANK NORTHWEST	273722	WELL	PA	10/7/2010 0:00	ACTUAL LatLong	321177	KEYSTONE-633S44W 13CSE	1320	S	4418	E	CSE	13	33S	44W	6	37.16696	-102.328699	737185	4116736
645	906626	9	6626	05-009-06626	27520	ENERGY ALLIANCE COMPANY INC	27-Jan	RED FOX	1-27 RED FOX	ACTUAL	10/5/2004 0:00	4048	5500	0	24054	FLANK NORTHWEST	273723	WELL	PA	3/4/2010 0:00	ACTUAL LatLong	321178	RED FOX-633S44W 27SWSE	1000	S	1600	E	SWSE	27	33S	44W	6	37.13708	-102.367461	733834	4113324
646	906627	9	6627	05-009-06627	10330	INVESTMENT EQUIPMENT LLC	16-Jan	STATE OF COLORADO	1-16 STATE OF COLORADO	ACTUAL	10/14/2004 0:00	4231	4100	4100	76860	SCRAMBLE	273801	WELL	PA	7/11/2017 0:00	ACTUAL LatLong	321179	STATE OF COLORADO-635S46W 16SWNE	660	S	2310	E	SWNE	16	35S	46W	6	36.99681	-102.60508	713117	4097200
647	906628	9	6628	05-009-06628	10330	INVESTMENT EQUIPMENT LLC	16-Mar	STATE OF COLORADO	3-16 STATE OF COLORADO	ACTUAL	3/12/2005 0:00	4197	5070	5070	76860	SCRAMBLE	276262	WELL	PA	7/17/2017 0:00	ACTUAL LatLong	321180	STATE OF COLORADO-635S46W 16NENE	808	N	1186	E	NENE	16	35S	46W	6	37.0015	-102.60123	713446	4097729
648	906629	9	6629	05-009-06629	10330	INVESTMENT EQUIPMENT LLC	16-Feb	STATE OF COLORADO	2-16 STATE OF COLORADO	ACTUAL	3/28/2005 0:00	4229	4716	4716	76860	SCRAMBLE	276600	WELL	PA	7/15/2017 0:00	ACTUAL LatLong	321181	STATE OF COLORADO-635S46W 16SENE	1082	S	1186	E	SENE	16	35S	46W	6	36.99795	-102.60123	713456	4097335
649	906630	9	6630	05-009-06630	16830	CHOLLA PRODUCTION LLC	Jan-36	BIG BEAR	1-36 BIG BEAR	ACTUAL	10/15/2005 0:00	3849	3420	3420	90650	WALSH	280644	WELL	PA	2/10/2015 0:00	ACTUAL LatLong	321182	BIG BEAR-630S43W 36NESW	2500	S	1500	W	NESW	36	30S	43W	6	37.39063	-102.213756	746661	4141851
650	906631	9	6631	05-009-06631	16830	CHOLLA PRODUCTION LLC	1-Jan	MAMA BEAR	1-1 MAMA BEAR	ACTUAL	10/19/2005 0:00	3860	1285	1285	90650	WALSH	280676	WELL	DA	10/21/2005 0:00	Planned Footage	379379	MAMA BEAR-631S43W 1SWNW	2680	N	1100	W	SWNW	1	31S	43W	6	37.3764	-102.218751	746265	4140259
651	906632	9	6632	05-009-06632	16830	CHOLLA PRODUCTION LLC	12-Jan	MCKOWN	1-12 MCKOWN	ACTUAL	12/20/2005 0:00	4005	3500	3500	69350	PLAYA	280677	WELL	PA	3/12/2009 0:00	ACTUAL LatLong	321183	MCKOWN-632S44W 12NENW	1280	N	1980	W	NENW	12	32S	44W	6	37.276622	-102.324885	737179	4128915
652	906633	9	6633	05-009-06633	10111	ENERGY OPERATIONS COLORADO LP	15-Jan	FEDERAL	1-15 FEDERAL	ACTUAL	1/8/2006 0:00	4212	5262	0	99999	WILDCAT	280795	WELL	PA	9/3/2009 0:00	ACTUAL LatLong	321184	FEDERAL-635S46W 15SWNW	660	S	164	W	SWNW	15	35S	46W	6	36.99679	-102.5966	713872	4097217
653	906635	9	6635	05-009-06635	10626	DOVER ATWOOD CORPORATION	1-1B	MAMA BEAR	1-1B MAMA BEAR	ACTUAL	10/22/2005 0:00	3861	3421	3421	90650	WALSH	281917	WELL	PR	2/10/2015 0:00	ACTUAL LatLong	321185	MAMA BEAR-631S43W 1SWNW	2860	N	1040	W	SWNW	1	31S	43W	6	37.37644	-102.218942	746248	4140263
654	906637	9	6637	05-009-06637	10330	INVESTMENT EQUIPMENT LLC	16-Apr	STATE OF COLORADO	4-16 STATE OF COLORADO	ACTUAL	10/4/2006 0:00	4210	4300	4300	99999	WILDCAT	286907	WELL	PA	3/9/2016 0:00	ACTUAL LatLong	321186	STATE OF COLORADO-635S46W 16SENW	1422	N	2398	W	SENW	16	35S	46W	6	36.99981	-102.60706	712932	4097528
655	906638	9	6638	05-009-06638	81480	THOMAS L SPRING LLC	30-Jan	WARD	1-30 WARD	ACTUAL	7/24/2007 0:00	4179	3800	0	87900	VILAS	290378	WELL	DA	8/6/2007 0:00	ACTUAL LatLong	321187	WARD-630S45W 30NWNE	624	N	1552	E	NWNE	30	30S	45W	6	37.41077	-102.51563	719873	4143339
656	906640	9	6640	05-009-06640	10220	RAMSEY PROPERTY MANAGEMENT LLC	1	WINDSPLITTER	1 WINDSPLITTER	ACTUAL	8/8/2007 0:00	3701	4900	0	99999	WILDCAT	291313	WELL	PA	1/5/2009 0:00	ACTUAL LatLong	321188	WINDSPLITTER-634S43W 35NESE	2450	S	660	E	NESE	35	34S	43W	6	37.039514	-102.237562	745690	4102825
657	906641	9	6641	05-009-06641	66561	OXY USA INC	1	Jones A	1 Jones A	ACTUAL	8/19/2007 0:00	3755	5460	0	54952	MIDWAY	291807	WELL	DA	5/22/2012 0:00	ACTUAL LatLong	379383	Jones A 1	669	S	1415	W	SESW	13	33S	42W	6	37.16561	-102.108334	756760	4117160
658	906642	9	6642	05-009-06642	66561	OXY USA INC	1	BRISENDINE A	1 BRISENDINE A	ACTUAL	8/28/2007 0:00	3725	5450	0	33250	GREENWOOD	291899	WELL	DA	9/3/2007 0:00	ACTUAL LatLong	379384	BRISENDINE A-632S42W 24SESE	902	S	1165	E	SESE	24	32S	42W	6	37.238901	-102.098954	757344	4125319
659	906643	9	6643	05-009-06643	16830	CHOLLA PRODUCTION LLC	6-Jan	SWEARINGEN	1-6 SWEARINGEN	ACTUAL	9/6/2007 0:00	3634	3737	3725	99999	WILDCAT	292119	WELL	PA	12/3/2013 0:00	ACTUAL LatLong	321189	SWEARINGEN-635S41W 6NWSE	2041	S	2642	E	NWSE	6	35S	41W	6	37.02391	-102.09964	758012	4101459
660	906644	9	6644	05-009-06644	10383	SOVEREIGN OPERATING COMPANY LLC	11-Jan	DUNIVAN	1-11 DUNIVAN	ACTUAL	2/1/2008 0:00	3856	3410	3410	90650	WALSH	294081	WELL	PA	1/4/2016 0:00	ACTUAL LatLong	321190	DUNIVAN-632S43W 11NESW	1980	S	1979	W	NESW	11	32S	43W	6	37.271134	-102.23382	745273	4128538
661	906645	9	6645	05-009-06645	10383	SOVEREIGN OPERATING COMPANY LLC	12-Jan	BURHENN	1-12 BURHENN	ACTUAL	1/25/2008 0:00	3841	3420	3420	90650	WALSH	294082	WELL	PA	1/13/2016 0:00	ACTUAL LatLong	321191	BURHENN-632S43W 12NESW	1322	S	1465	W	NESW	12	32S	43W	6	37.26932	-102.21741	746734	4128379
662	906646	9	6646	05-009-06646	10383	SOVEREIGN OPERATING COMPANY LLC	25-Jan	GIBSON	1-25 GIBSON	ACTUAL	4/2/2008 0:00	3868	3479	3479	90650	WALSH	294083	WELL	PA	8/17/2015 0:00	ACTUAL LatLong	321192	GIBSON-632S43W 25NWNE	1323	N	1322	E	NWNE	25	32S	43W	6	37.23297	-102.20886	747611	4124368
663	906647	9	6647	05-009-06647	10383	SOVEREIGN OPERATING COMPANY LLC	19-Jan	GIBSON	1-19 GIBSON	ACTUAL	5/3/2008 0:00	3824	3420	3420	99999	WILDCAT	294086	WELL	PA	8/19/2015 0:00	ACTUAL LatLong	321193	GIBSON-632S42W 19SENW	1984	N	1955	W	SENW	19	32S	42W	6	37.24568	-102.19761	748568	4125808
664	906648	9	6648	05-009-06648	10383	SOVEREIGN OPERATING COMPANY LLC	15-Jan	BAR-B-4 RANCH	1-15 BAR-B-4 RANCH	ACTUAL	4/15/2008 0:00	3879	3420	3420	90650	WALSH	294470	WELL	PA	8/21/2015 0:00	ACTUAL LatLong	321194	BAR-B-4 RANCH-632S43W 15NENE	1320	N	1320	E	NENE	15	32S	43W	6	37.26207	-102.24515	744297	4127503
665	906649	9	6649	05-009-06649	10626	DOVER ATWOOD CORPORATION	3-Jan	WEBSTER	1-3 WEBSTER	ACTUAL	4/23/2008 0:00	3875	3420	0	90650	WALSH	294471	WELL	PR	4/1/2019 0:00	ACTUAL LatLong	321195	WEBSTER-632S43W 3NENE	1320	N	1320	E	NENE	3	32S	43W	6	37.29115	-102.24519	744200	4130730
666	906650	9	6650	05-009-06650	10383	SOVEREIGN OPERATING COMPANY LLC	7-Jan	WRIGHT	1-7 WRIGHT	ACTUAL	3/2/2008 0:00	3824	3420	3420	79650	STONINGTON	294472	WELL	PA	1/13/2016 0:00	ACTUAL LatLong	321196	WRIGHT-632S42W 7NWSE	1434	S	1460	E	NWSE	7	32S	42W	6	37.26964	-102.19118	749059	4128484
667	906651	9	6651	05-009-06651	10383	SOVEREIGN OPERATING COMPANY LLC	16-Jan	ROBBINS	1-16 ROBBINS	ACTUAL	3/14/2008 0:00	3771	3400	3400	93612	WINDMILL	294490	WELL	PA	7/30/2015 0:00	ACTUAL LatLong	321197	ROBBINS-632S42W 16SWSE	1323	S	2639	W	SWSE	16	32S	42W	6	37.25467	-102.15876	751985	4126908
668	906652	9	6652	05-009-06652	10383	SOVEREIGN OPERATING COMPANY LLC	24-Jan	SHARP GIBSON	1-24 SHARP GIBSON	ACTUAL	3/23/2008 0:00	3857	3420	3420	90650	WALSH	50	WELL	PA	8/21/2015 0:00	ACTUAL LatLong	321198	SHARP GIBSON-632S43W 24SWNW	1320	N	1320	W	SWNW	24	32S	43W	6	37.24752	-102.217956	746757	4125959
669	906653	9	6653	05-009-06653	10383	SOVEREIGN OPERATING COMPANY LLC	20-Jan	FULBRIGHT	1-20 FULBRIGHT	ACTUAL	5/11/2008 0:00	3945	3500	3500	90650	WALSH	261	WELL	PA	8/6/2015 0:00	ACTUAL LatLong	321199	FULBRIGHT-632S43W 20NESW	1840	S	1980	W	NESW	20	32S	43W	6	37.24168	-102.28829	740536	4125129
670	906654	9	6654	05-009-06654	65110	O'BRIEN ENERGY RESOURCES CORP	1	NORTH CIMARRON	1 NORTH CIMARRON	ACTUAL	5/20/2008 0:00	4291	4540	4538	99999	WILDCAT	295253	WELL	DA	5/30/2008 0:00	ACTUAL LatLong	321200	NORTH CIMARRON-633S45W 5NENW	660	N	1980	W	NENW	5	33S	45W	6	37.205021	-102.518162	720249	4120502
671	906655	9	6655	05-009-06655	10220	RAMSEY PROPERTY MANAGEMENT LLC	1	BEVERLY	1 BEVERLY	ACTUAL	11/30/2008 0:00	4071	5556	5556	99999	WILDCAT	299635	WELL	DA	12/14/2008 0:00	ACTUAL LatLong	321201	BEVERLY-633S44W 10SWNW	2637	S	1320	W	SWNW	10	33S	44W	6	37.185068	-102.375539	732969	4118629
672	906661	9	6661	05-009-06661	10234	BAYHORSE PETROLEUM LLC	1	SLASH BAR RANCH	1 SLASH BAR RANCH	ACTUAL	10/16/2010 0:00	4366	5142	0	99999	WILDCAT	300725	WELL	PA	11/6/2010 0:00	ACTUAL LatLong	321207	SLASH BAR RANCH 1	1989	S	1980	W	NESW	9	35S	47W	6	37.00911	-102.71707	703117	4098320
673	906666	9	6666	05-009-06666	10220	RAMSEY PROPERTY MANAGEMENT LLC	1	RICKART	1 RICKART	ACTUAL	3/3/2010 0:00	3744	5040	0	99999	WILDCAT	414920	WELL	DA	1/6/2012 0:00	ACTUAL LatLong	414731	RICKART 1	992	S	1650	E	SWSE	25	34S	43W	6	37.05	-102.22287	746963	4104027
674	906667	9	6667	05-009-06667	16830	CHOLLA PRODUCTION LLC	2-Jan	BROOKS	1-2 BROOKS	ACTUAL	2/6/2010 0:00	4137	5200	0	99999	WILDCAT	415335	WELL	DA	2/15/2010 0:00	ACTUAL LatLong	415342	BROOKS 1-2	923	N	983	E	NENE	1	32S	45W	6	37.29213	-102.4265	728122	4130385
675	906668	9	6668	05-009-06668	44645	JETTA OPERATING COMPANY INC	1	ANITA WITCHER	1 ANITA WITCHER	ACTUAL	7/14/2010 0:00	3670	4840	0	99999	WILDCAT	416779	WELL	DA	7/23/2010 0:00	ACTUAL LatLong	416789	ANITA WITCHER 1	660	N	2100	W	NENW	11	35S	43W	6	37.01644	-102.24615	745000	4100242
676	906669	9	6669	05-009-06669	44645	JETTA OPERATING COMPANY INC	1	VEDA TAYLOR	1 VEDA TAYLOR	ACTUAL	6/24/2010 0:00	3712	4810	0	99999	WILDCAT	416813	WELL	DA	5/22/2012 0:00	ACTUAL LatLong	416747	VEDA TAYLOR 1	2400	N	660	W	SWNW	10	35S	43W	6	37.01169	-102.26918	742966	4099656
677	906670	9	6670	05-009-06670	10691	PHOENIX RESOURCES LLC	Jan-36	STATE OF COLORADO	1-36 STATE OF COLORADO	ACTUAL	7/29/2011 0:00	3654	5300	0	86000	VERDE	423324	WELL	PR	2/6/2014 0:00	ACTUAL LatLong	423326	STATE OF COLORADO 1-36	1320	S	285	E	SESE	36	34S	43W	6	37.03635	-102.2181	747432	4102524
678	906671	9	6671	05-009-06671	10368	ENERGY ONE LLC	9/1/2004	THOMPSON	9-1-4 THOMPSON	ACTUAL	6/18/2011 0:00	3918	6096	0	99999	WILDCAT	423458	WELL	DA	7/3/2011 0:00	ACTUAL LatLong	423451	THOMPSON 9-1-4	660	S	660	E	SESE	9	29S	43W	6	37.5308	-102.25763	742323	4157293
679	906672	9	6672	05-009-06672	44645	JETTA OPERATING COMPANY INC	1	THOMPSON	1 THOMPSON	ACTUAL	8/13/2011 0:00	3681	4093	0	99999	WILDCAT	423613	WELL	DA	5/17/2011 0:00	ACTUAL LatLong	423620	Thompson 1	2617	S	1320	W	Lot 14	11	35S	43W	6	37.01097	-102.24884	744778	4099628
680	906673	9	6673	05-009-06673	16830	CHOLLA PRODUCTION LLC	18-Feb	Baldwin	2-18 Baldwin	ACTUAL	5/19/2012 0:00	4136	5650	0	99999	WILDCAT	426476	WELL	DA	6/4/2012 0:00	ACTUAL LatLong	426463	BALDWIN 2-18	1586	N	2083	E	SW NE	18	32S	44W	6	37.26127	-102.41147	729548	4126997
681	906674	9	6674	05-009-06674	10691	PHOENIX RESOURCES LLC	Feb-36	STATE OF COLORADO	2-36 STATE OF COLORADO	ACTUAL	9/12/2012 0:00	3747	4850	0	86000	VERDE	429921	WELL	TA	9/11/2012 0:00	ACTUAL LatLong	429918	STATE OF COLORADO 2-36	2310	S	330	E	NESE	36	34S	43w	6	37.03913	-102.218335	747402	4102832
682	906675	9	6675	05-009-06675	10234	BAYHORSE PETROLEUM LLC	17-Jan	ARTHUR CANYON	1-17 ARTHUR CANYON	ACTUAL	1/17/2013 0:00	4331	5050	0	99999	WILDCAT	431185	WELL	DA	1/29/2013 0:00	ACTUAL LatLong	431186	ARTHUR CANYON 1-17	660	N	1980	E	NWNE	17	35S	47W	6	37.00186	-102.73062	701930	4097486
683	906676	9	6676	05-009-06676	10691	PHOENIX RESOURCES LLC	1	Holt	1 Holt	ACTUAL	9/6/2013 0:00	3641	4800	0	86000	VERDE	433756	WELL	PR	12/11/2014 0:00	ACTUAL LatLong	433758	Holt 1	215	S	397	W	SWSW	31	34S	42W	6	37.0338	-102.21583	747642	4102247
684	906677	9	6677	05-009-06677	61250	MULL DRILLING COMPANY INC	8-Jan	GOFF-HUME UNIT	1-8 GOFF-HUME UNIT	ACTUAL	1/30/2015 0:00	3697	5250	0	33250	GREENWOOD	439349	WELL	PA	2/9/2015 0:00	ACTUAL LatLong	439348	GOFF-HUME UNIT 1-8	2644	N	2323	E	SWNE	8	33S	41W	6	37.1856	-102.06665	760393	4119493
685	906678	9	6678	05-009-06678	10599	CRAWLEY PETROLEUM CORPORATION	1	HEFLEY	1 HEFLEY			3646	0	0	99999	WILDCAT	451815	WELL	XX	8/20/2017 0:00	PLANNED LatLong	451814	HEFLEY 1	1325	S	1324	E	CSE	9	34S	41W	6	37.09448	-102.05893	761392	4109402
686	906679	9	6679	05-009-06679	10599	CRAWLEY PETROLEUM CORPORATION	1	WHITE RANCH	1 WHITE RANCH			3573	0	0	33250	GREENWOOD	452039	WELL	XX	9/1/2017 0:00	PLANNED LatLong	452040	WHITE RANCH 1	1105	S	1396	W	Lot 6	10	34S	41W	6	37.09388	-102.0496	762224	4109361
687	906680	9	6680	05-009-06680	77500	SHAKESPEARE OIL CO INC	7-Jan	H-C	1-7 H-C	ACTUAL	12/5/2017 0:00	3732	1162	0	99999	WILDCAT	453117	WELL	PA	12/10/2017 0:00	ACTUAL LatLong	453118	H-C 1-7	2035	S	1591	W	NESW	7	33S	41W	6	37.18384	-102.08957	758364	4119235
688	906681	9	6681	05-009-06681	77500	SHAKESPEARE OIL CO INC	1-7A	H-C	1-7A H-C	ACTUAL	12/13/2017 0:00	3732	4950	0	99999	WILDCAT	453639	WELL	DA	12/24/2017 0:00	ACTUAL LatLong	453118	H-C 1-7	2035	S	1501	W	NESW	7	33S	41W	6	37.183834	-102.089878	758337	4119233
689	906682	9	6682	05-009-06682	10707	MEADOW DEEP LLC	1	Cottonwood	1 Cottonwood	ACTUAL	10/17/2018 0:00	4353	4560	0	99999	WILDCAT	457826	WELL	PA	11/6/2018 0:00	ACTUAL LatLong	457825	Cottonwood 1	660	N	1980	W	NENW	28	34S	46W	6	37.059948	-102.608547	712632	4104198
690	906683	9	6683	05-009-06683	10691	PHOENIX RESOURCES LLC	1	Red Hawk	1 Red Hawk			3668	0	0	86000	VERDE	463775	WELL	XX	4/4/2019 0:00	PLANNED LatLong	463771	Red Hawk 1 Pad	1301	S	857	E	Lot 19	36	34S	43W	6	37.036359	-102.220133	747251	4102520
691	906684	9	6684	05-009-06684	10715	WAULCO RESOURCES LLC	7-Jan	Millican	1-7 Millican	NOTICE	8/21/2019 0:00	4627	0	0	99999	WILDCAT	466225	WELL	DG	8/21/2019 0:00	PLANNED LatLong	466224	Millican 1-7	1077	N	211	E	NENE	7	32S	47W	6	37.27636	-102.74301	700103	4127918
692	906738	9	6738	05-009-06738	6495	BARRETT RESOURCES CORP	11-Jan	SUTTON	1-11 SUTTON	ACTUAL	8/25/1986 0:00	4050	5596	0	24054	FLANK NORTHWEST	264633	WELL	DA	9/12/1986 0:00	Planned Footage	379385	SUTTON-633S44W 11SENW	1980	N	1980	W	SENW	11	33S	44W	6	37.186803	-102.355054	734783	4118872
693	940000	9	40000	05-009-40000	18600	COLORADO INTERSTATE GAS COMPANY LLC	1-SWD	FLANK	1-SWD FLANK	ACTUAL	5/7/1980 0:00	3802	5070	0	24051	FLANK	206173	WELL	IJ	1/1/2020 0:00	ACTUAL LatLong	312056	FLANK-634S42W 5SENE	2190	N	240	E	SENE	5	34S	42W	6	37.114207	-102.182279	750362	4111258
694	940001	9	40001	05-009-40001	18600	COLORADO INTERSTATE GAS COMPANY LLC	2-SWD	FLANK	2-SWD FLANK	ACTUAL	5/16/1980 0:00	3802	4058	0	24051	FLANK	206174	WELL	SI	1/1/2020 0:00	ACTUAL LatLong	312056	FLANK-634S42W 5SENE	2190	N	340	E	SENE	5	34S	42W	6	37.114207	-102.182636	750330	4111257
695	940014	9	40014	05-009-40014	1	UNKNOWN	1	LOVETTE	1 LOVETTE	ACTUAL	4/15/1936 0:00	0	2790	0	99999	WILDCAT	258882	WELL	PA	6/22/2000 0:00	Planned Footage	379396	LOVETTE-632S48W 24NWNW	327	N	536	W	NWNW	24	32S	48W	6	37.24937	-102.776337	697218	4124853
696	940015	9	40015	05-009-40015	1	UNKNOWN	1A	LOVETTE	1A LOVETTE	ACTUAL	4/1/1936 0:00	4595	2790	0	99999	WILDCAT	258883	WELL	PA	6/21/2000 0:00	Planned Footage	379397	LOVETTE-632S48W 24NWNW	323	N	334	W	NWNW	24	32S	48W	6	37.24938	-102.777037	697156	4124853
697	1705002	17	5002	05-017-05002	16700	CHEVRON USA INC	1	SCHULTZ	1 SCHULTZ	ACTUAL	8/30/1924 0:00	4240	5060	0	75760	RUSH CREEK	207054	WELL	DA	8/30/1924 0:00	Planned Footage	380090	SCHULTZ-616S48W 19SWSW	660	S	1000	W	SWSW	19	16S	48W	6	38.645357	-102.837398	688205	4279641
698	1706001	17	6001	05-017-06001	33850	GERMANY INVESTMENT CO	1	DAYKIN	1 DAYKIN	ACTUAL	9/16/1968 0:00	4417	5682	0	99999	WILDCAT	207066	WELL	DA	5/10/1975 0:00	Planned Footage	380102	DAYKIN-616S45W 8NWNW	660	N	660	W	NWNW	8	16S	45W	6	38.683988	-102.492087	718143	4284694
699	1706003	17	6003	05-017-06003	100723	APPLETON OIL COMPANY	1	FRENCH	1 FRENCH	ACTUAL	10/20/1968 0:00	4301	5661	0	99999	WILDCAT	207068	WELL	DA	11/6/1968 0:00	Planned Footage	380104	FRENCH-615S47W 2SENE	1980	N	660	E	SENE	2	15S	47W	6	38.774426	-102.631322	705770	4294409
700	1706010	17	6010	05-017-06010	61650	MURFIN DRILLING COMPANY INC	1	LOWE	1 LOWE	ACTUAL	12/28/1968 0:00	4318	5500	0	30650	GOLDEN SPIKE	207075	WELL	PA	6/7/1994 0:00	Planned Footage	380111	LOWE-616S45W 12NENE	660	N	660	E	NENE	12	16S	45W	6	38.685448	-102.404395	725767	4285069
701	1706020	17	6020	05-017-06020	43100	INEXCO OIL CO	6-Jan	LOWE	1-6 LOWE	ACTUAL	3/12/1969 0:00	4348	5725	0	30650	GOLDEN SPIKE	207085	WELL	DA	4/3/1969 0:00	Planned Footage	380121	LOWE-616S44W 6SWSW	660	S	660	W	SWSW	6	16S	44W	6	38.689168	-102.399825	726153	4285493
702	1706022	17	6022	05-017-06022	15550	CHAMPLIN PETROLEUM COMPANY	1	FAKER	1 FAKER	ACTUAL	3/12/1969 0:00	4352	5622	0	99999	WILDCAT	207087	WELL	DA	3/30/1969 0:00	Planned Footage	380123	FAKER-616S45W 14SWNW	1980	N	660	W	SWNW	14	16S	45W	6	38.667178	-102.436516	723029	4282962
703	1706023	17	6023	05-017-06023	89450	TREND RESOURCES LTD	1	M SELL	1 M SELL	ACTUAL	3/19/1969 0:00	4235	5427	0	99999	WILDCAT	207088	WELL	DA	4/7/1969 0:00	Planned Footage	380124	M SELL-615S48W 34SWSE	660	S	1980	E	SWSE	34	15S	48W	6	38.693746	-102.764346	694432	4285164
704	1706024	17	6024	05-017-06024	89376	TREND EXPLORATION CO	1	I KLEIBOEKER	1 I KLEIBOEKER	ACTUAL	4/9/1969 0:00	4226	5420	0	99999	WILDCAT	207089	WELL	DA	4/30/1969 0:00	Planned Footage	380125	I KLEIBOEKER-616S48W 28SENE	1980	N	660	E	SENE	28	16S	48W	6	38.638197	-102.788296	692497	4278949
705	1706026	17	6026	05-017-06026	100615	INTERNATIONAL NUCLEAR CORPORATION	26-Jan	TALLMAN	1-26 TALLMAN	ACTUAL	3/20/1969 0:00	4311	5606	0	51350	LOMA	207091	WELL	DA	4/8/1969 0:00	Planned Footage	380127	TALLMAN-616S45W 26SENE	2080	N	659	E	SENE	26	16S	45W	6	38.638279	-102.422115	724373	4279790
706	1706031	17	6031	05-017-06031	61650	MURFIN DRILLING COMPANY INC	1-Jan	UPRR	1-1 UPRR	ACTUAL	4/3/1969 0:00	4336	5665	5665	30650	GOLDEN SPIKE	207096	WELL	PR	9/5/1987 0:00	ACTUAL LatLong	321546	UPRR-616S45W 1SWSE	660	S	1997	E	SWSE	1	16S	45W	6	38.689281	-102.408843	725368	4285483
707	1706032	17	6032	05-017-06032	61650	MURFIN DRILLING COMPANY INC	2	LOWE	2 LOWE	ACTUAL	4/26/1969 0:00	4341	5775	0	30650	GOLDEN SPIKE	207097	WELL	PA	6/11/1994 0:00	Planned Footage	380132	LOWE-616S45W 12SWNE	1961	N	1994	E	SWNE	12	16S	45W	6	38.681828	-102.408995	725378	4284656
708	1706034	17	6034	05-017-06034	70500	PLAINS EX	1	KERN	1 KERN	ACTUAL	4/20/1969 0:00	4255	5625	0	99999	WILDCAT	207099	WELL	DA	5/9/1969 0:00	Planned Footage	380134	KERN-616S45W 20NENW	660	N	1980	W	NENW	20	16S	45W	6	38.655538	-102.486937	718677	4281549
709	1706037	17	6037	05-017-06037	74280	RESOURCE TECHNOLOGY CORP	8-Aug	RESOURCE TECH W BAY	8-8 RESOURCE TECH W BAY	ACTUAL	3/19/1988 0:00	4351	5574	0	99999	WILDCAT	207102	WELL	DA	6/3/1988 0:00	Planned Footage	380136	RESOURCE TECH W BAY-616S45W 8SENE	1908	N	640	E	SENE	8	16S	45W	6	38.680788	-102.478107	719369	4284373
710	1706040	17	6040	05-017-06040	61650	MURFIN DRILLING COMPANY INC	3	LOWE	3 LOWE	ACTUAL	5/18/1969 0:00	4327	5570	5570	30650	GOLDEN SPIKE	207105	WELL	PR	9/16/1987 0:00	ACTUAL LatLong	321547	LOWE-616S45W 12NENW	654	N	1996	W	NENW	12	16S	45W	6	38.685453	-102.413475	724977	4285047
711	1706042	17	6042	05-017-06042	89376	TREND EXPLORATION CO	1	1 STATE - MOBIL	1 1 STATE - MOBIL	ACTUAL	6/13/1969 0:00	4166	5386	0	99999	WILDCAT	207107	WELL	DA	7/10/1969 0:00	Planned Footage	380139	1 STATE - MOBIL-616S48W 36NWSW	1980	S	660	W	NWSW	36	16S	48W	6	38.619438	-102.746845	696157	4276955
712	1706043	17	6043	05-017-06043	61650	MURFIN DRILLING COMPANY INC	5	LOWE	5 LOWE	ACTUAL	6/23/1969 0:00	4357	5546	0	30650	GOLDEN SPIKE	207108	WELL	PA	6/10/1994 0:00	Planned Footage	380140	LOWE-616S45W 12SWNW	1960	N	665	W	SWNW	12	16S	45W	6	38.681718	-102.418115	724585	4284621
713	1706046	17	6046	05-017-06046	15550	CHAMPLIN PETROLEUM COMPANY	14-1	UPRR - NININGER	14-1 UPRR - NININGER	ACTUAL	8/8/1969 0:00	4329	5610	0	30650	GOLDEN SPIKE	207111	WELL	PA	6/3/1985 0:00	Planned Footage	380142	UPRR - NININGER-616S45W 1SWSW	660	S	660	W	SWSW	1	16S	45W	6	38.688918	-102.418245	724551	4285420
714	1706047	17	6047	05-017-06047	91108	UNION PACIFIC RAILROAD CO	23-1	UPRR - NININGER	23-1 UPRR - NININGER	ACTUAL	7/6/1969 0:00	4336	5687	0	30650	GOLDEN SPIKE	207112	WELL	DA	8/5/1969 0:00	Planned Footage	380143	UPRR - NININGER-616S45W 1NESW	1980	S	1980	W	NESW	1	16S	45W	6	38.692588	-102.413695	724935	4285839
715	1706055	17	6055	05-017-06055	70500	PLAINS EX	1-C	BAUGHMAN	1-C BAUGHMAN	ACTUAL	8/6/1969 0:00	4112	5440	0	99999	WILDCAT	207120	WELL	DA	8/21/1969 0:00	Planned Footage	380149	BAUGHMAN-616S46W 28SWSW	660	S	660	W	SWSW	28	16S	46W	6	38.629408	-102.58212	710470	4278426
716	1706056	17	6056	05-017-06056	61650	MURFIN DRILLING COMPANY INC	4-X	LOWE	4-X LOWE	ACTUAL	8/10/1969 0:00	4363	5564	0	30650	GOLDEN SPIKE	207121	WELL	PA	6/9/1994 0:00	Planned Footage	380150	LOWE-616S45W 12NESW	1962	S	1992	W	NESW	12	16S	45W	6	38.678218	-102.413425	725004	4284244
717	1706057	17	6057	05-017-06057	50778	LEWIS & CLARK EXPLORATION COMPANY	1	LOWE	1 LOWE	ACTUAL	8/21/1979 0:00	4447	5400	0	33378	GROUSE	207122	WELL	PA	5/12/1994 0:00	Planned Footage	380151	LOWE-615S46W 26NWNW	660	N	660	W	NWNW	26	15S	46W	6	38.721057	-102.533349	714442	4288711
718	1706060	17	6060	05-017-06060	70500	PLAINS EX	1	BAUGHMAN E	1 BAUGHMAN E	ACTUAL	9/13/1969 0:00	4402	5765	0	99999	WILDCAT	207125	WELL	DA	10/1/1969 0:00	Planned Footage	380154	BAUGHMAN E-615S46W 8NWNW	660	N	660	W	NWNW	8	15S	46W	6	38.763816	-102.589641	709423	4293326
719	1706065	17	6065	05-017-06065	61650	MURFIN DRILLING COMPANY INC	6-WD	LOWE (GOLDEN SPIKE)	6-WD LOWE (GOLDEN SPIKE)	ACTUAL	9/9/1969 0:00	4360	5614	0	30650	GOLDEN SPIKE	207130	WELL	PA	7/24/1990 0:00	Planned Footage	380159	LOWE (GOLDEN SPIKE)-616S45W 12SWSW	660	S	660	W	SWSW	12	16S	45W	6	38.674598	-102.418045	724613	4283831
720	1706067	17	6067	05-017-06067	91108	UNION PACIFIC RAILROAD CO	41-11	UPRR - LOWE	41-11 UPRR - LOWE	ACTUAL	4/8/1970 0:00	4355	5732	0	30650	GOLDEN SPIKE	207132	WELL	DA	4/29/1970 0:00	Planned Footage	380161	UPRR - LOWE-616S45W 11NENE	660	N	625	E	NENE	11	16S	45W	6	38.685248	-102.422675	724177	4285002
721	1706079	17	6079	05-017-06079	2800	ANADARKO E&P ONSHORE LLC	1	HAEFFNER 43-11	1 HAEFFNER 43-11	ACTUAL	2/16/1970 0:00	4383	5671	5671	30650	GOLDEN SPIKE	207144	WELL	PA	11/21/1987 0:00	Planned Footage	380172	HAEFFNER 43-11-616S45W 11NESE	1980	S	645	E	NESE	11	16S	45W	6	38.678178	-102.422655	724201	4284217
722	1706085	17	6085	05-017-06085	91108	UNION PACIFIC RAILROAD CO	7-Dec	UPRR - LOWE	12-7 UPRR - LOWE	ACTUAL	3/14/1970 0:00	4305	5751	0	30650	GOLDEN SPIKE	207150	WELL	DA	4/4/1970 0:00	Planned Footage	380178	UPRR - LOWE-616S44W 7SWNW	1965	N	620	W	SWNW	7	16S	44W	6	38.681958	-102.399845	726174	4284693
723	1706086	17	6086	05-017-06086	43100	INEXCO OIL CO	1	FLOWERS	1 FLOWERS	ACTUAL	4/11/1970 0:00	4351	5600	5600	30650	GOLDEN SPIKE	207151	WELL	PA	12/19/1985 0:00	Planned Footage	380179	FLOWERS-616S45W 12SWSE	660	S	1980	E	SWSE	12	16S	45W	6	38.674688	-102.408795	725418	4283864
724	1706090	17	6090	05-017-06090	33850	GERMANY INVESTMENT CO	1-Jun	PAUL FORWARD	6-1 PAUL FORWARD	ACTUAL	4/23/1970 0:00	4324	5705	0	99999	WILDCAT	207155	WELL	DA	5/13/1970 0:00	Planned Footage	380183	PAUL FORWARD-616S45W 6SWSW	650	S	610	W	SWSW	6	16S	45W	6	38.687598	-102.508708	716686	4285056
725	1706093	17	6093	05-017-06093	43100	INEXCO OIL CO	2	GOLDEN SPIKE SWD	2 GOLDEN SPIKE SWD	ACTUAL	7/14/1970 0:00	4332	6150	0	30650	GOLDEN SPIKE	207158	WELL	DA	5/1/1975 0:00	Planned Footage	380186	GOLDEN SPIKE SWD-616S45W 12NESE	1980	S	660	E	NESE	12	16S	45W	6	38.678358	-102.404245	725802	4284282
726	1706102	17	6102	05-017-06102	100721	JOSEY INC* LENOIR M	1	CAGE UPRR A	1 CAGE UPRR A	ACTUAL	11/25/1970 0:00	4626	4293	0	99999	WILDCAT	207167	WELL	DA	12/5/1970 0:00	Planned Footage	380195	CAGE UPRR A-614S51W 33SESE	660	S	660	E	SESE	33	14S	51W	6	38.779234	-103.110887	664095	4293973
727	1706110	17	6110	05-017-06110	68900	PETRO-LEWIS CORP	16-17	CHAMPLIN-BERGMAN	16-17 CHAMPLIN-BERGMAN	ACTUAL	11/15/1971 0:00	4145	5276	0	99999	WILDCAT	207175	WELL	DA	12/8/1972 0:00	Planned Footage	380200	CHAMPLIN-BERGMAN-616S47W 17SESE	660	S	660	E	SESE	17	16S	47W	6	38.658817	-102.697424	700350	4281432
728	1706113	17	6113	05-017-06113	68900	PETRO-LEWIS CORP	16-32	CLEAVES	16-32 CLEAVES	ACTUAL	12/12/1971 0:00	4129	5295	0	99999	WILDCAT	207178	WELL	DA	1/8/1972 0:00	Planned Footage	380203	CLEAVES-616S47W 32SESE	660	S	660	E	SESE	32	16S	47W	6	38.615488	-102.696633	700540	4276625
729	1706114	17	6114	05-017-06114	68900	PETRO-LEWIS CORP	16-13	CHAMPLIN-RHOADES	16-13 CHAMPLIN-RHOADES	ACTUAL	12/15/1971 0:00	4136	5356	0	99999	WILDCAT	207179	WELL	DA	1/3/1972 0:00	Planned Footage	380204	CHAMPLIN-RHOADES-616S47W 13SESE	660	S	660	E	SESE	13	16S	47W	6	38.658357	-102.622981	706830	4281546
730	1706115	17	6115	05-017-06115	43100	INEXCO OIL CO	1-Feb	UPRR	2-1 UPRR	ACTUAL	12/13/1971 0:00	4317	5505	0	30650	GOLDEN SPIKE	207180	WELL	DA	1/7/1972 0:00	Planned Footage	380205	UPRR-616S45W 1NENE	660	N	670	E	NENE	1	16S	45W	6	38.694238	-102.404505	725730	4286044
731	1706120	17	6120	05-017-06120	68900	PETRO-LEWIS CORP	28-Apr	CLEAVES	4-28 CLEAVES	ACTUAL	5/13/1972 0:00	4138	5317	0	99999	WILDCAT	207185	WELL	DA	5/29/1972 0:00	Planned Footage	380210	CLEAVES-616S47W 28NWNW	660	N	660	W	NWNW	28	16S	47W	6	38.640587	-102.692773	700806	4279419
732	1706139	17	6139	05-017-06139	61250	MULL DRILLING COMPANY INC	1	ASHER	1 ASHER	ACTUAL	12/10/1973 0:00	4289	5615	0	51350	LOMA	207204	WELL	DA	12/30/1973 0:00	Planned Footage	380224	ASHER-616S44W 30SWSW	660	S	660	W	SWSW	30	16S	44W	6	38.631399	-102.398814	726423	4279084
733	1706157	17	6157	05-017-06157	61250	MULL DRILLING COMPANY INC	1	CHAMPLIN-LOWE	1 CHAMPLIN-LOWE	ACTUAL	10/1/1974 0:00	4405	5710	0	99999	WILDCAT	207222	WELL	DA	10/14/1974 0:00	Planned Footage	380238	CHAMPLIN-LOWE-615S45W 31SWSE	660	S	1980	E	SWSE	31	15S	45W	6	38.696407	-102.486607	718582	4286086
734	1706162	17	6162	05-017-06162	62300	NATIONAL COOP REFINERY ASSOC	1	UNION PACIFIC	1 UNION PACIFIC	ACTUAL	3/26/1975 0:00	4254	5384	0	99999	WILDCAT	207227	WELL	DA	4/10/1975 0:00	Planned Footage	380243	UNION PACIFIC-616S48W 11SWNW	1980	N	660	W	SWNW	11	16S	48W	6	38.681837	-102.765056	694402	4283841
735	1706163	17	6163	05-017-06163	61250	MULL DRILLING COMPANY INC	1	CHAMPLIN-ARCHIE LOWE	1 CHAMPLIN-ARCHIE LOWE	ACTUAL	3/26/1975 0:00	4337	5665	0	30650	GOLDEN SPIKE	207228	WELL	DA	4/12/1975 0:00	Planned Footage	380244	CHAMPLIN-ARCHIE LOWE-616S45W 13SWSW	660	S	660	W	SWSW	13	16S	45W	6	38.660128	-102.417615	724696	4282226
736	1706178	17	6178	05-017-06178	18610	COLORADO OIL CO INC	1	LOWE	1 LOWE	ACTUAL	1/11/1976 0:00	4409	5730	0	99999	WILDCAT	207243	WELL	DA	2/1/1976 0:00	Planned Footage	380256	LOWE-615S45W 33NENW	660	N	1980	W	NENW	33	15S	45W	6	38.707817	-102.454526	721337	4287429
737	1706181	17	6181	05-017-06181	61250	MULL DRILLING COMPANY INC	1	WILKERSON	1 WILKERSON	ACTUAL	2/3/1976 0:00	4476	5855	0	77725	SORRENTO	207246	WELL	DA	1/7/1979 0:00	Planned Footage	380319	WILKERSON-614S49W 6NWSW	1980	S	660	W	NWSW	6	14S	49W	6	38.855933	-102.939083	678828	4302808
738	1706188	17	6188	05-017-06188	100197	BLAIR OIL CO	1	COLLINS RANCH	1 COLLINS RANCH	ACTUAL	11/8/1976 0:00	4507	5693	0	99999	WILDCAT	207253	WELL	DA	1/8/1977 0:00	Planned Footage	380265	COLLINS RANCH-616S50W 33SESW	600	S	2040	W	SESW	33	16S	50W	6	38.616556	-103.018563	672506	4276089
739	1706196	17	6196	05-017-06196	100717	AMERICAN PUBLIC ENERGY COMPANY	1	MAURER	1 MAURER	ACTUAL	9/28/1977 0:00	4689	6238	0	99999	WILDCAT	207261	WELL	DA	10/15/1977 0:00	Planned Footage	380273	MAURER-614S51W 19SWNW	1980	N	660	W	SWNW	19	14S	51W	6	38.815083	-103.161279	659638	4297862
740	1706205	17	6205	05-017-06205	76105	SAMOTLOR PETROLEUM INVESTMENTS LLC	25-1	AMOCO	25-1 AMOCO	ACTUAL	10/19/1977 0:00	4302	5440	5440	51350	LOMA	207270	WELL	PA	8/3/2004 0:00	Planned Footage	321562	AMOCO-616S45W 25W2SW	1320	S	660	W	W2SW	25	16S	45W	6	38.632999	-102.417425	724797	4279216
741	1706209	17	6209	05-017-06209	87208	TEXAS OIL & GAS CORP	1	CHAMPLIN-SS&N FARMS INC	1 CHAMPLIN-SS&N FARMS INC	ACTUAL	11/16/1977 0:00	4389	5540	0	99999	WILDCAT	207274	WELL	DA	12/2/1977 0:00	Planned Footage	380285	CHAMPLIN-SS&N FARMS INC-615S46W 33NWNW	660	N	660	W	NWNW	33	15S	46W	6	38.706067	-102.57012	711289	4286962
742	1706212	17	6212	05-017-06212	61250	MULL DRILLING COMPANY INC	1	TALLMAN FARMS INC.	1 TALLMAN FARMS INC.	ACTUAL	6/6/1979 0:00	4286	5490	0	51350	LOMA	207277	WELL	PR	1/19/2005 0:00	ACTUAL LatLong	321563	TALLMAN FARMS INC.-616S45W 26SESE	660	S	660	E	SESE	26	16S	45W	6	38.6311	-102.42209	724397	4278993
743	1706216	17	6216	05-017-06216	41450	HUBER CORPORATION* J M	1-Oct	CUNNINGHAM	10-1 CUNNINGHAM	ACTUAL	7/4/1978 0:00	4232	5274	0	99999	WILDCAT	207281	WELL	DA	7/23/1978 0:00	Planned Footage	380291	CUNNINGHAM-616S48W 10SESE	660	S	660	E	SESE	10	16S	48W	6	38.674437	-102.769696	694019	4283010
744	1706220	17	6220	05-017-06220	87208	TEXAS OIL & GAS CORP	1	TALLMAN	1 TALLMAN	ACTUAL	7/8/1978 0:00	4266	5500	0	51350	LOMA	207285	WELL	DA	7/24/1978 0:00	Planned Footage	380295	TALLMAN-616S45W 26SESW	660	S	1980	W	SESW	26	16S	45W	6	38.631339	-102.431245	723599	4278998
745	1706221	17	6221	05-017-06221	56450	MEDALLION OIL CO	21-Jan	W. MAURER	1-21 W. MAURER	ACTUAL	7/3/1978 0:00	4773	1621	0	99999	WILDCAT	207286	WELL	DA	4/20/1987 0:00	Planned Footage	380296	W. MAURER-613S51W 21NWNE	600	N	2500	E	NWNE	21	13S	51W	6	38.906412	-103.116668	663302	4308077
746	1706223	17	6223	05-017-06223	56450	MEDALLION OIL CO	19-Jan	T SHAVER	1-19 T SHAVER	ACTUAL	7/14/1978 0:00	4690	2029	0	99999	WILDCAT	207288	WELL	DA	4/21/1987 0:00	Planned Footage	380298	T SHAVER-613S50W 19NWSW	2000	S	2450	E	NWSW	19	13S	50W	6	38.899842	-103.042596	669741	4307483
747	1706225	17	6225	05-017-06225	100053	HARKEN OIL & GAS INC	1	UPRR JH BAR RANCH	1 UPRR JH BAR RANCH	ACTUAL	10/27/1978 0:00	4373	2850	0	99999	WILDCAT	207290	WELL	DA	3/6/1979 0:00	Planned Footage	380300	UPRR JH BAR RANCH-615S46W 7NENE	660	N	660	E	NENE	7	15S	46W	6	38.763776	-102.594261	709021	4293311
748	1706226	17	6226	05-017-06226	100053	HARKEN OIL & GAS INC	1	BAIN	1 BAIN	ACTUAL	8/11/1978 0:00	4525	5760	0	99999	WILDCAT	207291	WELL	DA	8/27/1978 0:00	Planned Footage	380301	BAIN-615S46W 10N2NW	660	N	1320	W	N2NW	10	15S	46W	6	38.764366	-102.55057	712816	4293478
749	1706232	17	6232	05-017-06232	90735	TXO PRODUCTION CORP	1	CHAMPLIN-COLLINS RANCH A	1 CHAMPLIN-COLLINS RANCH A	ACTUAL	10/19/1978 0:00	4306	5460	0	99999	WILDCAT	207297	WELL	DA	12/22/1978 0:00	Planned Footage	380307	CHAMPLIN-COLLINS RANCH A-615S49W 11NENE	600	N	600	E	NENE	11	15S	49W	6	38.762205	-102.852059	686624	4292579
750	1706235	17	6235	05-017-06235	100053	HARKEN OIL & GAS INC	2	UPRR J.H. BAR RANCH	2 UPRR J.H. BAR RANCH	ACTUAL	1/10/1979 0:00	4373	2926	0	99999	WILDCAT	207300	WELL	DA	6/12/1979 0:00	Planned Footage	380310	UPRR J.H. BAR RANCH-615S46W 7NENE	660	N	860	E	NENE	7	15S	46W	6	38.763776	-102.594961	708961	4293310
751	1706239	17	6239	05-017-06239	61250	MULL DRILLING COMPANY INC	1	MULL UNIT	1 MULL UNIT	ACTUAL	2/6/1979 0:00	4490	5894	0	77725	SORRENTO	207304	WELL	PR	1/26/2005 0:00	ACTUAL LatLong	321564	MULL UNIT-613S49W 32NWNW	660	N	660	W	NWNW	32	13S	49W	6	38.8779	-102.91945	680476	4305284
752	1706242	17	6242	05-017-06242	61250	MULL DRILLING COMPANY INC	3	MUSF	3 MUSF	ACTUAL	4/11/1979 0:00	4489	5790	5790	77725	SORRENTO	207307	WELL	PA	2/13/1997 0:00	Planned Footage	380315	MUSF-613S49W 32NWSW	1980	S	660	W	NWSW	32	13S	49W	6	38.870573	-102.919602	680482	4304471
753	1706243	17	6243	05-017-06243	61250	MULL DRILLING COMPANY INC	1	CHAMPLIN PETERSON	1 CHAMPLIN PETERSON	ACTUAL	5/15/1979 0:00	4484	6015	6015	77725	SORRENTO	207308	WELL	PA	10/1/1989 0:00	Planned Footage	380316	CHAMPLIN PETERSON-613S49W 29SESW	660	S	1980	W	SESW	29	13S	49W	6	38.881533	-102.914912	680861	4305697
754	1706244	17	6244	05-017-06244	61250	MULL DRILLING COMPANY INC	2	MUSF	2 MUSF	ACTUAL	4/27/1979 0:00	4475	5770	0	77725	SORRENTO	207309	WELL	PR	9/14/2018 0:00	ACTUAL LatLong	321565	MUSF-613S49W 32SENW	1980	N	1980	W	SENW	32	13S	49W	6	38.87433	-102.91447	680917	4304898
755	1706245	17	6245	05-017-06245	61650	MURFIN DRILLING COMPANY INC	12-Jul	LOWE	7-12 LOWE	ACTUAL	9/22/1987 0:00	4357	5740	0	30650	GOLDEN SPIKE	207310	WELL	IJ	11/10/1987 0:00	ACTUAL LatLong	321566	LOWE-616S45W 12SENW	1980	N	1980	W	SENW	12	16S	45W	6	38.681802	-102.413502	724986	4284642
756	1706246	17	6246	05-017-06246	15550	CHAMPLIN PETROLEUM COMPANY	3-Feb	CARRIGAN	2-3 CARRIGAN	ACTUAL	11/1/1979 0:00	4590	1790	0	99999	WILDCAT	207311	WELL	DA	11/4/1979 0:00	Planned Footage	380317	CARRIGAN-614S51W 3CNE	1320	N	1320	E	CNE	3	14S	51W	6	38.861192	-103.094327	665344	4303099
757	1706247	17	6247	05-017-06247	50778	LEWIS & CLARK EXPLORATION COMPANY	1-RDD	CHAMPLIN-LARSEN	1-RDD CHAMPLIN-LARSEN	ACTUAL	9/21/1982 0:00	4474	5744	5744	33378	GROUSE	207312	WELL	PA	5/13/1994 0:00	Planned Footage	380481	CHAMPLIN-LARSEN-615S46W 23SESW	660	S	1980	W	SESW	23	15S	46W	6	38.724767	-102.528789	714828	4289134
758	1706248	17	6248	05-017-06248	10713	DARRAH OIL COMPANY LLC	1	CHAMPLIN 205 AMOCO A	1 CHAMPLIN 205 AMOCO A	ACTUAL	9/27/1979 0:00	4439	5730	0	33378	GROUSE	207313	WELL	IJ	2/1/2017 0:00	ACTUAL LatLong	321567	CHAMPLIN 205 AMOCO A-615S46W 23SWSW	600	S	660	W	SWSW	23	15S	46W	6	38.72459	-102.53347	714421	4289103
759	1706249	17	6249	05-017-06249	61250	MULL DRILLING COMPANY INC	9	MULL UNIT	9 MULL UNIT	ACTUAL	12/12/1979 0:00	4475	5780	0	77725	SORRENTO	207314	WELL	PR	2/20/1980 0:00	ACTUAL LatLong	321568	MULL UNIT-614S49W 4NWNW	660	N	660	W	NWNW	4	14S	49W	6	38.86339	-102.9013	682088	4303710
760	1706251	17	6251	05-017-06251	61250	MULL DRILLING COMPANY INC	1A	WILKERSON	1A WILKERSON	ACTUAL	1/13/1980 0:00	4476	5010	0	77725	SORRENTO	207316	WELL	DA	1/24/1980 0:00	Planned Footage	380319	WILKERSON-614S49W 6NWSW	1980	S	660	W	NWSW	6	14S	49W	6	38.855933	-102.939083	678828	4302808
761	1706253	17	6253	05-017-06253	15550	CHAMPLIN PETROLEUM COMPANY	1	DAWSON 41-27	1 DAWSON 41-27	ACTUAL	1/16/1980 0:00	4422	5600	0	33378	GROUSE	207318	WELL	DA	2/10/1980 0:00	Planned Footage	380321	DAWSON 41-27-615S46W 27NENE	660	N	660	E	NENE	27	15S	46W	6	38.720977	-102.537979	714040	4288691
762	1706254	17	6254	05-017-06254	61250	MULL DRILLING COMPANY INC	6	MULL UNIT	6 MULL UNIT	ACTUAL	2/26/1980 0:00	4459	5692	5692	77725	SORRENTO	207319	WELL	PR	4/18/1980 0:00	ACTUAL LatLong	321569	MULL UNIT-613S49W 32SESE	660	S	660	E	SESE	32	13S	49W	6	38.86697	-102.90542	681721	4304099
763	1706255	17	6255	05-017-06255	70100	PHILLIPS PETROLEUM CO	1	BLEKEBERG B	1 BLEKEBERG B	ACTUAL	5/17/1980 0:00	4473	5850	0	77725	SORRENTO	207320	WELL	DA	6/4/1980 0:00	Planned Footage	380322	BLEKEBERG B-614S49W 6NENE	660	N	660	E	NENE	6	14S	49W	6	38.863323	-102.924662	680061	4303656
764	1706256	17	6256	05-017-06256	61250	MULL DRILLING COMPANY INC	1	CHAMPLIN-WILKERSON	1 CHAMPLIN-WILKERSON	ACTUAL	5/22/1980 0:00	4485	5710	0	99999	WILDCAT	207321	WELL	DA	6/8/1980 0:00	Planned Footage	380323	CHAMPLIN-WILKERSON-614S49W 17NWNW	660	N	660	W	NWNW	17	14S	49W	6	38.834084	-102.922502	680322	4300415
765	1706257	17	6257	05-017-06257	61250	MULL DRILLING COMPANY INC	11	MULL UNIT	11 MULL UNIT	ACTUAL	6/10/1980 0:00	4450	5760	0	77725	SORRENTO	207322	WELL	PR	6/3/2002 0:00	ACTUAL LatLong	321570	MULL UNIT-614S49W 4SENW	1980	N	1980	W	SENW	4	14S	49W	6	38.85982	-102.89739	682436	4303322
766	1706258	17	6258	05-017-06258	70430	PINTAIL PETROLEUM LTD	2	LOWE	2 LOWE	ACTUAL	5/20/1980 0:00	4402	5760	0	33378	GROUSE	207323	WELL	PA	9/15/1995 0:00	Planned Footage	380324	LOWE-615S46W 26SENW	1980	N	1980	W	SENW	26	15S	46W	6	38.717517	-102.528669	714860	4288329
767	1706259	17	6259	05-017-06259	15550	CHAMPLIN PETROLEUM COMPANY	1	WILKERSON 31-5	1 WILKERSON 31-5	ACTUAL	8/3/1980 0:00	4467	5760	0	77725	SORRENTO	207324	WELL	DA	12/20/1983 0:00	Planned Footage	380325	WILKERSON 31-5-614S49W 5NWNE	660	N	1980	E	NWNE	5	14S	49W	6	38.863373	-102.910592	681282	4303690
768	1706260	17	6260	05-017-06260	61250	MULL DRILLING COMPANY INC	7	MULL UNIT	7 MULL UNIT	ACTUAL	7/2/1980 0:00	4464	5780	5780	77725	SORRENTO	207325	WELL	TA	5/1/2019 0:00	ACTUAL LatLong	321571	MULL UNIT-613S49W 33NWSW	1980	S	660	W	NWSW	33	13S	49W	6	38.87067	-102.9009	682104	4304519
769	1706261	17	6261	05-017-06261	50778	LEWIS & CLARK EXPLORATION COMPANY	2	DAYKIN	2 DAYKIN	ACTUAL	6/16/1980 0:00	4392	5660	0	99999	WILDCAT	207326	WELL	DA	8/2/1980 0:00	Planned Footage	380326	DAYKIN-616S45W 8NWNW	990	N	990	W	NWNW	8	16S	45W	6	38.683098	-102.490917	718247	4284598
770	1706263	17	6263	05-017-06263	61250	MULL DRILLING COMPANY INC	14	MULL UNIT	14 MULL UNIT	ACTUAL	6/25/1980 0:00	4460	5705	0	77725	SORRENTO	207328	WELL	IJ	2/1/2016 0:00	ACTUAL LatLong	321572	MULL UNIT-614S49W 4NWSE	1980	S	1980	E	NWSE	4	14S	49W	6	38.85602	-102.89352	682782	4302908
771	1706266	17	6266	05-017-06266	61250	MULL DRILLING COMPANY INC	15	MULL UNIT	15 MULL UNIT	ACTUAL	7/8/1980 0:00	4441	5675	0	77725	SORRENTO	207331	WELL	PR	1/14/1993 0:00	ACTUAL LatLong	380330	MULL UNIT-614S49W 4SESW	660	S	1980	W	SESW	4	14S	49W	6	38.85241	-102.89914	682303	4302496
772	1706267	17	6267	05-017-06267	61250	MULL DRILLING COMPANY INC	16	MULL UNIT (MCCORMICK 3)	16 MULL UNIT (MCCORMICK 3)	ACTUAL	7/23/1980 0:00	4438	5695	0	77725	SORRENTO	207332	WELL	IJ	5/9/2016 0:00	ACTUAL LatLong	321573	MULL UNIT (MCCORMICK 3)-614S49W 4SESE	660	S	660	E	SESE	4	14S	49W	6	38.85239	-102.88962	683130	4302513
773	1706269	17	6269	05-017-06269	61250	MULL DRILLING COMPANY INC	18	MULL UNIT	18 MULL UNIT	ACTUAL	8/22/1980 0:00	4438	5675	0	77725	SORRENTO	207334	WELL	PR	2/1/2001 0:00	ACTUAL LatLong	321574	MULL UNIT-614S49W 9NWNE	660	N	1980	E	NWNE	9	14S	49W	6	38.84902	-102.8945	682715	4302129
774	1706270	17	6270	05-017-06270	61250	MULL DRILLING COMPANY INC	17	MULL UNIT	17 MULL UNIT	ACTUAL	9/5/1980 0:00	4432	5680	0	77725	SORRENTO	207335	WELL	PR	3/18/2008 0:00	ACTUAL LatLong	321575	MULL UNIT-614S49W 3NWSW	1980	S	660	W	NWSW	3	14S	49W	6	38.85615	-102.88424	683587	4302941
775	1706271	17	6271	05-017-06271	61250	MULL DRILLING COMPANY INC	8	MULL UNIT	8 MULL UNIT	ACTUAL	7/18/1980 0:00	4459	5745	0	77725	SORRENTO	207336	WELL	PR	12/12/2003 0:00	ACTUAL LatLong	321576	MULL UNIT-613S49W 33SESW	660	S	1980	W	SESW	33	13S	49W	6	38.86702	-102.89618	682523	4304123
776	1706272	17	6272	05-017-06272	61250	MULL DRILLING COMPANY INC	3	WILKERSON	3 WILKERSON	ACTUAL	8/5/1980 0:00	4483	5740	0	77725	SORRENTO	207337	WELL	DA	2/12/1997 0:00	Planned Footage	380332	WILKERSON-613S49W 32SENE	1980	N	660	E	SENE	32	13S	49W	6	38.874313	-102.905642	681683	4304914
777	1706273	17	6273	05-017-06273	61250	MULL DRILLING COMPANY INC	10	MULL UNIT	10 MULL UNIT	ACTUAL	8/20/1980 0:00	4455	5698	0	77725	SORRENTO	207338	WELL	PR	10/4/1980 0:00	ACTUAL LatLong	321577	MULL UNIT-614S49W 4NWNE	660	N	1980	E	NWNE	4	14S	49W	6	38.86344	-102.89206	682889	4303734
778	1706274	17	6274	05-017-06274	61250	MULL DRILLING COMPANY INC	20	MULL UNIT	20 MULL UNIT	ACTUAL	9/23/1980 0:00	4429	5700	0	77725	SORRENTO	207339	WELL	TA	10/15/2001 0:00	ACTUAL LatLong	321578	MULL UNIT-614S49W 9SENE	1980	N	660	E	SENE	9	14S	49W	6	38.84544	-102.89006	683109	4301740
779	1706275	17	6275	05-017-06275	17180	CITATION OIL & GAS CORP	6	MCCORMICK 24-3	6 MCCORMICK 24-3	ACTUAL	10/9/1980 0:00	4430	5690	0	77725	SORRENTO	207340	WELL	PR	8/23/2007 0:00	ACTUAL LatLong	321579	MCCORMICK 24-3-614S49W 3SESW	660	S	1980	W	SESW	3	14S	49W	6	38.852615	-102.880506	683920	4302556
780	1706277	17	6277	05-017-06277	87208	TEXAS OIL & GAS CORP	3	LOWE	3 LOWE	ACTUAL	9/17/1980 0:00	4401	5650	0	33378	GROUSE	207342	WELL	DA	10/3/1980 0:00	Planned Footage	380334	LOWE-615S46W 26SWNW	1980	N	660	W	SWNW	26	15S	46W	6	38.717437	-102.533289	714458	4288310
781	1706278	17	6278	05-017-06278	61250	MULL DRILLING COMPANY INC	1	MCCORMICK B	1 MCCORMICK B	ACTUAL	9/4/1980 0:00	4421	5660	0	77725	SORRENTO	207343	WELL	DA	9/22/1980 0:00	Planned Footage	380335	MCCORMICK B-614S49W 10NWNW	660	N	660	W	NWNW	10	14S	49W	6	38.848804	-102.885501	683496	4302123
782	1706279	17	6279	05-017-06279	61250	MULL DRILLING COMPANY INC	5	MUSF	5 MUSF	ACTUAL	9/24/1980 0:00	4460	5700	5698	77725	SORRENTO	207344	WELL	PR	10/6/2016 0:00	ACTUAL LatLong	321580	MUSF-613S49W 32NWSE	1980	S	1980	E	NWSE	32	13S	49W	6	38.87063	-102.91019	681298	4304496
783	1706281	17	6281	05-017-06281	61250	MULL DRILLING COMPANY INC	12	MULL UNIT	12 MULL UNIT	ACTUAL	10/10/1980 0:00	4449	5710	5703	77725	SORRENTO	207346	WELL	PR	5/17/2013 0:00	ACTUAL LatLong	321581	MULL UNIT-614S49W 4SENE	2130	N	660	E	SENE	4	14S	49W	6	38.8596	-102.88814	683239	4303316
784	1706282	17	6282	05-017-06282	61250	MULL DRILLING COMPANY INC	1	RUCK	1 RUCK	ACTUAL	10/4/1980 0:00	4338	5675	5671	99999	WILDCAT	207347	WELL	DA	10/18/1980 0:00	Planned Footage	380337	RUCK-614S49W 24NWNE	660	N	1980	E	NWNE	24	14S	49W	6	38.819894	-102.837709	687720	4299011
785	1706283	17	6283	05-017-06283	61250	MULL DRILLING COMPANY INC	13	MULL UNIT	13 MULL UNIT	ACTUAL	10/30/1980 0:00	4453	5710	5708	77725	SORRENTO	207348	WELL	PR	12/23/2004 0:00	ACTUAL LatLong	321582	MULL UNIT-614S49W 4NWSW	1980	S	810	W	NWSW	4	14S	49W	6	38.85595	-102.90228	682022	4302882
786	1706284	17	6284	05-017-06284	61250	MULL DRILLING COMPANY INC	19	MULL UNIT	19 MULL UNIT	ACTUAL	10/26/1980 0:00	4431	5700	0	77725	SORRENTO	207349	WELL	PR	4/3/1992 0:00	ACTUAL LatLong	321583	MULL UNIT-614S49W 9SENW	1986	N	1969	W	SENW	9	14S	49W	6	38.84527	-102.89924	682313	4301703
787	1706285	17	6285	05-017-06285	17180	CITATION OIL & GAS CORP	7H	MCCORMICK 33-3	7H MCCORMICK 33-3	ACTUAL	11/12/1980 0:00	4454	6085	5509	77725	SORRENTO	207350	WELL	PA	7/23/1996 0:00	ACTUAL LatLong	380338	MCCORMICK 33-3-614S49W 3NWSE	1910	S	1974	E	NWSE	3	14S	49W	6	38.855968	-102.874581	684425	4302940
788	1706286	17	6286	05-017-06286	17180	CITATION OIL & GAS CORP	11	MCCORMICK 22-3	11 MCCORMICK 22-3	ACTUAL	12/1/1980 0:00	4432	5700	0	77725	SORRENTO	207351	WELL	TA	11/1/2001 0:00	ACTUAL LatLong	321584	MCCORMICK 22-3-614S49W 3SENW	2005	N	1980	W	SENW	3	14S	49W	6	38.859961	-102.878805	684049	4303375
789	1706287	17	6287	05-017-06287	61250	MULL DRILLING COMPANY INC	4	MULL UNIT	4 MULL UNIT	ACTUAL	11/22/1980 0:00	4466	5750	5750	77725	SORRENTO	207352	WELL	PR	8/19/2003 0:00	ACTUAL LatLong	321585	MULL UNIT-613S49W 32SESW	660	S	1980	W	SESW	32	13S	49W	6	38.86735	-102.91518	680873	4304122
790	1706288	17	6288	05-017-06288	61250	MULL DRILLING COMPANY INC	1	MCCORMICK C	1 MCCORMICK C	ACTUAL	12/7/1980 0:00	4415	5670	5668	77725	SORRENTO	207353	WELL	DA	12/19/1980 0:00	Planned Footage	380339	MCCORMICK C-614S49W 10NWSE	1980	S	1980	E	NWSE	10	14S	49W	6	38.841564	-102.8754	684392	4301340
791	1706289	17	6289	05-017-06289	15550	CHAMPLIN PETROLEUM COMPANY	10	MCCORMICK 33-9	10 MCCORMICK 33-9	ACTUAL	1/30/1981 0:00	4423	5705	0	77725	SORRENTO	207354	WELL	DA	2/15/1981 0:00	Planned Footage	380340	MCCORMICK 33-9-614S49W 9NWSE	1988	S	1969	E	NWSE	9	14S	49W	6	38.841584	-102.894621	682723	4301303
792	1706290	17	6290	05-017-06290	2800	ANADARKO E&P ONSHORE LLC	12	MCCORMICK 11-9	12 MCCORMICK 11-9	ACTUAL	12/22/1980 0:00	4442	5725	0	77725	SORRENTO	207355	WELL	PA	6/7/2001 0:00	Planned Footage	380341	MCCORMICK 11-9-614S49W 9NWNW	663	N	656	W	NWNW	9	14S	49W	6	38.848753	-102.903961	681894	4302080
793	1706291	17	6291	05-017-06291	61250	MULL DRILLING COMPANY INC	16-Jan	STATE-CULLEN	1-16 STATE-CULLEN	ACTUAL	12/20/1980 0:00	4292	5660	0	99999	WILDCAT	207356	WELL	DA	1/6/1981 0:00	Planned Footage	380342	STATE-CULLEN-614S48W 16SESE	660	S	660	E	SESE	16	14S	48W	6	38.824074	-102.780137	692707	4299595
794	1706292	17	6292	05-017-06292	17180	CITATION OIL & GAS CORP	13-WD	MCCORMICK 11-3	13-WD MCCORMICK 11-3	ACTUAL	1/11/1981 0:00	4445	5996	0	77725	SORRENTO	207357	WELL	IJ	12/30/2004 0:00	ACTUAL LatLong	321586	MCCORMICK 11-3-614S49W 3NWNW	676	N	660	W	NWNW	3	14S	49W	6	38.863466	-102.882719	683700	4303756
795	1706293	17	6293	05-017-06293	61250	MULL DRILLING COMPANY INC	Jan-36	STATE-COLLINS RANCH	1-36 STATE-COLLINS RANCH	ACTUAL	1/7/1981 0:00	4233	5510	0	99999	WILDCAT	207358	WELL	DA	1/19/1981 0:00	Planned Footage	380343	STATE-COLLINS RANCH-614S48W 36NENE	660	N	660	E	NENE	36	14S	48W	6	38.792065	-102.723945	697674	4296163
796	1706294	17	6294	05-017-06294	10713	DARRAH OIL COMPANY LLC	4	LOWE	4 LOWE	ACTUAL	1/8/1981 0:00	4426	5690	5690	33378	GROUSE	207359	WELL	PR	3/3/1981 0:00	ACTUAL LatLong	321587	LOWE-615S46W 26NENW	660	N	1980	W	NENW	26	15S	46W	6	38.72107	-102.52869	714847	4288724
797	1706296	17	6296	05-017-06296	15550	CHAMPLIN PETROLEUM COMPANY	14	MCCORMICK 33-33	14 MCCORMICK 33-33	ACTUAL	9/17/1981 0:00	4461	5732	0	77725	SORRENTO	207361	WELL	DA	10/3/1981 0:00	Planned Footage	380345	MCCORMICK 33-33-613S49W 33NWSE	1980	S	1980	E	NWSE	33	13S	49W	6	38.870673	-102.891751	682898	4304537
798	1706298	17	6298	05-017-06298	61250	MULL DRILLING COMPANY INC	C-2	MCCORMICK	C-2 MCCORMICK	ACTUAL	2/7/1981 0:00	4446	5675	5668	77725	SORRENTO	207363	WELL	PR	8/1/2017 0:00	ACTUAL LatLong	321588	MCCORMICK-614S49W 10NWNE	555	N	1875	E	NWNE	10	14S	49W	6	38.8492	-102.875	684407	4302188
799	1706300	17	6300	05-017-06300	17180	CITATION OIL & GAS CORP	8	MCCORMICK 44-3	8 MCCORMICK 44-3	ACTUAL	2/16/1981 0:00	4465	5738	0	77725	SORRENTO	207365	WELL	PR	4/8/1981 0:00	Planned Footage	321589	MCCORMICK 44-3-614S49W 3SESE	665	S	686	E	SESE	3	14S	49W	6	38.852444	-102.87063	684777	4302557
800	1706302	17	6302	05-017-06302	2800	ANADARKO E&P ONSHORE LLC	1	PURSLEY 31-15	1 PURSLEY 31-15	ACTUAL	3/10/1981 0:00	4405	5648	0	77725	SORRENTO	207367	WELL	PA	11/10/1987 0:00	Planned Footage	380347	PURSLEY 31-15-614S49W 15NWNE	660	N	1980	E	NWNE	15	14S	49W	6	38.834314	-102.87537	684413	4300535
801	1706303	17	6303	05-017-06303	17180	CITATION OIL & GAS CORP	2	RHOADES 11-11	2 RHOADES 11-11	ACTUAL	4/25/1981 0:00	4468	5714	0	77725	SORRENTO	207368	WELL	PA	5/13/2009 0:00	ACTUAL LatLong	321591	RHOADES 11-11-614S49W 11NWNW	660	N	689	W	NWNW	11	14S	49W	6	38.84886	-102.86598	685190	4302168
802	1706305	17	6305	05-017-06305	15550	CHAMPLIN PETROLEUM COMPANY	1	ROTHER 11-17	1 ROTHER 11-17	ACTUAL	3/27/1981 0:00	4315	5625	0	99999	WILDCAT	207370	WELL	DA	4/23/1981 0:00	Planned Footage	380349	ROTHER 11-17-615S46W 17NWNW	660	N	660	W	NWNW	17	15S	46W	6	38.749446	-102.589491	709478	4291732
803	1706306	17	6306	05-017-06306	61250	MULL DRILLING COMPANY INC	1	WILKERSON D	1 WILKERSON D	ACTUAL	7/4/1981 0:00	4468	5686	0	77725	SORRENTO	207371	WELL	DA	7/16/1981 0:00	Planned Footage	380350	WILKERSON D-614S49W 8SESE	555	S	555	E	SESE	8	14S	49W	6	38.837594	-102.908011	681571	4300834
804	1706307	17	6307	05-017-06307	61250	MULL DRILLING COMPANY INC	1	FRENCH DALLEMAND	1 FRENCH DALLEMAND	ACTUAL	7/21/1981 0:00	4508	5860	0	77725	SORRENTO	207372	WELL	DA	8/4/1981 0:00	Planned Footage	380351	FRENCH DALLEMAND-613S49W 30SESW	660	S	1980	W	SESW	30	13S	49W	6	38.881363	-102.934103	679196	4305640
805	1706308	17	6308	05-017-06308	61250	MULL DRILLING COMPANY INC	1	WILKERSON C	1 WILKERSON C	ACTUAL	6/16/1981 0:00	4484	5746	0	99999	WILDCAT	207373	WELL	DA	7/3/1981 0:00	Planned Footage	380352	WILKERSON C-614S49W 18SENE	1980	N	510	E	SENE	18	14S	49W	6	38.830444	-102.926542	679981	4300004
806	1706310	17	6310	05-017-06310	83992	SUN OIL COMPANY	1	PURSLEY	1 PURSLEY	ACTUAL	8/3/1981 0:00	4472	5788	0	77725	SORRENTO	207375	WELL	DA	8/19/1981 0:00	Planned Footage	380353	PURSLEY-614S49W 2NWSW	1980	S	660	W	NWSW	2	14S	49W	6	38.856044	-102.86536	685225	4302967
807	1706312	17	6312	05-017-06312	100699	VALEX PETROLEUM INC	14-Jan	FAKER	1-14 FAKER	ACTUAL	7/10/1981 0:00	4368	5520	0	30650	GOLDEN SPIKE	207377	WELL	DA	7/23/1981 0:00	Planned Footage	380355	FAKER-616S45W 14SWNE	1980	N	1980	E	SWNE	14	16S	45W	6	38.667268	-102.427095	723849	4282995
808	1706314	17	6314	05-017-06314	15550	CHAMPLIN PETROLEUM COMPANY	1	RHOADES 13-11	1 RHOADES 13-11	ACTUAL	7/24/1981 0:00	4457	5900	0	77725	SORRENTO	207379	WELL	DA	8/8/1981 0:00	Planned Footage	380357	RHOADES 13-11-614S49W 11NWSW	1980	S	680	W	NWSW	11	14S	49W	6	38.841554	-102.86606	685202	4301357
809	1706320	17	6320	05-017-06320	96730	WILLIFORD ENERGY COMPANY	12-Feb	RHOADES BROTHERS	2-12 RHOADES BROTHERS	ACTUAL	1/14/1988 0:00	4396	5674	0	77725	SORRENTO	207385	WELL	PA	1/13/1990 0:00	Planned Footage	380363	RHOADES BROTHERS-614S49W 12NWSW	1980	S	660	W	NWSW	12	14S	49W	6	38.841594	-102.84689	686866	4301401
810	1706323	17	6323	05-017-06323	15850	CHANDLER & ASSOCIATES LLC	15-7	CHAMPLIN	15-7 CHAMPLIN	ACTUAL	11/23/1981 0:00	4331	5655	0	99999	WILDCAT	207388	WELL	DA	12/10/1981 0:00	Planned Footage	380366	CHAMPLIN-616S45W 7SWSE	660	S	1980	E	SWSE	7	16S	45W	6	38.673368	-102.501148	717387	4283494
811	1706330	17	6330	05-017-06330	50778	LEWIS & CLARK EXPLORATION COMPANY	1	LOWE-GILLETTE	1 LOWE-GILLETTE	ACTUAL	11/28/1981 0:00	4399	5650	0	33378	GROUSE	207395	WELL	DA	12/14/1981 0:00	Planned Footage	380372	LOWE-GILLETTE-615S46W 26NESW	1980	S	1980	W	NESW	26	15S	46W	6	38.713837	-102.528609	714876	4287921
812	1706335	17	6335	05-017-06335	15550	CHAMPLIN PETROLEUM COMPANY	2	PURSLEY 11-15	2 PURSLEY 11-15	ACTUAL	1/30/1982 0:00	4398	5650	0	77725	SORRENTO	207400	WELL	DA	2/14/1982 0:00	Planned Footage	380376	PURSLEY 11-15-614S49W 15NWNW	660	N	681	W	NWNW	15	14S	49W	6	38.834334	-102.885201	683559	4300518
813	1706339	17	6339	05-017-06339	66561	OXY USA INC	1	COLLINS RANCH A	1 COLLINS RANCH A	ACTUAL	2/27/1982 0:00	4293	5600	0	92900	WILD HORSE	207404	WELL	DA	3/16/1982 0:00	Planned Footage	380379	COLLINS RANCH A-615S49W 12NENW	660	N	1980	W	NENW	12	15S	49W	6	38.762055	-102.843009	687411	4292581
814	1706340	17	6340	05-017-06340	61250	MULL DRILLING COMPANY INC	1	STATE NAUGLE	1 STATE NAUGLE	ACTUAL	3/16/1982 0:00	4507	5860	0	99999	WILDCAT	207405	WELL	DA	4/3/1982 0:00	Planned Footage	380380	STATE NAUGLE-613S50W 36NWSE	1980	S	1980	E	NWSE	36	13S	50W	6	38.870483	-102.948213	677999	4304405
815	1706348	17	6348	05-017-06348	61650	MURFIN DRILLING COMPANY INC	6-Jan	S-S-M DORAN (TXO)	1-6 S-S-M DORAN (TXO)	ACTUAL	7/10/1982 0:00	4203	5484	0	99999	WILDCAT	207413	WELL	DA	7/28/1982 0:00	Planned Footage	380385	S-S-M DORAN (TXO)-615S47W 6SESE	660	S	660	E	SESE	6	15S	47W	6	38.766985	-102.705435	699352	4293419
816	1706351	17	6351	05-017-06351	61650	MURFIN DRILLING COMPANY INC	8-Jan	S-S-M CONNELLEY	1-8 S-S-M CONNELLEY	ACTUAL	7/31/1982 0:00	4510	5944	0	99999	WILDCAT	207416	WELL	DA	8/19/1982 0:00	Planned Footage	380388	S-S-M CONNELLEY-615S50W 8NENE	660	N	660	E	NENE	8	15S	50W	6	38.761474	-103.018194	672190	4292172
817	1706352	17	6352	05-017-06352	50778	LEWIS & CLARK EXPLORATION COMPANY	9-Sep	WEBER	9-9 WEBER	ACTUAL	9/2/1982 0:00	4210	5481	0	19130	DUST BOWL	207417	WELL	PA	7/23/1999 0:00	Planned Footage	380389	WEBER-616S46W 9NESE	1980	S	660	E	NESE	9	16S	46W	6	38.676517	-102.56854	711514	4283686
818	1706353	17	6353	05-017-06353	70430	PINTAIL PETROLEUM LTD	1	LOWE ARNOLD	1 LOWE ARNOLD	ACTUAL	9/9/1982 0:00	4420	5660	5660	33378	GROUSE	207418	WELL	PA	9/13/1995 0:00	Planned Footage	380390	LOWE ARNOLD-615S46W 26SWNE	1980	N	1980	E	SWNE	26	15S	46W	6	38.717597	-102.524019	715264	4288349
819	1706359	17	6359	05-017-06359	86195	THE TERMO COMPANY	1	CHEYENNE STATE	1 CHEYENNE STATE	ACTUAL	11/3/1982 0:00	4216	5265	0	99999	WILDCAT	207424	WELL	DA	12/23/1982 0:00	Planned Footage	380394	CHEYENNE STATE-616S48W 12SENW	1980	N	1980	W	SENW	12	16S	48W	6	38.681477	-102.741765	696429	4283851
820	1706361	17	6361	05-017-06361	70100	PHILLIPS PETROLEUM CO	3	BLEKEBERG A	3 BLEKEBERG A	ACTUAL	11/6/1983 0:00	4477	5700	5700	77725	SORRENTO	207426	WELL	PA	2/14/1985 0:00	Planned Footage	380396	BLEKEBERG A-613S49W 31SENE	1989	N	663	E	SENE	31	13S	49W	6	38.874213	-102.924222	680072	4304866
821	1706362	17	6362	05-017-06362	50778	LEWIS & CLARK EXPLORATION COMPANY	16-16	SCHAEFER - STATE	16-16 SCHAEFER - STATE	ACTUAL	12/10/1982 0:00	4178	5506	0	99999	WILDCAT	207427	WELL	DA	10/13/1983 0:00	Planned Footage	380438	SCHAEFER COLORADO-616S46W 16SESE	660	S	660	E	SESE	16	16S	46W	6	38.658528	-102.56849	711571	4281689
822	1706364	17	6364	05-017-06364	15550	CHAMPLIN PETROLEUM COMPANY	1	LOWE 21-13	1 LOWE 21-13	ACTUAL	12/13/1982 0:00	4361	5730	0	30650	GOLDEN SPIKE	207429	WELL	DA	1/5/1983 0:00	Planned Footage	380398	LOWE 21-13-616S45W 13NENW	659	N	1987	W	NENW	13	16S	45W	6	38.671028	-102.413315	725036	4283447
823	1706366	17	6366	05-017-06366	70430	PINTAIL PETROLEUM LTD	2	LOWE-ARNOLD	2 LOWE-ARNOLD	ACTUAL	1/1/1983 0:00	4440	5607	0	33378	GROUSE	207431	WELL	PA	9/13/1995 0:00	Planned Footage	380399	LOWE-ARNOLD-615S46W 26NWNE	660	N	1980	E	NWNE	26	15S	46W	6	38.721227	-102.524109	715245	4288752
824	1706367	17	6367	05-017-06367	70430	PINTAIL PETROLEUM LTD	10-13-WD	MOCKELMANN	10-13-WD MOCKELMANN	ACTUAL	1/3/1983 0:00	4208	5556	0	19130	DUST BOWL	207432	WELL	PA	2/1/2003 0:00	Planned Footage	380400	MOCKELMANN-616S46W 10SWSW	660	S	660	W	SWSW	10	16S	46W	6	38.672887	-102.56387	711931	4283294
825	1706368	17	6368	05-017-06368	70430	PINTAIL PETROLEUM LTD	3	LOWE-ARNOLD	3 LOWE-ARNOLD	ACTUAL	1/16/1983 0:00	4464	5661	0	33378	GROUSE	207433	WELL	PA	9/14/1995 0:00	Planned Footage	380401	LOWE-ARNOLD-615S46W 26SENE	1980	N	660	E	SENE	26	15S	46W	6	38.717687	-102.519399	715665	4288370
826	1706369	17	6369	05-017-06369	15550	CHAMPLIN PETROLEUM COMPANY	20	MCCORMICK 42-33	20 MCCORMICK 42-33	ACTUAL	1/24/1983 0:00	4463	5765	0	77725	SORRENTO	207434	WELL	DA	2/5/1983 0:00	Planned Footage	380402	MCCORMICK 42-33-613S49W 33SENE	1980	N	660	E	SENE	33	13S	49W	6	38.874443	-102.887091	683292	4304965
827	1706376	17	6376	05-017-06376	50472	LEAR PETROLEUM EXPL INC	18-4	YELLOW WOLF	18-4 YELLOW WOLF	ACTUAL	3/29/1983 0:00	4500	5926	0	99999	WILDCAT	207441	WELL	DA	8/22/1983 0:00	Planned Footage	380408	YELLOW WOLF-614S49W 18NWNW	660	N	610	W	NWNW	18	14S	49W	6	38.834124	-102.939432	678852	4300387
828	1706380	17	6380	05-017-06380	61250	MULL DRILLING COMPANY INC	1	STEWART	1 STEWART	ACTUAL	5/17/1983 0:00	4369	5560	0	99999	WILDCAT	207445	WELL	DA	5/30/1983 0:00	Planned Footage	380410	STEWART-614S49W 22SESE	660	S	660	E	SESE	22	14S	49W	6	38.808954	-102.87087	684869	4297730
829	1706381	17	6381	05-017-06381	61250	MULL DRILLING COMPANY INC	1	CHRISTISON	1 CHRISTISON	ACTUAL	6/2/1983 0:00	4473	5820	0	77725	SORRENTO	207446	WELL	DA	6/17/1983 0:00	Planned Footage	380411	CHRISTISON-613S49W 28SESW	660	S	1980	W	SESW	28	13S	49W	6	38.881623	-102.896401	682466	4305743
830	1706382	17	6382	05-017-06382	61250	MULL DRILLING COMPANY INC	16-Jan	STATE DIAMOND	1-16 STATE DIAMOND	ACTUAL	6/17/1983 0:00	4405	5625	0	77725	SORRENTO	207447	WELL	DA	6/28/1983 0:00	Planned Footage	380412	STATE DIAMOND-614S49W 16NWNE	600	N	1920	E	NWNE	16	14S	49W	6	38.834484	-102.894341	682766	4300516
831	1706385	17	6385	05-017-06385	50472	LEAR PETROLEUM EXPL INC	18-13	SCHAFER	18-13 SCHAFER	ACTUAL	7/13/1983 0:00	4658	6440	0	99999	WILDCAT	207450	WELL	DA	8/2/1983 0:00	Planned Footage	380415	SCHAFER-613S51W 18SWSW	660	S	660	W	SWSW	18	13S	51W	6	38.909271	-103.16115	659438	4308316
832	1706386	17	6386	05-017-06386	50472	LEAR PETROLEUM EXPL INC	20-11	REED	20-11 REED	ACTUAL	7/14/1983 0:00	4453	5800	0	99999	WILDCAT	207451	WELL	DA	7/12/1983 0:00	Planned Footage	380416	REED-614S49W 20NESW	1980	S	1980	W	NESW	20	14S	49W	6	38.812454	-102.917532	680808	4298025
833	1706392	17	6392	05-017-06392	15550	CHAMPLIN PETROLEUM COMPANY	1	TALLMAN 42-25	1 TALLMAN 42-25	ACTUAL	7/28/1983 0:00	4285	5609	0	51350	LOMA	207457	WELL	DA	8/21/1983 0:00	Planned Footage	380421	TALLMAN 42-25-616S45W 25SENE	1995	N	664	E	SENE	25	16S	45W	6	38.638619	-102.403544	725988	4279873
834	1706393	17	6393	05-017-06393	90735	TXO PRODUCTION CORP	2	LOWE-GILLETTE	2 LOWE-GILLETTE	ACTUAL	8/29/1983 0:00	4442	554	0	33378	GROUSE	207458	WELL	DA	9/1/1983 0:00	Planned Footage	380424	LOWE-GILLETTE-615S46W 26NESE	1980	S	660	E	NESE	26	15S	46W	6	38.713977	-102.519309	715684	4287958
835	1706395	17	6395	05-017-06395	70100	PHILLIPS PETROLEUM CO	2	BLEKEBERG A	2 BLEKEBERG A	ACTUAL	8/26/1983 0:00	4485	5904	0	77725	SORRENTO	207460	WELL	DA	10/28/1983 0:00	Planned Footage	380423	BLEKEBERG A-613S49W 31SENW	1980	N	2160	W	SENW	31	13S	49W	6	38.874123	-102.933602	679258	4304837
836	1706396	17	6396	05-017-06396	10713	DARRAH OIL COMPANY LLC	2	CHAMPLIN 205 AMOCO A	2 CHAMPLIN 205 AMOCO A	ACTUAL	8/15/1983 0:00	4432	5800	0	33378	GROUSE	207461	WELL	PR	10/3/1983 0:00	ACTUAL LatLong	321603	CHAMPLIN 205 AMOCO A-615S46W 23NWSW	1920	S	660	W	NWSW	23	15S	46W	6	38.7281	-102.53354	714405	4289492
837	1706398	17	6398	05-017-06398	90735	TXO PRODUCTION CORP	2X	LOWE-GILLETTE	2X LOWE-GILLETTE	ACTUAL	9/3/1983 0:00	4442	5605	0	33378	GROUSE	207463	WELL	DA	9/22/1983 0:00	Planned Footage	380424	LOWE-GILLETTE-615S46W 26NESE	1980	S	660	E	NESE	26	15S	46W	6	38.713977	-102.519309	715684	4287958
838	1706404	17	6404	05-017-06404	50778	LEWIS & CLARK EXPLORATION COMPANY	16-Feb	LAURA LOWE	2-16 LAURA LOWE	ACTUAL	9/23/1983 0:00	4342	5555	5555	30650	GOLDEN SPIKE	207469	WELL	DA	10/7/1983 0:00	Planned Footage	380429	LAURA LOWE-616S45W 2SESE	660	S	660	E	SESE	2	16S	45W	6	38.688868	-102.422865	724149	4285403
839	1706406	17	6406	05-017-06406	18818	COLUMBINE EXPLORATION CORP	1	MCEWEN	1 MCEWEN	ACTUAL	10/14/1983 0:00	4209	5300	0	99999	WILDCAT	207471	WELL	DA	10/28/1983 0:00	Planned Footage	380431	MCEWEN-616S48W 24NENE	660	N	660	E	NENE	24	16S	48W	6	38.655727	-102.732835	697277	4281012
840	1706408	17	6408	05-017-06408	61650	MURFIN DRILLING COMPANY INC	30-Jan	S-S-M KELLER	1-30 S-S-M KELLER	ACTUAL	9/26/1983 0:00	4454	5850	0	99999	WILDCAT	207473	WELL	DA	10/12/1983 0:00	Planned Footage	380433	S-S-M KELLER-615S49W 30SENW	1980	N	1980	W	SENW	30	15S	49W	6	38.714615	-102.935191	679520	4287132
841	1706409	17	6409	05-017-06409	36775	H B B INC	44-12	SAYLES	44-12 SAYLES	ACTUAL	10/10/1983 0:00	4506	5775	0	77725	SORRENTO	207474	WELL	DA	9/21/1984 0:00	Planned Footage	380434	SAYLES-614S50W 12SESE	660	S	660	E	SESE	12	14S	50W	6	38.837773	-102.943873	678458	4300783
842	1706411	17	6411	05-017-06411	36775	H B B INC	16-7	SIMMONS STATE	16-7 SIMMONS STATE	ACTUAL	10/10/1983 0:00	4634	6322	0	6035	BELLYACHE	207476	WELL	PA	1/23/1985 0:00	Planned Footage	380435	SIMMONS STATE-613S50W 16SWNE	2250	N	2250	E	SWNE	16	13S	50W	6	38.917002	-103.004595	672995	4309459
843	1706412	17	6412	05-017-06412	54210	MARTIN* ROGER L	1	SHOULTS	1 SHOULTS	ACTUAL	10/13/1983 0:00	4416	5680	0	77725	SORRENTO	207477	WELL	DA	10/28/1983 0:00	Planned Footage	380436	SHOULTS-614S49W 14NWNE	660	N	1980	E	NWNE	14	14S	49W	6	38.834314	-102.85627	686071	4300574
844	1706413	17	6413	05-017-06413	15850	CHANDLER & ASSOCIATES LLC	16-24	SANDERS	16-24 SANDERS	ACTUAL	10/6/1983 0:00	4694	6332	0	99999	WILDCAT	207478	WELL	DA	10/27/1983 0:00	Planned Footage	380437	SANDERS-613S51W 24SESE	660	S	660	E	SESE	24	13S	51W	6	38.896152	-103.054646	668705	4307051
845	1706414	17	6414	05-017-06414	50778	LEWIS & CLARK EXPLORATION COMPANY	1	SCHAEFER COLORADO	1 SCHAEFER COLORADO	ACTUAL	10/22/1983 0:00	4181	4815	0	99999	WILDCAT	207479	WELL	DA	11/3/1983 0:00	Planned Footage	380438	SCHAEFER COLORADO-616S46W 16SESE	760	S	660	E	SESE	16	16S	46W	6	38.658798	-102.56849	711570	4281719
846	1706416	17	6416	05-017-06416	2500	AMOCO PRODUCTION COMPANY	3	CHAMPLIN 205 AMOCO A	3 CHAMPLIN 205 AMOCO A	ACTUAL	11/3/1983 0:00	4460	5800	0	33378	GROUSE	207481	WELL	DA	11/15/1983 0:00	Planned Footage	380439	CHAMPLIN 205 AMOCO A-615S46W 23SWNW	1980	N	660	W	SWNW	23	15S	46W	6	38.732077	-102.533549	714392	4289934
847	1706417	17	6417	05-017-06417	10713	DARRAH OIL COMPANY LLC	4	CHAMPLIN 205 AMOCO A	4 CHAMPLIN 205 AMOCO A	ACTUAL	11/16/1983 0:00	4477	5810	0	33378	GROUSE	207482	WELL	PR	1/12/1984 0:00	ACTUAL LatLong	321607	CHAMPLIN 205 AMOCO A-615S46W 23SWSE	660	S	1980	E	SWSE	23	15S	46W	6	38.72487	-102.52428	715219	4289156
848	1706419	17	6419	05-017-06419	79700	SKYLINE OIL CO	14-13	JELINEK	14-13 JELINEK	ACTUAL	12/12/1983 0:00	4233	5530	0	99999	WILDCAT	207484	WELL	DA	1/5/1984 0:00	Planned Footage	380441	JELINEK-615S48W 14NWSW	2200	S	600	W	NWSW	14	15S	48W	6	38.741516	-102.756116	695018	4290483
849	1706420	17	6420	05-017-06420	61250	MULL DRILLING COMPANY INC	3	MCCORMICK B	3 MCCORMICK B	ACTUAL	11/2/1983 0:00	4403	5620	0	77725	SORRENTO	207485	WELL	DA	11/17/1983 0:00	Planned Footage	380442	MCCORMICK B-614S49W 10SESW	660	S	1980	W	SESW	10	14S	49W	6	38.837954	-102.880711	683940	4300928
850	1706421	17	6421	05-017-06421	48688	KISSINGER PETROLEUM CORP	24-1	LAS ANIMAS MINERALS	24-1 LAS ANIMAS MINERALS	ACTUAL	11/7/1983 0:00	4542	6200	0	99999	WILDCAT	207486	WELL	DA	11/25/1983 0:00	Planned Footage	380443	LAS ANIMAS MINERALS-613S50W 24NWSW	1980	S	660	W	NWSW	24	13S	50W	6	38.899552	-102.957403	677130	4307613
851	1706422	17	6422	05-017-06422	83996	SUN EXPLORATION AND PRODUCTION COMPANY	1	DAWSON, J W	1 DAWSON, J W	ACTUAL	12/11/1983 0:00	4398	5719	5719	33378	GROUSE	207487	WELL	PA	8/14/1985 0:00	Planned Footage	380444	DAWSON, J W-615S46W 22NESE	1980	S	660	E	NESE	22	15S	46W	6	38.728227	-102.538109	714007	4289496
852	1706423	17	6423	05-017-06423	61650	MURFIN DRILLING COMPANY INC	22-Jan	LAS ANIMAS MINERALS	1-22 LAS ANIMAS MINERALS	ACTUAL	11/14/1983 0:00	4569	6300	0	99999	WILDCAT	207488	WELL	DA	1/5/1984 0:00	Planned Footage	380445	LAS ANIMAS MINERALS-613S50W 22NENE	660	N	660	E	NENE	22	13S	50W	6	38.906752	-102.980644	675097	4308367
853	1706424	17	6424	05-017-06424	10713	DARRAH OIL COMPANY LLC	23-11	LARSEN	23-11 LARSEN	ACTUAL	11/22/1983 0:00	4480	5670	5670	33378	GROUSE	207489	WELL	PR	10/1/2013 0:00	ACTUAL LatLong	321608	LARSEN-615S46W 23NESW	1980	S	1980	W	NESW	23	15S	46W	6	38.728	-102.52917	714785	4289492
854	1706428	17	6428	05-017-06428	89850	TRICENTROL RESOURCES INC	22-8	WILKERSON	22-8 WILKERSON	ACTUAL	1/2/1984 0:00	4483	5750	0	77725	SORRENTO	207493	WELL	DA	1/21/1984 0:00	Planned Footage	380448	WILKERSON-614S49W 8SENW	2086	N	2086	W	SENW	8	14S	49W	6	38.844803	-102.917672	680714	4301615
855	1706433	17	6433	05-017-06433	60890	MOUNTAIN PETROLEUM CORP	5-Jan	SSM UPRR	1-5 SSM UPRR	ACTUAL	9/6/2011 0:00	4295	5470	5470	99999	WILDCAT	207498	WELL	DA	1/21/1984 0:00	ACTUAL LatLong	380452	SSM UPRR 1-5	1989	N	657	E	SENE	5	15S	48W	6	38.77321	-102.79765	691323	4293913
856	1706434	17	6434	05-017-06434	70100	PHILLIPS PETROLEUM CO	1	PETERSON I	1 PETERSON I	ACTUAL	1/24/1984 0:00	4503	5913	0	77725	SORRENTO	207499	WELL	DA	2/8/1984 0:00	Planned Footage	380453	PETERSON I-613S50W 25SESE	700	S	620	E	SESE	25	13S	50W	6	38.881393	-102.943233	678404	4305625
857	1706438	17	6438	05-017-06438	53800	MARLIN OIL CO* THE	1	SANDERS	1 SANDERS	ACTUAL	2/8/1984 0:00	4674	6250	0	99999	WILDCAT	207503	WELL	DA	4/13/1984 0:00	Planned Footage	380457	SANDERS-613S50W 18NENE	660	N	660	E	NENE	18	13S	50W	6	38.921562	-103.036156	670247	4309906
858	1706445	17	6445	05-017-06445	76105	SAMOTLOR PETROLEUM INVESTMENTS LLC	25-2	AMOCO	25-2 AMOCO	ACTUAL	4/14/1984 0:00	4305	5500	5500	51350	LOMA	207510	WELL	PA	7/28/2004 0:00	ACTUAL LatLong	321611	AMOCO-616S45W 25NESW	1980	S	1980	W	NESW	25	16S	45W	6	38.634879	-102.412835	725191	4279436
859	1706446	17	6446	05-017-06446	10713	DARRAH OIL COMPANY LLC	5	CHAMPLIN 205 AMOCO	5 CHAMPLIN 205 AMOCO	ACTUAL	3/22/1984 0:00	4480	5803	0	33378	GROUSE	207511	WELL	PR	5/27/1984 0:00	ACTUAL LatLong	321612	CHAMPLIN 205 AMOCO-615S46W 23NWSE	1980	S	1980	E	NWSE	23	15S	46W	6	38.72847	-102.52422	715214	4289555
860	1706447	17	6447	05-017-06447	2500	AMOCO PRODUCTION COMPANY	6	CHAMPLIN 205 AMOCO A	6 CHAMPLIN 205 AMOCO A	ACTUAL	4/14/1984 0:00	4491	5800	5800	33378	GROUSE	207512	WELL	DA	5/4/1984 0:00	Planned Footage	380464	CHAMPLIN 205 AMOCO A-615S46W 23SENW	1980	N	1980	W	SENW	23	15S	46W	6	38.732147	-102.528929	714793	4289952
861	1706449	17	6449	05-017-06449	96730	WILLIFORD ENERGY COMPANY	1	RHOADES	1 RHOADES	ACTUAL	5/11/1984 0:00	4406	5730	0	77725	SORRENTO	207514	WELL	PA	1/16/1990 0:00	Planned Footage	380465	RHOADES-614S49W 12SENW	1980	N	1980	W	SENW	12	14S	49W	6	38.845354	-102.842199	687263	4301828
862	1706456	17	6456	05-017-06456	70100	PHILLIPS PETROLEUM CO	1	VASSIOS 'A'	1 VASSIOS 'A'	ACTUAL	6/19/1984 0:00	4602	6161	0	99999	WILDCAT	207521	WELL	DA	7/25/1984 0:00	Planned Footage	380471	VASSIOS 'A'-613S50W 34SWNW	1980	N	660	W	SWNW	34	13S	50W	6	38.874213	-102.994544	673971	4304729
863	1706460	17	6460	05-017-06460	90735	TXO PRODUCTION CORP	'E' 1	TEMPLE	'E' 1 TEMPLE	ACTUAL	6/14/1984 0:00	4173	5220	0	99999	WILDCAT	207525	WELL	DA	6/27/1984 0:00	Planned Footage	380474	TEMPLE-616S47W 20C	2640	N	2640	E	C	20	16S	47W	6	38.649757	-102.704404	699768	4280411
864	1706463	17	6463	05-017-06463	96340	WIEPKING-FULLERTON ENERGY LLC	33-16	STATE	33-16 STATE	ACTUAL	2/8/2008 0:00	4623	5515	0	99999	WILDCAT	207528	WELL	DA	6/18/1984 0:00	ACTUAL LatLong	380475	STATE-613S50W 16NWSE	1980	S	1980	E	NWSE	16	13S	50W	6	38.91418	-103.00371	673078	4309148
865	1706464	17	6464	05-017-06464	61650	MURFIN DRILLING COMPANY INC	12-Aug	LOWE	8-12 LOWE	ACTUAL	8/29/1984 0:00	4340	5631	5631	30650	GOLDEN SPIKE	207529	WELL	PR	7/8/2009 0:00	ACTUAL LatLong	321617	LOWE-616S45W 12NWNW	660	N	660	W	NWNW	12	16S	45W	6	38.685436	-102.418185	724567	4285034
866	1706466	17	6466	05-017-06466	15550	CHAMPLIN PETROLEUM COMPANY	1	KENECREEK 32-33	1 KENECREEK 32-33	ACTUAL	7/21/1984 0:00	4484	5750	0	33378	GROUSE	207531	WELL	DA	8/2/1984 0:00	Planned Footage	380477	KENECREEK 32-33-615S46W 23SWNE	1982	N	1982	E	SWNE	23	15S	46W	6	38.732217	-102.524399	715187	4289971
867	1706467	17	6467	05-017-06467	70100	PHILLIPS PETROLEUM CO	1	WILKERSON D	1 WILKERSON D	ACTUAL	10/25/1984 0:00	4532	5900	0	77725	SORRENTO	207532	WELL	PA	12/12/1985 0:00	Planned Footage	380478	WILKERSON D-614S50W 1SENW	1980	N	1980	W	SENW	1	14S	50W	6	38.859623	-102.952953	677615	4303190
868	1706469	17	6469	05-017-06469	10713	DARRAH OIL COMPANY LLC	4	LOWE-ARNOLD	4 LOWE-ARNOLD	ACTUAL	8/10/1984 0:00	4467	5646	5646	33378	GROUSE	207534	WELL	PR	12/7/1984 0:00	ACTUAL LatLong	321618	LOWE-ARNOLD-615S46W 26NENE	600	N	780	E	NENE	26	15S	46W	6	38.72145	-102.51991	715610	4288786
869	1706470	17	6470	05-017-06470	76105	SAMOTLOR PETROLEUM INVESTMENTS LLC	1	LOWE H	1 LOWE H	ACTUAL	8/4/1984 0:00	4347	5693	0	30650	GOLDEN SPIKE	207535	WELL	PA	11/17/2004 0:00	Planned Footage	321619	LOWE H-616S44W 18NESW	1989	S	1884	W	NESW	18	16S	44W	6	38.663948	-102.395064	726646	4282706
870	1706472	17	6472	05-017-06472	70430	PINTAIL PETROLEUM LTD	23-14X	CHAMPLIN-LARSEN	23-14X CHAMPLIN-LARSEN	ACTUAL	8/27/1984 0:00	4469	5659	5659	33378	GROUSE	207537	WELL	PA	9/13/1995 0:00	Planned Footage	380481	CHAMPLIN-LARSEN-615S46W 23SESW	660	S	2040	W	SESW	23	15S	46W	6	38.724767	-102.528579	714846	4289134
871	1706473	17	6473	05-017-06473	61650	MURFIN DRILLING COMPANY INC	22-Jan	H&L ENTERPRISES	1-22 H&L ENTERPRISES	ACTUAL	8/5/1984 0:00	4703	2075	0	99999	WILDCAT	207538	WELL	DA	8/8/1984 0:00	Planned Footage	380482	H&L ENTERPRISES-613S51W 22NESW	1650	S	1650	W	NESW	22	13S	51W	6	38.898212	-103.102078	664586	4307193
872	1706474	17	6474	05-017-06474	2500	AMOCO PRODUCTION COMPANY	7	CHAMPLIN 205 AMOCO A	7 CHAMPLIN 205 AMOCO A	ACTUAL	10/11/1984 0:00	4467	5650	5650	33378	GROUSE	207539	WELL	DA	10/1/1986 0:00	Planned Footage	380483	CHAMPLIN 205 AMOCO A-615S46W 23SESE	660	S	660	E	SESE	23	15S	46W	6	38.724927	-102.519569	715629	4289173
873	1706475	17	6475	05-017-06475	2500	AMOCO PRODUCTION COMPANY	8	CHAMPLIN 205 AMOCO A	8 CHAMPLIN 205 AMOCO A	ACTUAL	1/13/1985 0:00	4477	5745	5745	33378	GROUSE	207540	WELL	DA	10/1/1986 0:00	Planned Footage	380484	CHAMPLIN 205 AMOCO A-615S46W 23NESE	1980	S	660	E	NESE	23	15S	46W	6	38.728557	-102.519669	715609	4289576
874	1706483	17	6483	05-017-06483	2800	ANADARKO E&P ONSHORE LLC	21	MCCORMICK 31-3	21 MCCORMICK 31-3	ACTUAL	11/15/1984 0:00	4461	5715	0	77725	SORRENTO	207548	WELL	PA	2/5/1985 0:00	Planned Footage	381172	MCCORMICK 31-3-614S49W 3NWNE	674	N	1984	E	NWNE	3	14S	49W	6	38.863403	-102.873531	684497	4303767
875	1706484	17	6484	05-017-06484	50778	LEWIS & CLARK EXPLORATION COMPANY	22-8	DAWSON	22-8 DAWSON	ACTUAL	1/25/1985 0:00	4440	5650	5650	33378	GROUSE	207549	WELL	DA	2/6/1985 0:00	Planned Footage	380488	DAWSON-615S46W 22SENE	1650	N	990	E	SENE	22	15S	46W	6	38.732877	-102.539349	713885	4290009
876	1706485	17	6485	05-017-06485	50778	LEWIS & CLARK EXPLORATION COMPANY	24-13	LOWE	24-13 LOWE	ACTUAL	11/6/1984 0:00	4462	5650	5650	33378	GROUSE	207550	WELL	DA	11/19/1984 0:00	Planned Footage	380489	LOWE-615S46W 24SWSW	660	S	660	W	SWSW	24	15S	46W	6	38.725007	-102.514948	716030	4289193
877	1706499	17	6499	05-017-06499	7810	BERENERGY CORP	1	LOWE TRUST 11-25	1 LOWE TRUST 11-25	ACTUAL	12/19/1984 0:00	4454	5620	5620	33378	GROUSE	207564	WELL	PA	8/5/2004 0:00	Planned Footage	380502	LOWE TRUST 11-25-615S46W 25NWNW	860	N	660	W	NWNW	25	15S	46W	6	38.720827	-102.514848	716052	4288729
878	1706515	17	6515	05-017-06515	7810	BERENERGY CORP	2	LOWE 22-25	2 LOWE 22-25	ACTUAL	2/20/1985 0:00	4436	5536	5536	33378	GROUSE	207580	WELL	PA	7/23/2004 0:00	Planned Footage	380511	LOWE 22-25-615S46W 25SENW	2200	N	2250	W	SENW	25	15S	46W	6	38.717227	-102.509188	716555	4288343
879	1706553	17	6553	05-017-06553	70430	PINTAIL PETROLEUM LTD	1	LOWE, LAURA	1 LOWE, LAURA	ACTUAL	6/19/1985 0:00	4333	5540	5540	30650	GOLDEN SPIKE	207618	WELL	DA	6/30/1985 0:00	Planned Footage	380540	LOWE, LAURA-616S45W 24NENE	660	N	660	E	NENE	24	16S	45W	6	38.656618	-102.403835	725906	4281870
880	1706573	17	6573	05-017-06573	70430	PINTAIL PETROLEUM LTD	2	LOWE	2 LOWE	ACTUAL	10/24/1985 0:00	4311	5475	5475	30650	GOLDEN SPIKE	207638	WELL	DA	11/5/1985 0:00	Planned Footage	380555	LOWE-616S45W 24NESE	1980	S	660	E	NESE	24	16S	45W	6	38.649529	-102.403705	725940	4281084
881	1706576	17	6576	05-017-06576	11550	BURCH* BOB	1	SAYLES	1 SAYLES	ACTUAL	11/2/1985 0:00	4493	5900	0	99999	WILDCAT	207641	WELL	DA	12/19/1985 0:00	Planned Footage	380557	SAYLES-614S50W 13SWSW	660	S	660	W	SWSW	13	14S	50W	6	38.823314	-102.957833	677282	4299151
882	1706584	17	6584	05-017-06584	56450	MEDALLION OIL CO	21-Jan	H & L ENTERPRISES	1-21 H & L ENTERPRISES	ACTUAL	4/10/1986 0:00	4712	6391	0	99999	WILDCAT	207649	WELL	DA	4/21/1987 0:00	Planned Footage	380563	H & L ENTERPRISES-613S51W 21SENE	2200	N	600	E	SENE	21	13S	51W	6	38.902112	-103.109988	663891	4307612
883	1706590	17	6590	05-017-06590	15550	CHAMPLIN PETROLEUM COMPANY	2	ROTHER 22-17	2 ROTHER 22-17	ACTUAL	3/12/1986 0:00	4330	5305	5305	99999	WILDCAT	207655	WELL	DA	3/30/1986 0:00	Planned Footage	380567	ROTHER 22-17-615S46W 17SENW	1978	N	1982	W	SENW	17	15S	46W	6	38.745866	-102.584811	709895	4291345
884	1706591	17	6591	05-017-06591	11550	BURCH* BOB	1	JELENIK	1 JELENIK	ACTUAL	2/19/1986 0:00	4241	5475	5475	99999	WILDCAT	207656	WELL	DA	1/4/1986 0:00	Planned Footage	380568	JELENIK-615S48W 15NWSW	1658	S	800	W	NWSW	15	15S	48W	6	38.739896	-102.773817	693484	4290266
885	1706615	17	6615	05-017-06615	56450	MEDALLION OIL CO	10-Jan	KUHN, L.	1-10 KUHN, L.	ACTUAL	5/16/1986 0:00	4524	6000	0	99999	WILDCAT	207680	WELL	DA	6/16/1988 0:00	Planned Footage	380588	KUHN, L.-614S51W 10SESE	660	S	630	E	SESE	10	14S	51W	6	38.837153	-103.091967	665605	4300435
886	1706633	17	6633	05-017-06633	9840	BRECK OPERATING	2X	ROTHER 22-17	2X ROTHER 22-17	ACTUAL	12/31/1986 0:00	4332	5436	5436	99999	WILDCAT	207698	WELL	DA	6/9/1987 0:00	Planned Footage	380600	ROTHER 22-17-615S46W 17SENW	2178	N	1982	W	SENW	17	15S	46W	6	38.745326	-102.584801	709898	4291285
887	1706677	17	6677	05-017-06677	96225	WICKLUND DEVELOPMENT COMPANY	30-Jan	MCGINNIS	1-30 MCGINNIS	ACTUAL	8/12/1987 0:00	4497	5810	5810	77725	SORRENTO	207742	WELL	PA	4/24/1988 0:00	Planned Footage	380627	MCGINNIS-613S49W 30SENE	1980	N	660	E	SENE	30	13S	49W	6	38.888693	-102.924262	680031	4306473
888	1706695	17	6695	05-017-06695	96340	WIEPKING-FULLERTON ENERGY LLC	24-11 #3	WECO-UPRC WILLIAM	24-11 #3 WECO-UPRC WILLIAM	ACTUAL	10/11/1987 0:00	4772	6397	0	99999	WILDCAT	207760	WELL	DA	10/23/1987 0:00	Planned Footage	380639	WECO-UPRC WILLIAM-613S51W 11SESW	662	S	2068	W	SESW	11	13S	51W	6	38.924782	-103.082407	666230	4310178
889	1706697	17	6697	05-017-06697	17180	CITATION OIL & GAS CORP	7	RHOADES 22-11	7 RHOADES 22-11	ACTUAL	11/9/1987 0:00	4465	5721	0	77725	SORRENTO	207762	WELL	PA	5/7/2008 0:00	ACTUAL LatLong	321681	RHOADES 22-11-614S49W 11SENW	1980	N	2073	W	SENW	11	14S	49W	6	38.84534	-102.86117	685617	4301788
890	1706709	17	6709	05-017-06709	96340	WIEPKING-FULLERTON ENERGY LLC	A-1	STEWART	A-1 STEWART	ACTUAL	12/30/2009 0:00	4392	5121	0	99999	WILDCAT	207774	WELL	DA	11/9/1987 0:00	ACTUAL LatLong	413384	STEWART A1	606	N	609	W	NWNW	1	15S	50W	6	38.77636	-102.95823	677364	4293939
891	1706710	17	6710	05-017-06710	96225	WICKLUND DEVELOPMENT COMPANY	29-Jan	PETERSON	1-29 PETERSON	ACTUAL	10/28/1987 0:00	4500	5810	5810	77725	SORRENTO	207775	WELL	DA	11/9/1987 0:00	Planned Footage	380651	PETERSON-613S49W 29NWNW	660	N	660	W	NWNW	29	13S	49W	6	38.892363	-102.919672	680420	4306889
892	1706712	17	6712	05-017-06712	17250	CITIES SERVICE OIL & GAS CORP	1	CAGE A	1 CAGE A	ACTUAL	11/10/1987 0:00	4656	6158	0	99999	WILDCAT	207777	WELL	DA	11/12/1987 0:00	Planned Footage	380653	CAGE A-614S51W 32NESE	2040	S	600	E	NESE	32	14S	51W	6	38.782863	-103.128858	662526	4294344
893	1706723	17	6723	05-017-06723	96225	WICKLUND DEVELOPMENT COMPANY	29-Feb	PETERSON	2-29 PETERSON	ACTUAL	11/11/1987 0:00	4494	5780	0	77725	SORRENTO	207788	WELL	DA	4/19/1988 0:00	Planned Footage	380659	PETERSON-613S49W 29NWSW	1980	S	660	W	NWSW	29	13S	49W	6	38.885143	-102.919592	680446	4306088
894	1706724	17	6724	05-017-06724	2800	ANADARKO E&P ONSHORE LLC	1	WECO-CAPITOL 42-33	1 WECO-CAPITOL 42-33	ACTUAL	11/23/1987 0:00	4607	6000	0	99999	WILDCAT	207789	WELL	DA	12/4/1987 0:00	Planned Footage	380660	WECO-CAPITOL 42-33-613S50W 33SENE	1450	N	690	E	SENE	33	13S	50W	6	38.875693	-102.999265	673557	4304885
895	1706746	17	6746	05-017-06746	2800	ANADARKO E&P ONSHORE LLC	1	WECO-UPRC COL RANCH 13-1	1 WECO-UPRC COL RANCH 13-1	ACTUAL	1/30/1988 0:00	4338	5445	5445	99999	WILDCAT	207811	WELL	DA	2/8/1988 0:00	Planned Footage	380670	WECO-UPRC COL RANCH 13-1-615S49W 1NWSW	1980	S	656	W	NWSW	1	15S	49W	6	38.769305	-102.847529	687000	4293377
896	1706756	17	6756	05-017-06756	2800	ANADARKO E&P ONSHORE LLC	1	WILSON 42G-19	1 WILSON 42G-19	ACTUAL	1/9/1988 0:00	4239	5370	5370	99999	WILDCAT	207821	WELL	DA	1/21/1988 0:00	Planned Footage	380677	WILSON 42G-19-614S47W 19SENE	2250	N	700	E	SENE	19	14S	47W	6	38.816755	-102.705945	699169	4298942
897	1706774	17	6774	05-017-06774	7810	BERENERGY CORP	3	LOWE 31-25	3 LOWE 31-25	ACTUAL	2/9/1988 0:00	4428	5568	0	33378	GROUSE	207839	WELL	PA	8/13/2004 0:00	Planned Footage	380683	LOWE 31-25-615S46W 25NWNE	660	N	1980	E	NWNE	25	15S	46W	6	38.721507	-102.505568	716856	4288827
898	1706782	17	6782	05-017-06782	96340	WIEPKING-FULLERTON ENERGY LLC	1	BORNS 24-2	1 BORNS 24-2	ACTUAL	8/29/2005 0:00	4476	5735	0	77725	SORRENTO	207847	WELL	PA	11/21/2018 0:00	ACTUAL LatLong	321721	BORNS 24-2-614S49W 2SESW	686	S	2071	W	SESW	2	14S	49W	6	38.852587	-102.860846	685626	4302593
899	1706799	17	6799	05-017-06799	2800	ANADARKO E&P ONSHORE LLC	1	ELBERT 44B-1	1 ELBERT 44B-1	ACTUAL	3/5/1988 0:00	4334	5490	5490	99999	WILDCAT	207864	WELL	DA	3/15/1988 0:00	Planned Footage	380695	ELBERT 44B-1-615S47W 1SESE	1180	S	250	E	SESE	1	15S	47W	6	38.768796	-102.611252	707530	4293830
900	1706814	17	6814	05-017-06814	2800	ANADARKO E&P ONSHORE LLC	1	RHOADES 11G-13	1 RHOADES 11G-13	ACTUAL	3/30/1988 0:00	4380	5620	0	77725	SORRENTO	207879	WELL	DA	4/8/1988 0:00	Planned Footage	380702	RHOADES 11G-13-614S49W 13NWNW	810	N	660	W	NWNW	13	14S	49W	6	38.833934	-102.84701	686876	4300551
901	1706816	17	6816	05-017-06816	2800	ANADARKO E&P ONSHORE LLC	1	WECO-UPRC DECHANT 41-30	1 WECO-UPRC DECHANT 41-30	ACTUAL	5/23/1988 0:00	4233	5330	0	77080	SHAVANO	207881	WELL	PA	5/16/1995 0:00	Planned Footage	380703	WECO-UPRC DECHANT 41-30-614S47W 30NENE	800	N	700	E	NENE	30	14S	47W	6	38.806315	-102.705845	699207	4297784
902	1706828	17	6828	05-017-06828	2800	ANADARKO E&P ONSHORE LLC	1	WECO-UPRC SAN RNCH 31C-18	1 WECO-UPRC SAN RNCH 31C-18	ACTUAL	5/6/1988 0:00	4731	6265	0	99999	WILDCAT	207893	WELL	DA	5/22/1988 0:00	Planned Footage	380708	WECO-UPRC SAN RNCH 31C-18-613S50W 18NWNE	1200	N	2528	E	NWNE	18	13S	50W	6	38.920102	-103.042736	669680	4309731
903	1706859	17	6859	05-017-06859	2800	ANADARKO E&P ONSHORE LLC	1	LOWE 24C-6	1 LOWE 24C-6	ACTUAL	5/28/1988 0:00	4332	5500	5500	99999	WILDCAT	207924	WELL	DA	6/7/1988 0:00	Planned Footage	380729	LOWE 24C-6-615S46W 6SESW	340	S	2090	W	SESW	6	15S	46W	6	38.766506	-102.603031	708251	4293594
904	1706876	17	6876	05-017-06876	61650	MURFIN DRILLING COMPANY INC	1	JOHNSON	1 JOHNSON	ACTUAL	7/8/1988 0:00	4351	5468	5468	99999	WILDCAT	207941	WELL	DA	7/18/1988 0:00	Planned Footage	380735	JOHNSON-615S46W 6SWSE	660	S	1980	E	SWSE	6	15S	46W	6	38.767396	-102.598971	708602	4293703
905	1706901	17	6901	05-017-06901	64100	NORTHERN MICHIGAN EXPL CO	6-Jan	STEVENS	1-6 STEVENS	ACTUAL	9/12/1988 0:00	4359	5460	5460	99999	WILDCAT	207966	WELL	DA	9/20/1988 0:00	Planned Footage	380750	STEVENS-615S46W 6SENW	2310	N	2210	W	SENW	6	15S	46W	6	38.773836	-102.602662	708262	4294409
906	1706905	17	6905	05-017-06905	76105	SAMOTLOR PETROLEUM INVESTMENTS LLC	2	GOLDEN HAMMER LOWE OWP)	2 GOLDEN HAMMER LOWE OWP)	ACTUAL	8/30/1988 0:00	4330	5640	0	30650	GOLDEN SPIKE	207970	WELL	PA	7/22/2011 0:00	ACTUAL LatLong	321773	GOLDEN HAMMER LOWE-616S44W 18SENW	1980	N	1980	W	SENW	18	16S	44W	6	38.667611	-102.394778	726660	4283113
907	1706988	17	6988	05-017-06988	96340	WIEPKING-FULLERTON ENERGY LLC	33-30#1	FINCHER	33-30#1 FINCHER	ACTUAL	6/1/1998 0:00	4502	5785	0	77725	SORRENTO	208053	WELL	PR	5/26/1999 0:00	ACTUAL LatLong	321799	FINCHER-613S49W 30NWSE	1980	S	1980	E	NWSE	30	13S	49W	6	38.885073	-102.928756	679651	4306062
908	1706999	17	6999	05-017-06999	61250	MULL DRILLING COMPANY INC	1	MULL UNIT SWDW	1 MULL UNIT SWDW	ACTUAL	5/24/1989 0:00	4475	6030	0	77725	SORRENTO	208064	WELL	IJ	5/17/1989 0:00	ACTUAL LatLong	321801	MULL UNIT SWDW-614S49W 5NENE	200	N	380	E	NENE	5	14S	49W	6	38.86467	-102.90464	681795	4303845
909	1707005	17	7005	05-017-07005	68640	PERRY EXPLORATION CO	1-Sep	WEBER	9-1 WEBER	ACTUAL	6/15/1989 0:00	4203	5400	5400	19130	DUST BOWL	208070	WELL	DA	3/16/1990 0:00	Planned Footage	380822	WEBER-616S46W 9NWSE	1980	S	1980	E	NWSE	9	16S	46W	6	38.676537	-102.57316	711112	4283677
910	1707084	17	7084	05-017-07084	14825	CENEX INC	14-17	UPRC	14-17 UPRC	ACTUAL	1/24/1990 0:00	4321	5490	5490	99999	WILDCAT	208149	WELL	DA	2/5/1990 0:00	Planned Footage	380873	UPRC-615S46W 17SESW	660	S	1980	W	SESW	17	15S	46W	6	38.738516	-102.584721	709924	4290530
911	1707132	17	7132	05-017-07132	2800	ANADARKO E&P ONSHORE LLC	1	WOOD 33-14	1 WOOD 33-14	ACTUAL	3/14/1990 0:00	4221	5530	5530	99999	WILDCAT	208197	WELL	DA	3/23/1990 0:00	Planned Footage	380909	WOOD 33-14-615S48W 14NWSE	1730	S	1980	E	NWSE	14	15S	48W	6	38.740336	-102.746616	695847	4290373
912	1707133	17	7133	05-017-07133	2800	ANADARKO E&P ONSHORE LLC	1	PETE 42E-29	1 PETE 42E-29	ACTUAL	3/1/1990 0:00	4202	5515	5515	99999	WILDCAT	208198	WELL	DA	3/12/1990 0:00	Planned Footage	380910	PETE 42E-29-616S45W 29SENE	1550	N	600	E	SENE	29	16S	45W	6	38.638808	-102.477397	719559	4279715
913	1707147	17	7147	05-017-07147	72185	PRODUCTION MANAGEMENT INC	1	COE TRUST 21-18	1 COE TRUST 21-18	ACTUAL	3/25/1990 0:00	4312	5485	0	74885	ROUND STONE	208212	WELL	PA	9/25/2006 0:00	Actual LatLong	380921	COE TRUST 21-18-616S45W 18NENW	700	N	1826	W	NENW	18	16S	45W	6	38.66971	-102.50441	717114	4283080
914	1707160	17	7160	05-017-07160	72185	PRODUCTION MANAGEMENT INC	2	COE TRUST 12B-18	2 COE TRUST 12B-18	PLANNED	12/5/2002 0:00	4273	5525	0	99999	WILDCAT	208225	WELL	IJ	1/1/2017 0:00	Actual LatLong	321852	COE TRUST 12B-18-616S45W 18SWNW	1675	N	850	W	SWNW	18	16S	45W	6	38.66704	-102.50777	716829	4282776
915	1707170	17	7170	05-017-07170	2800	ANADARKO E&P ONSHORE LLC	1	MOCKELMANN 21D-19	1 MOCKELMANN 21D-19	ACTUAL	6/29/1990 0:00	4262	5510	5510	99999	WILDCAT	208235	WELL	DA	7/7/1990 0:00	Planned Footage	380934	MOCKELMANN 21D-19-615S46W 19NENW	1200	N	1500	W	NENW	19	15S	46W	6	38.733216	-102.604801	708194	4289896
916	1707171	17	7171	05-017-07171	2800	ANADARKO E&P ONSHORE LLC	1	IRENE 42-1	1 IRENE 42-1	ACTUAL	7/11/1990 0:00	4359	5550	5550	99999	WILDCAT	208236	WELL	DA	7/19/1990 0:00	Planned Footage	380935	IRENE 42-1-615S47W 1SENE	1980	N	660	E	SENE	1	15S	47W	6	38.774716	-102.612732	707385	4294484
917	1707172	17	7172	05-017-07172	2800	ANADARKO E&P ONSHORE LLC	1	TALLMAN 24-7	1 TALLMAN 24-7	ACTUAL	6/11/1990 0:00	4321	5575	0	99999	WILDCAT	208237	WELL	DA	6/21/1990 0:00	Planned Footage	380936	TALLMAN 24-7-616S45W 7SESW	600	S	2000	W	SESW	7	16S	45W	6	38.673218	-102.503648	717169	4283472
918	1707173	17	7173	05-017-07173	2800	ANADARKO E&P ONSHORE LLC	1	OVERSTEER 12G-20	1 OVERSTEER 12G-20	ACTUAL	6/20/1990 0:00	4228	5425	5425	99999	WILDCAT	208238	WELL	DA	6/28/1990 0:00	Planned Footage	380937	OVERSTEER 12G-20-616S45W 20SWNW	1950	N	800	W	SWNW	20	16S	45W	6	38.651978	-102.490987	718336	4281144
919	1707180	17	7180	05-017-07180	2800	ANADARKO E&P ONSHORE LLC	1	G & G TEMPLE 11-29	1 G & G TEMPLE 11-29	ACTUAL	7/22/1991 0:00	4175	5245	0	99999	WILDCAT	208245	WELL	DA	7/31/1991 0:00	Planned Footage	380943	G & G TEMPLE 11-29-616S47W 29NWNW	660	N	1200	W	NWNW	29	16S	47W	6	38.640717	-102.709434	699355	4279397
920	1707184	17	7184	05-017-07184	2800	ANADARKO E&P ONSHORE LLC	2	TALLMAN 14-7	2 TALLMAN 14-7	ACTUAL	7/20/1990 0:00	4303	5540	0	99999	WILDCAT	208249	WELL	DA	7/29/1990 0:00	Planned Footage	380946	TALLMAN 14-7-616S45W 7SWSW	600	S	600	W	SWSW	7	16S	45W	6	38.673238	-102.508558	716742	4283462
921	1707191	17	7191	05-017-07191	2800	ANADARKO E&P ONSHORE LLC	2	KERN LAND 2A-18	2 KERN LAND 2A-18	ACTUAL	9/25/1990 0:00	4312	5402	0	99999	WILDCAT	208256	WELL	DA	10/3/1990 0:00	Planned Footage	380952	KERN LAND 2A-18-616S45W 18NWNE	330	N	1300	E	NWNE	18	16S	45W	6	38.670638	-102.498718	717606	4283197
922	1707200	17	7200	05-017-07200	14825	CENEX INC	20-Jan	LOWE-STATE	1-20 LOWE-STATE	ACTUAL	12/20/1990 0:00	4320	5520	0	99999	WILDCAT	208265	WELL	DA	1/7/1991 0:00	Planned Footage	380958	LOWE-STATE-615S46W 20NENE	660	N	660	E	NENE	20	15S	46W	6	38.735007	-102.57545	710741	4290162
923	1707223	17	7223	05-017-07223	76265	SANTA RITA RESOURCES INC	5-Jan	MONUMENT	1-5 MONUMENT	ACTUAL	5/15/1991 0:00	4401	5500	0	99999	WILDCAT	208288	WELL	DA	5/25/1991 0:00	Planned Footage	380973	MONUMENT-615S46W 5NWNW	730	N	660	W	NWNW	5	15S	46W	6	38.778176	-102.590101	709341	4294919
924	1707237	17	7237	05-017-07237	2800	ANADARKO E&P ONSHORE LLC	1	HEART RANCH-STATE 12-12	1 HEART RANCH-STATE 12-12	ACTUAL	8/31/1991 0:00	4238	5208	0	99999	WILDCAT	208302	WELL	DA	9/9/1991 0:00	Planned Footage	380981	HEART RANCH-STATE 12-12-616S48W 12SWNW	2045	N	600	W	SWNW	12	16S	48W	6	38.681487	-102.746595	696009	4283842
925	1707238	17	7238	05-017-07238	17780	COASTAL OIL & GAS CORPORATION	1	LIESEN	1 LIESEN	ACTUAL	7/15/1991 0:00	4344	5400	0	99999	WILDCAT	208303	WELL	DA	7/27/1991 0:00	Planned Footage	380982	LIESEN-615S49W 26SESE	600	S	790	E	SESE	26	15S	49W	6	38.707526	-102.852109	686763	4286511
926	1707247	17	7247	05-017-07247	61250	MULL DRILLING COMPANY INC	1	CSJ MINPOOL 'A'	1 CSJ MINPOOL 'A'	ACTUAL	8/22/1991 0:00	4504	5776	0	99999	WILDCAT	208312	WELL	DA	9/6/1991 0:00	Planned Footage	380987	CSJ MINPOOL 'A'-615S50W 4NENE	1050	N	1050	E	NENE	4	15S	50W	6	38.775054	-103.001104	673642	4293712
927	1707248	17	7248	05-017-07248	2800	ANADARKO E&P ONSHORE LLC	1	COLORADO 22-11	1 COLORADO 22-11	ACTUAL	3/24/1998 0:00	4240	5310	0	60115	NORTH DUST BOWL	208313	WELL	PA	1/31/2006 0:00	Actual LatLong	380988	COLORADO 22-11-616S46W 11SENW	1475	N	1699	W	SENW	11	16S	46W	6	38.681748	-102.541629	713839	4284329
928	1707250	17	7250	05-017-07250	56300	MEC-OKLAHOMA, INC	1	KERN	1 KERN	ACTUAL	9/14/1991 0:00	4216	5430	0	99999	WILDCAT	208315	WELL	DA	9/24/1991 0:00	Planned Footage	380990	KERN-616S45W 20SWNW	2425	N	200	W	SWNW	20	16S	45W	6	38.650668	-102.493067	718159	4280994
929	1707251	17	7251	05-017-07251	61250	MULL DRILLING COMPANY INC	1	IBERG	1 IBERG	ACTUAL	9/7/1991 0:00	4508	5980	0	99999	WILDCAT	208316	WELL	DA	9/23/1991 0:00	Planned Footage	380991	IBERG-614S51W 22NWSE	2000	S	2025	E	NWSE	22	14S	51W	6	38.811703	-103.096917	665234	4297602
930	1707253	17	7253	05-017-07253	2800	ANADARKO E&P ONSHORE LLC	1	PENSKI 41-13	1 PENSKI 41-13	ACTUAL	10/6/1991 0:00	4268	5360	0	99999	WILDCAT	208318	WELL	DA	10/15/1991 0:00	Planned Footage	380993	PENSKI 41-13-616S46W 13NENE	600	N	660	E	NENE	13	16S	46W	6	38.669918	-102.512938	716371	4283083
931	1707255	17	7255	05-017-07255	10299	KUENZLER & FLORA RESERVE COMPANY	1	BOGENHAGEN	1 BOGENHAGEN	ACTUAL	6/26/2019 0:00	4362	5548	0	99999	WILDCAT	208320	WELL	DG	6/21/2019 0:00	ACTUAL LatLong	380995	Bogenhagen 1	658	S	1977	W	SESW	31	14S	46W	6	38.78189	-102.60361	708156	4295301
932	1707257	17	7257	05-017-07257	61250	MULL DRILLING COMPANY INC	1	STATE-KELLER	1 STATE-KELLER	ACTUAL	9/24/1991 0:00	4407	5615	0	99999	WILDCAT	208322	WELL	DA	10/10/1991 0:00	Planned Footage	380997	STATE-KELLER-615S50W 36NWNW	600	N	600	W	NWNW	36	15S	50W	6	38.703765	-102.958682	677504	4285882
933	1707259	17	7259	05-017-07259	61250	MULL DRILLING COMPANY INC	1	STOKER	1 STOKER	ACTUAL	6/27/1992 0:00	4566	5925	0	99999	WILDCAT	208324	WELL	DA	7/12/1992 0:00	Planned Footage	380998	STOKER-615S50W 6SENW	1400	N	1400	W	SENW	6	15S	50W	6	38.773884	-103.048055	669566	4293494
934	1707260	17	7260	05-017-07260	2800	ANADARKO E&P ONSHORE LLC	1	SANDERS RANCH 14-19	1 SANDERS RANCH 14-19	ACTUAL	9/25/1991 0:00	4689	6260	0	99999	WILDCAT	208325	WELL	DA	10/6/1991 0:00	Planned Footage	380999	SANDERS RANCH 14-19-613S50W 19SWSW	781	S	1198	W	SWSW	19	13S	50W	6	38.896512	-103.048116	669270	4307103
935	1707262	17	7262	05-017-07262	2800	ANADARKO E&P ONSHORE LLC	1	RHOADES 41-26	1 RHOADES 41-26	ACTUAL	10/26/1991 0:00	4080	5120	0	99999	WILDCAT	208327	WELL	DA	11/4/1991 0:00	Planned Footage	381000	RHOADES 41-26-616S47W 26NENE	660	N	660	E	NENE	26	16S	47W	6	38.640058	-102.641712	705252	4279473
936	1707263	17	7263	05-017-07263	61250	MULL DRILLING COMPANY INC	1	STATE-MCBRYDE	1 STATE-MCBRYDE	ACTUAL	10/11/1991 0:00	4320	5340	0	99999	WILDCAT	208328	WELL	DA	10/29/1991 0:00	Planned Footage	381001	STATE-MCBRYDE-616S49W 36NWSE	2000	S	2150	E	NWSE	36	16S	49W	6	38.619977	-102.848418	687312	4276802
937	1707265	17	7265	05-017-07265	2800	ANADARKO E&P ONSHORE LLC	1	SIKA 32-9	1 SIKA 32-9	ACTUAL	2/8/1992 0:00	4531	6030	0	99999	WILDCAT	208330	WELL	DA	2/19/1992 0:00	Planned Footage	381003	SIKA 32-9-614S51W 9SWNE	1843	N	1838	E	SWNE	9	14S	51W	6	38.844823	-103.114808	663604	4301245
938	1707268	17	7268	05-017-07268	96340	WIEPKING-FULLERTON ENERGY LLC	1	RHOADES	1 RHOADES	ACTUAL	8/21/2008 0:00	4436	5661	0	77725	SORRENTO	208333	WELL	PA	7/20/2010 0:00	ACTUAL LatLong	321883	RHOADES-614S49W 11SENE	1980	N	660	E	SENE	11	14S	49W	6	38.845305	-102.851455	686460	4301804
939	1707270	17	7270	05-017-07270	61650	MURFIN DRILLING COMPANY INC	22-Jan	UPRC STATE	1-22 UPRC STATE	ACTUAL	11/7/1991 0:00	4173	5230	0	99999	WILDCAT	208335	WELL	DA	11/16/1991 0:00	Planned Footage	381007	UPRC STATE-616S46W 22NENW	660	N	1980	W	NENW	22	16S	46W	6	38.654918	-102.559229	712388	4281310
940	1707272	17	7272	05-017-07272	2800	ANADARKO E&P ONSHORE LLC	1	ILLMOR 33-12	1 ILLMOR 33-12	ACTUAL	11/11/1991 0:00	4133	5223	0	99999	WILDCAT	208337	WELL	DA	11/21/1991 0:00	Planned Footage	381009	ILLMOR 33-12-616S47W 12NWSE	1650	S	1450	E	NWSE	12	16S	47W	6	38.675477	-102.625862	706530	4283440
941	1707280	17	7280	05-017-07280	61250	MULL DRILLING COMPANY INC	1	MORGAN	1 MORGAN	ACTUAL	12/17/1991 0:00	4543	5880	0	74865	RUSH CREEK DRAW	208345	WELL	PA	9/27/1993 0:00	Planned Footage	381017	MORGAN-616S51W 22SENW	1980	N	1980	W	SENW	22	16S	51W	6	38.651925	-103.110656	664407	4279845
942	1707281	17	7281	05-017-07281	2800	ANADARKO E&P ONSHORE LLC	1	TETRIS 41-31	1 TETRIS 41-31	ACTUAL	1/27/1992 0:00	4327	5495	0	99999	WILDCAT	208346	WELL	DA	2/7/1992 0:00	Planned Footage	381018	TETRIS 41-31-614S48W 31NENE	672	N	646	E	NENE	31	14S	48W	6	38.791105	-102.816358	689650	4295860
943	1707282	17	7282	05-017-07282	61250	MULL DRILLING COMPANY INC	10-Jan	JELINEK	1-10 JELINEK	ACTUAL	12/7/1991 0:00	4250	5370	0	76160	SALERNO	208347	WELL	PR	1/1/2018 0:00	ACTUAL LatLong	321884	JELINEK-615S48W 10SWNE	1980	N	1980	E	SWNE	10	15S	48W	6	38.75914	-102.76527	694174	4292420
944	1707287	17	7287	05-017-07287	61650	MURFIN DRILLING COMPANY INC	11-Jan	UPRC	1-11 UPRC	ACTUAL	1/31/1992 0:00	4354	5500	0	99999	WILDCAT	208352	WELL	DA	2/10/1992 0:00	Planned Footage	381023	UPRC-615S49W 11SESE	660	S	660	E	SESE	11	15S	49W	6	38.751205	-102.852239	686637	4291358
945	1707288	17	7288	05-017-07288	50490	LEBEN* THEODORE I DBA LEBEN OIL COMPANIES	25-Jan	UPRC	1-25 UPRC	ACTUAL	1/14/1992 0:00	4367	5650	0	77730	SORRENTO SOUTH	208353	WELL	PA	11/22/1995 0:00	Planned Footage	381024	UPRC-614S49W 25NWNW	660	N	660	W	NWNW	25	14S	49W	6	38.805304	-102.847269	686928	4297373
946	1707290	17	7290	05-017-07290	16254	CHARTER PRODUCTION COMPANY	1	LOWE	1 LOWE	ACTUAL	12/29/1991 0:00	4413	5560	0	99999	WILDCAT	208355	WELL	DA	1/10/1992 0:00	Planned Footage	381026	LOWE-615S45W 19NWSW	1980	S	660	W	NWSW	19	15S	45W	6	38.728877	-102.496518	717621	4289666
947	1707294	17	7294	05-017-07294	61250	MULL DRILLING COMPANY INC	1	CSJ MINPOOL B	1 CSJ MINPOOL B	ACTUAL	3/20/1992 0:00	4385	5670	0	11607	COLLINS RANCH	208359	WELL	PA	9/20/1993 0:00	Planned Footage	381028	CSJ MINPOOL B-615S49W 8SWSW	600	S	660	W	SWSW	8	15S	49W	6	38.750685	-102.921421	680626	4291162
948	1707300	17	7300	05-017-07300	2800	ANADARKO E&P ONSHORE LLC	1	ALENA MAE 34-13	1 ALENA MAE 34-13	ACTUAL	2/12/1992 0:00	4215	5340	0	99999	WILDCAT	208365	WELL	DA	2/20/1992 0:00	Planned Footage	381033	ALENA MAE 34-13-615S48W 13SWSE	660	S	1950	E	SWSE	13	15S	48W	6	38.737556	-102.727905	697481	4290104
949	1707305	17	7305	05-017-07305	56300	MEC-OKLAHOMA, INC	1	DAVIS	1 DAVIS	ACTUAL	3/8/1992 0:00	4275	5480	0	99999	WILDCAT	208370	WELL	DA	3/19/1992 0:00	Planned Footage	381037	DAVIS-616S46W 12SESE	659	S	650	E	SESE	12	16S	46W	6	38.673378	-102.512928	716362	4283467
950	1707307	17	7307	05-017-07307	61250	MULL DRILLING COMPANY INC	1	STATE-WINSHIP	1 STATE-WINSHIP	ACTUAL	5/1/1992 0:00	4450	5846	0	99999	WILDCAT	208372	WELL	DA	5/23/1992 0:00	Planned Footage	381039	STATE-WINSHIP-616S51W 16NWSE	2205	S	2138	E	NWSE	16	16S	51W	6	38.663015	-103.125027	663131	4281050
951	1707308	17	7308	05-017-07308	61250	MULL DRILLING COMPANY INC	1	CAGE RANCH	1 CAGE RANCH	ACTUAL	6/9/1992 0:00	4489	5880	0	99999	WILDCAT	208373	WELL	DA	6/25/1992 0:00	Planned Footage	381040	CAGE RANCH-615S51W 24NESW	1535	S	1403	W	NESW	24	15S	51W	6	38.723865	-103.066706	668063	4287908
952	1707309	17	7309	05-017-07309	61250	MULL DRILLING COMPANY INC	1	CSJ MINPOOL	1 CSJ MINPOOL	ACTUAL	5/24/1992 0:00	4550	5890	0	99999	WILDCAT	208374	WELL	DA	6/8/1992 0:00	Planned Footage	381041	CSJ MINPOOL-615S51W 22NWSE	2138	S	2185	E	NWSE	22	15S	51W	6	38.725264	-103.097767	665359	4288007
953	1707310	17	7310	05-017-07310	61650	MURFIN DRILLING COMPANY INC	22-Feb	UPRC STATE	2-22 UPRC STATE	ACTUAL	5/12/1992 0:00	4144	5250	0	99999	WILDCAT	208375	WELL	DA	5/21/1992 0:00	Planned Footage	381042	UPRC STATE-616S46W 22SWSW	660	S	660	W	SWSW	22	16S	46W	6	38.643928	-102.563749	712027	4280080
954	1707314	17	7314	05-017-07314	2800	ANADARKO E&P ONSHORE LLC	2	MOCKELMAN 31-19	2 MOCKELMAN 31-19	ACTUAL	12/11/1992 0:00	4281	5416	0	99999	WILDCAT	208379	WELL	DA	12/24/1992 0:00	Planned Footage	381046	MOCKELMAN 31-19-615S46W 19NWNE	600	N	1980	E	NWNE	19	15S	46W	6	38.734916	-102.598531	708734	4290099
955	1707315	17	7315	05-017-07315	56300	MEC-OKLAHOMA, INC	1	CLEARWATER	1 CLEARWATER	ACTUAL	5/23/1992 0:00	4241	5410	0	99999	WILDCAT	208380	WELL	DA	6/2/1992 0:00	Planned Footage	381047	CLEARWATER-616S46W 11NWNW	1050	N	600	W	NWNW	11	16S	46W	6	38.682737	-102.545639	713488	4284429
956	1707327	17	7327	05-017-07327	2800	ANADARKO E&P ONSHORE LLC	1	ENZO 32-26	1 ENZO 32-26	ACTUAL	8/11/1992 0:00	4325	5485	0	99999	WILDCAT	208392	WELL	DA	8/20/1992 0:00	Planned Footage	381058	ENZO 32-26-614S47W 26SWNE	1980	N	1500	E	SWNE	26	14S	47W	6	38.803465	-102.634333	705425	4297626
957	1707328	17	7328	05-017-07328	61650	MURFIN DRILLING COMPANY INC	1	KERN LAND	1 KERN LAND	ACTUAL	7/28/1992 0:00	4267	5514	0	99999	WILDCAT	208393	WELL	DA	8/8/1992 0:00	Planned Footage	381059	KERN LAND-616S45W 18NWSE	1930	S	1686	E	NWSE	18	16S	45W	6	38.662548	-102.499918	717526	4282296
958	1707332	17	7332	05-017-07332	50490	LEBEN* THEODORE I DBA LEBEN OIL COMPANIES	10-Feb	JELINEK	2-10 JELINEK	ACTUAL	9/1/1992 0:00	4260	5400	0	99999	WILDCAT	208397	WELL	DA	9/15/1992 0:00	Planned Footage	381063	JELINEK-615S48W 10NESW	1980	S	1953	W	NESW	10	15S	48W	6	38.755375	-102.769917	693781	4291992
959	1707334	17	7334	05-017-07334	16254	CHARTER PRODUCTION COMPANY	1	STATE OF COLORADO 82-A	1 STATE OF COLORADO 82-A	ACTUAL	9/9/1992 0:00	4516	5835	0	99999	WILDCAT	208399	WELL	DA	9/19/1992 0:00	Planned Footage	381065	STATE OF COLORADO 82-A-613S50W 36SESE	660	S	660	E	SESE	36	13S	50W	6	38.866853	-102.943653	678404	4304011
960	1707342	17	7342	05-017-07342	16254	CHARTER PRODUCTION COMPANY	1	BOGENHAGEN A	1 BOGENHAGEN A	ACTUAL	11/5/1992 0:00	4391	5600	0	99999	WILDCAT	208407	WELL	DA	11/15/1992 0:00	Planned Footage	381071	BOGENHAGEN A-615S46W 5SENW	1970	N	1935	W	SENW	5	15S	46W	6	38.774826	-102.585511	709749	4294558
961	1707348	17	7348	05-017-07348	2800	ANADARKO E&P ONSHORE LLC	1	PEPPER 34-19	1 PEPPER 34-19	ACTUAL	1/22/1993 0:00	4610	5875	0	77725	SORRENTO	208413	WELL	DA	2/6/1993 0:00	Planned Footage	381077	PEPPER 34-19-613S49W 19SESE	810	S	810	E	SESE	19	13S	49W	6	38.896343	-102.924852	679961	4307321
962	1707351	17	7351	05-017-07351	65110	O'BRIEN ENERGY RESOURCES CORP	1-Feb	ALEXANDRA 1	2-1 ALEXANDRA 1	ACTUAL	2/3/1993 0:00	4248	5400	0	99999	WILDCAT	208416	WELL	DA	2/14/1993 0:00	Planned Footage	381079	ALEXANDRA 1-615S48W 2SWSW	600	S	600	W	SWSW	2	15S	48W	6	38.766275	-102.756076	694954	4293231
963	1707352	17	7352	05-017-07352	61650	MURFIN DRILLING COMPANY INC	13-Feb	PENSKI	2-13 PENSKI	ACTUAL	12/18/1992 0:00	4254	5370	0	99999	WILDCAT	208417	WELL	DA	1/1/1993 0:00	Planned Footage	381080	PENSKI-616S46W 13SENE	1980	N	660	E	SENE	13	16S	46W	6	38.666128	-102.512908	716385	4282663
964	1707354	17	7354	05-017-07354	50600	LEEDE OIL & GAS INC	17-1	LOWE	17-1 LOWE	ACTUAL	12/26/1992 0:00	4324	5524	0	99999	WILDCAT	208419	WELL	DA	1/15/1993 0:00	Planned Footage	381082	LOWE-615S46W 17SWNE	1980	N	1980	E	SWNE	17	15S	46W	6	38.745906	-102.580231	710293	4291360
965	1707356	17	7356	05-017-07356	2800	ANADARKO E&P ONSHORE LLC	1	SUPERGIANT 14-23	1 SUPERGIANT 14-23	ACTUAL	1/9/1993 0:00	4310	5494	0	30650	GOLDEN SPIKE	208421	WELL	DA	1/24/1993 0:00	Planned Footage	381084	SUPERGIANT 14-23-616S45W 23SWSW	600	S	600	W	SWSW	23	16S	45W	6	38.645498	-102.436356	723110	4280557
966	1707358	17	7358	05-017-07358	61250	MULL DRILLING COMPANY INC	1	NICOLARSEN	1 NICOLARSEN	ACTUAL	1/21/1993 0:00	4357	5535	0	99999	WILDCAT	208423	WELL	DA	2/5/1993 0:00	Planned Footage	381086	NICOLARSEN-616S49W 10NENE	300	N	1300	E	NENE	10	16S	49W	6	38.686376	-102.88252	684172	4284102
967	1707359	17	7359	05-017-07359	2800	ANADARKO E&P ONSHORE LLC	1	ZUNI 14-31	1 ZUNI 14-31	ACTUAL	1/25/1993 0:00	4466	5600	0	99999	WILDCAT	208424	WELL	DA	2/6/1993 0:00	Planned Footage	381087	ZUNI 14-31-616S49W 31SWSW	660	S	660	W	SWSW	31	16S	49W	6	38.616627	-102.949711	678501	4276228
968	1707360	17	7360	05-017-07360	2800	ANADARKO E&P ONSHORE LLC	1	KICKAPOO 34-20	1 KICKAPOO 34-20	ACTUAL	2/27/1993 0:00	4128	5250	0	99999	WILDCAT	208425	WELL	DA	3/9/1993 0:00	Planned Footage	381088	KICKAPOO 34-20-616S46W 20SWSE	660	S	1980	E	SWSE	20	16S	46W	6	38.643848	-102.5914	709620	4280008
969	1707361	17	7361	05-017-07361	61250	MULL DRILLING COMPANY INC	1	MORGAN A	1 MORGAN A	ACTUAL	2/9/1993 0:00	4564	5890	0	99999	WILDCAT	208426	WELL	DA	2/24/1993 0:00	Planned Footage	381089	MORGAN A-616S51W 26NESW	1980	S	1980	W	NESW	26	16S	51W	6	38.634396	-103.092136	666059	4277933
970	1707362	17	7362	05-017-07362	61250	MULL DRILLING COMPANY INC	1	ANSLEY	1 ANSLEY	ACTUAL	2/25/1993 0:00	4489	5880	0	74865	RUSH CREEK DRAW	208427	WELL	DA	3/14/1993 0:00	Planned Footage	381090	ANSLEY-616S51W 8NWNE	1270	N	2205	E	NWNE	8	16S	51W	6	38.681935	-103.143798	661455	4283116
971	1707366	17	7366	05-017-07366	2800	ANADARKO E&P ONSHORE LLC	1	OTTAWA 44-19	1 OTTAWA 44-19	ACTUAL	3/23/1993 0:00	4687	6225	0	99999	WILDCAT	208431	WELL	DA	4/4/1993 0:00	Planned Footage	381093	OTTAWA 44-19-614S51W 19CSE	1250	S	1150	E	CSE	19	14S	51W	6	38.809443	-103.149309	660690	4297257
972	1707368	17	7368	05-017-07368	2800	ANADARKO E&P ONSHORE LLC	1	BLANCA STATE 32-12	1 BLANCA STATE 32-12	ACTUAL	4/9/1993 0:00	4210	5225	0	99999	WILDCAT	208433	WELL	DA	4/19/1993 0:00	Planned Footage	381095	BLANCA STATE 32-12-616S48W 12SWNE	1980	N	1980	E	SWNE	12	16S	48W	6	38.681297	-102.737345	696814	4283840
973	1707369	17	7369	05-017-07369	2800	ANADARKO E&P ONSHORE LLC	3	MOCKELMANN 31-19	3 MOCKELMANN 31-19	ACTUAL	3/13/1993 0:00	4280	5430	0	99999	WILDCAT	208434	WELL	DA	3/28/1993 0:00	Planned Footage	381096	MOCKELMANN 31-19-615S46W 19NWNE	1250	N	1850	E	NWNE	19	15S	46W	6	38.733136	-102.598041	708782	4289902
974	1707387	17	7387	05-017-07387	2800	ANADARKO E&P ONSHORE LLC	1	NORTH NAVAJO 42-35	1 NORTH NAVAJO 42-35	ACTUAL	8/3/1993 0:00	4090	5235	0	99999	WILDCAT	208452	WELL	DA	8/12/1993 0:00	Planned Footage	381106	NORTH NAVAJO 42-35-616S46W 35SENE	1980	N	600	E	SENE	35	16S	46W	6	38.622478	-102.530648	714972	4277776
975	1707394	17	7394	05-017-07394	61250	MULL DRILLING COMPANY INC	1	GOSSARD	1 GOSSARD	ACTUAL	9/23/1993 0:00	4489	5746	0	99999	WILDCAT	208459	WELL	DA	10/7/1993 0:00	Planned Footage	381110	GOSSARD-615S46W 14NWNW	500	N	400	W	NWNW	14	15S	46W	6	38.750626	-102.534849	714223	4291989
976	1707396	17	7396	05-017-07396	74280	RESOURCE TECHNOLOGY CORP	8-Feb	TEN PENNY	2-8 TEN PENNY	ACTUAL	10/11/1993 0:00	4372	5489	5489	99999	WILDCAT	208461	WELL	DA	10/25/1993 0:00	Planned Footage	381111	TEN PENNY-616S45W 8NWNE	660	N	1980	E	NWNE	8	16S	45W	6	38.684138	-102.482837	718947	4284733
977	1707401	17	7401	05-017-07401	2800	ANADARKO E&P ONSHORE LLC	1	CHEETO STATE 11-16	1 CHEETO STATE 11-16	ACTUAL	11/10/1993 0:00	4459	5720	0	99999	WILDCAT	208466	WELL	DA	11/30/1993 0:00	Planned Footage	381115	CHEETO STATE 11-16-614S49W 16NWNW	661	N	810	W	NWNW	16	14S	49W	6	38.834284	-102.903161	682001	4300476
978	1707402	17	7402	05-017-07402	2800	ANADARKO E&P ONSHORE LLC	1	ZAKSPEED 11-3	1 ZAKSPEED 11-3	ACTUAL	11/23/1993 0:00	4250	5420	0	99999	WILDCAT	208467	WELL	DA	12/2/1993 0:00	Planned Footage	381116	ZAKSPEED 11-3-615S47W 3NWNW	600	N	600	W	NWNW	3	15S	47W	6	38.778226	-102.664143	702908	4294758
979	1707403	17	7403	05-017-07403	2800	ANADARKO E&P ONSHORE LLC	1	TRIFID 33-27	1 TRIFID 33-27	ACTUAL	1/14/1994 0:00	4379	5547	0	99999	WILDCAT	208468	WELL	DA	1/23/1994 0:00	Planned Footage	381117	TRIFID 33-27-615S46W 27NWSE	1980	S	1980	E	NWSE	27	15S	46W	6	38.713657	-102.542489	713670	4287868
980	1707404	17	7404	05-017-07404	2800	ANADARKO E&P ONSHORE LLC	1	BRABHAM 24-33	1 BRABHAM 24-33	ACTUAL	2/5/1994 0:00	4253	5440	0	99999	WILDCAT	208469	WELL	DA	2/15/1994 0:00	Planned Footage	381118	BRABHAM 24-33-615S46W 33NESW	1200	S	1500	W	NESW	33	15S	46W	6	38.696737	-102.56698	711590	4285934
981	1707414	17	7414	05-017-07414	61250	MULL DRILLING COMPANY INC	1	ELDON	1 ELDON	ACTUAL	3/21/1994 0:00	4510	5880	0	99999	WILDCAT	208479	WELL	DA	4/3/1994 0:00	Planned Footage	381126	ELDON-615S50W 8SWSW	700	S	700	W	SWSW	8	15S	50W	6	38.750764	-103.032015	671015	4290958
982	1707415	17	7415	05-017-07415	61250	MULL DRILLING COMPANY INC	1	MULL UPRC-WINSHIP	1 MULL UPRC-WINSHIP	ACTUAL	4/29/1994 0:00	4525	5920	0	99999	WILDCAT	208480	WELL	DA	5/13/1994 0:00	Planned Footage	381127	MULL UPRC-WINSHIP-615S51W 31SESE	719	S	610	E	SESE	31	15S	51W	6	38.692015	-103.147978	661069	4284228
983	1707416	17	7416	05-017-07416	61250	MULL DRILLING COMPANY INC	1	SIX J PARDNERS	1 SIX J PARDNERS	ACTUAL	2/12/1994 0:00	4413	5680	0	99999	WILDCAT	208481	WELL	DA	2/26/1994 0:00	Planned Footage	381128	SIX J PARDNERS-614S50W 34NENE	660	N	660	E	NENE	34	14S	50W	6	38.790634	-102.981083	675343	4295479
984	1707417	17	7417	05-017-07417	61250	MULL DRILLING COMPANY INC	1	ROGERS	1 ROGERS	ACTUAL	4/8/1994 0:00	4430	5721	0	99999	WILDCAT	208482	WELL	DA	4/24/1994 0:00	Planned Footage	381129	ROGERS-616S50W 8SWNE	1500	N	1650	E	SWNE	8	16S	50W	6	38.683315	-103.030894	671273	4283475
985	1707418	17	7418	05-017-07418	61250	MULL DRILLING COMPANY INC	1	CHUCK	1 CHUCK	ACTUAL	3/2/1994 0:00	4434	5654	0	99999	WILDCAT	208483	WELL	DA	3/15/1994 0:00	Planned Footage	381130	CHUCK-615S50W 26SENW	1985	N	1985	W	SENW	26	15S	50W	6	38.714515	-102.972113	676310	4287049
986	1707437	17	7437	05-017-07437	2800	ANADARKO E&P ONSHORE LLC	1	SKITTLES 41-20	1 SKITTLES 41-20	ACTUAL	9/2/1994 0:00	4114	5585	0	99999	WILDCAT	208502	WELL	DA	9/10/1994 0:00	Planned Footage	381144	SKITTLES 41-20-616S49W 20NENE	600	N	800	E	NENE	20	16S	49W	6	38.656726	-102.91785	681174	4280741
987	1707441	17	7441	05-017-07441	59925	MONUMENT GAS MARKETING INC	2	NORTH NAVAJO 34-34	2 NORTH NAVAJO 34-34	ACTUAL	12/28/1994 0:00	4083	5186	0	3125	ARROWHEAD	208506	WELL	PA	1/19/2005 0:00	Planned Footage	381147	NORTH NAVAJO 34-34-616S46W 34SWSE	660	S	1980	E	SWSE	34	16S	46W	6	38.615168	-102.553969	712963	4276911
988	1707443	17	7443	05-017-07443	2800	ANADARKO E&P ONSHORE LLC	2	BRABHAM 34-3	2 BRABHAM 34-3	ACTUAL	10/14/1994 0:00	4258	5425	0	99999	WILDCAT	208508	WELL	DA	10/24/1994 0:00	Planned Footage	381148	BRABHAM 34-3-616S46W 3SWSE	653	S	2200	E	SWSE	3	16S	46W	6	38.687377	-102.555489	712617	4284921
989	1707452	17	7452	05-017-07452	2800	ANADARKO E&P ONSHORE LLC	1	HORSEHEAD 24-21	1 HORSEHEAD 24-21	ACTUAL	12/11/1994 0:00	4240	5390	0	99999	WILDCAT	208517	WELL	DA	12/21/1994 0:00	Planned Footage	381155	HORSEHEAD 24-21-616S45W 21SESW	600	S	1600	W	SESW	21	16S	45W	6	38.644838	-102.469817	720200	4280402
990	1707465	17	7465	05-017-07465	25376	DUNNE EQUITIES OPERATING INC	14-Jan	BULLOCK	1-14 BULLOCK	ACTUAL	3/12/1995 0:00	4231	5330	0	99999	WILDCAT	208530	WELL	DA	3/23/1995 0:00	Planned Footage	381164	BULLOCK-616S48W 14SWNE	2040	N	2040	E	SWNE	14	16S	48W	6	38.667067	-102.755956	695234	4282221
991	1707467	17	7467	05-017-07467	2800	ANADARKO E&P ONSHORE LLC	3	N NAVAJO 32-34	3 N NAVAJO 32-34	ACTUAL	3/21/1995 0:00	4099	5220	0	99999	WILDCAT	208532	WELL	DA	3/29/1995 0:00	Planned Footage	381166	N NAVAJO 32-34-616S46W 34SWNE	1980	N	1980	E	SWNE	34	16S	46W	6	38.622268	-102.554139	712927	4277698
992	1707472	17	7472	05-017-07472	2800	ANADARKO E&P ONSHORE LLC	2	BLACKHOLE 33-34	2 BLACKHOLE 33-34	ACTUAL	7/7/1995 0:00	4159	5370	0	99999	WILDCAT	208537	WELL	DA	7/16/1995 0:00	Planned Footage	381170	BLACKHOLE 33-34-616S45W 33SWSE	600	S	1980	E	SWSE	33	16S	45W	6	38.616289	-102.463186	720865	4277250
993	1707474	17	7474	05-017-07474	17180	CITATION OIL & GAS CORP	1H	MCCORMICK 31-3	1H MCCORMICK 31-3	ACTUAL	7/21/1995 0:00	4462	6087	5521	77725	SORRENTO	208539	WELL	PA	11/7/2018 0:00	ACTUAL LatLong	381172	MCCORMICK 31-3-614S49W 3NWNE	724	N	1992	E	NWNE	3	14S	49W	6	38.863292	-102.873558	684495	4303755
994	1707480	17	7480	05-017-07480	2800	ANADARKO E&P ONSHORE LLC	1	MORTON TRUST 31-32	1 MORTON TRUST 31-32	ACTUAL	11/3/1995 0:00	4259	5430	0	99999	WILDCAT	208545	WELL	DA	11/12/1995 0:00	Planned Footage	381178	MORTON TRUST 31-32-615S46W 32NWNE	600	N	1980	E	NWNE	32	15S	46W	6	38.706117	-102.57937	710485	4286946
995	1707484	17	7484	05-017-07484	59925	MONUMENT GAS MARKETING INC	4	NORTH NAVAJO 41-34	4 NORTH NAVAJO 41-34	ACTUAL	8/17/1995 0:00	4105	5090	0	3125	ARROWHEAD	208549	WELL	PA	3/13/2017 0:00	ACTUAL LatLong	321923	NORTH NAVAJO 41-34-616S46W 34NENE	1200	N	1200	E	NENE	34	16S	46W	6	38.62451	-102.55134	713164	4277954
996	1707491	17	7491	05-017-07491	2800	ANADARKO E&P ONSHORE LLC	1	SCHAEFER TRUST 13-35	1 SCHAEFER TRUST 13-35	ACTUAL	8/27/1995 0:00	4093	5240	0	99999	WILDCAT	208556	WELL	DA	9/4/1995 0:00	Planned Footage	381187	SCHAEFER TRUST 13-35-616S46W 35NWSW	1980	S	700	W	NWSW	35	16S	46W	6	38.618838	-102.544679	713761	4277340
997	1707497	17	7497	05-017-07497	10634	P O & G OPERATING LLC	1-2R	LOWE	1-2R LOWE	ACTUAL	9/12/1995 0:00	4366	5610	0	27920	FULL MOON	208562	WELL	PR	11/25/1995 0:00	ACTUAL LatLong	321926	LOWE-616S45W 2NWNE	600	N	1980	E	NWNE	2	16S	45W	6	38.69405	-102.42761	723720	4285967
998	1707499	17	7499	05-017-07499	2800	ANADARKO E&P ONSHORE LLC	1	BENTLEY 32-10	1 BENTLEY 32-10	ACTUAL	10/13/1995 0:00	4230	5424	0	99999	WILDCAT	208564	WELL	DA	10/21/1995 0:00	Planned Footage	381193	BENTLEY 32-10-616S46W 10SWNE	1980	N	1980	E	SWNE	10	16S	46W	6	38.680157	-102.554649	712712	4284122
999	1707507	17	7507	05-017-07507	10634	P O & G OPERATING LLC	Jan-35	DOLFI	1-35 DOLFI	ACTUAL	1/27/1996 0:00	4344	5610	0	27920	FULL MOON	208572	WELL	PR	1/1/2014 0:00	ACTUAL LatLong	321931	DOLFI-615S45W 35SWSW	880	S	960	W	SWSW	35	15S	45W	6	38.69824	-102.42085	724295	4286448
1000	1707518	17	7518	05-017-07518	10422	PRONGHORN OPERATING LLC	2	MORTON TRUST 32-32	2 MORTON TRUST 32-32	ACTUAL	1/29/2015 0:00	4256	5380	0	99999	WILDCAT	208583	WELL	PA	6/23/2015 0:00	ACTUAL LatLong	381204	MORTON TRUST 32-32-615S46W 32SWNE	1990	N	1980	E	SWNE	32	15S	46W	6	38.70232	-102.5793	710502	4286525
1001	1707520	17	7520	05-017-07520	2800	ANADARKO E&P ONSHORE LLC	2	BENTLEY 22-10	2 BENTLEY 22-10	ACTUAL	4/22/1996 0:00	4231	5410	0	19130	DUST BOWL	208585	WELL	DA	5/2/1996 0:00	Planned Footage	381206	BENTLEY 22-10-616S46W 10SENW	1980	N	1980	W	SENW	10	16S	46W	6	38.680137	-102.55933	712304	4284109
1002	1707524	17	7524	05-017-07524	10634	P O & G OPERATING LLC	Jan-35	TALLMAN	1-35 TALLMAN	ACTUAL	5/1/1996 0:00	4309	5536	0	51350	LOMA	208589	WELL	PA	7/30/2018 0:00	ACTUAL LatLong	321935	TALLMAN-616S45W 35NENE	900	N	700	E	NENE	35	16S	45W	6	38.62685	-102.42208	724411	4278522
1003	1707531	17	7531	05-017-07531	59925	MONUMENT GAS MARKETING INC	26-Jan	SCHEIMER	1-26 SCHEIMER	ACTUAL	12/28/1996 0:00	4119	5015	0	3125	ARROWHEAD	208596	WELL	PA	11/24/2003 0:00	Planned Footage	381215	SCHEIMER-616S46W 26SWSW	1000	S	1000	W	SWSW	26	16S	46W	6	38.630508	-102.543849	713799	4278637
1004	1707540	17	7540	05-017-07540	25376	DUNNE EQUITIES OPERATING INC	Jan-34	LOWE	1-34 LOWE	ACTUAL	11/2/1996 0:00	4360	5500	0	27920	FULL MOON	208605	WELL	PA	1/16/2008 0:00	ACTUAL Lat/Long	321937	LOWE-615S45W 34SESE	660	S	660	E	SESE	34	15S	45W	6	38.69753	-102.4265	723806	4286356
1005	1707547	17	7547	05-017-07547	3100	ANSCHUTZ CORP0RATION* THE	14-14	ADOBE	14-14 ADOBE	ACTUAL	2/7/1997 0:00	4757	6433	0	99999	WILDCAT	208612	WELL	DA	3/23/1997 0:00	Planned Footage	381229	ADOBE-613S51W 14SESW	740	S	2520	W	SESW	14	13S	51W	6	38.910502	-103.080757	666406	4308596
1006	1707552	17	7552	05-017-07552	61250	MULL DRILLING COMPANY INC	1	MARVIN	1 MARVIN	ACTUAL	3/19/1997 0:00	4416	5660	0	99999	WILDCAT	208617	WELL	DA	4/3/1997 0:00	Planned Footage	381234	MARVIN-615S45W 32SENW	2040	N	1750	W	SENW	32	15S	45W	6	38.703647	-102.473657	719686	4286920
1007	1707553	17	7553	05-017-07553	10713	DARRAH OIL COMPANY LLC	5	LOWE ARNOLD	5 LOWE ARNOLD	ACTUAL	7/8/1997 0:00	4455	5560	0	33378	GROUSE	208618	WELL	PR	8/28/2001 0:00	ACTUAL LatLong	321939	LOWE ARNOLD-615S46W 26NWNE	1320	N	1980	E	NWNE	26	15S	46W	6	38.71943	-102.52406	715255	4288552
1008	1707566	17	7566	05-017-07566	76105	SAMOTLOR PETROLEUM INVESTMENTS LLC	3	LOWE H	3 LOWE H	ACTUAL	12/12/1997 0:00	4376	5649	5647	30650	GOLDEN SPIKE	208631	WELL	DA	12/22/1997 0:00	Planned Footage	381243	LOWE H-616S44W 18SESW	670	S	1900	W	SESW	18	16S	44W	6	38.660328	-102.394944	726668	4282304
1009	1707587	17	7587	05-017-07587	17180	CITATION OIL & GAS CORP	1	KERN 31-19	1 KERN 31-19	ACTUAL	6/6/1998 0:00	4216	5288	0	38075	ICE	208652	WELL	PA	10/16/1998 0:00	Planned Footage	321945	KERN 31-19-616S45W 19NWNE	780	N	2129	E	NWNE	19	16S	45W	6	38.655088	-102.501318	717427	4281465
1010	1707591	17	7591	05-017-07591	59925	MONUMENT GAS MARKETING INC	26-Feb	SCHEIMER	2-26 SCHEIMER	ACTUAL	10/1/1998 0:00	4127	5064	0	3125	ARROWHEAD	208656	WELL	PA	11/25/2003 0:00	Planned Footage	381265	SCHEIMER-616S46W 26SWNW	1980	N	1000	W	SWNW	26	16S	46W	6	38.636868	-102.543889	713776	4279343
1011	1707601	17	7601	05-017-07601	61250	MULL DRILLING COMPANY INC	28-Jan	DAVIS/HUGHES	1-28 DAVIS/HUGHES	ACTUAL	11/18/1998 0:00	4355	5600	0	99999	WILDCAT	208659	WELL	DA	12/5/1998 0:00	Planned Footage	381268	DAVIS/HUGHES-615S45W 28NENE	1100	N	1150	E	NENE	28	15S	45W	6	38.721297	-102.447236	721929	4288943
1012	1707604	17	7604	05-017-07604	2800	ANADARKO E&P ONSHORE LLC	1	LARSON 31-27	1 LARSON 31-27	ACTUAL	3/17/1999 0:00	4130	5143	5143	3125	ARROWHEAD	208662	WELL	DA	3/24/1999 0:00	Planned Footage	381271	LARSON 31-27-616S46W 27NWNE	1050	N	1630	E	NWNE	27	16S	46W	6	38.639358	-102.553109	712966	4279597
1013	1707614	17	7614	05-017-07614	61250	MULL DRILLING COMPANY INC	Jan-32	DURR	1-32 DURR	ACTUAL	12/8/1999 0:00	4148	5220	0	99999	WILDCAT	256400	WELL	DA	12/23/1999 0:00	Planned Footage	381280	DURR-616S47W 32NWSW	2300	S	600	W	NWSW	32	16S	47W	6	38.620138	-102.710714	699301	4277110
1014	1707615	17	7615	05-017-07615	61250	MULL DRILLING COMPANY INC	29-Jan	UPR-TEMPLE	1-29 UPR-TEMPLE	ACTUAL	3/8/2000 0:00	4175	5240	0	99999	WILDCAT	256888	WELL	DA	3/19/2000 0:00	Planned Footage	381281	UPR-TEMPLE-616S47W 29SWSW	600	S	632	W	SWSW	29	16S	47W	6	38.629998	-102.710744	699271	4278204
1015	1707618	17	7618	05-017-07618	59925	MONUMENT GAS MARKETING INC	24-Jan	SCHEIMER	1-24 SCHEIMER	ACTUAL	7/19/2002 0:00	4204	5250	0	92940	WILD SAGE BRUSH	260459	WELL	PR	12/27/2006 0:00	ACTUAL LatLong	321946	SCHEIMER-616S46W 24SENE	2000	N	1000	E	SENE	24	16S	46W	6	38.65169	-102.51406	716328	4281058
1016	1707619	17	7619	05-017-07619	61250	MULL DRILLING COMPANY INC	22	MUSF	22 MUSF	ACTUAL	10/26/2001 0:00	4455	5518	0	77725	SORRENTO	261515	WELL	PR	9/24/2001 0:00	ACTUAL LatLong	321947	MUSF-614S49W 4NENW	600	N	1980	W	NENW	4	14S	49W	6	38.86361	-102.8966	682495	4303744
1017	1707623	17	7623	05-017-07623	59925	MONUMENT GAS MARKETING INC	26-Mar	SCHEIMER	3-26 SCHEIMER	ACTUAL	12/3/2003 0:00	4120	0	5020	3125	ARROWHEAD	270223	WELL	PR	7/31/2012 0:00	ACTUAL LatLong	321950	SCHEIMER-616S46W 26NESW	1300	S	1300	W	NESW	26	16S	46W	6	38.63147	-102.54266	713899	4278746
1018	1707624	17	7624	05-017-07624	59925	MONUMENT GAS MARKETING INC	May-34	NORTH NAVAJO	5-34 NORTH NAVAJO	ACTUAL	1/18/2005 0:00	4082	0	4990	3125	ARROWHEAD	274906	WELL	PR	12/1/2004 0:00	Planned Footage	321951	NORTH NAVAJO-616S46W 34SWSE	600	S	1980	E	SWSE	34	16S	46W	6	38.615008	-102.553969	712964	4276893
1019	1707626	17	7626	05-017-07626	59925	MONUMENT GAS MARKETING INC	1	GLADYS COTRELL TRUST	1 GLADYS COTRELL TRUST	ACTUAL	8/26/2005 0:00	4266	0	5270	60115	NORTH DUST BOWL	279254	WELL	PA	9/5/2005 0:00	Planned Footage	381284	GLADYS COTRELL TRUST-616S46W 2SESW	602	S	1980	W	SESW	2	16S	46W	6	38.687267	-102.540849	713891	4284943
1020	1707636	17	7636	05-017-07636	72185	PRODUCTION MANAGEMENT INC	21-18A	COE TRUST	21-18A COE TRUST	ACTUAL	9/5/2006 0:00	4312	5305	5305	74885	ROUND STONE	285369	WELL	PR	11/21/2007 0:00	Actual LatLong	321958	COE TRUST-616S45W 18NENW	778	N	1826	W	NENW	18	16S	45W	6	38.6695	-102.50441	717114	4283057
1021	1707637	17	7637	05-017-07637	10088	PELICAN HILL OIL & GAS INC	1	T-BONE	1 T-BONE	ACTUAL	7/5/2006 0:00	4444	5600	5600	33378	GROUSE	285511	WELL	DA	7/19/2006 0:00	ACTUAL LatLong	381289	T-BONE-615S46W 24SESW	660	S	1980	W	SESW	24	15S	46W	6	38.725032	-102.510319	716433	4289207
1022	1707639	17	7639	05-017-07639	10088	PELICAN HILL OIL & GAS INC	4	T-BONE	4 T-BONE	ACTUAL	7/28/2006 0:00	4468	5600	5600	33378	GROUSE	285904	WELL	DA	8/13/2006 0:00	ACTUAL LatLong	381291	T-BONE-615S46W 24SENW	1980	N	1980	W	SENW	24	15S	46W	6	38.732366	-102.51048	716397	4290020
1023	1707640	17	7640	05-017-07640	59925	MONUMENT GAS MARKETING INC	26-Apr	SCHEIMER	4-26 SCHEIMER	ACTUAL	8/9/2011 0:00	4128	4800	0	3125	ARROWHEAD	285921	WELL	PA	9/6/2011 0:00	ACTUAL LatLong	381292	SCHEIMER 4-26	1970	N	660	W	Lot 5	26	16S	46W	6	38.63688	-102.54492	713687	4279342
1024	1707641	17	7641	05-017-07641	59925	MONUMENT GAS MARKETING INC	2	GLADYS COTRELL TRUST	2 GLADYS COTRELL TRUST	ACTUAL	9/29/2006 0:00	4286	5302	0	3125	ARROWHEAD	285920	WELL	PR	1/31/2007 0:00	ACTUAL LatLong	321959	GLADYS COTRELL TRUST-616S46W 2NESW	660	N	1890	W	NESW	2	16S	46W	6	38.69199	-102.54054	713904	4285468
1025	1707642	17	7642	05-017-07642	10088	PELICAN HILL OIL & GAS INC	1	RATLER	1 RATLER	ACTUAL	8/22/2006 0:00	4361	5506	5506	33378	GROUSE	286182	WELL	DA	9/4/2006 0:00	ACTUAL LatLong	381293	RATLER-615S46W 22SESW	872	S	1708	W	SESW	22	15S	46W	6	38.725114	-102.548439	713118	4289126
1026	1707644	17	7644	05-017-07644	36200	GRYNBERG* JACK DBA GRYNBERG PETROLEUM CO	16-Jan	WILD HORSE STATE	1-16 WILD HORSE STATE	ACTUAL	1/10/2007 0:00	4437	5676	0	99999	WILDCAT	288176	WELL	DA	2/22/2007 0:00	ACTUAL LatLong	381295	WILD HORSE STATE-614S49W 16NWSE	1350	S	2350	E	NWSE	16	14S	49W	6	38.82529	-102.8954	682697	4299493
1027	1707645	17	7645	05-017-07645	96340	WIEPKING-FULLERTON ENERGY LLC	6-Jan	PHIL	1-6 PHIL	ACTUAL	1/26/2007 0:00	4483	5850	0	77725	SORRENTO	288228	WELL	DA	2/8/2007 0:00	ACTUAL LatLong	381296	PHIL-614S49W 6NENW	660	N	1980	W	NENW	6	14S	49W	6	38.863302	-102.934301	679225	4303635
1028	1707649	17	7649	05-017-07649	10196	DIRECT PETROLEUM EXPLORATION INC	1	SS&N FARMS-STATE	1 SS&N FARMS-STATE	ACTUAL	1/30/2007 0:00	4201	5600	0	99999	WILDCAT	288740	WELL	DA	6/12/2008 0:00	ACTUAL LatLong	321961	SS&N FARMS-STATE-616S44W 34NESE	1865	S	600	E	NESE	34	16S	44W	6	38.62038	-102.32962	732482	4278034
1029	1707650	17	7650	05-017-07650	96340	WIEPKING-FULLERTON ENERGY LLC	Jan-34	QUADE	1-34 QUADE	ACTUAL	3/14/2007 0:00	4357	5490	0	27920	FULL MOON	288760	WELL	PA	5/19/2009 0:00	ACTUAL LatLong	321962	QUADE-615S45W 34NESE	1980	S	660	E	NESE	34	15S	45W	6	38.70117	-102.42658	723788	4286759
1030	1707655	17	7655	05-017-07655	10400	WAVETECH ENERGY INC	1	BREITENBACH FARMS	1 BREITENBACH FARMS	ACTUAL	2/27/2007 0:00	4206	5600	0	99999	WILDCAT	289445	WELL	DA	6/13/2013 0:00	ACTUAL LatLong	428749	Breitenbach Farms 1	1927	S	771	W	NWSW	35	16S	44W	6	38.62057	-102.32485	732897	4278067
1031	1707661	17	7661	05-017-07661	10228	NATURAL GAS CORPORATION OF AMERICA	5-Jun	HAMMER	6-5 HAMMER	ACTUAL	1/14/2008 0:00	4566	825	0	99999	WILDCAT	292494	WELL	PA	7/22/2011 0:00	ACTUAL LatLong	321969	HAMMER-615S50W 6SWNW	1965	N	651	W	SWNW	6	15S	50W	6	38.77243	-103.05072	669338	4293328
1032	1707667	17	7667	05-017-07667	59925	MONUMENT GAS MARKETING INC	26-May	SCHEIMER	5-26 SCHEIMER	ACTUAL	7/25/2008 0:00	4119	5050	0	3125	ARROWHEAD	296143	WELL	PA	3/19/2010 0:00	ACTUAL LatLong	321975	SCHEIMER-616S46W 26SENW	1980	N	1400	W	SENW	26	16S	46W	6	38.63685	-102.54236	713909	4279344
1033	1707669	17	7669	05-017-07669	10234	BAYHORSE PETROLEUM LLC	28-Jan	LOWE	1-28 LOWE	ACTUAL	7/4/2008 0:00	4414	5670	5670	99999	WILDCAT	296887	WELL	DA	7/18/2008 0:00	ACTUAL LatLong	381303	LOWE-615S45W 28NWSW	1994	S	658	W	NWSW	28	15S	45W	6	38.71512	-102.45916	720911	4288229
1034	1707677	17	7677	05-017-07677	59925	MONUMENT GAS MARKETING INC	Jan-34	STOUT	1-34 STOUT	ACTUAL	10/8/2009 0:00	4294	5350	0	3125	ARROWHEAD	299494	WELL	PR	2/28/2012 0:00	ACTUAL LatLong	321982	STOUT-615S46W 34NESW	1982	S	1986	W	NESW	34	15S	46W	6	38.6992	-102.54684	713334	4286254
1035	1707689	17	7689	05-017-07689	59925	MONUMENT GAS MARKETING INC	26-Jun	SCHEIMER	6-26 SCHEIMER	ACTUAL	6/28/2009 0:00	4119	5050	0	3125	ARROWHEAD	412210	WELL	DA	7/5/2009 0:00	ACTUAL LatLong	381215	SCHEIMER-616S46W 26SWSW	1050	S	900	W	SWSW	26	16S	46W	6	38.63082	-102.54397	713787	4278671
1036	1707706	17	7706	05-017-07706	61250	MULL DRILLING COMPANY INC	9-Jan	APC-MEDFORD STATE UNIT	1-9 APC-MEDFORD STATE UNIT	ACTUAL	10/25/2011 0:00	4202	5500	0	99999	WILDCAT	425317	WELL	DA	11/8/2011 0:00	ACTUAL LatLong	425324	APC-MEDFORD STATE UNIT 1-9	398	S	1083	E	SESE	9	16S	46W	6	38.67234	-102.56994	711404	4283219
1037	1707707	17	7707	05-017-07707	61250	MULL DRILLING COMPANY INC	16-Jan	STATE-SCHEIMER	1-16 STATE-SCHEIMER	ACTUAL	10/7/2011 0:00	4190	5420	0	99999	WILDCAT	425318	WELL	PA	12/17/2015 0:00	ACTUAL LatLong	425315	STATE-SCHEIMER 1-16	1457	N	2494	E	SWNE	16	16S	46W	6	38.66725	-102.57488	710989	4282643
1038	1707708	17	7708	05-017-07708	61250	MULL DRILLING COMPANY INC	21-Jan	APC-SCHEIMER	1-21 APC-SCHEIMER	ACTUAL	11/16/2011 0:00	4148	5396	0	99999	WILDCAT	425319	WELL	DA	11/30/2011 0:00	ACTUAL LatLong	425323	APC-SCHEIMER 1-21	1837	S	2396	W	NESW	21	16S	46W	6	38.64723	-102.57605	710946	4280418
1039	1707718	17	7718	05-017-07718	10267	VECTA OIL & GAS LTD	24-20	Maroon	24-20 Maroon	ACTUAL	11/9/2012 0:00	4242	5445	0	99999	WILDCAT	429400	WELL	PA	11/20/2012 0:00	ACTUAL LatLong	429362	Maroon 24-20	888	S	1499	W	14	20	14s	47w	6	38.81093	-102.69821	699857	4298312
1040	1707727	17	7727	05-017-07727	10460	HIGH PLAINS ENERGY LLC	1-H	PRONGHORN STATE 16-15-48	1-H PRONGHORN STATE 16-15-48	ACTUAL	1/8/2013 0:00	4265	9042	5526	99999	WILDCAT	431414	WELL	SI	1/1/2015 0:00	ACTUAL LatLong	430382	PRONGHORN STATE 16-15-48 1H	600	S	660	E	SESE	16	15S	48W	6	38.73687	-102.77848	693086	4289920
1041	1707729	17	7729	05-017-07729	10460	HIGH PLAINS ENERGY LLC	1H	KERN STATE 36-16-46	1H KERN STATE 36-16-46	Actual	3/6/2013 0:00	4131	8971	5196	99999	WILDCAT	430374	WELL	WO	3/3/2014 0:00	Actual LatLong	430380	KERN STATE 36-16-46 1H	600	N	660	E	NENE	36	16S	46W	6	38.626535	-102.512548	716536	4278269
1042	1707732	17	7732	05-017-07732	61250	MULL DRILLING COMPANY INC	25-Jan	APC-DOUG	1-25 APC-DOUG	ACTUAL	11/25/2012 0:00	4295	5560	0	51350	LOMA	430738	WELL	PR	2/13/2013 0:00	ACTUAL LatLong	430739	APC-DOUG 1-25	825	S	1620	E	SWSE	25	16S	45W	6	38.63176	-102.40682	725724	4279104
1043	1707734	17	7734	05-017-07734	61250	MULL DRILLING COMPANY INC	11-Jan	APC-LOWE	1-11 APC-LOWE	ACTUAL	2/16/2013 0:00	4370	5600	0	30650	GOLDEN SPIKE	430930	WELL	PA	3/5/2013 0:00	ACTUAL LatLong	430929	APC-LOWE 1-11	1780	N	622	E	SENE	11	16S	45W	6	38.68226	-102.42263	724190	4284670
1044	1707743	17	7743	05-017-07743	61250	MULL DRILLING COMPANY INC	30-Jan	TALLMAN FARMS B	1-30 TALLMAN FARMS B	ACTUAL	6/15/2013 0:00	4287	5560	0	51350	LOMA	431981	WELL	PA	9/18/2017 0:00	ACTUAL LatLong	431983	TALLMAN FARMS ""B"" 1-30	1660	N	1107	W	Lot 9	30	16S	44W	6	38.63952	-102.3973	726529	4279989
1045	1707749	17	7749	05-017-07749	61250	MULL DRILLING COMPANY INC	13-Feb	APC-CAROLE	2-13 APC-CAROLE	ACTUAL	7/3/2013 0:00	4349	5585	0	30650	GOLDEN SPIKE	432839	WELL	PA	7/17/2013 0:00	ACTUAL LatLong	432838	APC-CAROLE 2-13	1980	N	605	W	SWNW	13	16S	45W	6	38.66736	-102.41798	724642	4283028
1046	1707755	17	7755	05-017-07755	61250	MULL DRILLING COMPANY INC	Jan-35	APC-BAUGHMAN UNIT	1-35 APC-BAUGHMAN UNIT	ACTUAL	7/19/2013 0:00	4218	5492	0	51350	LOMA	433519	WELL	PR	9/11/2019 0:00	ACTUAL LatLong	433513	APC-BAUGHMAN UNIT 1-35	660	S	330	W	SWSW	35	16S	45W	6	38.61667	-102.43674	723166	4277356
1047	1707763	17	7763	05-017-07763	10634	P O & G OPERATING LLC	11-1-1645	NININGER	11-1-1645 NININGER	ACTUAL	10/5/2013 0:00	4345	5582	0	27920	FULL MOON	433804	WELL	PR	8/7/2014 0:00	ACTUAL LatLong	433807	NININGER 11-1-1645	600	N	600	W	Lot 4	1	16S	45W	6	38.69421	-102.41858	724505	4286007
1048	1707774	17	7774	05-017-07774	2800	ANADARKO E&P ONSHORE LLC	1548-21-41-H	Caboose	1548-21-41-H Caboose	ACTUAL	2/17/2014 0:00	4256	8905	5287	99999	WILDCAT	434793	WELL	PA	10/4/2014 0:00	ACTUAL LatLong	434785	Caboose 1548-21-41-H	660	S	660	E	SESE	21	15S	48W	6	38.722609	-102.778227	693147	4288338
1049	1707775	17	7775	05-017-07775	61250	MULL DRILLING COMPANY INC	Jan-35	APC-WAYNE	1-35 APC-WAYNE	ACTUAL	11/26/2013 0:00	4329	5482	0	99999	WILDCAT	434884	WELL	PA	12/11/2013 0:00	ACTUAL LatLong	434885	APC-WAYNE 1-35	1686	S	1056	E	NESE	35	16S	45W	6	38.6196	-102.42323	724334	4277714
1050	1707776	17	7776	05-017-07776	61250	MULL DRILLING COMPANY INC	14-Jan	DICKEY A	1-14 DICKEY A	ACTUAL	12/12/2013 0:00	4368	5562	0	30650	GOLDEN SPIKE	434887	WELL	PA	9/28/2015 0:00	ACTUAL LatLong	434886	DICKEY A 1-14	1927	N	1119	E	Lot 7	14	16S	45W	6	38.66745	-102.42403	724115	4283023
1051	1707777	17	7777	05-017-07777	2800	ANADARKO E&P ONSHORE LLC	1647-17-11H	Switchman	1647-17-11H Switchman	ACTUAL	1/6/2014 0:00	4186	9230	5299	99999	WILDCAT	434891	WELL	PA	10/10/2014 0:00	ACTUAL LatLong	434890	Switchman 1647-17-11-H	350	S	600	W	SWSW	17	16S	47W	6	38.65807	-102.711519	699126	4281318
1052	1707779	17	7779	05-017-07779	61250	MULL DRILLING COMPANY INC	27-Jan	APC-BETTY	1-27 APC-BETTY	ACTUAL	1/9/2014 0:00	4227	5494	0	99999	WILDCAT	435383	WELL	PR	8/10/2016 0:00	ACTUAL LatLong	435382	APC-BETTY 1-27	865	S	1878	E	SWSE	27	16S	45W	6	38.63169	-102.44472	722425	4279004
1053	1707780	17	7780	05-017-07780	2800	ANADARKO E&P ONSHORE LLC	1548-21-44 SWD	CABOOSE	1548-21-44 SWD CABOOSE	ACTUAL	1/31/2014 0:00	4254	5914	5913	99999	WILDCAT	435724	WELL	PA	10/8/2014 0:00	ACTUAL LatLong	435722	Caboose 1548-21-44	675	S	1100	E	SESE	21	15S	48W	6	38.722635	-102.779768	693013	4288338
1054	1707802	17	7802	05-017-07802	61250	MULL DRILLING COMPANY INC	10-Jan	RUTH	1-10 RUTH	ACTUAL	9/9/2015 0:00	4218	5425	0	19130	DUST BOWL	441334	WELL	PA	9/18/2015 0:00	ACTUAL LatLong	441335	RUTH 1-10	1444	S	632	W	NWSW	10	16S	46W	6	38.67521	-102.56393	711919	4283552
1055	1707806	17	7806	05-017-07806	10460	HIGH PLAINS ENERGY LLC	16-2	STATE PRONGHORN	16-2 STATE PRONGHORN			4271	0	0	99999	WILDCAT	444189	WELL	XX	12/4/2015 0:00	PLANNED LatLong	444190	STATE PRONGHORN 16-2	1526	S	1422	E	NWSE	16	15S	48W	6	38.7394	-102.78124	692840	4290195
1056	1707808	17	7808	05-017-07808	10460	HIGH PLAINS ENERGY LLC	1-Sep	Pronghorn	9-1 Pronghorn			4265	0	0	99999	WILDCAT	444449	WELL	XX	12/30/2015 0:00	PLANNED LatLong	444448	Pronghorn 9-1	1531	S	872	E	NESE	9	15S	48W	6	38.75399	-102.77966	692938	4291818
1057	1707809	17	7809	05-017-07809	55098	MCCOY PETROLEUM CORPORATION	27-Jan	ALC 1545	1-27 ALC 1545	ACTUAL	11/6/2019 0:00	4382	5655	0	99999	WILDCAT	466304	WELL	DG	11/6/2019 0:00	ACTUAL LatLong	466305	ALC 1545 1-27	660	S	660	E	SESE	27	15s	45w	6	38.71208	-102.42678	723736	4287970
1058	1707812	17	7812	05-017-07812	55098	MCCOY PETROLEUM CORPORATION	29-Jan	ALC 1546	1-29 ALC 1546	ACTUAL	10/21/2019 0:00	4287	5450	0	99999	WILDCAT	466350	WELL	PA	11/1/2019 0:00	ACTUAL LatLong	466351	ALC 1546 1-29	1980	N	660	E	SENE	29	15s	46w	6	38.71698	-102.57501	710832	4288162
1059	1707813	17	7813	05-017-07813	55098	MCCOY PETROLEUM CORPORATION	23-Jan	ALC 1548	1-23 ALC 1548	NOTICE	1/27/2020 0:00	4253	0	0	99999	WILDCAT	467643	WELL	PR		PLANNED LatLong	467285	ALC 1548 1-23	1980	S	1980	E	NWSE	23	15S	48W	6	38.72659	-102.74632	695910	4288848
1060	1707815	17	7815	05-017-07815	55098	MCCOY PETROLEUM CORPORATION	11-Jan	ALC 1548	1-11 ALC 1548	ACTUAL	1/13/2020 0:00	4246	5365	0	99999	WILDCAT	468842	WELL	PR		ACTUAL LatLong	468843	ALC 1548 1-11	1980	S	660	W	NWSW	11	15s	48w	6	38.7554	-102.75603	694987	4292025
1061	1707817	17	7817	05-017-07817	55098	MCCOY PETROLEUM CORPORATION	23-Jan	ALC 1450	1-23 ALC 1450	NOTICE	2/21/2020 0:00	4452	0	0	99999	WILDCAT	471574	WELL	DG	2/21/2020 0:00	PLANNED LatLong	471602	ALC 1450 1-23	990	S	2310	W	SESW	23	14S	50W	6	38.80971	-102.97041	676224	4297617
1062	6105000	61	5000	05-061-05000	19160	CONOCO PHILLIPS COMPANY	1	GENTZ	1 GENTZ	ACTUAL	2/12/1952 0:00	3900	5735	0	99999	WILDCAT	212551	WELL	DA	1/1/1999 0:00	Planned Footage	384151	GENTZ-620S46W 32SWSW	330	S	330	W	SWSW	32	20S	46W	6	38.268444	-102.598958	710049	4238327
1063	6105001	61	5001	05-061-05001	100705	SNEE AND EBERLY	1	JAY BOTHWELL	1 JAY BOTHWELL	ACTUAL	7/16/1959 0:00	3836	5787	0	99999	WILDCAT	212552	WELL	DA	9/10/1959 0:00	Planned Footage	384152	JAY BOTHWELL-620S42W 31SWSW	660	S	660	W	SWSW	31	20S	42W	6	38.270135	-102.174595	747174	4239564
1064	6105002	61	5002	05-061-05002	74758	RISING* KEITH L.	1	PRINGLE	1 PRINGLE	ACTUAL	1/27/1960 0:00	4004	5100	0	99999	WILDCAT	212553	WELL	DA	2/15/1960 0:00	Planned Footage	384153	PRINGLE-620S47W 31NWSE	1980	S	1980	E	NWSE	31	20S	47W	6	38.272563	-102.717532	699663	4238521
1065	6105013	61	5013	05-061-05013	38430	HARRINGTON* D D	1	BAUGHMAN FARMS CO A	1 BAUGHMAN FARMS CO A	ACTUAL	5/11/1957 0:00	3982	5020	0	99999	WILDCAT	212564	WELL	DA	6/3/1957 0:00	Planned Footage	384162	BAUGHMAN FARMS CO A-620S47W 19NWSE	1980	S	1980	E	NWSE	19	20S	47W	6	38.301413	-102.717602	699578	4241723
1066	6105018	61	5018	05-061-05018	87666	TEXAS PACIFIC OIL COMPANY	1	EDWIN IMMER	1 EDWIN IMMER	ACTUAL	10/27/1955 0:00	3925	4945	0	99999	WILDCAT	264616	WELL	DA	12/5/1955 0:00	ACTUAL LatLong	384167	EDWIN IMMER-620S45W 19SWNW	1980	N	709	W	SWNW	19	20S	45W	6	38.30382	-102.50666	718018	4242467
1067	6105019	61	5019	05-061-05019	15850	CHANDLER & ASSOCIATES LLC	1	STATE A	1 STATE A	ACTUAL	4/27/1957 0:00	3853	4930	0	99999	WILDCAT	212569	WELL	DA	5/27/1957 0:00	Planned Footage	384168	STATE A-620S46W 21NWNW	660	N	660	W	NWNW	21	20S	46W	6	38.308473	-102.579828	711606	4242813
1068	6105030	61	5030	05-061-05030	81765	STANOLIND OIL & GAS CO	1	A SNELL	1 A SNELL	ACTUAL	11/3/1941 0:00	3842	5994	0	99999	WILDCAT	212579	WELL	DA	1/14/1942 0:00	Planned Footage	384176	A SNELL-620S41W 7SESW	660	S	1980	W	SESW	7	20S	41W	6	38.328145	-102.060502	756952	4246314
1069	6105037	61	5037	05-061-05037	29666	FERGUSON OIL COMPANY,INC.	1	PREISSER	1 PREISSER	ACTUAL	12/4/1963 0:00	4065	5681	0	99999	WILDCAT	212585	WELL	DA	11/11/1971 0:00	Planned Footage	384181	PREISSER-620S43W 4NWSE	1980	S	1980	E	NWSE	4	20S	43W	6	38.346074	-102.240337	741170	4247819
1070	6105039	61	5039	05-061-05039	74165	RENEGADE OIL & GAS COMPANY LLC	1	STATE KING A	1 STATE KING A	ACTUAL	3/10/1957 0:00	3959	4988	0	53600	MCCLAVE	212587	WELL	PR	1/23/2014 0:00	ACTUAL LatLong	324787	STATE KING A-619S48W 34NESW	1980	S	1980	W	NESW	34	19S	48W	6	38.359084	-102.778452	694102	4247993
1071	6105045	61	5045	05-061-05045	94288	WARREN-BRADSHAW EXPLORATION CO	1	WHITE	1 WHITE	ACTUAL	4/18/1955 0:00	3890	4810	0	99999	WILDCAT	212592	WELL	DA	5/20/1955 0:00	Planned Footage	384188	WHITE-619S45W 29SWSE	660	S	1980	E	SWSE	29	19S	45W	6	38.369582	-102.479765	720171	4249829
1072	6105049	61	5049	05-061-05049	19160	CONOCO PHILLIPS COMPANY	1	WHITE	1 WHITE	ACTUAL	10/4/1952 0:00	3913	5418	0	99999	WILDCAT	212596	WELL	DA	1/6/1953 0:00	Planned Footage	384192	WHITE-619S45W 20SESE	330	S	330	E	SESE	20	19S	45W	6	38.383032	-102.474205	720616	4251335
1073	6105050	61	5050	05-061-05050	85100	SUPERIOR OIL COMPANY	65-23	WEISENBERGER	65-23 WEISENBERGER	ACTUAL	12/31/1953 0:00	0	6030	0	99999	WILDCAT	212597	WELL	DA	1/31/1954 0:00	Planned Footage	384193	WEISENBERGER-619S49W 23NWSE	2310	S	1650	E	NWSE	23	19S	49W	6	38.388981	-102.864667	686492	4251133
1074	6105051	61	5051	05-061-05051	15850	CHANDLER & ASSOCIATES LLC	1	STATE B	1 STATE B	ACTUAL	5/29/1957 0:00	4089	5080	0	99999	WILDCAT	212598	WELL	DA	6/25/1957 0:00	Planned Footage	384194	STATE B-619S47W 15SWSW	660	S	660	W	SWSW	15	19S	47W	6	38.398631	-102.672511	703249	4252610
1075	6105052	61	5052	05-061-05052	38430	HARRINGTON* D D	1	E E BUXTON A	1 E E BUXTON A	ACTUAL	6/4/1957 0:00	0	5022	0	99999	WILDCAT	212599	WELL	DA	6/24/1957 0:00	Planned Footage	384195	E E BUXTON A-619S48W 15NWSE	1980	S	1980	E	NWSE	15	19S	48W	6	38.402291	-102.773874	694387	4252798
1076	6105053	61	5053	05-061-05053	100702	THOMAS & BREWER	1	U.S.A. GOVT.	1 U.S.A. GOVT.	ACTUAL	5/30/1962 0:00	3911	4136	0	7500	BRANDON	212600	WELL	DA	5/30/1962 0:00	Planned Footage	384196	U.S.A. GOVT.-619S45W 15NWNE	660	N	1980	E	NWNE	15	19S	45W	6	38.409772	-102.443374	723227	4254377
1077	6105055	61	5055	05-061-05055	16520	CHEMCO INC	1	STUBBS	1 STUBBS	ACTUAL	9/18/1959 0:00	3936	4690	0	7500	BRANDON	212602	WELL	PR	5/3/2008 0:00	ACTUAL LatLong	324788	STUBBS-619S45W 15NWNW	660	N	660	W	NWNW	15	19S	45W	6	38.409687	-102.452516	722429	4254345
1078	6105056	61	5056	05-061-05056	41450	HUBER CORPORATION* J M	1	PYLES	1 PYLES	ACTUAL	10/18/1961 0:00	3683	4095	0	7500	BRANDON	212603	WELL	PA	7/22/1993 0:00	Planned Footage	384198	PYLES-619S45W 10SESW	660	S	1980	W	SESW	10	19S	45W	6	38.413352	-102.447974	722815	4254763
1079	6105057	61	5057	05-061-05057	95620	WESTERN OPERATING COMPANY	1	HARRISON	1 HARRISON	ACTUAL	8/13/1965 0:00	3914	5040	0	7500	BRANDON	212604	WELL	PA	9/2/1999 0:00	Planned Footage	384199	HARRISON-619S45W 9NESE	1980	S	660	E	NESE	9	19S	45W	6	38.416882	-102.457235	721995	4255133
1080	6105058	61	5058	05-061-05058	41450	HUBER CORPORATION* J M	1	WEST GOV	1 WEST GOV	ACTUAL	2/24/1962 0:00	3905	3300	0	7500	BRANDON	212605	WELL	DA	3/9/1962 0:00	Planned Footage	384200	WEST GOV-619S45W 10SENE	1980	N	660	E	SENE	10	19S	45W	6	38.420622	-102.438784	723595	4255592
1081	6105059	61	5059	05-061-05059	6750	BEAMS* R J	1	K BROWN	1 K BROWN	ACTUAL	9/18/1962 0:00	3883	4206	0	99999	WILDCAT	212606	WELL	DA	10/3/1962 0:00	Planned Footage	384201	K BROWN-619S46W 11NENW	660	N	1980	W	NENW	11	19S	46W	6	38.423611	-102.540047	714744	4255683
1082	6105061	61	5061	05-061-05061	95620	WESTERN OPERATING COMPANY	1	WEAR	1 WEAR	ACTUAL	10/1/1969 0:00	3881	5303	0	7500	BRANDON	212608	WELL	IJ	9/6/2018 0:00	ACTUAL LatLong	324789	WEAR-619S45W 5NWSE	1980	S	1980	E	NWSE	5	19S	45W	6	38.43131	-102.48017	719949	4256679
1083	6105063	61	5063	05-061-05063	100207	CONTINENTAL OIL COMPANY	1	STATE FERGUS	1 STATE FERGUS	ACTUAL	11/23/1952 0:00	4144	5750	0	99999	WILDCAT	212610	WELL	DA	1/13/1953 0:00	Planned Footage	384204	STATE FERGUS-618S48W 36SESE	660	S	660	E	SESE	36	18S	48W	6	38.44191	-102.732893	697857	4257282
1084	6105065	61	5065	05-061-05065	15854	CHANDLER-MUSGROVE, INC	1	LEMON	1 LEMON	ACTUAL	6/27/1957 0:00	4321	5305	0	99999	WILDCAT	212611	WELL	DA	7/24/1957 0:00	Planned Footage	384205	LEMON-618S49W 31NESE	1980	S	660	E	NESE	31	18S	49W	6	38.445949	-102.93498	680209	4257316
1085	6105067	61	5067	05-061-05067	74758	RISING* KEITH L.	1	BAUGHMAN	1 BAUGHMAN	ACTUAL	1/19/1962 0:00	4474	5550	0	99999	WILDCAT	212612	WELL	DA	2/9/1962 0:00	Planned Footage	384206	BAUGHMAN-618S50W 30SENW	3300	N	3300	W	SENW	30	18S	50W	6	38.460579	-103.050853	670062	4258719
1086	6105069	61	5069	05-061-05069	66802	PAN AMERICAN PETROLEUM CORP	1	WEAR GAS UNIT	1 WEAR GAS UNIT	ACTUAL	10/31/1963 0:00	0	4100	0	99999	WILDCAT	212613	WELL	DA	11/14/1963 0:00	Planned Footage	384207	WEAR GAS UNIT-618S44W 24SWNE	1980	N	1980	E	SWNE	24	18S	44W	6	38.479572	-102.2967	735809	4262490
1087	6105070	61	5070	05-061-05070	32700	GARY-WILLIAMS OIL PRODUCER INC	1	KIRBY	1 KIRBY	ACTUAL	5/22/1957 0:00	4174	5209	0	99999	WILDCAT	212614	WELL	DA	6/22/1957 0:00	Planned Footage	384208	KIRBY-618S47W 20NENE	660	N	660	E	NENE	20	18S	47W	6	38.48201	-102.696162	700952	4261812
1088	6105071	61	5071	05-061-05071	85100	SUPERIOR OIL COMPANY	16-Jan	STATE	1-16 STATE	ACTUAL	3/30/1952 0:00	3946	5588	0	99999	WILDCAT	212615	WELL	DA	6/28/1953 0:00	Planned Footage	384209	STATE-618S46W 16SESE	660	S	660	E	SESE	16	18S	46W	6	38.48547	-102.568229	712102	4262483
1089	6105076	61	5076	05-061-05076	91003	UNION OIL CO OF CALIFORNIA	1	U P R R	1 U P R R	ACTUAL	1/26/1946 0:00	4270	5760	0	99999	WILDCAT	212620	WELL	DA	11/26/1945 0:00	Planned Footage	384214	U P R R-617S48W 17SESE	330	S	330	E	SESE	17	17S	48W	6	38.571758	-102.805906	691141	4271538
1090	6105077	61	5077	05-061-05077	1300	ALLISON ESTATE* B F	1	STATE	1 STATE	ACTUAL	8/20/1957 0:00	4237	4374	0	99999	WILDCAT	212621	WELL	DA	8/20/1957 0:00	Planned Footage	384215	STATE-617S48W 16NESW	2310	S	1650	W	NESW	16	17S	48W	6	38.577128	-102.799076	691722	4272149
1091	6105078	61	5078	05-061-05078	36600	GULF OIL CORPORATION	1	RISSER	1 RISSER	ACTUAL	10/28/1936 0:00	4467	6175	0	99999	WILDCAT	212622	WELL	DA	1/30/1992 0:00	Planned Footage	384216	RISSER-617S50W 1SWNE	1980	N	1980	E	SWNE	1	17S	50W	6	38.609407	-102.958881	677720	4275409
1092	6105131	61	5131	05-061-05131	55050	MCBRIDE INC* W C	1	POLLIE ROY BURROWS	1 POLLIE ROY BURROWS	ACTUAL	11/23/1966 0:00	3968	5206	0	99999	WILDCAT	212623	WELL	DA	12/15/1966 0:00	Planned Footage	384217	POLLIE ROY BURROWS-618S45W 7SWSW	660	S	660	W	SWSW	7	18S	45W	6	38.49994	-102.507817	717329	4264230
1093	6105132	61	5132	05-061-05132	70500	PLAINS EX	1	H BERNERD FINK	1 H BERNERD FINK	ACTUAL	6/15/1966 0:00	4144	5520	0	99999	WILDCAT	212624	WELL	DA	6/19/1967 0:00	Planned Footage	384218	H BERNERD FINK-617S45W 4NWNW	660	N	660	W	NWNW	4	17S	45W	6	38.612649	-102.472046	720104	4276825
1094	6105133	61	5133	05-061-05133	70500	PLAINS EX	1	L C BOWEN L-4363	1 L C BOWEN L-4363	ACTUAL	6/25/1965 0:00	4085	5460	0	99999	WILDCAT	212625	WELL	DA	7/18/1965 0:00	Planned Footage	384219	L C BOWEN L-4363-617S47W 2NENE	660	N	660	E	NENE	2	17S	47W	6	38.611638	-102.641182	705379	4276320
1095	6105134	61	5134	05-061-05134	70500	PLAINS EX	1	TENNELL	1 TENNELL	ACTUAL	9/21/1966 0:00	3972	5302	0	99999	WILDCAT	212626	WELL	DA	10/11/1966 0:00	Planned Footage	384220	TENNELL-618S45W 4SWNW	1965	N	650	W	SWNW	4	18S	45W	6	38.52157	-102.470346	720531	4266720
1096	6105136	61	5136	05-061-05136	31075	FREMONT PETROLEUM COMPANY* THE	1	CGA 11	1 CGA 11	ACTUAL	10/29/1964 0:00	3895	1026	0	99999	WILDCAT	212628	WELL	DA	3/23/1967 0:00	Planned Footage	384222	CGA 11-618S45W 32NESW	1980	S	1980	W	NESW	32	18S	45W	6	38.445481	-102.484016	719570	4258243
1097	6105138	61	5138	05-061-05138	95620	WESTERN OPERATING COMPANY	1	BURNHAM-DAWSON	1 BURNHAM-DAWSON	ACTUAL	10/15/1966 0:00	3902	4836	0	7500	BRANDON	212630	WELL	PA	5/10/2010 0:00	ACTUAL LatLong	324790	BURNHAM-DAWSON-619S45W 3SWNW	1980	N	660	W	SWNW	3	19S	45W	6	38.43506	-102.45283	722324	4257161
1098	6105139	61	5139	05-061-05139	95620	WESTERN OPERATING COMPANY	2	DAWSON	2 DAWSON	ACTUAL	9/3/1966 0:00	3902	4812	0	7500	BRANDON	212631	WELL	PA	9/2/1999 0:00	Planned Footage	384224	DAWSON-619S45W 3SWSW	660	S	660	W	SWSW	3	19S	45W	6	38.427782	-102.452775	722351	4256353
1099	6105140	61	5140	05-061-05140	95620	WESTERN OPERATING COMPANY	6	N.W.B.U.	6 N.W.B.U.	ACTUAL	8/9/1967 0:00	3880	4810	0	7500	BRANDON	212632	WELL	PA	11/13/1998 0:00	Planned Footage	384225	N.W.B.U.-619S45W 4NESW	1973	S	1970	W	NESW	4	19S	45W	6	38.431242	-102.466485	721144	4256704
1100	6105141	61	5141	05-061-05141	16520	CHEMCO INC	1	CHIVINGTON GRAZING ASSOC.	1 CHIVINGTON GRAZING ASSOC.	ACTUAL	7/23/1966 0:00	3876	4765	0	7500	BRANDON	212633	WELL	PA	8/18/1993 0:00	Planned Footage	384226	CHIVINGTON GRAZING ASSOC.-619S45W 4SWNE	1980	N	1980	E	SWNE	4	19S	45W	6	38.434822	-102.462045	721520	4257112
1101	6105142	61	5142	05-061-05142	95620	WESTERN OPERATING COMPANY	1	DAWSON UNIT	1 DAWSON UNIT	ACTUAL	11/4/1966 0:00	3889	4821	0	7500	BRANDON	212634	WELL	PA	9/10/2000 0:00	Planned Footage	384227	DAWSON UNIT-619S45W 4SWSE	660	S	1967	E	SWSE	4	19S	45W	6	38.427692	-102.461935	721552	4256321
1102	6105143	61	5143	05-061-05143	95620	WESTERN OPERATING COMPANY	1	DAWSON	1 DAWSON	ACTUAL	5/24/1966 0:00	3888	4837	0	7500	BRANDON	212635	WELL	PR	1/1/2014 0:00	ACTUAL LatLong	324791	DAWSON-619S45W 4NESE	1980	S	660	E	NESE	4	19S	45W	6	38.43136	-102.4575	721928	4256739
1103	6105144	61	5144	05-061-05144	95620	WESTERN OPERATING COMPANY	2	HARRISON	2 HARRISON	ACTUAL	8/15/1966 0:00	3902	4813	0	7500	BRANDON	212636	WELL	PA	6/1/1996 0:00	Planned Footage	384228	HARRISON-619S45W 9NENE	660	N	660	E	NENE	9	19S	45W	6	38.424122	-102.457335	721964	4255936
1104	6105145	61	5145	05-061-05145	95620	WESTERN OPERATING COMPANY	1	PYLES	1 PYLES	ACTUAL	7/20/1966 0:00	3908	4883	0	7500	BRANDON	212637	WELL	PA	7/16/2002 0:00	Planned Footage	384229	PYLES-619S45W 10SWNW	1980	N	660	W	SWNW	10	19S	45W	6	38.420532	-102.452685	722381	4255549
1105	6105146	61	5146	05-061-05146	39550	HERNDON DRILLING CO	1	PYLES, BERTHA	1 PYLES, BERTHA	ACTUAL	3/10/1967 0:00	3914	4851	4851	7500	BRANDON	212638	WELL	PA	7/1/1987 0:00	Planned Footage	384230	PYLES, BERTHA-619S45W 10SWSW	660	S	660	W	SWSW	10	19S	45W	6	38.413312	-102.452584	722412	4254748
1106	6105149	61	5149	05-061-05149	70500	PLAINS EX	2	CHIVINGTON GRAZING ASSOC	2 CHIVINGTON GRAZING ASSOC	ACTUAL	9/18/1966 0:00	3906	4870	0	7500	BRANDON	270307	WELL	DA	12/8/2003 0:00	Planned Footage	384233	CHIVINGTON GRAZING ASSOC-619S45W 4NENE	660	N	660	E	NENE	4	19S	45W	6	38.438491	-102.457465	721909	4257530
1107	6106001	61	6001	05-061-06001	33850	GERMANY INVESTMENT CO	Jan-34	THOMAS	1-34 THOMAS	ACTUAL	2/15/1967 0:00	3882	5390	0	99999	WILDCAT	212641	WELL	DA	3/17/1967 0:00	Planned Footage	384234	THOMAS-620S46W 34NWNW	660	N	660	W	NWNW	34	20S	46W	6	38.279204	-102.561477	713297	4239607
1108	6106002	61	6002	05-061-06002	95620	WESTERN OPERATING COMPANY	2	PYLES, BERTHA	2 PYLES, BERTHA	ACTUAL	2/16/1967 0:00	3935	4842	4842	7500	BRANDON	212642	WELL	PR	4/17/1967 0:00	ACTUAL LatLong	324792	PYLES, BERTHA-619S45W 10NESW	1980	S	1980	W	NESW	10	19S	45W	6	38.41711	-102.44797	722803	4255180
1109	6106003	61	6003	05-061-06003	96155	WHITING OIL & GAS CORPORATION	2	PYLES	2 PYLES	ACTUAL	3/24/1967 0:00	3905	4890	0	7500	BRANDON	212643	WELL	PA	1/25/1993 0:00	Planned Footage	384235	PYLES-619S45W 10NENW	660	N	1980	W	NENW	10	19S	45W	6	38.424192	-102.448124	722768	4255966
1110	6106004	61	6004	05-061-06004	31075	FREMONT PETROLEUM COMPANY* THE	1-Jun	BAUGHMAN FARMS INC	6-1 BAUGHMAN FARMS INC	ACTUAL	4/13/1967 0:00	3939	5203	0	99999	WILDCAT	212644	WELL	DA	5/3/1967 0:00	Planned Footage	384236	BAUGHMAN FARMS INC-619S45W 34SWSW	660	S	660	W	SWSW	34	19S	45W	6	38.355243	-102.452184	722625	4248304
1111	6106005	61	6005	05-061-06005	16520	CHEMCO INC	1	LINCOLN	1 LINCOLN	ACTUAL	4/15/1967 0:00	3910	4877	0	7500	BRANDON	212645	WELL	IJ	11/7/2014 0:00	ACTUAL LatLong	324793	LINCOLN-619S45W 10SWSE	660	S	1980	E	SWSE	10	19S	45W	6	38.413637	-102.443583	723197	4254805
1112	6106006	61	6006	05-061-06006	55050	MCBRIDE INC* W C	26-Jan	C G A	1-26 C G A	ACTUAL	4/27/1967 0:00	3974	5106	0	99999	WILDCAT	212646	WELL	DA	7/25/1970 0:00	Planned Footage	384237	C G A-618S46W 26NENE	660	N	660	E	NENE	26	18S	46W	6	38.466941	-102.530927	715412	4260513
1113	6106007	61	6007	05-061-06007	96155	WHITING OIL & GAS CORPORATION	1	USA - BUTLER	1 USA - BUTLER	ACTUAL	5/10/1967 0:00	3929	4883	0	7500	BRANDON	212647	WELL	PA	7/12/1993 0:00	Planned Footage	384238	USA - BUTLER-619S45W 10SWNE	1980	N	1980	E	SWNE	10	19S	45W	6	38.420592	-102.443394	723192	4255578
1114	6106008	61	6008	05-061-06008	16520	CHEMCO INC	2	LINCOLN	2 LINCOLN	ACTUAL	5/5/1967 0:00	3910	4910	4910	7500	BRANDON	212648	WELL	IJ	7/1/2015 0:00	ACTUAL LatLong	324794	LINCOLN-619S45W 10NESE	1980	S	810	E	NESE	10	19S	45W	6	38.417051	-102.439426	723550	4255194
1115	6106009	61	6009	05-061-06009	10263	BUCCANEER ENERGY (USA) INC	1	TUCKER C G A	1 TUCKER C G A	ACTUAL	5/22/1967 0:00	3884	4834	0	99999	WILDCAT	212649	WELL	DA	2/21/1972 0:00	Planned Footage	384239	TUCKER C G A-618S45W 32NENW	660	N	1980	W	NENW	32	18S	45W	6	38.452741	-102.484066	719544	4259048
1116	6106010	61	6010	05-061-06010	95620	WESTERN OPERATING COMPANY	1	FOSTER	1 FOSTER	ACTUAL	6/4/1967 0:00	3930	4890	0	7500	BRANDON	212650	WELL	PR	12/1/2018 0:00	ACTUAL LatLong	324795	FOSTER-619S45W 15NENW	660	N	1980	W	NENW	15	19S	45W	6	38.40981	-102.44794	722828	4254370
1117	6106011	61	6011	05-061-06011	95620	WESTERN OPERATING COMPANY	3	HARRISON	3 HARRISON	ACTUAL	6/23/1967 0:00	3889	4825	0	7500	BRANDON	212651	WELL	PA	7/1/1996 0:00	Planned Footage	384240	HARRISON-619S45W 9SWNE	1980	N	1980	E	SWNE	9	19S	45W	6	38.420442	-102.461895	721577	4255517
1118	6106012	61	6012	05-061-06012	6750	BEAMS* R J	21-Jan	CHIVINGTON GRAZING ASSOC	1-21 CHIVINGTON GRAZING ASSOC	ACTUAL	7/19/1967 0:00	3924	4990	0	99999	WILDCAT	212652	WELL	DA	8/8/1967 0:00	Planned Footage	384241	CHIVINGTON GRAZING ASSOC-618S46W 21SESE	660	S	660	E	SESE	21	18S	46W	6	38.470881	-102.567958	712169	4260865
1119	6106015	61	6015	05-061-06015	22760	DAVIS DRILLING INC	1	SOUTH BRANDON	1 SOUTH BRANDON	ACTUAL	8/14/1967 0:00	3906	5310	0	99999	WILDCAT	212655	WELL	DA	9/4/1967 0:00	Planned Footage	384244	SOUTH BRANDON-619S44W 31NWSW	1980	S	660	W	NWSW	31	19S	44W	6	38.359393	-102.397062	727429	4248899
1120	6106016	61	6016	05-061-06016	29666	FERGUSON OIL COMPANY,INC.	1	BARLOW	1 BARLOW	ACTUAL	8/31/1967 0:00	3987	5240	0	99999	WILDCAT	212656	WELL	DA	9/18/1967 0:00	Planned Footage	384245	BARLOW-618S46W 10NWNW	660	N	660	W	NWNW	10	18S	46W	6	38.51066	-102.563469	712444	4265290
1121	6106017	61	6017	05-061-06017	95620	WESTERN OPERATING COMPANY	1	KING-PYLES	1 KING-PYLES	ACTUAL	8/18/1967 0:00	3891	4810	0	7500	BRANDON	212657	WELL	PA	11/19/1996 0:00	Planned Footage	384246	KING-PYLES-619S45W 9NESW	1980	S	1980	W	NESW	9	19S	45W	6	38.416782	-102.466465	721189	4255099
1122	6106018	61	6018	05-061-06018	95620	WESTERN OPERATING COMPANY	4	N.W.B.U.	4 N.W.B.U.	ACTUAL	9/6/1967 0:00	3884	4825	0	7500	BRANDON	212658	WELL	PA	9/6/2000 0:00	Planned Footage	384247	N.W.B.U.-619S45W 4SWNW	1980	N	660	W	SWNW	4	19S	45W	6	38.434731	-102.471025	720737	4257080
1123	6106019	61	6019	05-061-06019	100420	LEE DRILLING COMPANY	7-Jan	KIOWA GRAZING ASSOCIATION	1-7 KIOWA GRAZING ASSOCIATION	ACTUAL	9/14/1967 0:00	3819	4917	0	99999	WILDCAT	212659	WELL	DA	10/5/1967 0:00	Planned Footage	384248	KIOWA GRAZING ASSOCIATION-620S45W 7SENW	1980	N	1980	W	SENW	7	20S	45W	6	38.332953	-102.502375	718306	4245710
1124	6106020	61	6020	05-061-06020	95620	WESTERN OPERATING COMPANY	4	HARRISON	4 HARRISON	ACTUAL	9/26/1967 0:00	3892	4825	0	7500	BRANDON	212660	WELL	PR	12/1/2017 0:00	ACTUAL LatLong	324796	HARRISON-619S45W 9SWSE	810	S	1830	E	SWSE	9	19S	45W	6	38.41369	-102.46128	721652	4254769
1125	6106021	61	6021	05-061-06021	17070	CIMARRON OIL & GAS CO INC	1A	CHIVINGTON GRAZING	1A CHIVINGTON GRAZING	ACTUAL	10/9/1967 0:00	3888	4790	4790	7500	BRANDON	212661	WELL	PA	11/30/1988 0:00	Planned Footage	384249	CHIVINGTON GRAZING-619S45W 4NENE	990	N	660	E	NENE	4	19S	45W	6	38.437592	-102.457465	721912	4257431
1126	6106023	61	6023	05-061-06023	95620	WESTERN OPERATING COMPANY	1	DAWSON A	1 DAWSON A	ACTUAL	10/14/1967 0:00	3890	4827	0	7500	BRANDON	212663	WELL	PR	4/1/2018 0:00	ACTUAL LatLong	324797	DAWSON A-619S45W 9NENW	660	N	1967	W	NENW	9	19S	45W	6	38.42406	-102.4665	721164	4255907
1127	6106024	61	6024	05-061-06024	95620	WESTERN OPERATING COMPANY	3	N W B U	3 N W B U	ACTUAL	11/26/1967 0:00	3873	4805	0	7500	BRANDON	212664	WELL	PA	9/7/2000 0:00	Planned Footage	384250	N W B U-619S45W 4NENW	660	N	1980	W	NENW	4	19S	45W	6	38.438401	-102.466385	721130	4257499
1128	6106025	61	6025	05-061-06025	100700	L & F DRILLING INC & ALLIANCE WESTERN LTD	1	BAUGHMAN-FARMS	1 BAUGHMAN-FARMS	ACTUAL	12/12/1967 0:00	3992	5400	0	99999	WILDCAT	212665	WELL	DA	1/1/1968 0:00	Planned Footage	384251	BAUGHMAN-FARMS-619S45W 13SESE	660	S	660	E	SESE	13	19S	45W	6	38.399162	-102.401973	726876	4253301
1129	6106027	61	6027	05-061-06027	95620	WESTERN OPERATING COMPANY	2	KING-PYLES	2 KING-PYLES	ACTUAL	1/24/1968 0:00	3888	4750	0	7500	BRANDON	212667	WELL	IJ	9/12/1991 0:00	ACTUAL LatLong	324798	KING-PYLES-619S45W 9SWSW	660	S	660	W	SWSW	9	19S	45W	6	38.41314	-102.47106	720799	4254684
1130	6106029	61	6029	05-061-06029	90735	TXO PRODUCTION CORP	C-2	FRAZEE	C-2 FRAZEE	ACTUAL	4/8/1968 0:00	4323	5750	0	76180	SALT LAKE	212669	WELL	DA	3/29/1983 0:00	Planned Footage	384254	FRAZEE-619S50W 3SWSE	706	S	2040	E	SWSE	3	19S	50W	6	38.427779	-102.995071	675008	4255183
1131	6106030	61	6030	05-061-06030	31075	FREMONT PETROLEUM COMPANY* THE	1	TALLMAN	1 TALLMAN	ACTUAL	4/23/1968 0:00	3922	4970	0	99999	WILDCAT	212670	WELL	DA	5/11/1968 0:00	Planned Footage	384255	TALLMAN-618S45W 27NESE	1935	S	660	E	NESE	27	18S	45W	6	38.460241	-102.439224	723434	4259988
1132	6106031	61	6031	05-061-06031	17600	CLEARY PETR INC	Jan-32	BAUGHAM FARMS	1-32 BAUGHAM FARMS	ACTUAL	5/12/1968 0:00	3872	5200	0	99999	WILDCAT	212671	WELL	DA	6/1/1968 0:00	Planned Footage	384256	BAUGHAM FARMS-619S45W 32NWNW	660	N	660	W	NWNW	32	19S	45W	6	38.365862	-102.488975	719378	4249394
1133	6106032	61	6032	05-061-06032	31075	FREMONT PETROLEUM COMPANY* THE	1-A	STATE	1-A STATE	ACTUAL	5/15/1968 0:00	3836	5060	0	99999	WILDCAT	212672	WELL	DA	5/29/1968 0:00	Planned Footage	384257	STATE-620S45W 16SESE	660	S	648	E	SESE	16	20S	45W	6	38.312373	-102.455944	722428	4243537
1134	6106033	61	6033	05-061-06033	100725	BLAIK* WILLIAM M	1	MEEKS-NEWSOM	1 MEEKS-NEWSOM	ACTUAL	5/22/1968 0:00	4006	5170	0	99999	WILDCAT	212673	WELL	DA	6/7/1968 0:00	Planned Footage	384258	MEEKS-NEWSOM-618S46W 23NENE	660	N	660	E	NENE	23	18S	46W	6	38.481481	-102.530987	715363	4262127
1135	6106034	61	6034	05-061-06034	100697	BLAIK* WILLIAM M	1	MANSZ	1 MANSZ	ACTUAL	6/12/1968 0:00	3950	5509	0	99999	WILDCAT	212674	WELL	DA	6/29/1968 0:00	Planned Footage	384259	MANSZ-619S44W 32SESE	660	S	686	E	SESE	32	19S	44W	6	38.356113	-102.364271	730305	4248616
1136	6106035	61	6035	05-061-06035	95620	WESTERN OPERATING COMPANY	1-Jan	NWBU	1-1 NWBU	ACTUAL	6/22/1968 0:00	3877	4765	0	7500	BRANDON	212675	WELL	PA	12/7/1998 0:00	Planned Footage	384260	NWBU-618S45W 33SWSW	660	S	660	W	SWSW	33	18S	45W	6	38.441981	-102.470955	720721	4257885
1137	6106036	61	6036	05-061-06036	96155	WHITING OIL & GAS CORPORATION	1-Feb	NWBU	2-1 NWBU	ACTUAL	7/17/1968 0:00	3881	4818	4818	7500	BRANDON	212676	WELL	PA	7/27/1990 0:00	Planned Footage	384261	NWBU-619S45W 5NENE	660	N	660	E	NENE	5	19S	45W	6	38.438311	-102.475595	720327	4257467
1138	6106037	61	6037	05-061-06037	95620	WESTERN OPERATING COMPANY	7	N.W.B.U.	7 N.W.B.U.	ACTUAL	7/31/1968 0:00	3882	4814	0	7500	BRANDON	212677	WELL	PA	11/20/1998 0:00	Planned Footage	384262	N.W.B.U.-619S45W 4SWSW	605	S	665	W	SWSW	4	19S	45W	6	38.427432	-102.471075	720754	4256270
1139	6106038	61	6038	05-061-06038	55050	MCBRIDE INC* W C	Jan-33	MYERS	1-33 MYERS	ACTUAL	8/7/1968 0:00	3955	5370	0	99999	WILDCAT	212678	WELL	DA	8/27/1968 0:00	Planned Footage	384263	MYERS-619S47W 33NWSE	1980	S	1920	E	NWSE	33	19S	47W	6	38.358812	-102.680841	702633	4248173
1140	6106040	61	6040	05-061-06040	24145	DIAMOND SHAMROCK REFINING & MARKETING COMPANY	Jan-36	FERGUS-STATE	1-36 FERGUS-STATE	ACTUAL	8/13/1968 0:00	4301	5572	0	99999	WILDCAT	212680	WELL	DA	9/3/1968 0:00	Planned Footage	384265	FERGUS-STATE-617S49W 36SESE	660	S	660	E	SESE	36	17S	49W	6	38.529418	-102.843137	688007	4266763
1141	6106041	61	6041	05-061-06041	95620	WESTERN OPERATING COMPANY	4	DAWSON	4 DAWSON	ACTUAL	9/8/1968 0:00	3893	4740	0	7500	BRANDON	212681	WELL	PA	12/21/1994 0:00	ACTUAL LatLong	324799	DAWSON-619S45W 3NESW	1980	S	1980	W	NESW	3	19S	45W	6	38.43147	-102.44822	722737	4256773
1142	6106042	61	6042	05-061-06042	100723	APPLETON OIL COMPANY	1	LEGG	1 LEGG	ACTUAL	9/30/1968 0:00	4124	5375	0	99999	WILDCAT	212682	WELL	DA	10/19/1968 0:00	Planned Footage	384717	WJ-617S47W 28NENE	660	N	660	E	NENE	28	17S	47W	6	38.554419	-102.678342	702304	4269887
1143	6106043	61	6043	05-061-06043	95620	WESTERN OPERATING COMPANY	2	DAWSON A	2 DAWSON A	ACTUAL	9/21/1968 0:00	3884	4806	0	7500	BRANDON	212683	WELL	PR	5/1/2018 0:00	ACTUAL LatLong	324800	DAWSON A-619S45W 9SWNW	1980	N	660	W	SWNW	9	19S	45W	6	38.42039	-102.47103	720780	4255489
1144	6106044	61	6044	05-061-06044	16520	CHEMCO INC	1	H.C. WEAR UNIT	1 H.C. WEAR UNIT	ACTUAL	10/16/1968 0:00	3925	4856	0	10340	CAVALRY	212684	WELL	PA	10/2/1991 0:00	Planned Footage	384266	H.C. WEAR UNIT-618S45W 35SWNW	1759	N	661	W	SWNW	35	18S	45W	6	38.450191	-102.434494	723878	4258885
1145	6106045	61	6045	05-061-06045	96155	WHITING OIL & GAS CORPORATION	1-May	NWBU	5-1 NWBU	ACTUAL	10/6/1968 0:00	3870	4760	4760	7500	BRANDON	212685	WELL	PA	7/31/1990 0:00	Planned Footage	384267	NWBU-619S45W 5NESE	1965	S	660	E	NESE	5	19S	45W	6	38.431102	-102.475665	720343	4256667
1146	6106048	61	6048	05-061-06048	100706	APPLETON OIL COMPANY	1	NORMAN	1 NORMAN	ACTUAL	11/15/1968 0:00	3976	5203	0	99999	WILDCAT	212688	WELL	DA	12/2/1968 0:00	Planned Footage	384270	NORMAN-618S46W 6SESE	660	S	660	E	SESE	6	18S	46W	6	38.51461	-102.60466	708840	4265634
1147	6106050	61	6050	05-061-06050	100615	INTERNATIONAL NUCLEAR CORPORATION	1	FRAZEE	1 FRAZEE	ACTUAL	12/17/1968 0:00	4172	5595	0	99999	WILDCAT	212690	WELL	DA	1/25/1969 0:00	Planned Footage	384272	FRAZEE-617S45W 14NENE	660	N	660	E	NENE	14	17S	45W	6	38.583019	-102.418985	724818	4273665
1148	6106051	61	6051	05-061-06051	1220	ALLANTE OPERATING COMPANY	1	MERRICK 'E'	1 MERRICK 'E'	ACTUAL	1/9/1969 0:00	4108	5475	0	48880	LEFT HAND	212691	WELL	PA	9/5/1992 0:00	Planned Footage	384273	MERRICK 'E'-618S47W 33NENE	660	N	660	E	NENE	33	18S	47W	6	38.45299	-102.677472	702664	4258632
1149	6106052	61	6052	05-061-06052	100615	INTERNATIONAL NUCLEAR CORPORATION	1	HAROLD PYLES	1 HAROLD PYLES	ACTUAL	12/17/1968 0:00	3896	4980	0	99999	WILDCAT	212692	WELL	DA	1/7/1969 0:00	Planned Footage	384274	HAROLD PYLES-618S45W 27SWNW	1950	N	660	W	SWNW	27	18S	45W	6	38.463891	-102.452905	722229	4260360
1150	6106053	61	6053	05-061-06053	100615	INTERNATIONAL NUCLEAR CORPORATION	1	C G A REYNOLDS	1 C G A REYNOLDS	ACTUAL	12/21/1968 0:00	3868	4945	0	99999	WILDCAT	212693	WELL	DA	1/11/1969 0:00	Planned Footage	384275	C G A REYNOLDS-618S45W 31SWSW	660	S	660	W	SWSW	31	18S	45W	6	38.441781	-102.507716	717512	4257776
1151	6106054	61	6054	05-061-06054	91500	UNION TEXAS PETROLEUM	7-Jan	BROWN	1-7 BROWN	ACTUAL	1/17/1969 0:00	3847	5067	0	99999	WILDCAT	212694	WELL	DA	2/2/1969 0:00	Planned Footage	384276	BROWN-619S45W 7SWSW	660	S	660	W	SWSW	7	19S	45W	6	38.412732	-102.507646	717606	4254552
1152	6106055	61	6055	05-061-06055	61250	MULL DRILLING COMPANY INC	1	GOLDEN RANCH	1 GOLDEN RANCH	ACTUAL	3/5/1969 0:00	4049	5393	0	99999	WILDCAT	212695	WELL	DA	3/25/1969 0:00	Planned Footage	384277	GOLDEN RANCH-617S46W 8NWNW	660	N	660	W	NWNW	8	17S	46W	6	38.597528	-102.60034	708976	4274846
1153	6106057	61	6057	05-061-06057	100704	ALLIANCE WESTERN INC	21-12	PRIESSER	21-12 PRIESSER	ACTUAL	4/12/1969 0:00	4027	5736	0	99999	WILDCAT	212697	WELL	DA	5/3/1969 0:00	Planned Footage	384279	PRIESSER-620S43W 21NWSW	1950	S	660	W	NWSW	21	20S	43W	6	38.302714	-102.248047	740639	4242986
1154	6106058	61	6058	05-061-06058	70500	PLAINS EX	1	KIOWA COUNTY GRAZING ASSN	1 KIOWA COUNTY GRAZING ASSN	ACTUAL	5/14/1969 0:00	3790	5085	0	99999	WILDCAT	212698	WELL	DA	6/3/1969 0:00	Planned Footage	384280	KIOWA COUNTY GRAZING ASSN-619S46W 35SWSE	660	S	1980	E	SWSE	35	19S	46W	6	38.354782	-102.534737	715412	4248057
1155	6106059	61	6059	05-061-06059	54467	MAYER, *LEN	1	UPRR - DAVID MCBRYDE	1 UPRR - DAVID MCBRYDE	ACTUAL	5/10/1969 0:00	4389	5523	0	99999	WILDCAT	212699	WELL	DA	5/28/1969 0:00	Planned Footage	384281	UPRR - DAVID MCBRYDE-617S49W 23SESE	660	S	660	E	SESE	23	17S	49W	6	38.558428	-102.861828	686303	4269944
1156	6106060	61	6060	05-061-06060	16520	CHEMCO INC	1	E. J. MUIR UNIT	1 E. J. MUIR UNIT	ACTUAL	5/16/1969 0:00	3926	5001	0	10340	CAVALRY	212700	WELL	PA	9/15/2003 0:00	Planned Footage	384282	E. J. MUIR UNIT-618S45W 35NESW	2025	S	1980	W	NESW	35	18S	45W	6	38.446141	-102.429874	724294	4258446
1157	6106063	61	6063	05-061-06063	17600	CLEARY PETR INC	1	BAXTER	1 BAXTER	ACTUAL	6/30/1969 0:00	3843	5160	0	99999	WILDCAT	212703	WELL	DA	2/4/1970 0:00	Planned Footage	384285	BAXTER-619S46W 24NENE	880	N	880	E	NENE	24	19S	46W	6	38.393922	-102.513196	717177	4252451
1158	6106064	61	6064	05-061-06064	16520	CHEMCO INC	1-A	MUNDHENKE	1-A MUNDHENKE	ACTUAL	7/12/1969 0:00	3940	4847	0	10340	CAVALRY	212704	WELL	PA	8/10/2012 0:00	ACTUAL LatLong	324801	MUNDHENKE-618S45W 35SWSE	684	S	1987	E	SWSE	35	18S	45W	6	38.442673	-102.425318	724702	4258072
1159	6106066	61	6066	05-061-06066	100724	EVANS & TRIGG	16-Jan	STATE	1-16 STATE	ACTUAL	7/28/1969 0:00	3954	5165	0	99999	WILDCAT	212706	WELL	DA	8/17/1969 0:00	Planned Footage	384287	STATE-618S46W 16NENE	660	N	660	E	NENE	16	18S	46W	6	38.49626	-102.568319	712063	4263680
1160	6106067	61	6067	05-061-06067	70500	PLAINS EX	1	BAUGHMAN D	1 BAUGHMAN D	ACTUAL	8/12/1969 0:00	4116	5421	0	99999	WILDCAT	212707	WELL	DA	8/30/1969 0:00	Planned Footage	384288	BAUGHMAN D-617S45W 8NENE	660	N	660	E	NENE	8	17S	45W	6	38.597479	-102.474916	719901	4275134
1161	6106068	61	6068	05-061-06068	33850	GERMANY INVESTMENT CO	21-Jan	F L PYLES	1-21 F L PYLES	ACTUAL	8/20/1969 0:00	3964	5386	0	99999	WILDCAT	212708	WELL	DA	9/11/1969 0:00	Planned Footage	384289	F L PYLES-619S46W 21SWNW	1980	N	660	W	SWNW	21	19S	46W	6	38.391042	-102.581458	711224	4251973
1162	6106069	61	6069	05-061-06069	70600	PLANET ASSOCIATES INC	1	STATE	1 STATE	ACTUAL	8/19/1969 0:00	3740	2075	0	99999	WILDCAT	212709	WELL	DA	8/26/1969 0:00	Planned Footage	384290	STATE-620S46W 35SESE	660	S	660	E	SESE	35	20S	46W	6	38.269464	-102.529196	716150	4238601
1163	6106070	61	6070	05-061-06070	82498	STERLING DRILLING COMPANY	1	LAVELLE	1 LAVELLE	ACTUAL	9/6/1969 0:00	4075	5455	0	99999	WILDCAT	212710	WELL	DA	9/29/1969 0:00	Planned Footage	384291	LAVELLE-619S48W 8SESE	660	S	660	E	SESE	8	19S	48W	6	38.41332	-102.806125	691541	4253954
1164	6106071	61	6071	05-061-06071	70500	PLAINS EX	1	STATE AF	1 STATE AF	ACTUAL	9/22/1969 0:00	4252	5338	0	99999	WILDCAT	212711	WELL	DA	10/13/1969 0:00	Planned Footage	384292	STATE AF-617S48W 16NENE	660	N	660	E	NENE	16	17S	48W	6	38.583328	-102.788396	692636	4272859
1165	6106072	61	6072	05-061-06072	33850	GERMANY INVESTMENT CO	9-Jan	E L HATCHER	1-9 E L HATCHER	ACTUAL	12/30/1969 0:00	3927	5257	0	99999	WILDCAT	212712	WELL	DA	1/24/1970 0:00	Planned Footage	384293	E L HATCHER-620S46W 9NESW	1980	S	1980	W	NESW	9	20S	46W	6	38.330013	-102.576068	711872	4245212
1166	6106075	61	6075	05-061-06075	12310	BUTTES RESOURCES CO	Jan-36	STATE	1-36 STATE	ACTUAL	10/3/1969 0:00	4027	5500	0	99999	WILDCAT	212715	WELL	DA	10/20/1969 0:00	Planned Footage	384296	STATE-617S45W 36SWSW	660	S	620	W	SWSW	36	17S	45W	6	38.52932	-102.416124	725234	4267712
1167	6106076	61	6076	05-061-06076	16520	CHEMCO INC	1	WEAR	1 WEAR	ACTUAL	10/23/1969 0:00	3926	4825	0	10340	CAVALRY	212716	WELL	PA	3/31/1997 0:00	Planned Footage	384297	WEAR-618S45W 35NENW	701	N	1980	W	NENW	35	18S	45W	6	38.453231	-102.429904	724269	4259233
1168	6106077	61	6077	05-061-06077	70500	PLAINS EX	1	BRANDON TOWNSITE	1 BRANDON TOWNSITE	ACTUAL	12/2/1969 0:00	3921	4900	0	10340	CAVALRY	212717	WELL	DA	12/22/1969 0:00	Planned Footage	384298	BRANDON TOWNSITE-618S45W 34NESE	1757	S	520	E	NESE	34	18S	45W	6	38.445341	-102.438594	723535	4258336
1169	6106078	61	6078	05-061-06078	65021	OCCIDENTAL PETROLEUM CORP	1	CECIL TALLMAN	1 CECIL TALLMAN	ACTUAL	11/11/1969 0:00	4130	5940	0	99999	WILDCAT	212718	WELL	DA	10/24/1970 0:00	Planned Footage	384299	CECIL TALLMAN-619S44W 26SESE	600	S	660	E	SESE	26	19S	44W	6	38.370823	-102.30976	735022	4250386
1170	6106079	61	6079	05-061-06079	16520	CHEMCO INC	1	MUIR UNIT	1 MUIR UNIT	ACTUAL	11/9/1969 0:00	3747	5257	0	99999	WILDCAT	212719	WELL	DA	12/2/1969 0:00	Planned Footage	384300	MUIR UNIT-620S46W 25NESW	1980	S	1980	W	NESW	25	20S	46W	6	38.286504	-102.520196	716886	4240513
1171	6106080	61	6080	05-061-06080	33120	GAS PROD INTERPRISE INC	27-Jan	BAUGHMAN	1-27 BAUGHMAN	ACTUAL	12/14/1969 0:00	4052	5558	0	99999	WILDCAT	212720	WELL	DA	3/26/1976 0:00	Planned Footage	384301	BAUGHMAN-618S44W 27SENW	1980	N	1980	W	SENW	27	18S	44W	6	38.465072	-102.337861	732264	4260776
1172	6106081	61	6081	05-061-06081	12310	BUTTES RESOURCES CO	11-Jan	MARBLE ET AL	1-11 MARBLE ET AL	ACTUAL	12/13/1969 0:00	3822	5049	0	99999	WILDCAT	212721	WELL	DA	1/8/1970 0:00	Planned Footage	384302	MARBLE ET AL-620S46W 11NWNW	660	N	660	W	NWNW	11	20S	46W	6	38.336543	-102.543887	714666	4246011
1173	6106082	61	6082	05-061-06082	15550	CHAMPLIN PETROLEUM COMPANY	1	NEESE	1 NEESE	ACTUAL	1/4/1970 0:00	4103	5400	0	99999	WILDCAT	212722	WELL	DA	9/1/1970 0:00	Planned Footage	384303	NEESE-619S47W 4NENE	660	N	660	E	NENE	4	19S	47W	6	38.438501	-102.677422	702709	4257024
1174	6106083	61	6083	05-061-06083	78080	SHELBY RESOURCES LLC	30-Jan	CHIVINGTON GRAZING AS(CGA)	1-30 CHIVINGTON GRAZING AS(CGA)	ACTUAL	1/30/1970 0:00	3939	5039	0	7500	BRANDON	212723	WELL	PA	9/10/1997 0:00	Planned Footage	384304	CHIVINGTON GRAZING AS(CGA)-618S45W 30SWNE	1980	N	1980	E	SWNE	30	18S	45W	6	38.463631	-102.497956	718298	4260224
1175	6106084	61	6084	05-061-06084	16520	CHEMCO INC	1	MUIR E J	1 MUIR E J	ACTUAL	3/4/1970 0:00	3940	4925	0	10340	CAVALRY	212724	WELL	PA	5/6/2019 0:00	ACTUAL LatLong	334272	MUIR E J-618S45W 35SWNE	2142	N	1937	E	SWNE	35	18S	45W	6	38.449529	-102.425447	724669	4258833
1176	6106088	61	6088	05-061-06088	16520	CHEMCO INC	1	H.C. WEAR #3	1 H.C. WEAR #3	ACTUAL	5/18/1970 0:00	3929	4856	0	10340	CAVALRY	212728	WELL	IJ	11/7/2014 0:00	ACTUAL LatLong	324802	H.C. WEAR 3-618S45W 26SWSE	660	S	1984	E	SWSE	26	18S	45W	6	38.457213	-102.425389	724651	4259686
1177	6106090	61	6090	05-061-06090	95035	WEBB RESOURCES INC	14-4	SOUTHWEST INVESTMENT CO	14-4 SOUTHWEST INVESTMENT CO	ACTUAL	6/7/1970 0:00	4005	5817	0	99999	WILDCAT	212730	WELL	DA	6/3/1970 0:00	Planned Footage	384309	SOUTHWEST INVESTMENT CO-620S43W 14NWNW	660	N	660	W	NWNW	14	20S	43W	6	38.324584	-102.212276	743694	4245507
1178	6106093	61	6093	05-061-06093	16520	CHEMCO INC	2	WEAR, H C #3	2 WEAR, H C #3	ACTUAL	7/6/1970 0:00	3935	4971	0	10340	CAVALRY	212733	WELL	SI	2/1/2020 0:00	ACTUAL LatLong	324803	WEAR, H C 3-618S45W 26NESE	1873	S	660	E	NESE	26	18S	45W	6	38.460674	-102.42107	725017	4260081
1179	6106094	61	6094	05-061-06094	95620	WESTERN OPERATING COMPANY	1	MCCORMICK	1 MCCORMICK	ACTUAL	7/24/1970 0:00	3923	4864	0	10340	CAVALRY	212734	WELL	PA	9/8/2000 0:00	Planned Footage	384312	MCCORMICK-618S45W 26NESW	1980	S	1980	W	NESW	26	18S	45W	6	38.460591	-102.430014	724237	4260050
1180	6106095	61	6095	05-061-06095	6750	BEAMS* R J	26-Jan	CECIL TALLMAN	1-26 CECIL TALLMAN	ACTUAL	9/16/1970 0:00	4131	4650	0	99999	WILDCAT	212735	WELL	DA	9/29/1970 0:00	Planned Footage	384313	CECIL TALLMAN-619S44W 26NWSE	1980	S	1980	E	NWSE	26	19S	44W	6	38.374553	-102.31437	734607	4250789
1181	6106097	61	6097	05-061-06097	17070	CIMARRON OIL & GAS CO INC	1	BARLOW	1 BARLOW	ACTUAL	8/28/1970 0:00	4018	5328	0	99999	WILDCAT	212737	WELL	DA	8/29/1984 0:00	Planned Footage	384604	BARLOW-618S46W 4NENE	660	N	660	E	NENE	4	18S	46W	6	38.5253	-102.568269	711982	4266904
1182	6106099	61	6099	05-061-06099	9140	BOVAIRD SUPPLY COMPANY	36-2	STATE	36-2 STATE	ACTUAL	9/18/1970 0:00	0	4809	0	10340	CAVALRY	212739	WELL	DA	9/16/1971 0:00	Actual LatLong	384316	STATE-618S45W 36NWSW	2065	S	555	W	NWSW	36	18S	45W	6	38.44685	-102.41681	725432	4258557
1183	6106100	61	6100	05-061-06100	66561	OXY USA INC	1	STATE A	1 STATE A	ACTUAL	9/27/1970 0:00	3943	5629	0	99999	WILDCAT	212740	WELL	DA	10/13/1970 0:00	Planned Footage	384317	STATE A-619S42W 16NWSE	1980	S	1980	E	NWSE	16	19S	42W	6	38.404263	-102.130474	750572	4254570
1184	6106101	61	6101	05-061-06101	6750	BEAMS* R J	Jan-32	C G A	1-32 C G A	ACTUAL	12/20/1970 0:00	3898	4795	0	7500	BRANDON	212741	WELL	DA	2/16/1972 0:00	Planned Footage	384318	C G A-618S45W 32SWNE	1980	N	1980	E	SWNE	32	18S	45W	6	38.449141	-102.480096	719901	4258658
1185	6106102	61	6102	05-061-06102	74970	ROEMER OIL COMPANY	15-Jan	U S A	1-15 U S A	ACTUAL	2/1/1971 0:00	3889	4775	0	7500	BRANDON	212742	WELL	PA	12/22/1994 0:00	Planned Footage	384319	U S A-619S45W 15NENE	660	N	810	E	NENE	15	19S	45W	6	38.409802	-102.439294	723583	4254390
1186	6106103	61	6103	05-061-06103	33850	GERMANY INVESTMENT CO	1	ETHEL MCCORMICK	1 ETHEL MCCORMICK	ACTUAL	3/26/1971 0:00	3926	4834	0	10340	CAVALRY	212743	WELL	DA	4/27/1971 0:00	Planned Footage	384320	ETHEL MCCORMICK-618S45W 26SWSW	660	S	660	W	SWSW	26	18S	45W	6	38.456831	-102.434554	723852	4259621
1187	6106104	61	6104	05-061-06104	95620	WESTERN OPERATING COMPANY	5	DAWSON	5 DAWSON	ACTUAL	3/1/1971 0:00	3871	4734	0	7500	BRANDON	212744	WELL	PA	7/1/1996 0:00	Planned Footage	384321	DAWSON-619S45W 8NENE	660	N	660	E	NENE	8	19S	45W	6	38.423892	-102.475705	720361	4255866
1188	6106105	61	6105	05-061-06105	95620	WESTERN OPERATING COMPANY	3	KING-PYLES	3 KING-PYLES	ACTUAL	4/15/1971 0:00	3872	4730	4730	7500	BRANDON	212745	WELL	PA	6/1/1996 0:00	Planned Footage	384322	KING-PYLES-619S45W 8NESE	1980	S	660	E	NESE	8	19S	45W	6	38.416682	-102.475675	720386	4255066
1189	6106106	61	6106	05-061-06106	55098	MCCOY PETROLEUM CORPORATION	14-Jan	SUTTON	1-14 SUTTON	ACTUAL	5/7/1971 0:00	3811	4931	0	99999	WILDCAT	212746	WELL	DA	6/5/1971 0:00	Planned Footage	384323	SUTTON-620S46W 14NWSE	1773	S	2016	E	NWSE	14	20S	46W	6	38.314553	-102.534476	715554	4243593
1190	6106107	61	6107	05-061-06107	95620	WESTERN OPERATING COMPANY	6	DAWSON	6 DAWSON	ACTUAL	5/1/1971 0:00	3873	4735	4735	7500	BRANDON	212747	WELL	PA	8/27/1997 0:00	Planned Footage	384324	DAWSON-619S45W 8SWNE	1980	N	1980	E	SWNE	8	19S	45W	6	38.420192	-102.480295	719971	4255445
1191	6106108	61	6108	05-061-06108	95620	WESTERN OPERATING COMPANY	2	SPRING WEAR	2 SPRING WEAR	ACTUAL	5/9/1971 0:00	3852	5612	0	7500	BRANDON	212748	WELL	PA	3/2/1999 0:00	Planned Footage	384325	SPRING WEAR-619S45W 5SWSE	660	S	1980	E	SWSE	5	19S	45W	6	38.427432	-102.480305	719949	4256248
1192	6106110	61	6110	05-061-06110	74280	RESOURCE TECHNOLOGY CORP	23-Jan	NEUFIELD	1-23 NEUFIELD	ACTUAL	7/1/1971 0:00	4283	5623	0	99999	WILDCAT	212750	WELL	DA	2/19/1992 0:00	Planned Footage	384327	NEUFIELD-618S50W 23NESE	1980	S	660	E	NESE	23	18S	50W	6	38.475149	-102.972011	676905	4260484
1193	6106112	61	6112	05-061-06112	43100	INEXCO OIL CO	1	KCGA	1 KCGA	ACTUAL	7/23/1971 0:00	3860	4730	0	7500	BRANDON	212752	WELL	DA	8/2/1971 0:00	Planned Footage	384329	KCGA-619S45W 8NENW	660	N	1980	W	NENW	8	19S	45W	6	38.423742	-102.484386	719603	4255829
1194	6106115	61	6115	05-061-06115	43100	INEXCO OIL CO	2	BURNHAM-DAWSON	2 BURNHAM-DAWSON	ACTUAL	8/4/1971 0:00	3906	4793	0	7500	BRANDON	212755	WELL	DA	8/14/1971 0:00	Planned Footage	384332	BURNHAM-DAWSON-619S45W 3NENW	660	N	1980	W	NENW	3	19S	45W	6	38.438602	-102.448254	722712	4257565
1195	6106116	61	6116	05-061-06116	7199	BELCO PETROLEUM CORPORATION	1	C J TALLMAN	1 C J TALLMAN	ACTUAL	8/9/1971 0:00	4103	5520	0	99999	WILDCAT	212756	WELL	DA	8/30/1971 0:00	Planned Footage	384333	C J TALLMAN-617S45W 14SESW	660	S	1980	W	SESW	14	17S	45W	6	38.57207	-102.428375	724034	4272426
1196	6106117	61	6117	05-061-06117	95620	WESTERN OPERATING COMPANY	4	KING-PYLES	4 KING-PYLES	ACTUAL	10/4/1971 0:00	3865	4759	0	7500	BRANDON	212757	WELL	PR	1/12/2003 0:00	ACTUAL LatLong	324804	KING-PYLES-619S45W 8SWSE	660	S	1980	E	SWSE	8	19S	45W	6	38.41306	-102.47997	720021	4254654
1197	6106118	61	6118	05-061-06118	100722	RODMAN GAS COMPANY & BASIN PETROLEUM CORPORATION	1	CHAMPLIN-GREENWELL	1 CHAMPLIN-GREENWELL	ACTUAL	10/28/1971 0:00	4340	5507	0	99999	WILDCAT	212758	WELL	DA	12/17/1971 0:00	Planned Footage	384334	CHAMPLIN-GREENWELL-617S49W 25SESE	660	S	660	E	SESE	25	17S	49W	6	38.543888	-102.843257	687959	4268368
1198	6106119	61	6119	05-061-06119	68900	PETRO-LEWIS CORP	Apr-36	STATE	4-36 STATE	ACTUAL	11/26/1971 0:00	3994	5255	0	99999	WILDCAT	212759	WELL	DA	12/11/1971 0:00	Planned Footage	384335	STATE-617S46W 36NWNW	660	N	660	W	NWNW	36	17S	46W	6	38.53934	-102.526898	715547	4268558
1199	6106120	61	6120	05-061-06120	43100	INEXCO OIL CO	2	KCGA	2 KCGA	ACTUAL	11/27/1971 0:00	3854	4775	0	7500	BRANDON	212760	WELL	DA	12/9/1971 0:00	Planned Footage	384336	KCGA-619S45W 8NESW	1980	S	1980	W	NESW	8	19S	45W	6	38.416552	-102.484495	719616	4255031
1200	6106121	61	6121	05-061-06121	100722	RODMAN GAS COMPANY & BASIN PETROLEUM CORPORATION	1	HIGHTOWER	1 HIGHTOWER	ACTUAL	12/2/1971 0:00	4158	5386	0	99999	WILDCAT	212761	WELL	DA	12/31/1971 0:00	Planned Footage	384337	HIGHTOWER-617S47W 31NENW	660	N	1980	W	NENW	31	17S	47W	6	38.539739	-102.724344	698335	4268158
1201	6106122	61	6122	05-061-06122	6750	BEAMS* R J	Jan-32	ANSCHUTZ	1-32 ANSCHUTZ	ACTUAL	1/13/1973 0:00	3950	5075	0	99999	WILDCAT	212762	WELL	DA	2/3/1973 0:00	Planned Footage	384338	ANSCHUTZ-619S45W 32SENE	1980	N	660	E	SENE	32	19S	45W	6	38.362383	-102.475095	720601	4249041
1202	6106123	61	6123	05-061-06123	1	UNKNOWN	1	BETTY	1 BETTY	ACTUAL	1/5/1972 0:00	4068	5340	0	99999	WILDCAT	212763	WELL	DA	2/6/1972 0:00	Planned Footage	384339	BETTY-617S46W 2SWSW	660	S	660	W	SWSW	2	17S	46W	6	38.601039	-102.544659	713816	4275364
1203	6106126	61	6126	05-061-06126	1220	ALLANTE OPERATING COMPANY	1	TEAL	1 TEAL	ACTUAL	12/30/1971 0:00	4130	5200	0	48880	LEFT HAND	212766	WELL	PA	5/19/1993 0:00	Planned Footage	384342	TEAL-618S47W 28NWSW	1930	S	660	W	NWSW	28	18S	47W	6	38.46008	-102.691392	701429	4259389
1204	6106127	61	6127	05-061-06127	3800	ARAPAHO PETROLEUM INC	1	WILCOX	1 WILCOX	ACTUAL	1/18/1972 0:00	4106	5204	0	48880	LEFT HAND	212767	WELL	DA	4/27/1972 0:00	Planned Footage	384343	WILCOX-618S47W 34CNE	1320	N	1320	E	CNE	34	18S	47W	6	38.45129	-102.661331	704077	4258479
1205	6106129	61	6129	05-061-06129	9020	BORCHERT* R V	15-Feb	USA	2-15 USA	ACTUAL	2/23/1972 0:00	3922	4757	0	7500	BRANDON	212769	WELL	PA	7/21/1993 0:00	Planned Footage	384345	USA-619S45W 15SWNE	1980	N	1980	E	SWNE	15	19S	45W	6	38.406142	-102.443374	723238	4253974
1206	6106131	61	6131	05-061-06131	53650	MARATHON OIL COMPANY	1	UP - BERRY	1 UP - BERRY	ACTUAL	3/21/1972 0:00	4383	5650	0	99999	WILDCAT	212771	WELL	DA	4/10/1972 0:00	Planned Footage	384346	UP - BERRY-617S49W 21SWSE	660	S	1980	E	SWSE	21	17S	49W	6	38.558598	-102.903479	682673	4269879
1207	6106132	61	6132	05-061-06132	3800	ARAPAHO PETROLEUM INC	1	BUCK	1 BUCK	ACTUAL	4/12/1972 0:00	4159	5200	0	48880	LEFT HAND	212772	WELL	DA	4/24/1972 0:00	Planned Footage	384347	BUCK-618S47W 19SESE	600	S	660	E	SESE	19	18S	47W	6	38.47066	-102.714723	699364	4260512
1208	6106133	61	6133	05-061-06133	14720	CAVANAUGH & CAVANAUGH INC	R-14-3	W.E.T. FARMS	R-14-3 W.E.T. FARMS	ACTUAL	4/11/1972 0:00	3947	5126	0	83975	TROOPER	212773	WELL	PA	7/31/1989 0:00	Planned Footage	384348	W.E.T. FARMS-618S45W 14NWNW	510	N	660	W	NWNW	14	18S	45W	6	38.497071	-102.435144	723676	4264086
1209	6106134	61	6134	05-061-06134	43100	INEXCO OIL CO	2	WEAR-KITCH	2 WEAR-KITCH	ACTUAL	4/28/1972 0:00	3922	4850	0	10340	CAVALRY	212774	WELL	DA	5/8/1972 0:00	Planned Footage	384349	WEAR-KITCH-618S45W 34SWNE	1980	N	1980	E	SWNE	34	18S	45W	6	38.449461	-102.443714	723075	4258781
1210	6106135	61	6135	05-061-06135	43100	INEXCO OIL CO	3	KCGA	3 KCGA	ACTUAL	5/9/1972 0:00	3867	4775	0	7500	BRANDON	212775	WELL	DA	5/20/1972 0:00	Planned Footage	384350	KCGA-619S45W 17NENE	660	N	660	E	NENE	17	19S	45W	6	38.409432	-102.475625	720412	4254262
1211	6106136	61	6136	05-061-06136	16520	CHEMCO INC	1	T-WEAR	1 T-WEAR	ACTUAL	5/21/1972 0:00	3954	5116	0	83975	TROOPER	212776	WELL	SI	9/1/2018 0:00	ACTUAL LatLong	324805	T-WEAR-618S45W 13NWSW	1980	S	660	W	NWSW	13	18S	45W	6	38.489709	-102.416802	725299	4263314
1212	6106137	61	6137	05-061-06137	95620	WESTERN OPERATING COMPANY	5	HARRISON	5 HARRISON	ACTUAL	7/28/1972 0:00	3911	4680	0	7500	BRANDON	212777	WELL	PA	4/30/1999 0:00	Planned Footage	384351	HARRISON-619S45W 9NWNE	660	N	1980	E	NWNE	9	19S	45W	6	38.424062	-102.461945	721562	4255918
1213	6106138	61	6138	05-061-06138	44820	JOHNSON INC* DEA	1	SHAFFER-STATE	1 SHAFFER-STATE	ACTUAL	8/10/1972 0:00	3939	4860	0	53600	MCCLAVE	212778	WELL	PA	10/4/1996 0:00	Planned Footage	384352	SHAFFER-STATE-619S48W 33SWNE	1980	N	1980	E	SWNE	33	19S	48W	6	38.362501	-102.792115	692899	4248344
1214	6106139	61	6139	05-061-06139	95620	WESTERN OPERATING COMPANY	3	DAWSON A	3 DAWSON A	ACTUAL	8/9/1972 0:00	3889	4685	0	7500	BRANDON	212779	WELL	PA	2/28/1997 0:00	Planned Footage	384353	DAWSON A-619S45W 9SENW	1980	N	1980	W	SENW	9	19S	45W	6	38.420382	-102.466475	721178	4255499
1215	6106140	61	6140	05-061-06140	95620	WESTERN OPERATING COMPANY	2	USA BUTLER	2 USA BUTLER	ACTUAL	8/21/1972 0:00	3917	4780	0	7500	BRANDON	212780	WELL	PA	11/20/1998 0:00	Planned Footage	384354	USA BUTLER-619S45W 10NWNE	660	N	1980	E	NWNE	10	19S	45W	6	38.424222	-102.443394	723181	4255981
1216	6106141	61	6141	05-061-06141	33120	GAS PROD INTERPRISE INC	1	GEORGE H KING	1 GEORGE H KING	ACTUAL	10/18/1972 0:00	4011	5196	0	99999	WILDCAT	212781	WELL	DA	11/5/1972 0:00	Planned Footage	384355	GEORGE H KING-618S46W 3SESW	660	S	1830	W	SESW	3	18S	46W	6	38.51427	-102.559368	712791	4265700
1217	6106142	61	6142	05-061-06142	95620	WESTERN OPERATING COMPANY	7	DAWSON	7 DAWSON	ACTUAL	9/14/1972 0:00	3903	4680	0	7500	BRANDON	212782	WELL	PA	6/1/1996 0:00	Planned Footage	384356	DAWSON-619S45W 4SESE	660	S	660	E	SESE	4	19S	45W	6	38.427742	-102.457375	721950	4256338
1218	6106143	61	6143	05-061-06143	43100	INEXCO OIL CO	4	DAWSON A	4 DAWSON A	ACTUAL	9/2/1972 0:00	3893	4685	0	7500	BRANDON	212783	WELL	PA	11/13/2005 0:00	Planned Footage	384357	DAWSON A-619S45W 9NWNW	660	N	660	W	NWNW	9	19S	45W	6	38.423962	-102.471105	720762	4255885
1219	6106146	61	6146	05-061-06146	95620	WESTERN OPERATING COMPANY	8	DAWSON	8 DAWSON	ACTUAL	10/21/1972 0:00	3897	4733	0	7500	BRANDON	212786	WELL	PA	3/1/1997 0:00	Planned Footage	384360	DAWSON-619S45W 3SESW	660	S	1980	W	SESW	3	19S	45W	6	38.427812	-102.448164	722753	4256368
1220	6106147	61	6147	05-061-06147	43100	INEXCO OIL CO	6	HARRISON	6 HARRISON	ACTUAL	11/3/1972 0:00	3887	4718	0	7500	BRANDON	212787	WELL	DA	11/16/1972 0:00	Planned Footage	384361	HARRISON-619S45W 9NWSE	1980	S	1980	E	NWSE	9	19S	45W	6	38.416832	-102.461845	721593	4255116
1221	6106148	61	6148	05-061-06148	33100	GAS PROD CO	2	BROWN JOHN	2 BROWN JOHN	ACTUAL	11/5/1972 0:00	3944	5084	0	50050	LINGO	212788	WELL	DA	11/23/1972 0:00	Planned Footage	384362	BROWN JOHN-618S46W 20NENE	440	N	440	E	NENE	20	18S	46W	6	38.48248	-102.585779	710580	4262111
1222	6106149	61	6149	05-061-06149	17070	CIMARRON OIL & GAS CO INC	2	CHIVINGTON GRAZING ASSOC	2 CHIVINGTON GRAZING ASSOC	ACTUAL	11/25/1972 0:00	3890	4698	0	7500	BRANDON	212789	WELL	PA	11/30/1988 0:00	Planned Footage	384363	CHIVINGTON GRAZING ASSOC-619S45W 4SENE	1980	N	660	E	SENE	4	19S	45W	6	38.434872	-102.457435	721922	4257129
1223	6106151	61	6151	05-061-06151	95620	WESTERN OPERATING COMPANY	9	DAWSON	9 DAWSON	ACTUAL	11/18/1972 0:00	3906	4680	0	7500	BRANDON	212791	WELL	PA	9/9/2000 0:00	Planned Footage	384365	DAWSON-619S45W 3NWSW	1980	S	660	W	NWSW	3	19S	45W	6	38.431402	-102.452805	722337	4256755
1224	6106152	61	6152	05-061-06152	12310	BUTTES RESOURCES CO	23-Jan	PYLES	1-23 PYLES	ACTUAL	12/16/1972 0:00	3764	1530	0	99999	WILDCAT	212792	WELL	DA	12/21/1972 0:00	Planned Footage	384366	PYLES-620S46W 23SWNE	1980	N	1980	E	SWNE	23	20S	46W	6	38.304253	-102.534216	715607	4242450
1225	6106153	61	6153	05-061-06153	12266	BUTTES GAS & OIL CO.	1-23 X	PYLES	1-23 X PYLES	ACTUAL	12/26/1972 0:00	3773	5076	0	99999	WILDCAT	212793	WELL	DA	1/15/1973 0:00	Planned Footage	384367	PYLES-620S46W 23SWNE	1800	N	2010	E	SWNE	23	20S	46W	6	38.304743	-102.534326	715596	4242504
1226	6106154	61	6154	05-061-06154	95620	WESTERN OPERATING COMPANY	3	PYLES	3 PYLES	ACTUAL	12/2/1972 0:00	3905	4711	0	7500	BRANDON	212794	WELL	PA	11/13/1999 0:00	Planned Footage	384368	PYLES-619S45W 10NWNW	660	N	660	W	NWNW	10	19S	45W	6	38.424162	-102.452735	722366	4255951
1227	6106158	61	6158	05-061-06158	3100	ANSCHUTZ CORP0RATION* THE	1	BARTON	1 BARTON	ACTUAL	7/17/1973 0:00	4219	5380	0	99999	WILDCAT	212798	WELL	DA	8/1/1973 0:00	Planned Footage	384371	BARTON-619S49W 17NWSW	1980	S	660	W	NWSW	17	19S	49W	6	38.40238	-102.929819	680768	4252491
1228	6106161	61	6161	05-061-06161	3800	ARAPAHO PETROLEUM INC	1	LEGG	1 LEGG	ACTUAL	7/4/1973 0:00	4120	5067	0	48880	LEFT HAND	212801	WELL	DA	7/15/1973 0:00	Planned Footage	384374	LEGG-618S47W 33SWNW	1980	N	100	W	SWNW	33	18S	47W	6	38.44934	-102.693302	701292	4258193
1229	6106162	61	6162	05-061-06162	77350	SHAFFER JR* FREDERICK I	27-Jan	STATE	1-27 STATE	ACTUAL	8/5/1973 0:00	3991	4915	0	99999	WILDCAT	212802	WELL	DA	8/22/1973 0:00	Planned Footage	384375	STATE-619S48W 27NESW	1980	S	1980	W	NESW	27	19S	48W	6	38.373301	-102.778424	694067	4249571
1230	6106164	61	6164	05-061-06164	77350	SHAFFER JR* FREDERICK I	23-Feb	GALATIA	2-23 GALATIA	ACTUAL	11/18/1973 0:00	4265	5075	0	99999	WILDCAT	212804	WELL	DA	12/2/1973 0:00	Planned Footage	384376	GALATIA-618S50W 23NWSW	1980	S	660	W	NWSW	23	18S	50W	6	38.475049	-102.985871	675697	4260447
1231	6106165	61	6165	05-061-06165	6750	BEAMS* R J	10-Jan	MOBIL	1-10 MOBIL	ACTUAL	12/6/1973 0:00	4118	5670	0	99999	WILDCAT	212805	WELL	DA	4/22/1974 0:00	Planned Footage	384377	MOBIL-619S44W 10NWSW	1980	S	660	W	NWSW	10	19S	44W	6	38.417992	-102.342191	732037	4255539
1232	6106170	61	6170	05-061-06170	77350	SHAFFER JR* FREDERICK I	24-Jan	GALATEA-TUCKER	1-24 GALATEA-TUCKER	ACTUAL	4/2/1974 0:00	4923	5170	0	99999	WILDCAT	212810	WELL	DA	4/15/1974 0:00	Planned Footage	384381	GALATEA-TUCKER-618S50W 24SENW	2310	N	2310	W	SENW	24	18S	50W	6	38.477799	-102.961621	677805	4260798
1233	6106172	61	6172	05-061-06172	43100	INEXCO OIL CO	Jan-36	STATE ROOT	1-36 STATE ROOT	ACTUAL	7/6/1974 0:00	3746	5185	0	99999	WILDCAT	212812	WELL	DA	10/3/1974 0:00	Planned Footage	384383	STATE ROOT-620S46W 36SESW	610	S	1980	W	SESW	36	20S	46W	6	38.269374	-102.520006	716954	4238612
1234	6106173	61	6173	05-061-06173	76103	SAMSON OIL COMPANY	10-Jan	MOBIL	1-10 MOBIL	ACTUAL	6/20/1974 0:00	3948	4650	0	99999	WILDCAT	212813	WELL	DA	4/7/1979 0:00	Planned Footage	384384	MOBIL-618S45W 10NWSE	1980	S	1980	E	NWSE	10	18S	45W	6	38.503791	-102.444315	722855	4264810
1235	6106174	61	6174	05-061-06174	95620	WESTERN OPERATING COMPANY	1-X	BUTLER USA	1-X BUTLER USA	ACTUAL	8/28/1974 0:00	3918	4720	4720	7500	BRANDON	212814	WELL	PR	5/1/2018 0:00	ACTUAL LatLong	324809	BUTLER USA-619S45W 10SWNE	1710	N	2150	E	SWNE	10	19S	45W	6	38.42144	-102.44406	723131	4255670
1236	6106176	61	6176	05-061-06176	100078	SAFARI DRILLING CO	1-Jan	KCGA	1-1 KCGA	ACTUAL	12/11/1974 0:00	3799	5014	5010	99999	WILDCAT	212816	WELL	DA	12/31/1974 0:00	Planned Footage	384386	KCGA-620S46W 1NENE	660	N	660	E	NENE	1	20S	46W	6	38.351023	-102.511876	717421	4247693
1237	6106178	61	6178	05-061-06178	10634	P O & G OPERATING LLC	5-Jan	ANSCHUTZ	1-5 ANSCHUTZ	ACTUAL	9/16/2012 0:00	4057	5425	0	77350	SHERIDAN LAKE	212818	WELL	PR	9/1/2019 0:00	ACTUAL LatLong	384388	ANSCHUTZ 1-5	708	N	1908	E	NWNE	5	19S	44W	6	38.43919	-102.37002	729540	4257822
1238	6106179	61	6179	05-061-06179	10098	ENERVEST OPERATING LLC	31-Jan	FLUKE-CHIVINGTON GR.ASSOC	1-31 FLUKE-CHIVINGTON GR.ASSOC	ACTUAL	3/16/1975 0:00	3892	4851	0	7500	BRANDON	212819	WELL	PA	10/8/2010 0:00	ACTUAL LatLong	324810	FLUKE-CHIVINGTON GR.ASSOC-618S45W 31NWNE	660	N	1980	E	NWNE	31	18S	45W	6	38.45275	-102.49822	718308	4259015
1239	6106182	61	6182	05-061-06182	95620	WESTERN OPERATING COMPANY	4	PYLES	4 PYLES	ACTUAL	2/16/1975 0:00	3926	4670	4670	7500	BRANDON	212822	WELL	PR	9/25/2013 0:00	ACTUAL LatLong	324811	PYLES-619S45W 10SENW	1980	N	1980	W	SENW	10	19S	45W	6	38.42067	-102.44789	722799	4255576
1240	6106183	61	6183	05-061-06183	95620	WESTERN OPERATING COMPANY	5	PYLES	5 PYLES	ACTUAL	3/5/1975 0:00	3903	4000	0	7500	BRANDON	212823	WELL	PA	9/15/2006 0:00	ACTUAL LatLong	384391	PYLES-619S45W 10NENW	765	N	2085	W	NENW	10	19S	45W	6	38.42394	-102.44781	722796	4255939
1241	6106184	61	6184	05-061-06184	80510	SNYDER DRILLING CO* JIM	1	WINEGAR-LINDSLEY	1 WINEGAR-LINDSLEY	ACTUAL	3/28/1978 0:00	3928	5004	0	99999	WILDCAT	212824	WELL	DA	10/27/1978 0:00	Planned Footage	384392	WINEGAR-LINDSLEY-618S45W 22SENE	1980	N	660	E	SENE	22	18S	45W	6	38.478421	-102.439454	723358	4262006
1242	6106191	61	6191	05-061-06191	11750	BURLINGTON NORTHERN INC	24-13	EDGAR	24-13 EDGAR	ACTUAL	7/20/1975 0:00	3745	4659	0	99999	WILDCAT	212831	WELL	DA	8/5/1975 0:00	Planned Footage	384398	EDGAR-620S46W 13SESW	660	S	1980	W	SESW	13	20S	46W	6	38.311283	-102.520536	716783	4243262
1243	6106193	61	6193	05-061-06193	43100	INEXCO OIL CO	Feb-36	STATE ROOT	2-36 STATE ROOT	ACTUAL	7/22/1975 0:00	3746	4900	0	99999	WILDCAT	212833	WELL	DA	8/7/1975 0:00	Planned Footage	384400	STATE ROOT-620S46W 36NENE	640	N	650	E	NENE	36	20S	46W	6	38.280074	-102.511175	717695	4239821
1244	6106195	61	6195	05-061-06195	53800	MARLIN OIL CO* THE	1	WALTER-STATE	1 WALTER-STATE	ACTUAL	9/13/1975 0:00	3952	5107	0	99999	WILDCAT	212835	WELL	DA	9/30/1975 0:00	Planned Footage	384402	WALTER-STATE-618S46W 16NWSE	1980	S	1980	E	NWSE	16	18S	46W	6	38.4891	-102.572869	711687	4262875
1245	6106197	61	6197	05-061-06197	53800	MARLIN OIL CO* THE	1	WICKERSHAM	1 WICKERSHAM	ACTUAL	12/17/1975 0:00	3933	4887	0	99999	WILDCAT	212837	WELL	DA	4/30/1976 0:00	Planned Footage	384404	WICKERSHAM-618S45W 23SWSW	660	S	660	W	SWSW	23	18S	45W	6	38.471211	-102.434794	723787	4261217
1246	6106198	61	6198	05-061-06198	3800	ARAPAHO PETROLEUM INC	2	MERRICK	2 MERRICK	ACTUAL	12/31/1975 0:00	4095	5038	0	48880	LEFT HAND	212838	WELL	DA	1/15/1976 0:00	Planned Footage	384405	MERRICK-618S47W 34SESW	950	S	1740	W	SESW	34	18S	47W	6	38.442961	-102.669061	703426	4257538
1247	6106199	61	6199	05-061-06199	87208	TEXAS OIL & GAS CORP	1	STATE 475-S	1 STATE 475-S	ACTUAL	1/16/1976 0:00	4009	4951	0	53600	MCCLAVE	212839	WELL	DA	1/29/1976 0:00	Planned Footage	384406	STATE 475-S-619S48W 28NWSE	1980	S	1980	E	NWSE	28	19S	48W	6	38.373371	-102.792235	692860	4249550
1248	6106202	61	6202	05-061-06202	83130	STRACHAN EXPLORATION INC	Jan-35	FRAZEE-BOLYARD	1-35 FRAZEE-BOLYARD	ACTUAL	5/1/1976 0:00	4132	4226	0	73790	RITA	212842	WELL	PR	7/3/2017 0:00	ACTUAL LatLong	324812	FRAZEE-BOLYARD-619S44W 35NWNE	660	N	1900	E	NWNE	35	19S	44W	6	38.36733	-102.31403	734660	4249988
1249	6106210	61	6210	05-061-06210	80650	SOHIO PETR CO AKA STANDARD OIL	1	WELLS, WILLIAM C	1 WELLS, WILLIAM C	ACTUAL	9/24/1976 0:00	4066	5740	5740	99999	WILDCAT	212850	WELL	PA	12/20/1985 0:00	Planned Footage	384416	WELLS, WILLIAM C-619S44W 17SESE	660	S	660	E	SESE	17	19S	44W	6	38.399082	-102.364802	730123	4253384
1250	6106212	61	6212	05-061-06212	57145	MIDWEST ENTERPRISES INC	31-Jan	LAWRENCE L FENTON	1-31 LAWRENCE L FENTON	ACTUAL	12/4/1976 0:00	3871	5000	0	3575	ASTRONAUT	212852	WELL	PA	3/5/1990 0:00	Planned Footage	384418	LAWRENCE L FENTON-620S42W 31NESW	1980	S	2100	W	NESW	31	20S	42W	6	38.273765	-102.169635	747596	4239980
1251	6106213	61	6213	05-061-06213	10557	BRODIE EXPLORATION CORP	1	FRAZEE	1 FRAZEE	ACTUAL	1/6/1977 0:00	4104	4529	0	73790	RITA	212853	WELL	DA	1/21/1977 0:00	Planned Footage	384419	FRAZEE-619S44W 35SENW	1991	N	2004	W	SENW	35	19S	44W	6	38.363593	-102.31822	734306	4249562
1252	6106214	61	6214	05-061-06214	41250	HOUSTON OIL & MINERALS	44-36	STATE	44-36 STATE	ACTUAL	11/19/1976 0:00	3814	5136	0	99999	WILDCAT	212854	WELL	DA	12/7/1976 0:00	Planned Footage	384420	STATE-619S46W 36SESE	660	S	660	E	SESE	36	19S	46W	6	38.354643	-102.511886	717409	4248095
1253	6106217	61	6217	05-061-06217	95620	WESTERN OPERATING COMPANY	2	PYLES	2 PYLES	ACTUAL	1/28/1977 0:00	3930	4127	0	7500	BRANDON	212857	WELL	PA	5/24/2006 0:00	ACTUAL LatLong	384422	PYLES-619S45W 10NESW	1940	S	1730	W	NESW	10	19S	45W	6	38.41697	-102.44917	722699	4255162
1254	6106218	61	6218	05-061-06218	6750	BEAMS* R J	29-Jan	FLUKE-C.G. A.	1-29 FLUKE-C.G. A.	ACTUAL	1/11/1977 0:00	3891	4960	0	99999	WILDCAT	212858	WELL	DA	4/7/1978 0:00	Planned Footage	384423	FLUKE-C.G. A.-618S45W 29NESW	1980	S	1980	W	NESW	29	18S	45W	6	38.459991	-102.484116	719517	4259853
1255	6106220	61	6220	05-061-06220	10634	P O & G OPERATING LLC	23-2	TALLMAN	23-2 TALLMAN	ACTUAL	2/12/1977 0:00	3937	4893	0	7900	BUSCADERO	212860	WELL	SI	11/1/2018 0:00	ACTUAL LatLong	324814	TALLMAN-618S45W 23SENW	1980	N	1930	W	SENW	23	18S	45W	6	38.47867	-102.430313	724154	4262055
1256	6106221	61	6221	05-061-06221	41450	HUBER CORPORATION* J M	14-1	TALLMAN	14-1 TALLMAN	ACTUAL	4/5/1977 0:00	3936	4975	0	99999	WILDCAT	212861	WELL	DA	5/5/1977 0:00	Planned Footage	384425	TALLMAN-618S45W 14SESW	660	S	1950	W	SESW	14	18S	45W	6	38.485781	-102.430414	724124	4262844
1257	6106223	61	6223	05-061-06223	65175	OIL RESOURCES INC	Jul-33	SHAFFER	7-33 SHAFFER	ACTUAL	5/22/1977 0:00	3971	4950	0	53600	MCCLAVE	212863	WELL	DA	10/28/1977 0:00	Planned Footage	384427	SHAFFER-619S48W 33SWNE	2140	N	1770	E	SWNE	33	19S	48W	6	38.362051	-102.791375	692965	4248295
1258	6106224	61	6224	05-061-06224	76103	SAMSON OIL COMPANY	1	MORROW EMILIA A	1 MORROW EMILIA A	ACTUAL	10/3/1977 0:00	4110	5680	5680	73790	RITA	212864	WELL	PA	8/1/1985 0:00	Planned Footage	384428	MORROW EMILIA A-619S44W 26SESW	670	S	1980	W	SESW	26	19S	44W	6	38.370903	-102.3184	734266	4250373
1259	6106226	61	6226	05-061-06226	76103	SAMSON OIL COMPANY	27-Jan	WEBER	1-27 WEBER	ACTUAL	8/11/1977 0:00	4046	5553	0	13100	COWBOY	212866	WELL	PA	10/3/1991 0:00	Planned Footage	384430	WEBER-618S44W 27NWSE	1980	S	1980	E	NWSE	27	18S	44W	6	38.461252	-102.333451	732661	4260363
1260	6106227	61	6227	05-061-06227	100723	APPLETON OIL COMPANY	1	LEONARD	1 LEONARD	ACTUAL	7/29/1977 0:00	4029	5406	0	99999	WILDCAT	212867	WELL	DA	3/28/1978 0:00	Planned Footage	384431	LEONARD-619S48W 21NWNW	660	N	660	W	NWNW	21	19S	48W	6	38.395211	-102.801235	692016	4251955
1261	6106228	61	6228	05-061-06228	57145	MIDWEST ENTERPRISES INC	2-31-WD	FENTON	2-31-WD FENTON	ACTUAL	9/7/1977 0:00	3843	4500	0	3575	ASTRONAUT	212868	WELL	PA	2/18/1989 0:00	Planned Footage	384432	FENTON-620S42W 31SESW	650	S	2100	W	SESW	31	20S	42W	6	38.270115	-102.169585	747612	4239575
1262	6106236	61	6236	05-061-06236	61650	MURFIN DRILLING COMPANY INC	27-Jan	MURFIN-BLACK	1-27 MURFIN-BLACK	ACTUAL	12/4/1977 0:00	4252	5440	0	99999	WILDCAT	212876	WELL	DA	12/17/1977 0:00	Planned Footage	384437	MURFIN-BLACK-618S49W 27NESW	1980	S	1980	W	NESW	27	18S	49W	6	38.460529	-102.889128	684173	4259024
1263	6106237	61	6237	05-061-06237	18818	COLUMBINE EXPLORATION CORP	1	AMOCO-CHAMPLIN	1 AMOCO-CHAMPLIN	ACTUAL	3/13/1978 0:00	4200	5321	0	70900	QUIVER	212877	WELL	DA	4/7/1978 0:00	Planned Footage	384438	AMOCO-CHAMPLIN-617S48W 11NWNW	660	N	660	W	NWNW	11	17S	48W	6	38.597908	-102.765415	694598	4274526
1264	6106239	61	6239	05-061-06239	10634	P O & G OPERATING LLC	23-3	TALLMAN	23-3 TALLMAN	ACTUAL	5/12/1978 0:00	3939	4880	0	7900	BUSCADERO	212879	WELL	PR	3/1/2018 0:00	ACTUAL LatLong	324818	TALLMAN-618S45W 23NWSE	2040	S	2000	E	NWSE	23	18S	45W	6	38.475003	-102.426008	724541	4261659
1265	6106240	61	6240	05-061-06240	53800	MARLIN OIL CO* THE	13-1X	KIOWA CTY GRAZING ASSOC	13-1X KIOWA CTY GRAZING ASSOC	ACTUAL	4/9/1978 0:00	3780	5000	0	99999	WILDCAT	212880	WELL	DA	10/21/1978 0:00	Planned Footage	384440	KIOWA CTY GRAZING ASSOC-620S46W 1NWSW	1650	S	990	W	NWSW	1	20S	46W	6	38.342833	-102.524456	716346	4246755
1266	6106241	61	6241	05-061-06241	10098	ENERVEST OPERATING LLC	27-Jan	EITEL	1-27 EITEL	ACTUAL	2/4/1978 0:00	4066	5219	0	13100	COWBOY	212881	WELL	PA	4/9/2012 0:00	ACTUAL LatLong	324819	EITEL-618S44W 27NWNE	660	N	1980	E	NWNE	27	18S	44W	6	38.46872	-102.33386	732601	4261191
1267	6106245	61	6245	05-061-06245	87208	TEXAS OIL & GAS CORP	1	FLANAGAN A	1 FLANAGAN A	ACTUAL	3/13/1978 0:00	3959	4937	0	53600	MCCLAVE	212885	WELL	DA	3/25/1978 0:00	Planned Footage	384443	FLANAGAN A-619S48W 26S2SW	660	S	1320	W	S2SW	26	19S	48W	6	38.369701	-102.762314	695484	4249206
1268	6106247	61	6247	05-061-06247	80510	SNYDER DRILLING CO* JIM	1	C G A	1 C G A	ACTUAL	7/7/1978 0:00	3931	5110	0	99999	WILDCAT	212887	WELL	DA	7/25/1978 0:00	Planned Footage	384445	C G A-618S46W 21NENE	660	N	660	E	NENE	21	18S	46W	6	38.48185	-102.568168	712118	4262082
1269	6106250	61	6250	05-061-06250	76103	SAMSON OIL COMPANY	Jan-36	STATE-CGA	1-36 STATE-CGA	ACTUAL	7/6/1979 0:00	3910	4860	0	99999	WILDCAT	270397	WELL	DA	7/20/1978 0:00	Planned Footage	384447	STATE-CGA-618S46W 36SENE	1980	N	660	E	SENE	36	18S	46W	6	38.448971	-102.512397	717082	4258563
1270	6106251	61	6251	05-061-06251	48266	KIRBY EXPL CO OF TEXAS	31-Mar	LAWRENCE L FENTON TR	3-31 LAWRENCE L FENTON TR	ACTUAL	8/5/1978 0:00	3862	4504	0	3575	ASTRONAUT	212890	WELL	DA	8/17/1978 0:00	Planned Footage	384448	LAWRENCE L FENTON TR-620S42W 31NWSW	710	S	1950	E	NWSW	31	20S	42W	6	38.270285	-102.164435	748062	4239608
1271	6106252	61	6252	05-061-06252	16520	CHEMCO INC	1-X	MUNDHENKE	1-X MUNDHENKE	ACTUAL	7/28/1978 0:00	3950	4706	0	10340	CAVALRY	212891	WELL	DA	8/14/1978 0:00	Planned Footage	384449	MUNDHENKE-618S45W 35NESE	1980	S	660	E	NESE	35	18S	45W	6	38.446072	-102.420774	725088	4258461
1272	6106253	61	6253	05-061-06253	61650	MURFIN DRILLING COMPANY INC	28-Jan	FILSON WD	1-28 FILSON WD	ACTUAL	8/10/1978 0:00	4221	5268	0	99999	WILDCAT	212892	WELL	DA	8/4/1983 0:00	Planned Footage	384450	FILSON WD-618S48W 28SESE	660	S	660	E	SESE	28	18S	48W	6	38.45655	-102.788155	692995	4258790
1273	6106255	61	6255	05-061-06255	76103	SAMSON OIL COMPANY	Jan-36	STATE CAVALRY	1-36 STATE CAVALRY	ACTUAL	8/30/1978 0:00	3961	4920	0	10340	CAVALRY	212894	WELL	DA	9/13/1978 0:00	Planned Footage	384452	STATE CAVALRY-618S45W 36CNW	1080	N	1320	W	CNW	36	18S	45W	6	38.452521	-102.413894	725668	4259193
1274	6106258	61	6258	05-061-06258	87208	TEXAS OIL & GAS CORP	2	STATE 475-S	2 STATE 475-S	ACTUAL	9/30/1978 0:00	4003	4933	0	53600	MCCLAVE	212897	WELL	DA	8/17/1979 0:00	Planned Footage	384455	STATE 475-S-619S48W 28NESW	1900	S	1980	W	NESW	28	19S	48W	6	38.373221	-102.796475	692490	4249524
1275	6106259	61	6259	05-061-06259	100728	PRICE EXPLORATION COMPANY	1	CHAMPLIN SCHERLER	1 CHAMPLIN SCHERLER	ACTUAL	10/19/1978 0:00	4124	5414	0	99999	WILDCAT	212898	WELL	DA	11/4/1978 0:00	Planned Footage	384456	CHAMPLIN SCHERLER-617S45W 15NENE	660	N	660	E	NENE	15	17S	45W	6	38.582919	-102.437595	723197	4273608
1276	6106263	61	6263	05-061-06263	76103	SAMSON OIL COMPANY	27-Jan	TALLMAN	1-27 TALLMAN	ACTUAL	3/17/1982 0:00	3925	4918	0	10340	CAVALRY	212902	WELL	PA	10/1/1991 0:00	Planned Footage	384460	TALLMAN-618S45W 27SESE	660	S	660	E	SESE	27	18S	45W	6	38.456741	-102.439164	723450	4259600
1277	6106264	61	6264	05-061-06264	53800	MARLIN OIL CO* THE	26-Jan	BUFFALO CREEK	1-26 BUFFALO CREEK	ACTUAL	4/4/1979 0:00	4065	5425	0	99999	WILDCAT	212903	WELL	DA	4/22/1979 0:00	Planned Footage	384461	BUFFALO CREEK-617S45W 26NWNW	660	N	660	W	NWNW	26	17S	45W	6	38.55348	-102.433235	723668	4270351
1278	6106267	61	6267	05-061-06267	61650	MURFIN DRILLING COMPANY INC	27-Feb	WEBER	2-27 WEBER	ACTUAL	5/1/1979 0:00	4061	5204	0	13100	COWBOY	212906	WELL	PA	4/9/1985 0:00	Planned Footage	384464	WEBER-618S44W 27SESW	665	S	1880	W	SESW	27	18S	44W	6	38.457632	-102.338181	732260	4259949
1279	6106268	61	6268	05-061-06268	76103	SAMSON OIL COMPANY	22-Jan	GARVEY	1-22 GARVEY	ACTUAL	4/17/1979 0:00	4065	5200	0	13100	COWBOY	212907	WELL	DA	4/29/1979 0:00	Planned Footage	384465	GARVEY-618S44W 22SESW	660	S	1935	W	SESW	22	18S	44W	6	38.472321	-102.338071	732222	4261580
1280	6106272	61	6272	05-061-06272	90735	TXO PRODUCTION CORP	1	TALLMAN 'A'	1 TALLMAN 'A'	ACTUAL	1/28/1987 0:00	3980	5070	0	99999	WILDCAT	212911	WELL	DA	5/14/1987 0:00	Planned Footage	384469	TALLMAN 'A'-618S45W 2SWSW	657	S	754	W	SWSW	2	18S	45W	6	38.51478	-102.434545	723673	4266053
1281	6106275	61	6275	05-061-06275	76103	SAMSON OIL COMPANY	Feb-30	CHIVINGTON GRAZING ASSN.	2-30 CHIVINGTON GRAZING ASSN.	ACTUAL	5/5/1980 0:00	3932	4860	0	7500	BRANDON	212914	WELL	DA	5/17/1980 0:00	Planned Footage	384472	CHIVINGTON GRAZING ASSN.-618S45W 30E2SW	1320	S	1980	W	E2SW	30	18S	45W	6	38.458071	-102.503296	717849	4259594
1282	6106280	61	6280	05-061-06280	18818	COLUMBINE EXPLORATION CORP	1	KIOWA COUNTY GRAZING ASSO	1 KIOWA COUNTY GRAZING ASSO	ACTUAL	6/15/1980 0:00	3838	4959	0	99999	WILDCAT	212919	WELL	DA	6/29/1980 0:00	Planned Footage	384477	KIOWA COUNTY GRAZING ASSO-619S45W 19NESE	1980	S	660	E	NESE	19	19S	45W	6	38.387402	-102.493836	718888	4251773
1283	6106281	61	6281	05-061-06281	48266	KIRBY EXPL CO OF TEXAS	26-Jan	PAULIN	1-26 PAULIN	ACTUAL	7/16/1980 0:00	3932	5480	0	99999	WILDCAT	212920	WELL	DA	3/29/1982 0:00	Planned Footage	384478	PAULIN-620S43W 26NWSE	1980	S	1980	E	NWSE	26	20S	43W	6	38.288245	-102.201896	744724	4241501
1284	6106282	61	6282	05-061-06282	57145	MIDWEST ENTERPRISES INC	20-Jan	REINERT	1-20 REINERT	ACTUAL	8/1/1980 0:00	3865	5500	0	60110	NORTH BUFFALO	212921	WELL	PA	2/27/1990 0:00	Planned Footage	384479	REINERT-620S42W 20NENE	660	N	660	E	NENE	20	20S	42W	6	38.310245	-102.142484	749846	4244102
1285	6106283	61	6283	05-061-06283	95960	WEXPRO COMPANY	1	LEXICON	1 LEXICON	ACTUAL	1/19/1981 0:00	3987	5000	0	99999	WILDCAT	212922	WELL	DA	3/13/1981 0:00	Planned Footage	384480	LEXICON-619S47W 18NWSE	1980	S	1980	E	NWSE	18	19S	47W	6	38.402021	-102.718813	699196	4252886
1286	6106284	61	6284	05-061-06284	87900	THOROFARE RESOURCES, INC	Jan-34	SAGE-WEAR	1-34 SAGE-WEAR	ACTUAL	7/8/1980 0:00	3925	4550	0	10340	CAVALRY	212923	WELL	PA	4/13/2002 0:00	Planned Footage	384481	SAGE-WEAR-618S45W 34NENE	660	N	610	E	NENE	34	18S	45W	6	38.453121	-102.438944	723480	4259199
1287	6106285	61	6285	05-061-06285	26350	ECHELON LAND & EXPLORATION CO	22-Jan	HERTLEIN	1-22 HERTLEIN	ACTUAL	8/21/1980 0:00	3926	4850	0	7900	BUSCADERO	212924	WELL	PA	10/1/1993 0:00	Planned Footage	384482	HERTLEIN-618S45W 22NWSE	1980	S	1980	E	NWSE	22	18S	45W	6	38.474751	-102.444035	722969	4261587
1288	6106287	61	6287	05-061-06287	16520	CHEMCO INC	1-A	MUIR	1-A MUIR	ACTUAL	10/18/1980 0:00	3938	4649	0	10340	CAVALRY	212926	WELL	PR	12/1/2014 0:00	ACTUAL LatLong	334272	MUIR E J-618S45W 35SWNE	2140	N	2037	E	SWNE	35	18S	45W	6	38.449596	-102.425912	724629	4258839
1289	6106288	61	6288	05-061-06288	100750	GILLON* ROBERT E	14-35X	STANLEY ET AL	14-35X STANLEY ET AL	ACTUAL	11/11/1980 0:00	4090	5040	0	99999	WILDCAT	212927	WELL	DA	11/27/1980 0:00	Planned Footage	384484	STANLEY ET AL-618S47W 35SWSW	500	S	500	W	SWSW	35	18S	47W	6	38.441781	-102.654941	704662	4257438
1290	6106289	61	6289	05-061-06289	48266	KIRBY EXPL CO OF TEXAS	16-Jan	BUFFALO STATE	1-16 BUFFALO STATE	ACTUAL	12/6/1980 0:00	3857	5455	0	60110	NORTH BUFFALO	212928	WELL	DA	3/27/1982 0:00	Planned Footage	384485	BUFFALO STATE-620S42W 16SWSW	660	S	660	W	SWSW	16	20S	42W	6	38.313885	-102.138014	750224	4244518
1291	6106293	61	6293	05-061-06293	16520	CHEMCO INC	2	MUIR E J	2 MUIR E J	ACTUAL	5/9/1981 0:00	3948	4934	0	10340	CAVALRY	212932	WELL	PR	1/23/2010 0:00	ACTUAL LatLong	324821	MUIR E J-618S45W 35NENE	660	N	660	E	NENE	35	18S	45W	6	38.453596	-102.420889	725055	4259296
1292	6106295	61	6295	05-061-06295	37388	HAMON * JAKE L.	21-Jan	LAS ANIMAS MINERALS	1-21 LAS ANIMAS MINERALS	ACTUAL	3/29/1981 0:00	4084	5197	0	99999	WILDCAT	212934	WELL	DA	4/11/1981 0:00	Planned Footage	384489	LAS ANIMAS MINERALS-619S44W 21NWNW	660	N	660	W	NWNW	21	19S	44W	6	38.395513	-102.360141	730541	4252999
1293	6106297	61	6297	05-061-06297	76103	SAMSON OIL COMPANY	1A	HERTLEIN	1A HERTLEIN	ACTUAL	5/24/1981 0:00	3916	4680	0	7900	BUSCADERO	212936	WELL	DA	1/29/1982 0:00	Planned Footage	384490	HERTLEIN-618S45W 22SENW	1980	N	1980	W	SENW	22	18S	45W	6	38.478331	-102.448465	722572	4261974
1294	6106298	61	6298	05-061-06298	80370	SMOKE-5 OIL CO	1	W.E.T. FARMS	1 W.E.T. FARMS	ACTUAL	4/20/1981 0:00	3964	4790	0	83975	TROOPER	212937	WELL	PA	9/24/1996 0:00	Planned Footage	384491	W.E.T. FARMS-618S45W 11NWSE	1980	S	1980	E	NWSE	11	18S	45W	6	38.503971	-102.425664	724481	4264875
1295	6106300	61	6300	05-061-06300	16520	CHEMCO INC	28-Jan	W E TALLMAN	1-28 W E TALLMAN	ACTUAL	6/6/1981 0:00	3965	5000	0	52430	MALLARD	212939	WELL	SI	3/1/2020 0:00	ACTUAL LatLong	324824	W E TALLMAN-619S45W 28NESW	1980	S	1980	W	NESW	28	19S	45W	6	38.373571	-102.466054	721357	4250305
1296	6106301	61	6301	05-061-06301	44350	J W OPERATING COMPANY	22-Jan	BARBER FARMS	1-22 BARBER FARMS	ACTUAL	8/15/1981 0:00	3980	5040	0	99999	WILDCAT	212940	WELL	DA	5/11/1983 0:00	Planned Footage	384493	BARBER FARMS-619S45W 22SWNW	1980	N	800	W	SWNW	22	19S	45W	6	38.391582	-102.451924	722536	4252338
1297	6106304	61	6304	05-061-06304	44350	J W OPERATING COMPANY	25-Jan	C & J FARMS	1-25 C & J FARMS	ACTUAL	8/25/1981 0:00	3945	5040	0	10340	CAVALRY	212943	WELL	DA	5/17/1983 0:00	Planned Footage	384496	C & J FARMS-618S45W 25NENW	660	N	1370	W	NENW	25	18S	45W	6	38.467891	-102.413934	725617	4260899
1298	6106305	61	6305	05-061-06305	76103	SAMSON OIL COMPANY	26-Jan	C&J FARMS	1-26 C&J FARMS	ACTUAL	10/1/1981 0:00	0	4910	0	10340	CAVALRY	212944	WELL	PA	12/29/1986 0:00	Planned Footage	384497	C&J FARMS-618S45W 26NENW	660	N	1980	W	NENW	26	18S	45W	6	38.467661	-102.430134	724204	4260834
1299	6106306	61	6306	05-061-06306	28640	F & M OIL CO INC	1	FOX 'A'	1 FOX 'A'	ACTUAL	5/21/1981 0:00	4111	5350	0	99999	WILDCAT	212945	WELL	DA	6/2/1981 0:00	Planned Footage	384498	FOX 'A'-618S47W 23SWSW	660	S	660	W	SWSW	23	18S	47W	6	38.47138	-102.654431	704623	4260724
1300	6106308	61	6308	05-061-06308	20684	COX OIL & GAS INC	1	CURTIS & REX KIRBY	1 CURTIS & REX KIRBY	ACTUAL	7/13/1981 0:00	4148	5095	0	48880	LEFT HAND	212947	WELL	PA	6/19/1987 0:00	Planned Footage	384500	CURTIS & REX KIRBY-618S47W 21NWSW	1750	S	900	W	NWSW	21	18S	47W	6	38.47412	-102.690612	701458	4260949
1301	6106310	61	6310	05-061-06310	28640	F & M OIL CO INC	1	LEWIS	1 LEWIS	ACTUAL	7/14/1981 0:00	4082	5200	0	99999	WILDCAT	212949	WELL	DA	7/25/1981 0:00	Planned Footage	384502	LEWIS-618S47W 23NWSE	1980	S	1980	E	NWSE	23	18S	47W	6	38.47498	-102.645241	705414	4261144
1302	6106312	61	6312	05-061-06312	48266	KIRBY EXPL CO OF TEXAS	20-Feb	REINERT	2-20 REINERT	ACTUAL	9/2/1981 0:00	3905	5110	0	60110	NORTH BUFFALO	212951	WELL	DA	9/16/1981 0:00	Planned Footage	384503	REINERT-620S42W 20SWNE	1980	N	1980	E	SWNE	20	20S	42W	6	38.306605	-102.146884	749474	4243686
1303	6106315	61	6315	05-061-06315	44350	J W OPERATING COMPANY	Jan-33	FOLTZ	1-33 FOLTZ	ACTUAL	9/29/1981 0:00	3950	5136	0	99999	WILDCAT	212954	WELL	DA	10/12/1981 0:00	Planned Footage	384506	FOLTZ-619S45W 33NWNW	660	N	660	W	NWNW	33	19S	45W	6	38.366053	-102.470525	720989	4249459
1304	6106316	61	6316	05-061-06316	48266	KIRBY EXPL CO OF TEXAS	Jan-35	HALLOCK	1-35 HALLOCK	ACTUAL	9/18/1981 0:00	3883	5166	0	99999	WILDCAT	212955	WELL	DA	10/3/1981 0:00	Planned Footage	384507	HALLOCK-620S43W 35SWSE	660	S	1980	E	SWSE	35	20S	43W	6	38.270085	-102.201336	744834	4239487
1305	6106319	61	6319	05-061-06319	97960	YELLOWSTONE RESOURCES INC	10-Jan	DUNLAP OWWO	1-10 DUNLAP OWWO	ACTUAL	7/11/1990 0:00	4233	5350	0	99999	WILDCAT	212958	WELL	DA	7/14/1990 0:00	Planned Footage	384510	DUNLAP OWWO-617S48W 10SWNE	1980	N	1980	E	SWNE	10	17S	48W	6	38.594368	-102.774656	693803	4274113
1306	6106322	61	6322	05-061-06322	65070	ODEGARD RESOURCES INC	1	W.S. MERRICK JR.	1 W.S. MERRICK JR.	ACTUAL	12/1/1981 0:00	4126	5100	0	48880	LEFT HAND	212961	WELL	DA	12/15/1981 0:00	Planned Footage	384513	W.S. MERRICK JR.-618S47W 27NWNW	1140	N	660	W	NWNW	27	18S	47W	6	38.46625	-102.672862	703029	4260114
1307	6106323	61	6323	05-061-06323	52015	MRT EXPLORATION CO	1	STATE	1 STATE	ACTUAL	12/3/1981 0:00	4029	5300	0	99999	WILDCAT	212962	WELL	DA	12/16/1981 0:00	Planned Footage	384514	STATE-619S46W 32SENW	2200	N	2200	W	SENW	32	19S	46W	6	38.361142	-102.594458	710175	4248625
1308	6106324	61	6324	05-061-06324	52015	MRT EXPLORATION CO	1	TERGESON-LARSON	1 TERGESON-LARSON	ACTUAL	1/11/1982 0:00	4029	5032	0	99999	WILDCAT	212963	WELL	DA	1/24/1982 0:00	Planned Footage	384515	TERGESON-LARSON-619S49W 25NWSE	1500	S	1800	E	NWSE	25	19S	49W	6	38.372471	-102.846496	688122	4249338
1309	6106326	61	6326	05-061-06326	76103	SAMSON OIL COMPANY	25-Jan	CHIVINGTON GRAZING ASSOC.	1-25 CHIVINGTON GRAZING ASSOC.	ACTUAL	3/10/1982 0:00	3992	5036	0	99999	WILDCAT	212965	WELL	DA	6/14/1982 0:00	Planned Footage	384517	CHIVINGTON GRAZING ASSOC.-618S46W 26NENW	660	N	1980	W	NENW	26	18S	46W	6	38.466901	-102.540338	714590	4260487
1310	6106327	61	6327	05-061-06327	1220	ALLANTE OPERATING COMPANY	1	WEAR TRUST	1 WEAR TRUST	ACTUAL	3/26/1982 0:00	4155	5245	0	48880	LEFT HAND	212966	WELL	PA	5/21/1993 0:00	Planned Footage	384518	WEAR TRUST-618S47W 20SESE	990	S	600	E	SESE	20	18S	47W	6	38.47199	-102.695832	701009	4260701
1311	6106331	61	6331	05-061-06331	83130	STRACHAN EXPLORATION INC	1	STATE	1 STATE	ACTUAL	6/1/1982 0:00	4068	5340	0	57160	NEENOSHE	212970	WELL	SI	7/1/2019 0:00	ACTUAL LatLong	324825	STATE-619S47W 21NESE	1980	S	660	E	NESE	21	19S	47W	6	38.388179	-102.677019	702885	4251441
1312	6106335	61	6335	05-061-06335	28640	F & M OIL CO INC	1	ADAMSON 'A'	1 ADAMSON 'A'	ACTUAL	8/19/1982 0:00	3960	5100	0	99999	WILDCAT	212974	WELL	DA	8/19/1982 0:00	Planned Footage	384524	ADAMSON 'A'-618S46W 8SWSW	650	S	650	W	SWSW	8	18S	46W	6	38.50023	-102.60002	709286	4264048
1313	6106337	61	6337	05-061-06337	10087	ELLORA LLC	16-Jan	STATE	1-16 STATE	ACTUAL	7/13/1982 0:00	4038	5280	0	57160	NEENOSHE	212976	WELL	PA	4/22/2006 0:00	Planned Footage	384526	STATE-619S47W 16SWSW	660	S	660	W	SWSW	16	19S	47W	6	38.398461	-102.690942	701640	4252551
1314	6106338	61	6338	05-061-06338	90735	TXO PRODUCTION CORP	1	LEWIS E	1 LEWIS E	ACTUAL	8/20/1982 0:00	3956	4950	0	99999	WILDCAT	212977	WELL	DA	9/3/1982 0:00	Planned Footage	384527	LEWIS E-619S48W 26NESE	1980	S	660	E	NESE	26	19S	48W	6	38.373211	-102.750803	696480	4249620
1315	6106339	61	6339	05-061-06339	14720	CAVANAUGH & CAVANAUGH INC	1	DONOHOE	1 DONOHOE	ACTUAL	11/23/1987 0:00	3923	5340	0	10340	CAVALRY	212978	WELL	PA	9/20/1996 0:00	Planned Footage	384528	DONOHOE-619S45W 2NWNW	660	N	660	W	NWNW	2	19S	45W	6	38.438742	-102.434424	723919	4257614
1316	6106340	61	6340	05-061-06340	90735	TXO PRODUCTION CORP	1	HULTEEN	1 HULTEEN	ACTUAL	10/22/1982 0:00	3934	4910	0	53600	MCCLAVE	212979	WELL	DA	10/31/1982 0:00	Planned Footage	384529	HULTEEN-619S48W 35SESW	660	S	1980	W	SESW	35	19S	48W	6	38.355182	-102.759844	695739	4247600
1317	6106341	61	6341	05-061-06341	53800	MARLIN OIL CO* THE	1	SHORT	1 SHORT	ACTUAL	11/5/1982 0:00	3964	4930	0	99999	WILDCAT	212980	WELL	DA	1/27/1983 0:00	Planned Footage	384530	SHORT-618S45W 11SWNW	1980	N	660	W	SWNW	11	18S	45W	6	38.507541	-102.435035	723653	4265248
1318	6106342	61	6342	05-061-06342	34100	GIBSON* J W	22-Jan	SCHLEINING	1-22 SCHLEINING	ACTUAL	11/15/1982 0:00	4077	5121	0	57160	NEENOSHE	212981	WELL	DA	11/25/1982 0:00	Planned Footage	384531	SCHLEINING-619S47W 22SESW	660	S	1980	W	SESW	22	19S	47W	6	38.384121	-102.668061	703678	4251010
1319	6106344	61	6344	05-061-06344	90735	TXO PRODUCTION CORP	20-Jan	CELSIUS LEXICON STATE	1-20 CELSIUS LEXICON STATE	ACTUAL	12/11/1982 0:00	3999	4965	0	57160	NEENOSHE	212983	WELL	DA	12/23/1982 0:00	Planned Footage	384533	CELSIUS LEXICON STATE-619S47W 20SENE	1916	N	661	E	SENE	20	19S	47W	6	38.391351	-102.695642	701249	4251752
1320	6106345	61	6345	05-061-06345	14790	CELSIUS ENERGY COMPANY	29-1	CELSIUS-MAYS	29-1 CELSIUS-MAYS	ACTUAL	12/20/1982 0:00	3950	60	0	99999	WILDCAT	212984	WELL	DA	1/6/1983 0:00	Planned Footage	384534	CELSIUS-MAYS-619S47W 29NENW	663	N	1998	W	NENW	29	19S	47W	6	38.380311	-102.704892	700472	4250506
1321	6106346	61	6346	05-061-06346	14790	CELSIUS ENERGY COMPANY	1	ARNOLD-BARTON	1 ARNOLD-BARTON	ACTUAL	12/18/1982 0:00	4041	5060	0	99999	WILDCAT	212985	WELL	DA	1/3/1983 0:00	Planned Footage	384535	ARNOLD-BARTON-619S47W 7NESW	2009	S	1988	W	NESW	7	19S	47W	6	38.416531	-102.723473	698749	4254486
1322	6106347	61	6347	05-061-06347	90735	TXO PRODUCTION CORP	C-1	ARNOLD	C-1 ARNOLD	ACTUAL	12/9/1982 0:00	3995	4960	0	99999	WILDCAT	212986	WELL	DA	12/19/1982 0:00	Planned Footage	384536	ARNOLD-619S47W 18SWNE	1965	N	1980	E	SWNE	18	19S	47W	6	38.405591	-102.718833	699184	4253282
1323	6106349	61	6349	05-061-06349	90735	TXO PRODUCTION CORP	1	KIOWA STATE	1 KIOWA STATE	ACTUAL	2/27/1983 0:00	4011	5006	0	57160	NEENOSHE	212988	WELL	DA	3/11/1983 0:00	Planned Footage	384538	KIOWA STATE-619S47W 20NENE	660	N	660	E	NENE	20	19S	47W	6	38.394801	-102.695572	701246	4252135
1324	6106352	61	6352	05-061-06352	14720	CAVANAUGH & CAVANAUGH INC	1	MCCORMICK-MOBIL	1 MCCORMICK-MOBIL	ACTUAL	4/15/1983 0:00	3941	5000	5000	10340	CAVALRY	212991	WELL	PA	9/24/1996 0:00	Planned Footage	384541	MCCORMICK-MOBIL-619S45W 2NWSE	1980	S	1980	E	NWSE	2	19S	45W	6	38.431612	-102.425294	724738	4256845
1325	6106355	61	6355	05-061-06355	16520	CHEMCO INC	1	BAUGHMAN	1 BAUGHMAN	ACTUAL	7/5/1983 0:00	3940	4944	0	10340	CAVALRY	212994	WELL	PR	12/2/2008 0:00	ACTUAL LatLong	324828	BAUGHMAN-619S45W 2NWNE	660	N	1980	E	NWNE	2	19S	45W	6	38.438938	-102.425239	724720	4257658
1326	6106357	61	6357	05-061-06357	90735	TXO PRODUCTION CORP	A-1	KOONTZ	A-1 KOONTZ	ACTUAL	7/6/1983 0:00	4338	5365	0	99999	WILDCAT	212996	WELL	DA	7/20/1983 0:00	Planned Footage	384543	KOONTZ-619S50W 13SWNE	1980	N	1980	E	SWNE	13	19S	50W	6	38.40596	-102.95776	678319	4252833
1327	6106360	61	6360	05-061-06360	28640	F & M OIL CO INC	1	MOBIL	1 MOBIL	ACTUAL	8/8/1983 0:00	4132	4253	0	73790	RITA	212999	WELL	DA	8/19/1983 0:00	Planned Footage	384546	MOBIL-619S44W 26SWSE	650	S	1960	E	SWSE	26	19S	44W	6	38.370903	-102.31429	734626	4250384
1328	6106362	61	6362	05-061-06362	1820	AMERICAN INTERNATIONAL ENERGY CORP	1	LIPPELMAN ET AL	1 LIPPELMAN ET AL	ACTUAL	9/10/1983 0:00	3901	5991	0	99999	WILDCAT	213001	WELL	DA	11/26/1983 0:00	Planned Footage	384548	LIPPELMAN ET AL-619S42W 1NENE	660	N	660	E	NENE	1	19S	42W	6	38.440113	-102.070773	755659	4258713
1329	6106363	61	6363	05-061-06363	10085	ARMOR PETROLEUM INC	1	DORSETT	1 DORSETT	ACTUAL	9/28/1983 0:00	4031	5500	0	2470	AMERICAN	213002	WELL	PR	4/1/2004 0:00	ACTUAL LatLong	324830	DORSETT-620S44W 11NWNW	660	N	660	W	NWNW	11	20S	44W	6	38.33925	-102.323325	733938	4246848
1330	6106364	61	6364	05-061-06364	65070	ODEGARD RESOURCES INC	1	EVERETTE FEDERAL	1 EVERETTE FEDERAL	ACTUAL	11/23/1983 0:00	4148	4400	0	48880	LEFT HAND	213003	WELL	DA	6/16/1987 0:00	Planned Footage	384549	EVERETTE FEDERAL-618S47W 21SWSW	2040	N	660	W	SWSW	21	18S	47W	6	38.47823	-102.691502	701369	4261403
1331	6106369	61	6369	05-061-06369	90735	TXO PRODUCTION CORP	1	KIRBY	1 KIRBY	ACTUAL	4/11/1984 0:00	4141	4500	4500	48880	LEFT HAND	213008	WELL	DA	4/19/1984 0:00	Planned Footage	384570	KIRBY-618S47W 21NESW	2000	S	2103	W	NESW	21	18S	47W	6	38.47481	-102.686422	701822	4261034
1332	6106375	61	6375	05-061-06375	17070	CIMARRON OIL & GAS CO INC	1	E.H. TALLMAN	1 E.H. TALLMAN	ACTUAL	11/30/1983 0:00	3960	5128	0	99999	WILDCAT	213014	WELL	DA	11/30/1988 0:00	Planned Footage	384557	E.H. TALLMAN-618S45W 11SENE	1980	N	660	E	SENE	11	18S	45W	6	38.507911	-102.421004	724876	4265324
1333	6106377	61	6377	05-061-06377	90735	TXO PRODUCTION CORP	1	FRAZEE E	1 FRAZEE E	ACTUAL	1/19/1984 0:00	4130	5380	5380	73790	RITA	213016	WELL	PA	5/11/1994 0:00	Planned Footage	384558	FRAZEE E-619S44W 35SENE	1980	N	660	E	SENE	35	19S	44W	6	38.363743	-102.3097	735050	4249601
1334	6106378	61	6378	05-061-06378	16520	CHEMCO INC	2	WEAR	2 WEAR	ACTUAL	12/14/1983 0:00	3921	5156	5156	7500	BRANDON	213017	WELL	SI	11/1/2019 0:00	ACTUAL LatLong	324834	WEAR-619S45W 3NESE	1980	S	660	E	NESE	3	19S	45W	6	38.431616	-102.439071	723536	4256812
1335	6106379	61	6379	05-061-06379	10085	ARMOR PETROLEUM INC	2	DORSETT	2 DORSETT	ACTUAL	12/9/1983 0:00	4050	5600	0	2470	AMERICAN	213018	WELL	PA	1/30/2008 0:00	ACTUAL LatLong	384559	DORSETT-620S44W 11NENW	660	N	1980	W	NENW	11	20S	44W	6	38.339004	-102.318484	734362	4246833
1336	6106380	61	6380	05-061-06380	1820	AMERICAN INTERNATIONAL ENERGY CORP	1	BRANAMAN, MARYBETH	1 BRANAMAN, MARYBETH	ACTUAL	12/30/1983 0:00	3891	5580	5580	99999	WILDCAT	213019	WELL	DA	1/12/1984 0:00	Planned Footage	384560	BRANAMAN, MARYBETH-619S41W 6NENW	660	N	1980	W	NENW	6	19S	41W	6	38.440063	-102.061553	756464	4258733
1337	6106381	61	6381	05-061-06381	705	ADOBE RESOURCES CORP	18-Nov	BLAKEMORE	11-18 BLAKEMORE	ACTUAL	2/28/1984 0:00	4647	6035	0	99999	WILDCAT	213020	WELL	DA	3/17/1984 0:00	Planned Footage	384561	BLAKEMORE-617S51W 18NWNW	660	N	660	W	NWNW	18	17S	51W	6	38.581396	-103.170778	659331	4271912
1338	6106383	61	6383	05-061-06383	1820	AMERICAN INTERNATIONAL ENERGY CORP	2-Jan	EDWARD HERTLEIN	1-2 EDWARD HERTLEIN	ACTUAL	2/8/1984 0:00	4057	5500	0	2470	AMERICAN	213022	WELL	PA	2/25/1997 0:00	Planned Footage	384562	HERTLEIN, EDWARD-620S44W 2SESW	660	S	1980	W	SESW	2	20S	44W	6	38.342754	-102.31867	734334	4247248
1339	6106385	61	6385	05-061-06385	10085	ARMOR PETROLEUM INC	3-Jan	COFFMAN	1-3 COFFMAN	ACTUAL	10/17/1990 0:00	4039	5507	0	2470	AMERICAN	213024	WELL	PA	4/10/2015 0:00	ACTUAL LatLong	324835	COFFMAN-620S44W 3SESE	660	S	660	E	SESE	3	20S	44W	6	38.34289	-102.32763	733550	4247241
1340	6106386	61	6386	05-061-06386	1820	AMERICAN INTERNATIONAL ENERGY CORP	10-Jan	BENBROOK-WEBER	1-10 BENBROOK-WEBER	ACTUAL	1/22/1984 0:00	4030	5350	0	2470	AMERICAN	213025	WELL	DA	2/5/1984 0:00	Planned Footage	384563	BENBROOK-WEBER-620S44W 10NENE	660	N	660	E	NENE	10	20S	44W	6	38.339244	-102.32786	733542	4246836
1341	6106389	61	6389	05-061-06389	14720	CAVANAUGH & CAVANAUGH INC	28-1	PETROLEUM-INC. (PET-INC.)	28-1 PETROLEUM-INC. (PET-INC.)	ACTUAL	2/14/1984 0:00	4009	5550	0	39090	INDIAN	213028	WELL	PA	7/31/1989 0:00	Planned Footage	384566	PETROLEUM-INC. (PET-INC.)-618S44W 28NWNW	660	N	660	W	NWNW	28	18S	44W	6	38.468551	-102.361172	730219	4261103
1342	6106391	61	6391	05-061-06391	61650	MURFIN DRILLING COMPANY INC	29-Jan	KCGA	1-29 KCGA	ACTUAL	2/26/1984 0:00	3933	5039	0	52430	MALLARD	213030	WELL	DA	4/24/1984 0:00	Planned Footage	384568	KCGA-619S45W 29NESE	1980	S	1000	E	NESE	29	19S	45W	6	38.373232	-102.476405	720454	4250242
1343	6106392	61	6392	05-061-06392	16520	CHEMCO INC	7	BAUGHMAN	7 BAUGHMAN	ACTUAL	3/1/1984 0:00	3922	5097	5097	10340	CAVALRY	213031	WELL	PR	5/3/2008 0:00	ACTUAL LatLong	324836	BAUGHMAN-619S45W 2SWSW	660	S	660	W	SWSW	2	19S	45W	6	38.427828	-102.434366	723958	4256403
1344	6106393	61	6393	05-061-06393	90735	TXO PRODUCTION CORP	1	KOELLER STATE	1 KOELLER STATE	ACTUAL	3/17/1984 0:00	4124	5350	5350	73790	RITA	213032	WELL	DA	3/27/1984 0:00	Planned Footage	384569	KOELLER STATE-619S44W 36SWNW	1980	N	660	W	SWNW	36	19S	44W	6	38.363783	-102.3051	735452	4249617
1345	6106395	61	6395	05-061-06395	83130	STRACHAN EXPLORATION INC	2-35-SWD	FRAZEE-BOLYARD	2-35-SWD FRAZEE-BOLYARD	ACTUAL	4/25/1984 0:00	4118	4225	4225	73790	RITA	213034	WELL	IJ	4/5/2018 0:00	ACTUAL LatLong	324838	FRAZEE-BOLYARD-619S44W 35SWNE	1620	N	1920	E	SWNE	35	19S	44W	6	38.36436	-102.31397	734675	4249658
1346	6106396	61	6396	05-061-06396	90735	TXO PRODUCTION CORP	1	KIRBY	1 KIRBY	ACTUAL	4/11/1984 0:00	4141	4500	0	48880	LEFT HAND	213035	WELL	DA	4/19/1984 0:00	Planned Footage	384570	KIRBY-618S47W 21NESW	2000	S	2103	W	NESW	21	18S	47W	6	38.47481	-102.686422	701822	4261034
1347	6106399	61	6399	05-061-06399	90735	TXO PRODUCTION CORP	1	SHOUSE	1 SHOUSE	ACTUAL	5/3/1984 0:00	3880	5100	0	99999	WILDCAT	270433	WELL	DA	12/16/2003 0:00	Planned Footage	384572	SHOUSE-620S46W 9NENE	600	N	600	E	NENE	9	20S	46W	6	38.337183	-102.566917	712651	4246029
1348	6106406	61	6406	05-061-06406	61650	MURFIN DRILLING COMPANY INC	5-Jan	REINHARDT-MICHEL	1-5 REINHARDT-MICHEL	ACTUAL	6/19/1984 0:00	3998	5300	0	99999	WILDCAT	213045	WELL	DA	7/1/1984 0:00	Planned Footage	384578	REINHARDT-MICHEL-619S46W 5SENE	1980	N	660	E	SENE	5	19S	46W	6	38.435021	-102.586059	710694	4256843
1349	6106407	61	6407	05-061-06407	1820	AMERICAN INTERNATIONAL ENERGY CORP	11-Apr	LOIS E DORSETT	4-11 LOIS E DORSETT	ACTUAL	6/21/1984 0:00	4046	5400	0	2470	AMERICAN	213046	WELL	PA	2/25/1997 0:00	Planned Footage	384579	LOIS E DORSETT-620S44W 11SENW	1980	N	1980	W	SENW	11	20S	44W	6	38.335514	-102.31851	734371	4246445
1350	6106412	61	6412	05-061-06412	1820	AMERICAN INTERNATIONAL ENERGY CORP	11-Jan	W. E. LIERLEY	1-11 W. E. LIERLEY	ACTUAL	7/17/1984 0:00	4062	5350	0	2470	AMERICAN	213051	WELL	PA	2/25/1997 0:00	Planned Footage	384584	W. E. LIERLEY-620S44W 11NWNE	660	N	1980	E	NWNE	11	20S	44W	6	38.339034	-102.31412	734743	4246847
1351	6106413	61	6413	05-061-06413	1820	AMERICAN INTERNATIONAL ENERGY CORP	11-Feb	LIERLEY, W.E.	2-11 LIERLEY, W.E.	ACTUAL	8/4/1984 0:00	4033	5400	0	2470	AMERICAN	213052	WELL	DA	8/16/1984 0:00	Planned Footage	384585	LIERLEY, W.E.-620S44W 11NENE	660	N	660	E	NENE	11	20S	44W	6	38.338944	-102.30952	735146	4246849
1352	6106419	61	6419	05-061-06419	12827	CABOT PETRO CORP.	1	PYLES ESTATE	1 PYLES ESTATE	ACTUAL	7/26/1984 0:00	4101	5450	0	99999	WILDCAT	213058	WELL	DA	8/7/1984 0:00	Planned Footage	384591	PYLES ESTATE-619S48W 10SWNE	1980	N	1980	E	SWNE	10	19S	48W	6	38.42035	-102.774064	694322	4254802
1353	6106422	61	6422	05-061-06422	1820	AMERICAN INTERNATIONAL ENERGY CORP	11-Mar	LIERLEY, W E	3-11 LIERLEY, W E	ACTUAL	11/16/1984 0:00	4046	5255	0	2470	AMERICAN	213061	WELL	PA	7/21/2003 0:00	Planned Footage	384594	LIERLEY, W E-620S44W 11SWNE	1980	N	1980	E	SWNE	11	20S	44W	6	38.335414	-102.31408	734759	4246445
1354	6106425	61	6425	05-061-06425	1820	AMERICAN INTERNATIONAL ENERGY CORP	12-Jan	EDWARD HERTLEIN E	1-12 EDWARD HERTLEIN E	ACTUAL	8/17/1984 0:00	3996	5400	0	2470	AMERICAN	213064	WELL	PA	2/25/1997 0:00	Planned Footage	384597	EDWARD HERTLEIN E-620S44W 12NWSW	1980	S	660	W	NWSW	12	20S	44W	6	38.331854	-102.304839	735578	4246074
1355	6106426	61	6426	05-061-06426	14720	CAVANAUGH & CAVANAUGH INC	19-Jan	PET INC	1-19 PET INC	ACTUAL	11/13/1984 0:00	3966	5360	0	7900	BUSCADERO	213065	WELL	DA	7/31/1989 0:00	Planned Footage	384598	PET INC-618S44W 19NWSW	1980	S	660	W	NWSW	19	18S	44W	6	38.475331	-102.398003	726984	4261764
1356	6106428	61	6428	05-061-06428	28640	F & M OIL CO INC	26-Jan	KEMPH	1-26 KEMPH	ACTUAL	9/11/1984 0:00	4102	5305	0	99999	WILDCAT	213067	WELL	DA	9/24/1984 0:00	Planned Footage	384600	KEMPH-618S47W 26CSE	1320	S	720	E	CSE	26	18S	47W	6	38.45865	-102.640841	705845	4259342
1357	6106434	61	6434	05-061-06434	93383	VINTAGE PETROLEUM INC	1X	BARLOW	1X BARLOW	ACTUAL	8/30/1984 0:00	4020	5272	0	92940	WILD SAGE BRUSH	213073	WELL	PA	3/20/1997 0:00	Planned Footage	384604	BARLOW-618S46W 4NENE	660	N	660	E	NENE	4	18S	46W	6	38.5253	-102.568269	711982	4266904
1358	6106435	61	6435	05-061-06435	90735	TXO PRODUCTION CORP	2	KOELLER STATE	2 KOELLER STATE	ACTUAL	9/28/1984 0:00	4129	4400	4400	73790	RITA	213074	WELL	DA	10/6/1984 0:00	Planned Footage	384605	KOELLER STATE-619S44W 36NWSW	1980	S	660	W	NWSW	36	19S	44W	6	38.360273	-102.30506	735466	4249227
1359	6106437	61	6437	05-061-06437	1828	FINA OIL & CHEMICAL CO	1	LAS ANIMAS MINERALS	1 LAS ANIMAS MINERALS	ACTUAL	10/31/1984 0:00	3810	5010	0	99999	WILDCAT	213076	WELL	DA	12/11/1984 0:00	Planned Footage	384607	LAS ANIMAS MINERALS-620S45W 6SENW	1980	N	1980	W	SENW	6	20S	45W	6	38.347443	-102.502616	718241	4247318
1360	6106439	61	6439	05-061-06439	14720	CAVANAUGH & CAVANAUGH INC	1	WILSON-TOOKE	1 WILSON-TOOKE	ACTUAL	10/25/1984 0:00	3963	5240	0	2470	AMERICAN	213078	WELL	PA	3/18/1985 0:00	Planned Footage	384609	WILSON-TOOKE-620S44W 15NENE	760	N	660	E	NENE	15	20S	44W	6	38.324504	-102.32724	733643	4245201
1361	6106440	61	6440	05-061-06440	61650	MURFIN DRILLING COMPANY INC	21-Jan	CRUM	1-21 CRUM	ACTUAL	10/19/1984 0:00	3843	5120	0	60110	NORTH BUFFALO	213079	WELL	DA	10/31/1984 0:00	Planned Footage	384610	CRUM-620S42W 21NENW	660	N	1980	W	NENW	21	20S	42W	6	38.310265	-102.133284	750650	4244129
1362	6106441	61	6441	05-061-06441	16520	CHEMCO INC	3	DONOHOE	3 DONOHOE	ACTUAL	5/4/1985 0:00	3922	5050	5050	10340	CAVALRY	213080	WELL	PA	3/27/1997 0:00	Planned Footage	384611	DONOHOE-619S45W 2SWNW	1980	N	660	W	SWNW	2	19S	45W	6	38.435122	-102.434354	723937	4257212
1363	6106442	61	6442	05-061-06442	69450	PETROLEUM INC	1	CGF INDUSTRIES	1 CGF INDUSTRIES	ACTUAL	11/13/1984 0:00	3933	4978	4978	10340	CAVALRY	213081	WELL	DA	2/1/1985 0:00	Planned Footage	384612	CGF INDUSTRIES-619S45W 11NENW	656	N	1975	W	NENW	11	19S	45W	6	38.424332	-102.429594	724386	4256026
1364	6106444	61	6444	05-061-06444	76103	SAMSON OIL COMPANY	28-Jan	HOLMES	1-28 HOLMES	ACTUAL	1/16/1985 0:00	3853	5350	0	99999	WILDCAT	213083	WELL	DA	1/26/1985 0:00	Planned Footage	384614	HOLMES-620S44W 28CNE	2640	N	610	E	CNE	28	20S	44W	6	38.289854	-102.34418	732273	4241313
1365	6106448	61	6448	05-061-06448	70100	PHILLIPS PETROLEUM CO	1	MEEKS 'A'	1 MEEKS 'A'	ACTUAL	2/6/1985 0:00	3912	5190	0	99999	WILDCAT	213087	WELL	DA	2/23/1985 0:00	Planned Footage	384618	MEEKS 'A'-618S45W 17NESW	1980	S	1980	W	NESW	17	18S	45W	6	38.488821	-102.484286	719415	4263052
1366	6106449	61	6449	05-061-06449	96850	TEP ROCKY MOUNTAIN LLC	1	CORNELSEN	1 CORNELSEN	ACTUAL	2/27/1985 0:00	3728	5040	0	76910	SENTINEL	213088	WELL	PA	1/13/1986 0:00	Planned Footage	384619	CORNELSEN-620S45W 31SWSE	1980	N	1980	E	SWSE	31	20S	45W	6	38.276724	-102.496455	718992	4239484
1367	6106452	61	6452	05-061-06452	16520	CHEMCO INC	6	BAUGHMAN	6 BAUGHMAN	ACTUAL	4/10/1985 0:00	3930	5021	0	10340	CAVALRY	213091	WELL	SI	3/1/2019 0:00	ACTUAL LatLong	324843	BAUGHMAN-619S45W 2NESW	1980	S	1980	W	NESW	2	19S	45W	6	38.431672	-102.429744	724350	4256841
1368	6106454	61	6454	05-061-06454	96850	TEP ROCKY MOUNTAIN LLC	2	CORNELSEN	2 CORNELSEN	ACTUAL	4/25/1985 0:00	3725	5145	0	76910	SENTINEL	213093	WELL	DA	5/11/1985 0:00	Planned Footage	384622	CORNELSEN-620S45W 31NESW	1980	S	1980	W	NESW	31	20S	45W	6	38.273204	-102.501925	718524	4239080
1369	6106460	61	6460	05-061-06460	14720	CAVANAUGH & CAVANAUGH INC	3	BAUGHMAN	3 BAUGHMAN	ACTUAL	8/23/1985 0:00	3937	5078	5078	10340	CAVALRY	213099	WELL	PA	1/10/1990 0:00	Planned Footage	384625	BAUGHMAN-619S45W 2SWNE	2040	N	2040	E	SWNE	2	19S	45W	6	38.435012	-102.425524	724708	4257222
1370	6106461	61	6461	05-061-06461	41375	HRF EXPLORATION & PRODUCTION INC	12-Oct	FEDERAL LAND BANK	10-12 FEDERAL LAND BANK	ACTUAL	8/1/1985 0:00	4018	5290	0	11095	CHIVINGTON	213100	WELL	PA	6/10/2000 0:00	Planned Footage	384626	FEDERAL LAND BANK-618S46W 12NWSE	1615	S	1732	E	NWSE	12	18S	46W	6	38.50248	-102.516137	716596	4264492
1371	6106463	61	6463	05-061-06463	61650	MURFIN DRILLING COMPANY INC	17-Jan	D & R CATTLE	1-17 D & R CATTLE	ACTUAL	8/15/1985 0:00	3862	5085	0	60110	NORTH BUFFALO	213102	WELL	DA	8/26/1985 0:00	Planned Footage	384628	D & R CATTLE-620S42W 17SESE	660	S	660	E	SESE	17	20S	42W	6	38.313865	-102.142614	749822	4244504
1372	6106467	61	6467	05-061-06467	17070	CIMARRON OIL & GAS CO INC	2	DONOHOE	2 DONOHOE	ACTUAL	12/13/1986 0:00	3928	5000	5000	10340	CAVALRY	213106	WELL	DA	12/24/1986 0:00	Planned Footage	384632	DONOHOE-619S45W 2NENW	720	N	2040	W	NENW	2	19S	45W	6	38.438612	-102.429604	724340	4257611
1373	6106469	61	6469	05-061-06469	1820	AMERICAN INTERNATIONAL ENERGY CORP	2-Feb	EDWARD HERTLEIN A	2-2 EDWARD HERTLEIN A	ACTUAL	11/8/1985 0:00	4052	5400	0	2470	AMERICAN	213108	WELL	PA	2/25/1997 0:00	Planned Footage	384634	EDWARD HERTLEIN A-620S44W 2SWSW	600	S	660	W	SWSW	2	20S	44W	6	38.342684	-102.32327	733932	4247229
1374	6106470	61	6470	05-061-06470	69450	PETROLEUM INC	1	JA GEE CORP 'F'	1 JA GEE CORP 'F'	ACTUAL	12/6/1985 0:00	3915	5480	5480	99999	WILDCAT	213109	WELL	DA	12/18/1985 0:00	Planned Footage	384635	JA GEE CORP 'F'-619S45W 26SESE	660	S	660	E	SESE	26	19S	45W	6	38.370263	-102.420173	725376	4250049
1375	6106472	61	6472	05-061-06472	58500	MIZEL PETRO RESOURCES INC	23-1	LARSON	23-1 LARSON	ACTUAL	1/29/1986 0:00	4118	5220	0	99999	WILDCAT	213111	WELL	DA	5/6/1986 0:00	Planned Footage	384637	LARSON-619S49W 23SENE	1980	N	660	E	SENE	23	19S	49W	6	38.391911	-102.861207	686787	4251465
1376	6106473	61	6473	05-061-06473	61650	MURFIN DRILLING COMPANY INC	4-Jan	KOCH	1-4 KOCH	ACTUAL	11/25/1985 0:00	3992	5160	0	92940	WILD SAGE BRUSH	213112	WELL	DA	12/8/1985 0:00	Planned Footage	384638	KOCH-618S46W 4NESW	2310	S	1650	W	NESW	4	18S	46W	6	38.51888	-102.578449	711113	4266168
1377	6106474	61	6474	05-061-06474	61650	MURFIN DRILLING COMPANY INC	5-Jan	HASWELL FARMS	1-5 HASWELL FARMS	ACTUAL	1/6/1986 0:00	4248	5360	0	99999	WILDCAT	213113	WELL	DA	1/20/1986 0:00	Planned Footage	384639	HASWELL FARMS-619S49W 5S2N2	2150	N	2640	E	S2N2	5	19S	49W	6	38.43467	-102.923479	681241	4256086
1378	6106475	61	6475	05-061-06475	15850	CHANDLER & ASSOCIATES LLC	12-May	FRAZEE	5-12 FRAZEE	ACTUAL	12/10/1985 0:00	4405	5400	0	99999	WILDCAT	213114	WELL	DA	1/11/1986 0:00	Planned Footage	384640	FRAZEE-619S50W 12SWNW	1980	N	660	W	SWNW	12	19S	50W	6	38.42052	-102.96737	677444	4254431
1379	6106476	61	6476	05-061-06476	97810	EOG Y RESOURCES INC	16-Jan	STATE	1-16 STATE	ACTUAL	1/31/1986 0:00	3847	5350	0	55440	MOCKINGBIRD	213115	WELL	PA	4/29/1986 0:00	Planned Footage	384641	STATE-620S45W 16NENW	660	N	1980	W	NENW	16	20S	45W	6	38.322453	-102.464664	721634	4244635
1380	6106477	61	6477	05-061-06477	27750	EP OPERATING CO, LMTD PARTSHP	14-Jan	WILSON	1-14 WILSON	ACTUAL	2/28/1986 0:00	3935	5500	0	99999	WILDCAT	213116	WELL	DA	4/21/1986 0:00	Planned Footage	384642	WILSON-620S44W 14SWSW	660	S	660	W	SWSW	14	20S	44W	6	38.313784	-102.32229	734110	4244024
1381	6106479	61	6479	05-061-06479	96850	TEP ROCKY MOUNTAIN LLC	19-Jan	BERNDT	1-19 BERNDT	ACTUAL	3/4/1986 0:00	3797	5405	0	99999	WILDCAT	213118	WELL	DA	3/24/1986 0:00	Planned Footage	384644	BERNDT-620S41W 19NESW	1980	S	1980	W	NESW	19	20S	41W	6	38.302875	-102.059912	757093	4243511
1382	6106480	61	6480	05-061-06480	61650	MURFIN DRILLING COMPANY INC	20-Jan	COLORADO - STATE	1-20 COLORADO - STATE	ACTUAL	9/25/1986 0:00	3980	5030	0	57160	NEENOSHE	213119	WELL	PA	1/13/1998 0:00	Planned Footage	384645	COLORADO - STATE-619S47W 20NWSE	2000	S	1900	E	NWSE	20	19S	47W	6	38.387641	-102.700032	700876	4251330
1383	6106481	61	6481	05-061-06481	90735	TXO PRODUCTION CORP	1	UPRR-WILLIAMS	1 UPRR-WILLIAMS	ACTUAL	7/9/1986 0:00	3976	5074	0	99999	WILDCAT	213120	WELL	DA	7/19/1986 0:00	Planned Footage	384646	UPRR-WILLIAMS-618S45W 3SESE	660	S	660	E	SESE	3	18S	45W	6	38.51468	-102.439485	723243	4266030
1384	6106482	61	6482	05-061-06482	61650	MURFIN DRILLING COMPANY INC	1	ROBINSON	1 ROBINSON	ACTUAL	7/20/1986 0:00	3888	5453	5453	99999	WILDCAT	213121	WELL	DA	8/25/1987 0:00	Planned Footage	384647	ROBINSON-619S42W 24NWNE	330	N	2310	E	NWNE	24	19S	42W	6	38.397894	-102.076413	755316	4254012
1385	6106484	61	6484	05-061-06484	14720	CAVANAUGH & CAVANAUGH INC	2	HIGH PLAINS DRIFTER CGF	2 HIGH PLAINS DRIFTER CGF	ACTUAL	4/23/1987 0:00	3924	5000	0	10340	CAVALRY	213123	WELL	PA	9/24/1996 0:00	Planned Footage	384648	HIGH PLAINS DRIFTER CGF-619S45W 11NWNW	660	N	660	W	NWNW	11	19S	45W	6	38.424282	-102.434184	723985	4256010
1386	6106485	61	6485	05-061-06485	16520	CHEMCO INC	3	WEAR	3 WEAR	ACTUAL	6/1/1987 0:00	3918	5020	5020	7500	BRANDON	213124	WELL	PR	5/3/2008 0:00	ACTUAL LatLong	324847	WEAR-619S45W 3SESE	660	S	660	E	SESE	3	19S	45W	6	38.427852	-102.438838	723568	4256395
1387	6106486	61	6486	05-061-06486	61650	MURFIN DRILLING COMPANY INC	1-13X	TLL	1-13X TLL	ACTUAL	4/15/1987 0:00	3904	5457	5457	99999	WILDCAT	213125	WELL	DA	4/30/1987 0:00	Planned Footage	384649	TLL-619S42W 13SWSW	615	S	615	W	SWSW	13	19S	42W	6	38.400494	-102.084613	754590	4254277
1388	6106487	61	6487	05-061-06487	14720	CAVANAUGH & CAVANAUGH INC	5	BAUGHMAN BULLSEYE	5 BAUGHMAN BULLSEYE	ACTUAL	6/11/1987 0:00	3923	5031	0	10340	CAVALRY	213126	WELL	PA	9/20/1996 0:00	Planned Footage	384650	BAUGHMAN BULLSEYE-619S45W 2NWSW	1980	S	660	W	NWSW	2	19S	45W	6	38.431532	-102.434284	723954	4256814
1389	6106488	61	6488	05-061-06488	16520	CHEMCO INC	8	BAUGHMAN	8 BAUGHMAN	ACTUAL	8/4/1987 0:00	3930	4966	0	10340	CAVALRY	213127	WELL	PR	2/1/2011 0:00	ACTUAL LatLong	324848	BAUGHMAN-619S45W 2SESW	660	S	1980	W	SESW	2	19S	45W	6	38.428056	-102.429799	724356	4256439
1390	6106489	61	6489	05-061-06489	14720	CAVANAUGH & CAVANAUGH INC	3 CGF	TITILLATOR	3 CGF TITILLATOR	ACTUAL	6/27/1987 0:00	3921	4980	0	10340	CAVALRY	213128	WELL	PA	9/24/1996 0:00	Planned Footage	384651	TITILLATOR-619S45W 11SWNW	1980	N	660	W	SWNW	11	19S	45W	6	38.420662	-102.434184	723996	4255608
1391	6106490	61	6490	05-061-06490	16520	CHEMCO INC	1-A	H C WEAR	1-A H C WEAR	ACTUAL	7/16/1987 0:00	3926	4904	0	10340	CAVALRY	213129	WELL	PA	8/11/2011 0:00	ACTUAL LatLong	324849	H C WEAR-618S45W 35SWNW	1759	N	711	W	SWNW	35	18S	45W	6	38.450284	-102.434318	723893	4258895
1392	6106491	61	6491	05-061-06491	61650	MURFIN DRILLING COMPANY INC	19-Jan	FLB & S-M	1-19 FLB & S-M	ACTUAL	8/1/1987 0:00	3941	5034	0	57160	NEENOSHE	213130	WELL	DA	8/13/1987 0:00	Planned Footage	384652	FLB & S-M-619S47W 19NWSE	2000	S	2500	E	NWSE	19	19S	47W	6	38.387481	-102.720603	699080	4251268
1393	6106492	61	6492	05-061-06492	61650	MURFIN DRILLING COMPANY INC	Jan-32	WOLLERT-STATE	1-32 WOLLERT-STATE	ACTUAL	11/19/1988 0:00	3938	4900	0	99999	WILDCAT	213131	WELL	DA	11/19/1988 0:00	Planned Footage	384653	WOLLERT-STATE-619S47W 32SWNW	1978	N	1240	W	SWNW	32	19S	47W	6	38.362272	-102.707152	700324	4248499
1394	6106493	61	6493	05-061-06493	27751	EP OPERATING COMPANY	12-Jan	HARMS	1-12 HARMS	ACTUAL	9/10/1987 0:00	4010	5250	0	99999	WILDCAT	270409	WELL	DA	8/13/1987 0:00	Planned Footage	384654	HARMS-620S44W 12SWNW	1980	N	660	W	SWNW	12	20S	44W	6	38.335224	-102.304879	735563	4246448
1395	6106494	61	6494	05-061-06494	83130	STRACHAN EXPLORATION INC	28-Jan	STATE OF COLORADO	1-28 STATE OF COLORADO	ACTUAL	10/15/1987 0:00	3983	5100	0	57160	NEENOSHE	213132	WELL	PR	12/1/2016 0:00	ACTUAL LatLong	324850	STATE OF COLORADO-619S47W 28NESW	2470	S	2000	W	NESW	28	19S	47W	6	38.374051	-102.686067	702134	4249853
[truncated: 632 more rows]
