# Supplementary material for: Broad-scale changes in lesser prairie-chicken habitat
Source: PLoS One. 2024 May 31;19(5):e0304452. doi: 10.1371/journal.pone.0304452 (PMC11142685; doi:10.1371/journal.pone.0304452)
Supplement: S6 File — (CSV) [file pone.0304452.s006.csv]

OID_	OBJECTID	ID	TYPE	STATUS	NAICS_CODE	NAICS_DESC	SOURCE	SOURCEDATE	VAL_METHOD	VAL_DATE	OWNER	VOLTAGE	VOLT_CLASS	INFERRED	SUB_1	SUB_2	SHAPE_Leng	Shape_Le_1	EstConstrP
0	1850	201826	AC; OVERHEAD	NOT AVAILABLE	221121	ELECTRIC BULK POWER TRANSMISSION AND CONTROL	IMAGERY	7/8/2014 0:00	IMAGERY	7/8/2014 0:00	TRI-STATE G & T ASSN, INC	230	220-287	Y	BOONE	LAMAR HVDC TIE	202591.5742	31353.00617	1985-1989
1	1851	201827	AC; OVERHEAD	NOT AVAILABLE	221121	ELECTRIC BULK POWER TRANSMISSION AND CONTROL	Company Map	7/8/2014 0:00	IMAGERY/OTHER	7/8/2014 0:00	TRI-STATE G & T ASSN, INC	115	100-161	N	VILAS	LAMAR	126348.2292	122120.6558	1985-1989
2	1852	201828	AC; OVERHEAD	NOT AVAILABLE	221121	ELECTRIC BULK POWER TRANSMISSION AND CONTROL	IMAGERY	7/8/2014 0:00	IMAGERY	7/8/2014 0:00	TRI-STATE G & T ASSN, INC	230	220-287	Y	LAMAR HVDC TIE	TAP205667	89613.06038	89613.06038	2000-2004
3	1853	201829	AC; OVERHEAD	NOT AVAILABLE	221121	ELECTRIC BULK POWER TRANSMISSION AND CONTROL	IMAGERY	7/8/2014 0:00	IMAGERY	7/8/2014 0:00	SOUTHEAST COLORADO POWER ASSN	230	220-287	Y	UNKNOWN202172	UNKNOWN201396	25981.631	16213.28754	2010-2014
4	1854	201830	AC; OVERHEAD	NOT AVAILABLE	221121	ELECTRIC BULK POWER TRANSMISSION AND CONTROL	Regional Map	7/8/2014 0:00	IMAGERY/OTHER	7/8/2014 0:00	TRI-STATE G & T ASSN, INC	115	100-161	N	UNKNOWN203934	TAP204019	114804.8503	10825.09895	1985-1989
5	1855	201831	AC; OVERHEAD	NOT AVAILABLE	221121	ELECTRIC BULK POWER TRANSMISSION AND CONTROL	Regional Map	7/8/2014 0:00	IMAGERY/OTHER	7/8/2014 0:00	TRI-STATE G & T ASSN, INC	115	100-161	N	WILLOW CREEK	LAMAR	33087.67012	33087.67012	1985-1989
6	1989	201967	AC; OVERHEAD	NOT AVAILABLE	221121	ELECTRIC BULK POWER TRANSMISSION AND CONTROL	IMAGERY	7/10/2014 0:00	IMAGERY	7/10/2014 0:00	TRI-STATE G & T ASSN, INC	230	220-287	N	LAMAR	LAMAR HVDC TIE	930.7009259	930.7009259	2000-2004
7	1990	201968	AC; OVERHEAD	NOT AVAILABLE	221121	ELECTRIC BULK POWER TRANSMISSION AND CONTROL	Regional Map	7/10/2014 0:00	IMAGERY/OTHER	7/10/2014 0:00	TRI-STATE G & T ASSN, INC	115	100-161	N	TAP204019	WILLOW CREEK	6114.999963	6114.999963	1985-1988
8	1991	201969	AC; OVERHEAD	NOT AVAILABLE	221121	ELECTRIC BULK POWER TRANSMISSION AND CONTROL	IMAGERY	7/10/2014 0:00	IMAGERY	7/10/2014 0:00	CITY OF LAMAR - (CO)	115	100-161	N	TAP204019	UNKNOWN203933	35.71642859	35.71642859	2005-2009
9	4756	204899	AC; OVERHEAD	NOT AVAILABLE	221121	ELECTRIC BULK POWER TRANSMISSION AND CONTROL	IMAGERY	2/14/2019 0:00	IMAGERY	2/14/2019 0:00	SOUTHEAST COLORADO POWER ASSN	115	100-161	N	WILLOW CREEK	TAP203938	35659.77553	35659.77553	1985-1989
10	4757	204900	AC; OVERHEAD	NOT AVAILABLE	221121	ELECTRIC BULK POWER TRANSMISSION AND CONTROL	IMAGERY	2/14/2019 0:00	IMAGERY	2/14/2019 0:00	SOUTHEAST COLORADO POWER ASSN	115	100-161	N	TAP203938	TAP203939	9226.042578	9226.042578	1985-1989
11	4758	204901	AC; OVERHEAD	NOT AVAILABLE	221121	ELECTRIC BULK POWER TRANSMISSION AND CONTROL	IMAGERY	2/14/2019 0:00	IMAGERY	2/14/2019 0:00	SOUTHEAST COLORADO POWER ASSN	115	100-161	N	TAP203939	UNKNOWN203940	13343.22763	13343.22763	1985-1989
12	4759	204902	AC; OVERHEAD	NOT AVAILABLE	221121	ELECTRIC BULK POWER TRANSMISSION AND CONTROL	IMAGERY	2/14/2019 0:00	IMAGERY	2/14/2019 0:00	SOUTHEAST COLORADO POWER ASSN	69	UNDER 100	N	TAP205664	UNKNOWN203941	60089.14061	54032.47359	1985-1989
13	4760	204903	AC; OVERHEAD	NOT AVAILABLE	221121	ELECTRIC BULK POWER TRANSMISSION AND CONTROL	IMAGERY	2/14/2019 0:00	IMAGERY	2/14/2019 0:00	SOUTHEAST COLORADO POWER ASSN	115	100-161	N	VILAS	UNKNOWN205665	20095.44109	20095.44109	1985-1989
14	4761	204904	AC; OVERHEAD	NOT AVAILABLE	221121	ELECTRIC BULK POWER TRANSMISSION AND CONTROL	IMAGERY	2/14/2019 0:00	IMAGERY	2/14/2019 0:00	SOUTHEAST COLORADO POWER ASSN	115	100-161	N	TAP205664	UNKNOWN203942	18694.62219	18694.62219	1985-1989
15	4762	204905	AC; OVERHEAD	NOT AVAILABLE	221121	ELECTRIC BULK POWER TRANSMISSION AND CONTROL	IMAGERY	2/19/2019 0:00	IMAGERY	2/19/2019 0:00	SOUTHEAST COLORADO POWER ASSN	115	100-161	N	TAP203938	UNKNOWN203943	4912.500842	4912.500842	1985-1989
16	4763	204906	AC; OVERHEAD	NOT AVAILABLE	221121	ELECTRIC BULK POWER TRANSMISSION AND CONTROL	IMAGERY	2/19/2019 0:00	IMAGERY	2/19/2019 0:00	SOUTHEAST COLORADO POWER ASSN	69	UNDER 100	N	TAP205666	UNKNOWN203944	31736.89241	27731.67844	2005-2009
17	4790	204959	AC; OVERHEAD	NOT AVAILABLE	221121	ELECTRIC BULK POWER TRANSMISSION AND CONTROL	IMAGERY	7/9/2015 0:00	IMAGERY	7/9/2015 0:00	K C ELECTRIC ASSOCIATION	115	100-161	Y	UNKNOWN203117	TAP205177	50065.47405	9109.837409	1995-1999
18	4792	204962	AC; OVERHEAD	NOT AVAILABLE	221121	ELECTRIC BULK POWER TRANSMISSION AND CONTROL	IMAGERY	2/19/2019 0:00	IMAGERY	2/19/2019 0:00	SOUTHEAST COLORADO POWER ASSN	69	UNDER 100	N	UNKNOWN205663	WILLOW CREEK	74658.55705	74658.55705	1985-1989
19	4793	204963	AC; OVERHEAD	NOT AVAILABLE	221121	ELECTRIC BULK POWER TRANSMISSION AND CONTROL	IMAGERY	2/19/2019 0:00	IMAGERY	2/19/2019 0:00	SOUTHEAST COLORADO POWER ASSN	115	100-161	N	TAP203939	TAP205664	30554.77965	30554.77965	1985-1989
20	4794	204964	AC; OVERHEAD	NOT AVAILABLE	221121	ELECTRIC BULK POWER TRANSMISSION AND CONTROL	IMAGERY	2/19/2019 0:00	IMAGERY	2/19/2019 0:00	SOUTHEAST COLORADO POWER ASSN	69	UNDER 100	N	UNKNOWN203941	TAP205666	2446.939809	2446.939809	1985-1989
21	4795	204965	AC; OVERHEAD	NOT AVAILABLE	221121	ELECTRIC BULK POWER TRANSMISSION AND CONTROL	IMAGERY	2/19/2019 0:00	IMAGERY	2/19/2019 0:00	SOUTHEAST COLORADO POWER ASSN	69	UNDER 100	N	TAP205666	VILAS	18322.44051	18322.44051	1985-1989
22	5163	204894	AC; OVERHEAD	NOT AVAILABLE	221121	ELECTRIC BULK POWER TRANSMISSION AND CONTROL	IMAGERY	2/14/2019 0:00	IMAGERY	2/14/2019 0:00	CITY OF LAMAR - (CO)	115	100-161	N	UNKNOWN201313	TAP206905	3224.357507	3224.357507	1995-1999
23	5164	204895	AC; OVERHEAD	NOT AVAILABLE	221121	ELECTRIC BULK POWER TRANSMISSION AND CONTROL	IMAGERY	2/14/2019 0:00	IMAGERY	2/14/2019 0:00	CITY OF LAMAR - (CO)	69	UNDER 100	N	TAP205668	UNKNOWN203933	4595.435	4595.435	1995-1999
24	5165	204896	AC; OVERHEAD	NOT AVAILABLE	221121	ELECTRIC BULK POWER TRANSMISSION AND CONTROL	IMAGERY	2/14/2019 0:00	IMAGERY	2/14/2019 0:00	CITY OF LAMAR - (CO)	69	UNDER 100	N	UNKNOWN201313	WILLOW CREEK	3968.559426	3968.559426	1995-1999
25	5166	204897	AC; OVERHEAD	NOT AVAILABLE	221121	ELECTRIC BULK POWER TRANSMISSION AND CONTROL	IMAGERY	2/14/2019 0:00	IMAGERY	2/14/2019 0:00	CITY OF LAMAR - (CO)	69	UNDER 100	N	UNKNOWN201313	UNKNOWN203937	64521.84061	10778.28904	1985-1989
26	5195	204966	AC; OVERHEAD	NOT AVAILABLE	221121	ELECTRIC BULK POWER TRANSMISSION AND CONTROL	IMAGERY	9/1/2015 0:00	IMAGERY	9/1/2015 0:00	SOUTHEAST COLORADO POWER ASSN	230	220-287	Y	TAP205667	COLORADO GREEN	88.24133432	88.24133432	2000-2004
27	5196	204967	AC; OVERHEAD	NOT AVAILABLE	221121	ELECTRIC BULK POWER TRANSMISSION AND CONTROL	Company Map	9/1/2015 0:00	IMAGERY/OTHER	9/1/2015 0:00	SOUTHEAST COLORADO POWER ASSN	230	220-287	N	TAP205667	UNKNOWN202172	204.8112998	204.8112998	2000-2004
28	5649	206090	AC; OVERHEAD	NOT AVAILABLE	221121	ELECTRIC BULK POWER TRANSMISSION AND CONTROL	IMAGERY	4/7/2019 0:00	IMAGERY	4/7/2019 0:00	CITY OF LAMAR - (CO)	69	UNDER 100	N	UNKNOWN206321	UNKNOWN201313	98.55950808	98.55950808	2010-2014
29	6300	206796	AC; OVERHEAD	NOT AVAILABLE	221121	ELECTRIC BULK POWER TRANSMISSION AND CONTROL	IMAGERY	1/18/2016 0:00	IMAGERY	1/18/2016 0:00	PUBLIC SERVICE CO OF COLORADO	230	220-287	Y	NOT AVAILABLE	COLORADO GREEN	7292.182124	7292.182124
30	6376	206874	AC; OVERHEAD	NOT AVAILABLE	221121	ELECTRIC BULK POWER TRANSMISSION AND CONTROL	IMAGERY	2/12/2016 0:00	IMAGERY	2/12/2016 0:00	CITY OF LAMAR - (CO)	69	UNDER 100	Y	NOT AVAILABLE	UNKNOWN206321	117.4069373	117.4069373	2010-2014
31	6760	207339	AC; OVERHEAD	NOT AVAILABLE	221121	ELECTRIC BULK POWER TRANSMISSION AND CONTROL	IMAGERY	4/19/2019 0:00	IMAGERY	4/19/2019 0:00	SOUTHEAST COLORADO POWER ASSN	69	UNDER 100	N	TAP206905	WILLOW CREEK	1097.618103	1097.618103	2010-2014
32	7672	207772	AC; OVERHEAD	NOT AVAILABLE	221121	ELECTRIC BULK POWER TRANSMISSION AND CONTROL	IMAGERY	3/25/2019 0:00	IMAGERY	3/25/2019 0:00	SOUTHEAST COLORADO POWER ASSN	69	UNDER 100	N	TAP205668	TAP206903	1378.78101	1378.78101	2005-2009
33	7673	207773	AC; OVERHEAD	NOT AVAILABLE	221121	ELECTRIC BULK POWER TRANSMISSION AND CONTROL	IMAGERY	3/25/2019 0:00	IMAGERY	3/25/2019 0:00	SOUTHEAST COLORADO POWER ASSN	69	UNDER 100	N	TAP206903	UNKNOWN206904	281.2173723	281.2173723	2010-2014
34	7674	207774	AC; OVERHEAD	NOT AVAILABLE	221121	ELECTRIC BULK POWER TRANSMISSION AND CONTROL	IMAGERY	3/25/2019 0:00	IMAGERY	3/25/2019 0:00	SOUTHEAST COLORADO POWER ASSN	69	UNDER 100	N	TAP205668	TAP206905	1548.32989	1548.32989	2000-2005
35	11565	211991	AC; OVERHEAD	NOT AVAILABLE	221121	ELECTRIC BULK POWER TRANSMISSION AND CONTROL	IMAGERY and FAA data	1/15/2019 0:00	IMAGERY/OTHER	1/15/2019 0:00	SOUTHEAST COLORADO POWER ASSN	138	100-161	Y	LAMAR HVDC TIE	UNKNOWN209699	215866.2364	142870.0286	2000-2004
36	11838	209790	AC; OVERHEAD	NOT AVAILABLE	221121	ELECTRIC BULK POWER TRANSMISSION AND CONTROL	IMAGERY	4/11/2018 0:00	IMAGERY	4/11/2018 0:00	SOUTHEAST COLORADO POWER ASSN	115	100-161	Y	TAP208107	TAP208109	11615.89984	9930.012205	2010-2014
37	11959	212060	OVERHEAD	NOT AVAILABLE	221121	ELECTRIC BULK POWER TRANSMISSION AND CONTROL	IMAGERY and FAA data	2/11/2019 0:00	IMAGERY/OTHER	2/11/2019 0:00	CITY OF LAMAR - (CO)	34.5	UNDER 100	Y	UNKNOWN206904	TAP209744	1954.200886	1954.200886	2005-2009
38	11960	212061	OVERHEAD	NOT AVAILABLE	221121	ELECTRIC BULK POWER TRANSMISSION AND CONTROL	IMAGERY and FAA data	2/11/2019 0:00	IMAGERY/OTHER	2/11/2019 0:00	CITY OF LAMAR - (CO)	34.5	UNDER 100	Y	TAP209744	UNKNOWN209745	39.21552014	39.21552014	2005-2009
39	11961	212062	OVERHEAD	NOT AVAILABLE	221121	ELECTRIC BULK POWER TRANSMISSION AND CONTROL	IMAGERY and FAA data	2/11/2019 0:00	IMAGERY/OTHER	2/11/2019 0:00	CITY OF LAMAR - (CO)	34.5	UNDER 100	Y	TAP209744	UNKNOWN209746	2262.889287	2262.889287	2005-2009
40	11962	212063	OVERHEAD	NOT AVAILABLE	221121	ELECTRIC BULK POWER TRANSMISSION AND CONTROL	IMAGERY and FAA data	2/11/2019 0:00	IMAGERY/OTHER	2/11/2019 0:00	CITY OF LAMAR - (CO)	34.5	UNDER 100	Y	UNKNOWN209746	UNKNOWN209747	1325.332602	1325.332602	2005-2009
41	11963	212064	OVERHEAD	NOT AVAILABLE	221121	ELECTRIC BULK POWER TRANSMISSION AND CONTROL	IMAGERY and FAA data	2/11/2019 0:00	IMAGERY/OTHER	2/11/2019 0:00	CITY OF LAMAR - (CO)	34.5	UNDER 100	Y	UNKNOWN209747	UNKNOWN206321	296.3846988	296.3846988	2010-2014
42	25506	140835	AC; OVERHEAD	IN SERVICE	221121	ELECTRIC BULK POWER TRANSMISSION AND CONTROL	IMAGERY, KCC Electric Certified Areas and Transmission Lines map, EIA 861	12/3/2014 0:00	IMAGERY	12/16/2014 0:00	PIONEER ELECTRIC COOP, INC - (KS)	115	100-161	N	HOLCOMB	TAP140591	11273.14885	11273.14885	1990-1994
43	26100	141523	AC; OVERHEAD	IN SERVICE	221121	ELECTRIC BULK POWER TRANSMISSION AND CONTROL	IMAGERY, KCC Electric Certified Areas and Transmission Lines map, EIA 861	11/26/2014 0:00	IMAGERY	12/16/2014 0:00	PIONEER ELECTRIC COOP, INC - (KS)	115	100-161	N	UNKNOWN119532	TAP148887	37773.46709	37773.46709	2000-2005
44	26309	141788	AC; OVERHEAD	IN SERVICE	221121	ELECTRIC BULK POWER TRANSMISSION AND CONTROL	IMAGERY, KCC Electric Certified Areas and Transmission Lines map	12/1/2014 0:00	IMAGERY	12/11/2019 0:00	PIONEER ELECTRIC COOP, INC - (KS)	69	UNDER 100	Y	UNKNOWN119559	UNKNOWN119560	3992.456354	3992.456354	1990-1991
45	26546	142067	AC; OVERHEAD	IN SERVICE	221121	ELECTRIC BULK POWER TRANSMISSION AND CONTROL	IMAGERY, OpenStreetMap, KCC Electric Certified Areas and Transmission Lines map	10/7/2014 0:00	IMAGERY	12/16/2014 0:00	NOT AVAILABLE	345	345	N	HOLCOMB	SETAB	81723.16888	21077.40089	1990-1994
46	26558	142081	OVERHEAD	NOT AVAILABLE	221121	ELECTRIC BULK POWER TRANSMISSION AND CONTROL	IMAGERY	12/3/2014 0:00	IMAGERY	12/3/2014 0:00	NOT AVAILABLE	-999999	NOT AVAILABLE	N	UNKNOWN119631	NOT AVAILABLE	470.755848	470.755848	2010-2014
47	26578	142100	AC; OVERHEAD	IN SERVICE	221121	ELECTRIC BULK POWER TRANSMISSION AND CONTROL	IMAGERY, KCC Electric Certified Areas and Transmission Lines map, EIA 861	12/1/2014 0:00	IMAGERY	12/16/2014 0:00	PIONEER ELECTRIC COOP, INC - (KS)	115	100-161	N	UNKNOWN119562	TAP148889	19533.65253	19533.65253	1990-1994
48	27477	143179	AC; OVERHEAD	IN SERVICE	221121	ELECTRIC BULK POWER TRANSMISSION AND CONTROL	IMAGERY, KCC Electric Certified Areas and Transmission Lines map, EIA 861	12/1/2014 0:00	IMAGERY	5/25/2017 0:00	PIONEER ELECTRIC COOP, INC - (KS)	69	UNDER 100	Y	TAP148885	TAP148890	20443.0843	20443.0843	2010-2014
49	28067	143830	AC; OVERHEAD	IN SERVICE	221121	ELECTRIC BULK POWER TRANSMISSION AND CONTROL	IMAGERY, KCC Electric Certified Areas and Transmission Lines map, EIA 861	12/3/2014 0:00	IMAGERY	12/16/2014 0:00	PIONEER ELECTRIC COOP, INC - (KS)	115	100-161	N	TAP140589	TAP140591	4076.712761	4076.712761	2000-2004
50	28541	144427	OVERHEAD	NOT AVAILABLE	221121	ELECTRIC BULK POWER TRANSMISSION AND CONTROL	IMAGERY	12/3/2014 0:00	IMAGERY	12/3/2014 0:00	NOT AVAILABLE	-999999	NOT AVAILABLE	N	UNKNOWN119628	NOT AVAILABLE	307.0576015	307.0576015
51	28996	145016	AC; OVERHEAD	IN SERVICE	221121	ELECTRIC BULK POWER TRANSMISSION AND CONTROL	IMAGERY, KCC Electric Certified Areas and Transmission Lines map, EIA 861	11/26/2014 0:00	IMAGERY	12/16/2014 0:00	PIONEER ELECTRIC COOP, INC - (KS)	69	UNDER 100	N	UNKNOWN119527	UNKNOWN119529	22475.85862	22475.85862	2000-2004
52	29448	145574	AC; OVERHEAD	IN SERVICE	221121	ELECTRIC BULK POWER TRANSMISSION AND CONTROL	IMAGERY, KCC Electric Certified Areas and Transmission Lines map, EIA 861	11/26/2014 0:00	IMAGERY	12/16/2014 0:00	PIONEER ELECTRIC COOP, INC - (KS)	115	100-161	N	UNKNOWN119529	UNKNOWN119563	26355.48936	26355.48936	1990-1994
53	29607	145797	AC; OVERHEAD	IN SERVICE	221121	ELECTRIC BULK POWER TRANSMISSION AND CONTROL	IMAGERY, KCC Electric Certified Areas and Transmission Lines map, EIA 861	10/7/2014 0:00	IMAGERY	12/16/2014 0:00	PIONEER ELECTRIC COOP, INC - (KS)	115	100-161	N	UNKNOWN119521	TAP148884	35595.45664	35595.45664	1990-1994
54	30052	146343	AC; OVERHEAD	IN SERVICE	221121	ELECTRIC BULK POWER TRANSMISSION AND CONTROL	IMAGERY, KCC Electric Certified Areas and Transmission Lines map, EIA 861	12/3/2014 0:00	IMAGERY	12/16/2014 0:00	PIONEER ELECTRIC COOP, INC - (KS)	115	100-161	N	UNKNOWN119619	TAP149348	23291.96843	23291.96843	1990-1991
55	30300	146635	AC; OVERHEAD	IN SERVICE	221121	ELECTRIC BULK POWER TRANSMISSION AND CONTROL	IMAGERY, KCC Electric Certified Areas and Transmission Lines map, EIA 861	11/26/2014 0:00	IMAGERY	12/16/2014 0:00	PIONEER ELECTRIC COOP, INC - (KS)	115	100-161	N	UNKNOWN119523	TAP148884	55.56837005	55.56837005
56	30817	147297	AC; OVERHEAD	IN SERVICE	221121	ELECTRIC BULK POWER TRANSMISSION AND CONTROL	IMAGERY, KCC Electric Certified Areas and Transmission Lines map, EIA 861	10/7/2014 0:00	IMAGERY	12/16/2014 0:00	PIONEER ELECTRIC COOP, INC - (KS)	115	100-161	N	UNKNOWN119532	TAP140578	37954.59745	37954.59745	1990-1991
57	30885	147387	AC; OVERHEAD	IN SERVICE	221121	ELECTRIC BULK POWER TRANSMISSION AND CONTROL	IMAGERY, KCC Electric Certified Areas and Transmission Lines map, EIA 861	12/1/2014 0:00	IMAGERY	12/16/2014 0:00	PIONEER ELECTRIC COOP, INC - (KS)	69	UNDER 100	N	UNKNOWN119561	TAP148899	2158.793385	2158.793385	2005-2009
58	30999	147538	AC; OVERHEAD	IN SERVICE	221121	ELECTRIC BULK POWER TRANSMISSION AND CONTROL	IMAGERY, KCC Electric Certified Areas and Transmission Lines map	10/7/2014 0:00	IMAGERY	12/16/2014 0:00	NOT AVAILABLE	138	100-161	N	UNKNOWN119627	UNKNOWN119629	29815.73343	29815.73343	1990-1994
59	31621	148324	AC; OVERHEAD	IN SERVICE	221121	ELECTRIC BULK POWER TRANSMISSION AND CONTROL	IMAGERY, KCC Electric Certified Areas and Transmission Lines map, EIA 861	10/7/2014 0:00	IMAGERY	12/16/2014 0:00	PIONEER ELECTRIC COOP, INC - (KS)	138	100-161	N	UNKNOWN119562	UNKNOWN119624	26654.45089	24217.85957	1990-1994
60	32495	149424	OVERHEAD	NOT AVAILABLE	221121	ELECTRIC BULK POWER TRANSMISSION AND CONTROL	IMAGERY, EIA 861	12/3/2014 0:00	IMAGERY	12/16/2014 0:00	PIONEER ELECTRIC COOP, INC - (KS)	-999999	NOT AVAILABLE	N	UNKNOWN119621	NOT AVAILABLE	302.6720366	302.6720366
61	32676	149664	AC; OVERHEAD	IN SERVICE	221121	ELECTRIC BULK POWER TRANSMISSION AND CONTROL	IMAGERY, KCC Electric Certified Areas and Transmission Lines map	12/1/2014 0:00	IMAGERY	12/16/2014 0:00	NOT AVAILABLE	115	100-161	N	UNKNOWN119627	UNKNOWN119559	54941.06406	54941.06406	1990-1994
62	33323	150498	AC; OVERHEAD	IN SERVICE	221121	ELECTRIC BULK POWER TRANSMISSION AND CONTROL	IMAGERY, KCC Electric Certified Areas and Transmission Lines map	12/4/2014 0:00	IMAGERY	12/16/2014 0:00	NOT AVAILABLE	69	UNDER 100	N	UNKNOWN119629	UNKNOWN119635	4915.50504	4915.50504	1990-1994
63	33765	151032	AC; OVERHEAD	NOT AVAILABLE	221121	ELECTRIC BULK POWER TRANSMISSION AND CONTROL	IMAGERY, EIA 861	12/1/2014 0:00	IMAGERY	4/6/2017 0:00	PIONEER ELECTRIC COOP, INC - (KS)	115	100-161	Y	UNKNOWN119564	NOT AVAILABLE	598.2836009	598.2836009
64	33796	151070	AC; OVERHEAD	IN SERVICE	221121	ELECTRIC BULK POWER TRANSMISSION AND CONTROL	IMAGERY, KCC Electric Certified Areas and Transmission Lines map, EIA 861	12/3/2014 0:00	IMAGERY	12/16/2014 0:00	PIONEER ELECTRIC COOP, INC - (KS)	115	100-161	N	UNKNOWN119567	UNKNOWN119618	15235.66458	15235.66458	1990-1994
65	34000	155921	AC; OVERHEAD	IN SERVICE	221121	ELECTRIC BULK POWER TRANSMISSION AND CONTROL	IMAGERY, OpenStreetMap, KCC Electric Certified Areas and Transmission Lines map	10/7/2014 0:00	IMAGERY	5/30/2018 0:00	NOT AVAILABLE	345	345	N	HOLCOMB	CIMARRON	79426.76603	78207.22531	1990-1994
66	35066	157294	AC; OVERHEAD	IN SERVICE	221121	ELECTRIC BULK POWER TRANSMISSION AND CONTROL	IMAGERY, EIA 860	5/30/2018 0:00	IMAGERY	5/30/2018 0:00	PIONEER ELECTRIC COOP, INC - (KS)	345	345	Y	UNKNOWN157103	CIMARRON	363.8904814	197.3306819
67	35980	158399	AC; OVERHEAD	IN SERVICE	221121	ELECTRIC BULK POWER TRANSMISSION AND CONTROL	IMAGERY, KCC Electric Certified Areas and Transmission Lines map	11/26/2014 0:00	IMAGERY	5/30/2018 0:00	NOT AVAILABLE	115	100-161	N	UNKNOWN119521	TAP155832	67905.98182	43142.63406	1990-1994
68	38180	106067	AC; OVERHEAD	NOT AVAILABLE	221121	ELECTRIC BULK POWER TRANSMISSION AND CONTROL	IMAGERY, OpenStreetMap, KCC Electric Certified Areas and Transmission Lines map, EIA 861	10/7/2014 0:00	IMAGERY	3/19/2019 0:00	PIONEER ELECTRIC COOP, INC - (KS)	345	345	N	HOLCOMB	UNKNOWN209699	1686.722645	1686.722645
69	38315	103991	AC; OVERHEAD	IN SERVICE	221121	ELECTRIC BULK POWER TRANSMISSION AND CONTROL	IMAGERY, KCC Electric Certified Areas and Transmission Lines map, EIA 861	11/26/2014 0:00	IMAGERY	3/19/2019 0:00	PIONEER ELECTRIC COOP, INC - (KS)	115	100-161	Y	UNKNOWN119531	TAP148887	107.196064	107.196064
70	39062	121654	AC; OVERHEAD	IN SERVICE	221121	ELECTRIC BULK POWER TRANSMISSION AND CONTROL	IMAGERY, KCC Electric Certified Areas and Transmission Lines map, EIA 861	10/22/2014 0:00	IMAGERY	11/15/2018 0:00	TRI-COUNTY ELECTRIC COOP, INC	69	UNDER 100	Y	TAP148895	UNKNOWN118702	16662.33123	7175.348895	1995-1999
71	39066	102791	OVERHEAD	IN SERVICE	221121	ELECTRIC BULK POWER TRANSMISSION AND CONTROL	IMAGERY, EIA 861	10/23/2014 0:00	IMAGERY	11/15/2018 0:00	TRI-COUNTY ELECTRIC COOP, INC	-999999	NOT AVAILABLE	N	UNKNOWN118707	UNKNOWN159613	24068.37956	11593.87838	2005-2009
72	39076	158551	AC; OVERHEAD	IN SERVICE	221121	ELECTRIC BULK POWER TRANSMISSION AND CONTROL	IMAGERY, Inferred from KCC Electric Certified Areas and Transmission Lines map	10/9/2014 0:00	IMAGERY	11/15/2018 0:00	NOT AVAILABLE	345	345	N	HITCHLAND	UNKNOWN209699	239370.6166	184099.7464	2000-2004
73	39097	114310	AC; OVERHEAD	IN SERVICE	221121	ELECTRIC BULK POWER TRANSMISSION AND CONTROL	OpenStreetMap, KCC Electric Certified Areas and Transmission Lines map	10/7/2014 0:00	IMAGERY	11/15/2018 0:00	NOT AVAILABLE	115	100-161	N	UNKNOWN119632	UNKNOWN118709	95107.80292	52899.82372	1990-1994
74	39115	139903	AC; OVERHEAD	IN SERVICE	221121	ELECTRIC BULK POWER TRANSMISSION AND CONTROL	OpenStreetMap, KCC Electric Certified Areas and Transmission Lines map, EIA 861	11/26/2014 0:00	IMAGERY	11/15/2018 0:00	PIONEER ELECTRIC COOP, INC - (KS)	115	100-161	N	UNKNOWN119524	TAP148898	6084.197257	6084.197257	1990-1994
75	39116	117604	AC; OVERHEAD	IN SERVICE	221121	ELECTRIC BULK POWER TRANSMISSION AND CONTROL	OpenStreetMap, KCC Electric Certified Areas and Transmission Lines map, EIA 861	11/26/2014 0:00	IMAGERY	11/15/2018 0:00	PIONEER ELECTRIC COOP, INC - (KS)	115	100-161	N	UNKNOWN119525	TAP148898	64.8823793	64.8823793	1990-1994
76	39117	121843	AC; OVERHEAD	IN SERVICE	221121	ELECTRIC BULK POWER TRANSMISSION AND CONTROL	OpenStreetMap, KCC Electric Certified Areas and Transmission Lines map, EIA 861	11/26/2014 0:00	IMAGERY	11/15/2018 0:00	PIONEER ELECTRIC COOP, INC - (KS)	115	100-161	N	UNKNOWN119526	TAP148898	20042.46686	19271.1423	1990-1994
77	39118	135040	AC; OVERHEAD	IN SERVICE	221121	ELECTRIC BULK POWER TRANSMISSION AND CONTROL	OpenStreetMap, KCC Electric Certified Areas and Transmission Lines map, EIA 861	11/26/2014 0:00	IMAGERY	11/15/2018 0:00	PIONEER ELECTRIC COOP, INC - (KS)	115	100-161	N	UNKNOWN119527	UNKNOWN119526	22132.92003	10314.99519	1990-1994
78	39119	108687	AC; OVERHEAD	IN SERVICE	221121	ELECTRIC BULK POWER TRANSMISSION AND CONTROL	OpenStreetMap, KCC Electric Certified Areas and Transmission Lines map, EIA 861	12/1/2014 0:00	IMAGERY	11/15/2018 0:00	PIONEER ELECTRIC COOP, INC - (KS)	115	100-161	N	UNKNOWN119527	UNKNOWN119529	23077.80979	23077.80979	2010-2014
79	39120	130828	AC; OVERHEAD	IN SERVICE	221121	ELECTRIC BULK POWER TRANSMISSION AND CONTROL	IMAGERY, KCC Electric Certified Areas and Transmission Lines map, EIA 861	11/26/2014 0:00	IMAGERY	11/15/2018 0:00	PIONEER ELECTRIC COOP, INC - (KS)	69	UNDER 100	N	UNKNOWN119530	TAP148886	65.46286587	65.46286587	2005-2009
80	39121	141242	AC; OVERHEAD	IN SERVICE	221121	ELECTRIC BULK POWER TRANSMISSION AND CONTROL	IMAGERY, KCC Electric Certified Areas and Transmission Lines map, EIA 861	11/26/2014 0:00	IMAGERY	11/15/2018 0:00	PIONEER ELECTRIC COOP, INC - (KS)	69	UNDER 100	N	UNKNOWN119529	TAP148886	2061.762762	2061.762762
81	39723	124142	AC; OVERHEAD	IN SERVICE	221121	ELECTRIC BULK POWER TRANSMISSION AND CONTROL	IMAGERY, KCC Electric Certified Areas and Transmission Lines map, EIA 861	10/7/2014 0:00	IMAGERY	3/19/2019 0:00	PIONEER ELECTRIC COOP, INC - (KS)	115	100-161	Y	UNKNOWN119619	TAP140591	13193.11822	13193.11822	1990-1994
82	44164	100128	AC; OVERHEAD	IN SERVICE	221121	ELECTRIC BULK POWER TRANSMISSION AND CONTROL	IMAGERY, KCC Electric Certified Areas and Transmission Lines map, EIA 861	11/26/2014 0:00	IMAGERY	2/12/2016 0:00	PIONEER ELECTRIC COOP, INC - (KS)	69	UNDER 100	N	UNKNOWN119528	TAP148885	23.78725516	23.78725516	1990-1994
83	44310	100300	OVERHEAD	NOT AVAILABLE	221121	ELECTRIC BULK POWER TRANSMISSION AND CONTROL	IMAGERY, EIA 861	12/1/2014 0:00	IMAGERY	12/1/2014 0:00	PIONEER ELECTRIC COOP, INC - (KS)	-999999	NOT AVAILABLE	N	UNKNOWN119568	NOT AVAILABLE	72.80499555	72.80499555
84	45236	101534	AC; OVERHEAD	IN SERVICE	221121	ELECTRIC BULK POWER TRANSMISSION AND CONTROL	IMAGERY, KCC Electric Certified Areas and Transmission Lines map, EIA 861	12/1/2014 0:00	IMAGERY	12/16/2014 0:00	PIONEER ELECTRIC COOP, INC - (KS)	115	100-161	N	UNKNOWN117992	HOLCOMB	10708.43655	10708.43655	1990-1994
85	45309	101613	AC; OVERHEAD	NOT AVAILABLE	221121	ELECTRIC BULK POWER TRANSMISSION AND CONTROL	OpenStreetMap, EIA 861	10/7/2014 0:00	IMAGERY	4/24/2017 0:00	PIONEER ELECTRIC COOP, INC - (KS)	115	100-161	Y	HOLCOMB	NOT AVAILABLE	297.4803316	297.4803316
86	46272	102904	AC; OVERHEAD	IN SERVICE	221121	ELECTRIC BULK POWER TRANSMISSION AND CONTROL	IMAGERY, KCC Electric Certified Areas and Transmission Lines map	12/4/2014 0:00	IMAGERY	12/16/2014 0:00	NOT AVAILABLE	115	100-161	N	UNKNOWN118192	TAP148900	6681.67268	6681.67268	1990-1994
87	46426	103108	AC; OVERHEAD	IN SERVICE	221121	ELECTRIC BULK POWER TRANSMISSION AND CONTROL	IMAGERY, KCC Electric Certified Areas and Transmission Lines map, EIA 861	12/3/2014 0:00	IMAGERY	5/5/2017 0:00	PIONEER ELECTRIC COOP, INC - (KS)	115	100-161	Y	UNKNOWN119616	TAP140589	2055.419007	2055.419007	1990-1994
88	48261	105496	AC; OVERHEAD	IN SERVICE	221121	ELECTRIC BULK POWER TRANSMISSION AND CONTROL	OpenStreetMap, KCC Electric Certified Areas and Transmission Lines map, EIA 861	10/7/2014 0:00	IMAGERY	12/16/2014 0:00	PIONEER ELECTRIC COOP, INC - (KS)	115	100-161	N	UNKNOWN119524	TAP148884	32600.62375	32600.62375	1990-1994
89	48404	105715	AC; OVERHEAD	IN SERVICE	221121	ELECTRIC BULK POWER TRANSMISSION AND CONTROL	IMAGERY	12/3/2014 0:00	IMAGERY	5/31/2017 0:00	NOT AVAILABLE	115	100-161	Y	UNKNOWN119627	UNKNOWN119628	611.764975	611.764975	1990-1994
90	48428	105713	AC; OVERHEAD	IN SERVICE	221121	ELECTRIC BULK POWER TRANSMISSION AND CONTROL	IMAGERY, KCC Electric Certified Areas and Transmission Lines map, EIA 861	12/1/2014 0:00	IMAGERY	12/16/2014 0:00	PIONEER ELECTRIC COOP, INC - (KS)	115	100-161	N	UNKNOWN117992	HOLCOMB	10674.30091	10674.30091	1990-1994
91	49415	106886	AC; OVERHEAD	IN SERVICE	221121	ELECTRIC BULK POWER TRANSMISSION AND CONTROL	IMAGERY, KCC Electric Certified Areas and Transmission Lines map, EIA 861	12/3/2014 0:00	IMAGERY	12/16/2014 0:00	PIONEER ELECTRIC COOP, INC - (KS)	138	100-161	N	UNKNOWN119619	UNKNOWN119562	30360.22087	30360.22087	2010-2014
92	49436	106912	AC; OVERHEAD	IN SERVICE	221121	ELECTRIC BULK POWER TRANSMISSION AND CONTROL	IMAGERY, KCC Electric Certified Areas and Transmission Lines map, EIA 861	12/3/2014 0:00	IMAGERY	4/24/2017 0:00	PIONEER ELECTRIC COOP, INC - (KS)	115	100-161	Y	UNKNOWN119613	HOLCOMB	15173.04173	15173.04173	1990-1994
93	49514	167796	AC; OVERHEAD	IN SERVICE	221121	ELECTRIC BULK POWER TRANSMISSION AND CONTROL	IMAGERY, KCC Electric Certified Areas and Transmission Lines map, EIA 861	12/3/2014 0:00	IMAGERY	4/21/2020 0:00	PIONEER ELECTRIC COOP, INC - (KS)	115	100-161	N	TAP149348	TAP173225	20240.30857	20240.30857	1990-1994
94	49567	174906	AC; OVERHEAD	IN SERVICE	221121	ELECTRIC BULK POWER TRANSMISSION AND CONTROL	IMAGERY, https://kcc.ks.gov/images/PDFs/maps/ks_electric_certified_areas.pdf	4/21/2020 0:00	IMAGERY	4/21/2020 0:00	NOT AVAILABLE	115	100-161	N	TAP173225	UNKNOWN173226	19275.37399	9884.490104	2015-2019
95	49654	107171	AC; OVERHEAD	IN SERVICE	221121	ELECTRIC BULK POWER TRANSMISSION AND CONTROL	IMAGERY, KCC Electric Certified Areas and Transmission Lines map	11/26/2014 0:00	IMAGERY	12/16/2014 0:00	NOT AVAILABLE	115	100-161	N	UNKNOWN119534	TAP148897	27134.63944	14485.39088	2000-2004
96	50000	107583	AC; OVERHEAD	IN SERVICE	221121	ELECTRIC BULK POWER TRANSMISSION AND CONTROL	IMAGERY, KCC Electric Certified Areas and Transmission Lines map, EIA 861	11/26/2014 0:00	IMAGERY	5/5/2017 0:00	PIONEER ELECTRIC COOP, INC - (KS)	115	100-161	Y	UNKNOWN119533	TAP148897	10133.37521	10133.37521	1990-1994
97	51783	109681	AC; OVERHEAD	IN SERVICE	221121	ELECTRIC BULK POWER TRANSMISSION AND CONTROL	IMAGERY, KCC Electric Certified Areas and Transmission Lines map, EIA 861	12/1/2014 0:00	IMAGERY	12/16/2014 0:00	PIONEER ELECTRIC COOP, INC - (KS)	115	100-161	N	UNKNOWN117992	UNKNOWN118031	2985.355177	2985.355177	1990-1994
98	51905	109835	AC; OVERHEAD	IN SERVICE	221121	ELECTRIC BULK POWER TRANSMISSION AND CONTROL	IMAGERY, KCC Electric Certified Areas and Transmission Lines map, EIA 861	12/3/2014 0:00	IMAGERY	12/16/2014 0:00	PIONEER ELECTRIC COOP, INC - (KS)	115	100-161	N	UNKNOWN119618	TAP140590	13322.79816	12705.70355	2000-2004
99	52102	110050	AC; OVERHEAD	IN SERVICE	221121	ELECTRIC BULK POWER TRANSMISSION AND CONTROL	IMAGERY	5/25/2017 0:00	IMAGERY	5/25/2017 0:00	PIONEER ELECTRIC COOP, INC - (KS)	69	UNDER 100	Y	UNKNOWN119529	TAP148890	285.0976296	285.0976296	2005-2009
100	52816	175089	AC; OVERHEAD	IN SERVICE	221121	ELECTRIC BULK POWER TRANSMISSION AND CONTROL	IMAGERY, KCC Electric Certified Areas and Transmission Lines map	5/4/2020 0:00	IMAGERY	5/4/2020 0:00	PIONEER ELECTRIC COOP, INC - (KS)	115	100-161	N	UNKNOWN118178	TAP173412	3349.217416	3349.217416	2010-2014
101	52918	175090	AC; OVERHEAD	IN SERVICE	221121	ELECTRIC BULK POWER TRANSMISSION AND CONTROL	IMAGERY	5/4/2020 0:00	IMAGERY	5/4/2020 0:00	PIONEER ELECTRIC COOP, INC - (KS)	115	100-161	Y	UNKNOWN157909	TAP173412	253.5476862	253.5476862
102	53636	111970	AC; OVERHEAD	IN SERVICE	221121	ELECTRIC BULK POWER TRANSMISSION AND CONTROL	IMAGERY, KCC Electric Certified Areas and Transmission Lines map, EIA 861	12/1/2014 0:00	IMAGERY	12/16/2014 0:00	PIONEER ELECTRIC COOP, INC - (KS)	69	UNDER 100	N	UNKNOWN119563	TAP148888	4108.325836	4108.325836	2005-2009
103	53876	112282	AC; OVERHEAD	IN SERVICE	221121	ELECTRIC BULK POWER TRANSMISSION AND CONTROL	IMAGERY, KCC Electric Certified Areas and Transmission Lines map	10/7/2014 0:00	IMAGERY	12/16/2014 0:00	NOT AVAILABLE	115	100-161	N	UNKNOWN119632	TAP148900	23711.24811	23711.24811	1990-1994
104	54489	113068	AC; OVERHEAD	IN SERVICE	221121	ELECTRIC BULK POWER TRANSMISSION AND CONTROL	IMAGERY, KCC Electric Certified Areas and Transmission Lines map	12/3/2014 0:00	IMAGERY	12/16/2014 0:00	NOT AVAILABLE	115	100-161	N	UNKNOWN119628	UNKNOWN119630	7159.037858	7159.037858	1990-1994
105	55069	113844	AC; OVERHEAD	IN SERVICE	221121	ELECTRIC BULK POWER TRANSMISSION AND CONTROL	IMAGERY, KCC Electric Certified Areas and Transmission Lines map, EIA 861	12/1/2014 0:00	IMAGERY	5/5/2017 0:00	PIONEER ELECTRIC COOP, INC - (KS)	115	100-161	Y	UNKNOWN119563	UNKNOWN119565	5104.423981	5104.423981
106	56636	115920	AC; OVERHEAD	IN SERVICE	221121	ELECTRIC BULK POWER TRANSMISSION AND CONTROL	IMAGERY, KCC Electric Certified Areas and Transmission Lines map, EIA 861	12/1/2014 0:00	IMAGERY	5/31/2017 0:00	PIONEER ELECTRIC COOP, INC - (KS)	115	100-161	Y	UNKNOWN119567	UNKNOWN119612	8030.540451	8030.540451	1990-1994
107	56812	116165	AC; OVERHEAD	IN SERVICE	221121	ELECTRIC BULK POWER TRANSMISSION AND CONTROL	IMAGERY, KCC Electric Certified Areas and Transmission Lines map, EIA 861	12/3/2014 0:00	IMAGERY	12/16/2014 0:00	PIONEER ELECTRIC COOP, INC - (KS)	34.5	UNDER 100	N	UNKNOWN119614	UNKNOWN119615	3333.318944	3333.318944	1990-1994
108	58721	162080	AC; OVERHEAD	IN SERVICE	221121	ELECTRIC BULK POWER TRANSMISSION AND CONTROL	IMAGERY, Inferred from KCC Electric Certified Areas and Transmission Lines map	12/4/2018 0:00	IMAGERY	12/4/2018 0:00	NOT AVAILABLE	345	345	Y	UNKNOWN158188	UNKNOWN209699	46046.56455	46046.56455	2010-2014
109	59042	118811	AC; OVERHEAD	IN SERVICE	221121	ELECTRIC BULK POWER TRANSMISSION AND CONTROL	IMAGERY, KCC Electric Certified Areas and Transmission Lines map	12/1/2014 0:00	IMAGERY	12/16/2014 0:00	PIONEER ELECTRIC COOP, INC - (KS)	69	UNDER 100	N	UNKNOWN118178	UNKNOWN119559	24350.32354	24350.32354	2005-2009
110	59409	119233	AC; OVERHEAD	IN SERVICE	221121	ELECTRIC BULK POWER TRANSMISSION AND CONTROL	IMAGERY, EIA 861	12/16/2014 0:00	IMAGERY	5/5/2017 0:00	PIONEER ELECTRIC COOP, INC - (KS)	69	UNDER 100	Y	UNKNOWN119564	TAP148888	293.82274	293.82274	2000-2004
111	59788	119671	AC; OVERHEAD	IN SERVICE	221121	ELECTRIC BULK POWER TRANSMISSION AND CONTROL	IMAGERY, KCC Electric Certified Areas and Transmission Lines map, EIA 861	12/1/2014 0:00	IMAGERY	12/16/2014 0:00	PIONEER ELECTRIC COOP, INC - (KS)	115	100-161	N	UNKNOWN118031	UNKNOWN119566	3964.490311	3964.490311	1990-1994
112	59822	119706	AC; OVERHEAD	IN SERVICE	221121	ELECTRIC BULK POWER TRANSMISSION AND CONTROL	IMAGERY, KCC Electric Certified Areas and Transmission Lines map, EIA 861	10/7/2014 0:00	IMAGERY	12/16/2014 0:00	PIONEER ELECTRIC COOP, INC - (KS)	115	100-161	N	UNKNOWN119567	TAP140584	24488.62111	4240.269545	1990-1994
113	60131	120041	AC; OVERHEAD	IN SERVICE	221121	ELECTRIC BULK POWER TRANSMISSION AND CONTROL	IMAGERY, KCC Electric Certified Areas and Transmission Lines map, EIA 861	11/26/2014 0:00	IMAGERY	12/16/2014 0:00	PIONEER ELECTRIC COOP, INC - (KS)	115	100-161	N	UNKNOWN119529	TAP148887	24577.2781	24577.2781	2000-2003
114	61275	121369	AC; OVERHEAD	IN SERVICE	221121	ELECTRIC BULK POWER TRANSMISSION AND CONTROL	IMAGERY, KCC Electric Certified Areas and Transmission Lines map, EIA 861	12/3/2014 0:00	IMAGERY	12/16/2014 0:00	PIONEER ELECTRIC COOP, INC - (KS)	69	UNDER 100	N	UNKNOWN119562	UNKNOWN119625	2979.812675	2979.812675	1990-1994
115	61977	122212	AC; OVERHEAD	IN SERVICE	221121	ELECTRIC BULK POWER TRANSMISSION AND CONTROL	IMAGERY, KCC Electric Certified Areas and Transmission Lines map	12/17/2014 0:00	IMAGERY	2/12/2016 0:00	NOT AVAILABLE	69	UNDER 100	N	TAP148893	UNKNOWN120031	30341.83607	21960.05426	1995-1999
116	62764	123114	AC; OVERHEAD	IN SERVICE	221121	ELECTRIC BULK POWER TRANSMISSION AND CONTROL	IMAGERY, KCC Electric Certified Areas and Transmission Lines map	12/3/2014 0:00	IMAGERY	12/16/2014 0:00	NOT AVAILABLE	138	100-161	N	UNKNOWN119624	UNKNOWN119629	12079.01728	12079.01728	1990-1994
117	62833	123187	AC; OVERHEAD	IN SERVICE	221121	ELECTRIC BULK POWER TRANSMISSION AND CONTROL	IMAGERY, KCC Electric Certified Areas and Transmission Lines map, EIA 861	11/26/2014 0:00	IMAGERY	12/16/2014 0:00	PIONEER ELECTRIC COOP, INC - (KS)	115	100-161	N	UNKNOWN119521	TAP140578	27079.18895	27079.18895	1990-1994
118	62919	123285	AC; OVERHEAD	IN SERVICE	221121	ELECTRIC BULK POWER TRANSMISSION AND CONTROL	IMAGERY, KCC Electric Certified Areas and Transmission Lines map, EIA 861	11/26/2014 0:00	IMAGERY	5/5/2017 0:00	PIONEER ELECTRIC COOP, INC - (KS)	115	100-161	Y	UNKNOWN119524	TAP148897	6198.300065	6198.300065	1990-1994
119	63460	123898	AC; OVERHEAD	IN SERVICE	221121	ELECTRIC BULK POWER TRANSMISSION AND CONTROL	IMAGERY, KCC Electric Certified Areas and Transmission Lines map, EIA 861	12/3/2014 0:00	IMAGERY	5/5/2017 0:00	PIONEER ELECTRIC COOP, INC - (KS)	115	100-161	Y	UNKNOWN119617	TAP140590	41.28273053	41.28273053	2000-2004
120	63738	124217	AC; OVERHEAD	IN SERVICE	221121	ELECTRIC BULK POWER TRANSMISSION AND CONTROL	IMAGERY, KCC Electric Certified Areas and Transmission Lines map, EIA 861	12/3/2014 0:00	IMAGERY	5/5/2017 0:00	PIONEER ELECTRIC COOP, INC - (KS)	115	100-161	Y	UNKNOWN119626	TAP148889	14149.47534	14149.47534	1990-1994
121	65462	126159	AC; OVERHEAD	IN SERVICE	221121	ELECTRIC BULK POWER TRANSMISSION AND CONTROL	IMAGERY, KCC Electric Certified Areas and Transmission Lines map, EIA 861	12/3/2014 0:00	IMAGERY	12/16/2014 0:00	PIONEER ELECTRIC COOP, INC - (KS)	115	100-161	N	UNKNOWN119622	TAP149348	154.6324842	154.6324842	1990-1994
122	66176	127011	AC; OVERHEAD	IN SERVICE	221121	ELECTRIC BULK POWER TRANSMISSION AND CONTROL	IMAGERY, KCC Electric Certified Areas and Transmission Lines map, EIA 861	12/3/2014 0:00	IMAGERY	12/16/2014 0:00	PIONEER ELECTRIC COOP, INC - (KS)	34.5	UNDER 100	N	UNKNOWN119612	UNKNOWN119613	536.2583228	536.2583228	2000-2004
123	67601	128662	AC; OVERHEAD	IN SERVICE	221121	ELECTRIC BULK POWER TRANSMISSION AND CONTROL	IMAGERY, KCC Electric Certified Areas and Transmission Lines map, EIA 861	12/3/2014 0:00	IMAGERY	12/16/2014 0:00	PIONEER ELECTRIC COOP, INC - (KS)	115	100-161	N	TAP140589	TAP140590	20184.15119	20184.15119	2000-2004
124	68220	129336	AC; OVERHEAD	IN SERVICE	221121	ELECTRIC BULK POWER TRANSMISSION AND CONTROL	IMAGERY, KCC Electric Certified Areas and Transmission Lines map, EIA 861	12/1/2014 0:00	IMAGERY	2/12/2016 0:00	PIONEER ELECTRIC COOP, INC - (KS)	69	UNDER 100	N	UNKNOWN119527	TAP148885	2610.656808	2610.656808
125	68397	129541	AC; OVERHEAD	IN SERVICE	221121	ELECTRIC BULK POWER TRANSMISSION AND CONTROL	IMAGERY, KCC Electric Certified Areas and Transmission Lines map	10/7/2014 0:00	IMAGERY	12/16/2014 0:00	NOT AVAILABLE	115	100-161	N	UNKNOWN119628	TAP148900	8253.828536	8253.828536	1990-1994
126	69116	130366	OVERHEAD	IN SERVICE	221121	ELECTRIC BULK POWER TRANSMISSION AND CONTROL	IMAGERY	12/3/2014 0:00	IMAGERY	12/3/2014 0:00	NOT AVAILABLE	-999999	100-161	Y	UNKNOWN119630	UNKNOWN119631	4957.13293	4957.13293	2005-2009
127	69282	130557	AC; OVERHEAD	IN SERVICE	221121	ELECTRIC BULK POWER TRANSMISSION AND CONTROL	IMAGERY, EIA 861	12/3/2014 0:00	IMAGERY	4/24/2017 0:00	PIONEER ELECTRIC COOP, INC - (KS)	115	100-161	Y	UNKNOWN119613	UNKNOWN119614	144.4025832	144.4025832
128	69515	130825	AC; OVERHEAD	IN SERVICE	221121	ELECTRIC BULK POWER TRANSMISSION AND CONTROL	IMAGERY, KCC Electric Certified Areas and Transmission Lines map	10/7/2014 0:00	IMAGERY	12/16/2014 0:00	NOT AVAILABLE	115	100-161	N	UNKNOWN118216	UNKNOWN118192	45620.74786	13416.38577	1990-1994
129	70363	131884	AC; OVERHEAD	NOT AVAILABLE	221121	ELECTRIC BULK POWER TRANSMISSION AND CONTROL	OpenStreetMap, EIA 861	10/7/2014 0:00	IMAGERY	4/24/2017 0:00	PIONEER ELECTRIC COOP, INC - (KS)	115	100-161	Y	HOLCOMB	NOT AVAILABLE	309.8593782	309.8593782
130	70491	132035	AC; OVERHEAD	IN SERVICE	221121	ELECTRIC BULK POWER TRANSMISSION AND CONTROL	IMAGERY, KCC Electric Certified Areas and Transmission Lines map, EIA 861	12/1/2014 0:00	IMAGERY	12/16/2014 0:00	PIONEER ELECTRIC COOP, INC - (KS)	69	UNDER 100	N	TAP148886	TAP148899	22352.08025	22352.08025
131	70708	132279	AC; OVERHEAD	NOT AVAILABLE	221121	ELECTRIC BULK POWER TRANSMISSION AND CONTROL	IMAGERY, EIA 861	12/3/2014 0:00	IMAGERY	4/24/2017 0:00	PIONEER ELECTRIC COOP, INC - (KS)	115	100-161	Y	UNKNOWN119614	NOT AVAILABLE	95.50673266	95.50673266
132	72808	134600	AC; OVERHEAD	IN SERVICE	221121	ELECTRIC BULK POWER TRANSMISSION AND CONTROL	IMAGERY, KCC Electric Certified Areas and Transmission Lines map, EIA 861	12/1/2014 0:00	IMAGERY	3/19/2019 0:00	PIONEER ELECTRIC COOP, INC - (KS)	115	100-161	Y	UNKNOWN119522	TAP140578	61.24769814	61.24769814	2000-2004
133	75906	138125	AC; OVERHEAD	NOT AVAILABLE	221121	ELECTRIC BULK POWER TRANSMISSION AND CONTROL	IMAGERY, KCC Electric Certified Areas and Transmission Lines map, EIA 861	12/1/2014 0:00	IMAGERY	4/6/2017 0:00	PIONEER ELECTRIC COOP, INC - (KS)	115	100-161	Y	UNKNOWN119565	NOT AVAILABLE	89.71184155	89.71184155
134	76222	138482	AC; OVERHEAD	IN SERVICE	221121	ELECTRIC BULK POWER TRANSMISSION AND CONTROL	IMAGERY, KCC Electric Certified Areas and Transmission Lines map	12/4/2014 0:00	IMAGERY	12/16/2014 0:00	NOT AVAILABLE	69	UNDER 100	N	UNKNOWN119629	UNKNOWN119636	23354.86178	23354.86178	1990-1994
135	76962	139397	AC; OVERHEAD	IN SERVICE	221121	ELECTRIC BULK POWER TRANSMISSION AND CONTROL	IMAGERY, KCC Electric Certified Areas and Transmission Lines map, EIA 861	11/26/2014 0:00	IMAGERY	12/16/2014 0:00	PIONEER ELECTRIC COOP, INC - (KS)	115	100-161	N	UNKNOWN117992	UNKNOWN119532	22583.77529	22583.77529	1990-1994
136	77858	140496	AC; OVERHEAD	IN SERVICE	221121	ELECTRIC BULK POWER TRANSMISSION AND CONTROL	IMAGERY, KCC Electric Certified Areas and Transmission Lines map, EIA 861	12/3/2014 0:00	IMAGERY	5/11/2017 0:00	PIONEER ELECTRIC COOP, INC - (KS)	115	100-161	Y	UNKNOWN119613	TAP140591	10447.87378	10447.87378	2000-2004
137	77936	140585	AC; OVERHEAD	IN SERVICE	221121	ELECTRIC BULK POWER TRANSMISSION AND CONTROL	IMAGERY, KCC Electric Certified Areas and Transmission Lines map, EIA 861	11/26/2014 0:00	IMAGERY	5/25/2017 0:00	PIONEER ELECTRIC COOP, INC - (KS)	69	UNDER 100	Y	TAP148888	TAP148890	30364.82327	30364.82327	1990-1994
138	80511	167345	AC; OVERHEAD	IN SERVICE	221121	ELECTRIC BULK POWER TRANSMISSION AND CONTROL	IMAGERY, KCC Electric Certified Areas and Transmission Lines map	11/26/2014 0:00	IMAGERY	5/4/2020 0:00	NOT AVAILABLE	115	100-161	N	UNKNOWN119535	TAP173412	35030.27893	35030.27893	1990-1994
139	80537	167516	AC; OVERHEAD	IN SERVICE	221121	ELECTRIC BULK POWER TRANSMISSION AND CONTROL	IMAGERY, KCC Electric Certified Areas and Transmission Lines map, EIA 861	12/3/2014 0:00	IMAGERY	12/16/2014 0:00	PIONEER ELECTRIC COOP, INC - (KS)	34.5	UNDER 100	N	UNKNOWN119614	UNKNOWN119620	40234.29074	40234.29074	1990-1994
140	82330	167868	AC; OVERHEAD	IN SERVICE	221121	ELECTRIC BULK POWER TRANSMISSION AND CONTROL	IMAGERY, KCC Electric Certified Areas and Transmission Lines map	10/7/2014 0:00	IMAGERY	12/11/2019 0:00	NOT AVAILABLE	115	100-161	N	UNKNOWN119630	UNKNOWN168667	15098.21943	15098.21943	1990-1994
141	82346	167815	AC; OVERHEAD	IN SERVICE	221121	ELECTRIC BULK POWER TRANSMISSION AND CONTROL	IMAGERY, KCC Electric Certified Areas and Transmission Lines map	12/1/2014 0:00	IMAGERY	12/11/2019 0:00	PIONEER ELECTRIC COOP, INC - (KS)	69	UNDER 100	N	TAP148899	TAP168672	18714.47959	18714.47959	1990-1994
142	82349	140475	AC; OVERHEAD	IN SERVICE	221121	ELECTRIC BULK POWER TRANSMISSION AND CONTROL	IMAGERY, KCC Electric Certified Areas and Transmission Lines map	12/11/2019 0:00	IMAGERY	12/11/2019 0:00	PIONEER ELECTRIC COOP, INC - (KS)	69	UNDER 100	N	UNKNOWN118178	UNKNOWN168668	3942.013771	3942.013771	2005-2009
143	82362	127853	AC; OVERHEAD	IN SERVICE	221121	ELECTRIC BULK POWER TRANSMISSION AND CONTROL	IMAGERY, KCC Electric Certified Areas and Transmission Lines map, EIA 861	12/11/2019 0:00	IMAGERY	12/11/2019 0:00	PIONEER ELECTRIC COOP, INC - (KS)	115	100-161	N	TAP148889	UNKNOWN168673	10911.13825	10911.13825	2010-2014
144	82449	170059	OVERHEAD	IN SERVICE	221121	ELECTRIC BULK POWER TRANSMISSION AND CONTROL	IMAGERY	12/11/2019 0:00	IMAGERY	12/11/2019 0:00	TRI-COUNTY ELECTRIC COOP, INC	-999999	NOT AVAILABLE	N	UNKNOWN118706	UNKNOWN148901	41267.90879	2896.277768	1995-1999
145	82453	170063	OVERHEAD	IN SERVICE	221121	ELECTRIC BULK POWER TRANSMISSION AND CONTROL	IMAGERY	12/11/2019 0:00	IMAGERY	12/11/2019 0:00	TRI-COUNTY ELECTRIC COOP, INC	-999999	NOT AVAILABLE	N	TAP168661	TAP168662	18065.1558	1214.568128	1991-1994
146	82454	170064	OVERHEAD	IN SERVICE	221121	ELECTRIC BULK POWER TRANSMISSION AND CONTROL	IMAGERY	12/11/2019 0:00	IMAGERY	12/11/2019 0:00	TRI-COUNTY ELECTRIC COOP, INC	-999999	NOT AVAILABLE	N	TAP168662	TAP168663	4864.038219	1769.528418	1990-1994
147	82456	170066	OVERHEAD	IN SERVICE	221121	ELECTRIC BULK POWER TRANSMISSION AND CONTROL	IMAGERY	12/11/2019 0:00	IMAGERY	12/11/2019 0:00	TRI-COUNTY ELECTRIC COOP, INC	-999999	NOT AVAILABLE	N	UNKNOWN148901	TAP168663	16037.52091	11755.73699	1995-1999
148	82458	170067	OVERHEAD	IN SERVICE	221121	ELECTRIC BULK POWER TRANSMISSION AND CONTROL	IMAGERY	12/11/2019 0:00	IMAGERY	12/11/2019 0:00	TRI-COUNTY ELECTRIC COOP, INC	-999999	NOT AVAILABLE	N	UNKNOWN148902	TAP168662	4960.344616	4960.344616	1991-1994
149	82459	170068	OVERHEAD	IN SERVICE	221121	ELECTRIC BULK POWER TRANSMISSION AND CONTROL	IMAGERY	12/11/2019 0:00	IMAGERY	12/11/2019 0:00	TRI-COUNTY ELECTRIC COOP, INC	-999999	NOT AVAILABLE	N	UNKNOWN148903	TAP168661	14098.31738	5641.371372	1995-1999
150	82460	170069	OVERHEAD	IN SERVICE	221121	ELECTRIC BULK POWER TRANSMISSION AND CONTROL	IMAGERY	12/11/2019 0:00	IMAGERY	12/11/2019 0:00	TRI-COUNTY ELECTRIC COOP, INC	-999999	NOT AVAILABLE	N	UNKNOWN118694	UNKNOWN168665	8100.469145	5268.254028	1995-1999
151	82461	170070	AC; OVERHEAD	IN SERVICE	221121	ELECTRIC BULK POWER TRANSMISSION AND CONTROL	IMAGERY, KCC Electric Certified Areas and Transmission Lines map	12/11/2019 0:00	IMAGERY	12/11/2019 0:00	NOT AVAILABLE	115	100-161	N	UNKNOWN119632	UNKNOWN168666	1959.08078	1959.08078	1990-1994
152	82462	170071	OVERHEAD	IN SERVICE	221121	ELECTRIC BULK POWER TRANSMISSION AND CONTROL	IMAGERY	12/11/2019 0:00	IMAGERY	12/11/2019 0:00	NOT AVAILABLE	-999999	NOT AVAILABLE	N	UNKNOWN119632	UNKNOWN157094	6097.912102	6097.912102	1990-1994
153	82463	170072	OVERHEAD	IN SERVICE	221121	ELECTRIC BULK POWER TRANSMISSION AND CONTROL	IMAGERY	12/11/2019 0:00	IMAGERY	12/11/2019 0:00	NOT AVAILABLE	-999999	NOT AVAILABLE	N	UNKNOWN157094	UNKNOWN158180	6680.417746	6680.417746	1990-1994
154	82464	170073	AC; OVERHEAD	IN SERVICE	221121	ELECTRIC BULK POWER TRANSMISSION AND CONTROL	IMAGERY, KCC Electric Certified Areas and Transmission Lines map	12/11/2019 0:00	IMAGERY	12/11/2019 0:00	NOT AVAILABLE	115	100-161	Y	UNKNOWN158180	UNKNOWN168667	8234.080122	8234.080122	1990-1994
155	82465	170074	AC; OVERHEAD	IN SERVICE	221121	ELECTRIC BULK POWER TRANSMISSION AND CONTROL	IMAGERY, KCC Electric Certified Areas and Transmission Lines map	12/11/2019 0:00	IMAGERY	12/11/2019 0:00	NOT AVAILABLE	115	100-161	Y	UNKNOWN168666	UNKNOWN168667	9436.904781	9436.904781	1990-1994
156	82466	170075	AC; OVERHEAD	IN SERVICE	221121	ELECTRIC BULK POWER TRANSMISSION AND CONTROL	IMAGERY, KCC Electric Certified Areas and Transmission Lines map	12/11/2019 0:00	IMAGERY	12/11/2019 0:00	PIONEER ELECTRIC COOP, INC - (KS)	69	UNDER 100	Y	UNKNOWN119559	TAP168669	16344.42754	16344.42754	1990-1994
157	82469	170076	AC; OVERHEAD	IN SERVICE	221121	ELECTRIC BULK POWER TRANSMISSION AND CONTROL	IMAGERY, KCC Electric Certified Areas and Transmission Lines map	12/11/2019 0:00	IMAGERY	12/11/2019 0:00	PIONEER ELECTRIC COOP, INC - (KS)	69	UNDER 100	Y	TAP168669	UNKNOWN168670	2925.779025	2925.779025	1990-1994
158	82470	170077	AC; OVERHEAD	IN SERVICE	221121	ELECTRIC BULK POWER TRANSMISSION AND CONTROL	IMAGERY, KCC Electric Certified Areas and Transmission Lines map	12/11/2019 0:00	IMAGERY	12/11/2019 0:00	PIONEER ELECTRIC COOP, INC - (KS)	69	UNDER 100	Y	TAP168669	TAP168671	8140.585034	8140.585034	1990-1994
159	82471	170078	AC; OVERHEAD	IN SERVICE	221121	ELECTRIC BULK POWER TRANSMISSION AND CONTROL	IMAGERY, KCC Electric Certified Areas and Transmission Lines map	12/11/2019 0:00	IMAGERY	12/11/2019 0:00	PIONEER ELECTRIC COOP, INC - (KS)	69	UNDER 100	Y	UNKNOWN148906	TAP168671	2170.817418	2170.817418	1990-1994
160	82472	170079	AC; OVERHEAD	IN SERVICE	221121	ELECTRIC BULK POWER TRANSMISSION AND CONTROL	IMAGERY, KCC Electric Certified Areas and Transmission Lines map	12/11/2019 0:00	IMAGERY	12/11/2019 0:00	PIONEER ELECTRIC COOP, INC - (KS)	69	UNDER 100	Y	TAP168671	TAP168672	18156.38213	18156.38213	1990-1994
161	82473	170080	AC; OVERHEAD	IN SERVICE	221121	ELECTRIC BULK POWER TRANSMISSION AND CONTROL	IMAGERY, KCC Electric Certified Areas and Transmission Lines map	12/11/2019 0:00	IMAGERY	12/11/2019 0:00	PIONEER ELECTRIC COOP, INC - (KS)	69	UNDER 100	N	UNKNOWN118178	TAP168672	18290.15328	18290.15328	1990-1994
162	82474	170081	AC; OVERHEAD	IN SERVICE	221121	ELECTRIC BULK POWER TRANSMISSION AND CONTROL	IMAGERY, KCC Electric Certified Areas and Transmission Lines map, EIA 861	12/11/2019 0:00	IMAGERY	12/11/2019 0:00	PIONEER ELECTRIC COOP, INC - (KS)	115	100-161	N	UNKNOWN119563	UNKNOWN168673	19049.86233	19049.86233	1990-1994
163	82779	168115	OVERHEAD	IN SERVICE	221121	ELECTRIC BULK POWER TRANSMISSION AND CONTROL	IMAGERY, EIA 861	12/1/2014 0:00	IMAGERY	1/2/2020 0:00	PIONEER ELECTRIC COOP, INC - (KS)	-999999	NOT AVAILABLE	N	UNKNOWN119532	TAP169194	3675.46919	3675.46919	1990-1994
164	82786	167957	AC; OVERHEAD	IN SERVICE	221121	ELECTRIC BULK POWER TRANSMISSION AND CONTROL	IMAGERY, KCC Electric Certified Areas and Transmission Lines map, EIA 861	12/3/2014 0:00	IMAGERY	1/2/2020 0:00	PIONEER ELECTRIC COOP, INC - (KS)	34.5	UNDER 100	N	UNKNOWN119620	TAP169198	20691.02452	20691.02452	1990-1994
165	82791	168074	AC; OVERHEAD	IN SERVICE	221121	ELECTRIC BULK POWER TRANSMISSION AND CONTROL	IMAGERY, KCC Electric Certified Areas and Transmission Lines map, EIA 861	12/1/2014 0:00	IMAGERY	1/2/2020 0:00	PIONEER ELECTRIC COOP, INC - (KS)	115	100-161	N	UNKNOWN119567	TAP169200	7139.237783	7139.237783	1990-1994
166	83342	170811	OVERHEAD	IN SERVICE	221121	ELECTRIC BULK POWER TRANSMISSION AND CONTROL	IMAGERY, EIA 861	1/2/2020 0:00	IMAGERY	1/2/2020 0:00	PIONEER ELECTRIC COOP, INC - (KS)	-999999	NOT AVAILABLE	N	UNKNOWN119568	TAP169194	35.98718974	35.98718974
167	83343	170812	OVERHEAD	IN SERVICE	221121	ELECTRIC BULK POWER TRANSMISSION AND CONTROL	IMAGERY	1/2/2020 0:00	IMAGERY	1/2/2020 0:00	NOT AVAILABLE	-999999	NOT AVAILABLE	N	TAP169194	RISER169195	11576.85128	11576.85128	1990-1994
168	83344	170813	AC; OVERHEAD	IN SERVICE	221121	ELECTRIC BULK POWER TRANSMISSION AND CONTROL	IMAGERY, KCC Electric Certified Areas and Transmission Lines map, EIA 861	1/2/2020 0:00	IMAGERY	1/2/2020 0:00	PIONEER ELECTRIC COOP, INC - (KS)	34.5	UNDER 100	N	UNKNOWN119614	TAP169196	7214.171879	7214.171879
169	83345	170814	AC; OVERHEAD	IN SERVICE	221121	ELECTRIC BULK POWER TRANSMISSION AND CONTROL	IMAGERY, KCC Electric Certified Areas and Transmission Lines map, EIA 861	1/2/2020 0:00	IMAGERY	1/2/2020 0:00	PIONEER ELECTRIC COOP, INC - (KS)	34.5	UNDER 100	N	UNKNOWN156554	TAP169196	463.8098231	463.8098231
170	83346	170815	AC; OVERHEAD	IN SERVICE	221121	ELECTRIC BULK POWER TRANSMISSION AND CONTROL	IMAGERY, KCC Electric Certified Areas and Transmission Lines map, EIA 861	1/2/2020 0:00	IMAGERY	1/2/2020 0:00	PIONEER ELECTRIC COOP, INC - (KS)	34.5	UNDER 100	Y	TAP169196	UNKNOWN169197	4033.725245	4033.725245
171	83348	170816	OVERHEAD	IN SERVICE	221121	ELECTRIC BULK POWER TRANSMISSION AND CONTROL	IMAGERY, KCC Electric Certified Areas and Transmission Lines map, EIA 861	1/2/2020 0:00	IMAGERY	1/2/2020 0:00	PIONEER ELECTRIC COOP, INC - (KS)	34.5	UNDER 100	Y	UNKNOWN157915	UNKNOWN169197	1623.200164	1623.200164
172	83349	170817	OVERHEAD	IN SERVICE	221121	ELECTRIC BULK POWER TRANSMISSION AND CONTROL	IMAGERY, KCC Electric Certified Areas and Transmission Lines map, EIA 861	1/2/2020 0:00	IMAGERY	1/2/2020 0:00	NOT AVAILABLE	34.5	UNDER 100	Y	UNKNOWN119614	UNKNOWN157915	3358.811198	3358.811198
173	83351	170818	AC; OVERHEAD	IN SERVICE	221121	ELECTRIC BULK POWER TRANSMISSION AND CONTROL	IMAGERY, KCC Electric Certified Areas and Transmission Lines map, EIA 861	1/2/2020 0:00	IMAGERY	1/2/2020 0:00	PIONEER ELECTRIC COOP, INC - (KS)	34.5	UNDER 100	N	UNKNOWN119621	TAP169198	3064.206579	3064.206579
174	83352	170819	AC; OVERHEAD	IN SERVICE	221121	ELECTRIC BULK POWER TRANSMISSION AND CONTROL	IMAGERY, KCC Electric Certified Areas and Transmission Lines map, EIA 861	1/2/2020 0:00	IMAGERY	1/2/2020 0:00	PIONEER ELECTRIC COOP, INC - (KS)	34.5	UNDER 100	Y	TAP169198	UNKNOWN169199	219.3938865	219.3938865
175	83353	170820	AC; OVERHEAD	IN SERVICE	221121	ELECTRIC BULK POWER TRANSMISSION AND CONTROL	IMAGERY, KCC Electric Certified Areas and Transmission Lines map, EIA 861	1/2/2020 0:00	IMAGERY	1/2/2020 0:00	PIONEER ELECTRIC COOP, INC - (KS)	115	100-161	N	UNKNOWN119566	TAP169200	6770.248871	6770.248871	1990-1994
176	83354	170821	AC; OVERHEAD	IN SERVICE	221121	ELECTRIC BULK POWER TRANSMISSION AND CONTROL	IMAGERY, KCC Electric Certified Areas and Transmission Lines map, EIA 861	1/2/2020 0:00	IMAGERY	1/2/2020 0:00	NOT AVAILABLE	115	100-161	Y	TAP169200	UNKNOWN169201	2136.813368	2136.813368	1990-1994
177	85498	174905	AC; OVERHEAD	IN SERVICE	221121	ELECTRIC BULK POWER TRANSMISSION AND CONTROL	IMAGERY, KCC Electric Certified Areas and Transmission Lines map, EIA 861	4/21/2020 0:00	IMAGERY	4/21/2020 0:00	PIONEER ELECTRIC COOP, INC - (KS)	115	100-161	N	UNKNOWN119623	TAP173225	170.1441597	170.1441597
