# Supplementary material for: Broad-scale changes in lesser prairie-chicken habitat
Source: PLoS One. 2024 May 31;19(5):e0304452. doi: 10.1371/journal.pone.0304452 (PMC11142685; doi:10.1371/journal.pone.0304452)
Supplement: S7 File — (CSV) [file pone.0304452.s007.csv]

OID_	case_id	faa_ors	faa_asn	usgs_pr_id	eia_id	t_state	t_county	t_fips	p_name	p_year	p_tnum	p_cap	t_manu	t_model	t_cap	t_hh	t_rd	t_rsa	t_ttlh	retrofit	retrofit_y	t_conf_atr	t_conf_loc	t_img_date	t_img_srce	xlong	ylat	timeperiod
0	3042338	20-024628	2012-WTE-4052-OE	48220	58474	KS	Grant County	20067	Buffalo Dunes	2013	135	249.75	GE Wind	GE1.85-87	1850	80	87	5944.68	123.4	0	-9999	3	3	10/24/2019 0:00	Digital Globe	-101.102089	37.643993
1	3042319	20-024609	2012-WTE-4033-OE	48238	58474	KS	Haskell County	20081	Buffalo Dunes	2013	135	249.75	GE Wind	GE1.85-87	1850	80	87	5944.68	123.4	0	-9999	3	3	10/24/2019 0:00	Digital Globe	-101.014771	37.644417
2	3042317	20-024602	2012-WTE-4031-OE	48227	58474	KS	Haskell County	20081	Buffalo Dunes	2013	135	249.75	GE Wind	GE1.85-87	1850	80	87	5944.68	123.4	0	-9999	3	3	10/24/2019 0:00	Digital Globe	-101.005394	37.644394
3	3043137	20-024699	2012-WTE-6868-OE	48149	58474	KS	Grant County	20067	Buffalo Dunes	2013	135	249.75	GE Wind	GE1.85-87	1850	80	87	5944.68	123.4	0	-9999	3	3	3/15/2019 0:00	Digital Globe	-101.174988	37.618095
4	3042344	20-024653	2012-WTE-4058-OE	48208	58474	KS	Haskell County	20081	Buffalo Dunes	2013	135	249.75	GE Wind	GE1.85-87	1850	80	87	5944.68	123.4	0	-9999	3	3	10/24/2019 0:00	Digital Globe	-101.005249	37.63316
5	3042384	20-024683	2012-WTE-4098-OE	48173	58474	KS	Grant County	20067	Buffalo Dunes	2013	135	249.75	GE Wind	GE1.85-87	1850	80	87	5944.68	123.4	0	-9999	3	3	10/24/2019 0:00	Digital Globe	-101.119591	37.625492
6	3042400	20-024715	2012-WTE-4113-OE	48218	58474	KS	Grant County	20067	Buffalo Dunes	2013	135	249.75	GE Wind	GE1.85-87	1850	80	87	5944.68	123.4	0	-9999	3	3	10/24/2019 0:00	Digital Globe	-101.128792	37.640896
7	3043141	20-024748	2012-WTE-6872-OE	48145	58474	KS	Grant County	20067	Buffalo Dunes	2013	135	249.75	GE Wind	GE1.85-87	1850	80	87	5944.68	123.4	0	-9999	3	3	3/15/2019 0:00	Digital Globe	-101.192688	37.618095
8	3042290	20-024600	2012-WTE-4004-OE	48258	58474	KS	Haskell County	20081	Buffalo Dunes	2013	135	249.75	GE Wind	GE1.85-87	1850	80	87	5944.68	123.4	0	-9999	3	3	10/24/2019 0:00	Digital Globe	-101.001389	37.654694
9	3042337	20-024627	2012-WTE-4051-OE	48245	58474	KS	Grant County	20067	Buffalo Dunes	2013	135	249.75	GE Wind	GE1.85-87	1850	80	87	5944.68	123.4	0	-9999	3	3	10/24/2019 0:00	Digital Globe	-101.097092	37.644394
10	3042359	20-024645	2012-WTE-4073-OE	48191	58474	KS	Haskell County	20081	Buffalo Dunes	2013	135	249.75	GE Wind	GE1.85-87	1850	80	87	5944.68	123.4	0	-9999	3	3	10/24/2019 0:00	Digital Globe	-101.074188	37.632893
11	3042351	20-024655	2012-WTE-4065-OE	48204	58474	KS	Haskell County	20081	Buffalo Dunes	2013	135	249.75	GE Wind	GE1.85-87	1850	80	87	5944.68	123.4	0	-9999	3	3	10/24/2019 0:00	Digital Globe	-101.037392	37.633095
12	3042354	20-024649	2012-WTE-4068-OE	48188	58474	KS	Haskell County	20081	Buffalo Dunes	2013	135	249.75	GE Wind	GE1.85-87	1850	80	87	5944.68	123.4	0	-9999	3	3	10/24/2019 0:00	Digital Globe	-101.050888	37.632595
13	3042402	20-024714	2012-WTE-4115-OE	48217	58474	KS	Grant County	20067	Buffalo Dunes	2013	135	249.75	GE Wind	GE1.85-87	1850	80	87	5944.68	123.4	0	-9999	3	3	10/24/2019 0:00	Digital Globe	-101.138588	37.640896
14	3042379	20-024702	2012-WTE-4093-OE	48164	58474	KS	Haskell County	20081	Buffalo Dunes	2013	135	249.75	GE Wind	GE1.85-87	1850	80	87	5944.68	123.4	0	-9999	3	3	10/24/2019 0:00	Digital Globe	-101.087494	37.621796
15	3042399	20-024743	2012-WTE-4112-OE	48180	58474	KS	Grant County	20067	Buffalo Dunes	2013	135	249.75	GE Wind	GE1.85-87	1850	80	87	5944.68	123.4	0	-9999	3	3	10/24/2019 0:00	Digital Globe	-101.188087	37.630295
16	3042327	20-024614	2012-WTE-4041-OE	48231	58474	KS	Haskell County	20081	Buffalo Dunes	2013	135	249.75	GE Wind	GE1.85-87	1850	80	87	5944.68	123.4	0	-9999	3	3	10/24/2019 0:00	Digital Globe	-101.051193	37.644394
17	3042390	20-024680	2012-WTE-4103-OE	48169	58474	KS	Grant County	20067	Buffalo Dunes	2013	135	249.75	GE Wind	GE1.85-87	1850	80	87	5944.68	123.4	0	-9999	3	3	10/24/2019 0:00	Digital Globe	-101.142288	37.625492
18	3042415	20-024554	2012-WTE-4132-OE	48184	58474	KS	Grant County	20067	Buffalo Dunes	2013	135	249.75	GE Wind	GE1.85-87	1850	80	87	5944.68	123.4	0	-9999	3	3	10/24/2019 0:00	Digital Globe	-101.197044	37.631256
19	3042333	20-024625	2012-WTE-4047-OE	48226	58474	KS	Haskell County	20081	Buffalo Dunes	2013	135	249.75	GE Wind	GE1.85-87	1850	80	87	5944.68	123.4	0	-9999	3	3	10/24/2019 0:00	Digital Globe	-101.078789	37.644394
20	3042325	20-024616	2012-WTE-4039-OE	48221	58474	KS	Haskell County	20081	Buffalo Dunes	2013	135	249.75	GE Wind	GE1.85-87	1850	80	87	5944.68	123.4	0	-9999	3	3	10/24/2019 0:00	Digital Globe	-101.040993	37.644093
21	3042335	20-024623	2012-WTE-4049-OE	48244	58474	KS	Haskell County	20081	Buffalo Dunes	2013	135	249.75	GE Wind	GE1.85-87	1850	80	87	5944.68	123.4	0	-9999	3	3	10/24/2019 0:00	Digital Globe	-101.088089	37.644394
22	3042353	20-024648	2012-WTE-4067-OE	48202	58474	KS	Haskell County	20081	Buffalo Dunes	2013	135	249.75	GE Wind	GE1.85-87	1850	80	87	5944.68	123.4	0	-9999	3	3	10/24/2019 0:00	Digital Globe	-101.046394	37.632996
23	3042352	20-024656	2012-WTE-4066-OE	48203	58474	KS	Haskell County	20081	Buffalo Dunes	2013	135	249.75	GE Wind	GE1.85-87	1850	80	87	5944.68	123.4	0	-9999	3	3	10/24/2019 0:00	Digital Globe	-101.041794	37.633095
24	3042389	20-024681	2012-WTE-4102-OE	48168	58474	KS	Grant County	20067	Buffalo Dunes	2013	135	249.75	GE Wind	GE1.85-87	1850	80	87	5944.68	123.4	0	-9999	3	3	10/24/2019 0:00	Digital Globe	-101.13739	37.625492
25	3042387	20-024685	2012-WTE-4100-OE	48170	58474	KS	Grant County	20067	Buffalo Dunes	2013	135	249.75	GE Wind	GE1.85-87	1850	80	87	5944.68	123.4	0	-9999	3	3	10/24/2019 0:00	Digital Globe	-101.128693	37.625492
26	3042395	20-024739	2012-WTE-4108-OE	48182	58474	KS	Grant County	20067	Buffalo Dunes	2013	135	249.75	GE Wind	GE1.85-87	1850	80	87	5944.68	123.4	0	-9999	3	3	10/24/2019 0:00	Digital Globe	-101.166092	37.630993
27	3042324	20-024610	2012-WTE-4038-OE	48222	58474	KS	Haskell County	20081	Buffalo Dunes	2013	135	249.75	GE Wind	GE1.85-87	1850	80	87	5944.68	123.4	0	-9999	3	3	10/24/2019 0:00	Digital Globe	-101.037193	37.644093
28	3042373	20-024709	2012-WTE-4087-OE	48156	58474	KS	Haskell County	20081	Buffalo Dunes	2013	135	249.75	GE Wind	GE1.85-87	1850	80	87	5944.68	123.4	0	-9999	3	3	10/24/2019 0:00	Digital Globe	-101.060593	37.621796
29	3042403	20-024713	2012-WTE-4116-OE	48214	58474	KS	Grant County	20067	Buffalo Dunes	2013	135	249.75	GE Wind	GE1.85-87	1850	80	87	5944.68	123.4	0	-9999	3	3	10/24/2019 0:00	Digital Globe	-101.141891	37.639393
30	3042308	20-024585	2012-WTE-4022-OE	26506	58474	KS	Haskell County	20081	Buffalo Dunes	2013	135	249.75	GE Wind	GE1.85-87	1850	80	87	5944.68	123.4	0	-9999	3	3	10/24/2019 0:00	Digital Globe	-101.084991	37.654694
31	3042313	20-024579	2012-WTE-4027-OE	26501	58474	KS	Grant County	20067	Buffalo Dunes	2013	135	249.75	GE Wind	GE1.85-87	1850	80	87	5944.68	123.4	0	-9999	3	3	10/24/2019 0:00	Digital Globe	-101.106194	37.654694
32	3042356	20-024639	2012-WTE-4070-OE	48200	58474	KS	Haskell County	20081	Buffalo Dunes	2013	135	249.75	GE Wind	GE1.85-87	1850	80	87	5944.68	123.4	0	-9999	3	3	10/24/2019 0:00	Digital Globe	-101.060989	37.632893
33	3042360	20-024633	2012-WTE-4074-OE	48189	58474	KS	Haskell County	20081	Buffalo Dunes	2013	135	249.75	GE Wind	GE1.85-87	1850	80	87	5944.68	123.4	0	-9999	3	3	10/24/2019 0:00	Digital Globe	-101.078293	37.632893
34	3043134	20-024679	2012-WTE-6865-OE	48148	58474	KS	Grant County	20067	Buffalo Dunes	2013	135	249.75	GE Wind	GE1.85-87	1850	80	87	5944.68	123.4	0	-9999	3	3	3/15/2019 0:00	Digital Globe	-101.152588	37.618095
35	3042334	20-024624	2012-WTE-4048-OE	48247	58474	KS	Haskell County	20081	Buffalo Dunes	2013	135	249.75	GE Wind	GE1.85-87	1850	80	87	5944.68	123.4	0	-9999	3	3	10/24/2019 0:00	Digital Globe	-101.083092	37.644493
36	3043133	20-024678	2012-WTE-6864-OE	48144	58474	KS	Grant County	20067	Buffalo Dunes	2013	135	249.75	GE Wind	GE1.85-87	1850	80	87	5944.68	123.4	0	-9999	3	3	3/15/2019 0:00	Digital Globe	-101.147987	37.618095
37	3042381	20-024704	2012-WTE-4095-OE	48154	58474	KS	Grant County	20067	Buffalo Dunes	2013	135	249.75	GE Wind	GE1.85-87	1850	80	87	5944.68	123.4	0	-9999	3	3	10/24/2019 0:00	Digital Globe	-101.096588	37.618694
38	3042310	20-024583	2012-WTE-4024-OE	26504	58474	KS	Grant County	20067	Buffalo Dunes	2013	135	249.75	GE Wind	GE1.85-87	1850	80	87	5944.68	123.4	0	-9999	3	3	10/24/2019 0:00	Digital Globe	-101.092392	37.654793
39	3042405	20-024735	2012-WTE-4118-OE	48212	58474	KS	Grant County	20067	Buffalo Dunes	2013	135	249.75	GE Wind	GE1.85-87	1850	80	87	5944.68	123.4	0	-9999	3	3	10/24/2019 0:00	Digital Globe	-101.152695	37.639294
40	3042382	20-024687	2012-WTE-4096-OE	48167	58474	KS	Grant County	20067	Buffalo Dunes	2013	135	249.75	GE Wind	GE1.85-87	1850	80	87	5944.68	123.4	0	-9999	3	3	10/24/2019 0:00	Digital Globe	-101.110588	37.622795
41	3042306	20-024590	2012-WTE-4020-OE	26508	58474	KS	Haskell County	20081	Buffalo Dunes	2013	135	249.75	GE Wind	GE1.85-87	1850	80	87	5944.68	123.4	0	-9999	3	3	10/24/2019 0:00	Digital Globe	-101.074394	37.654594
42	3042411	20-024560	2012-WTE-4124-OE	48252	58474	KS	Grant County	20067	Buffalo Dunes	2013	135	249.75	GE Wind	GE1.85-87	1850	80	87	5944.68	123.4	0	-9999	3	3	10/24/2019 0:00	Digital Globe	-101.188194	37.651592
43	3042385	20-024684	2012-WTE-4099-OE	48171	58474	KS	Grant County	20067	Buffalo Dunes	2013	135	249.75	GE Wind	GE1.85-87	1850	80	87	5944.68	123.4	0	-9999	3	3	10/24/2019 0:00	Digital Globe	-101.124191	37.625492
44	3042409	20-024753	2012-WTE-4122-OE	48250	58474	KS	Grant County	20067	Buffalo Dunes	2013	135	249.75	GE Wind	GE1.85-87	1850	80	87	5944.68	123.4	0	-9999	3	3	10/24/2019 0:00	Digital Globe	-101.179092	37.651592
45	3042343	20-024654	2012-WTE-4057-OE	48210	58474	KS	Haskell County	20081	Buffalo Dunes	2013	135	249.75	GE Wind	GE1.85-87	1850	80	87	5944.68	123.4	0	-9999	3	3	10/24/2019 0:00	Digital Globe	-101.000893	37.633095
46	3042396	20-024741	2012-WTE-4109-OE	48175	58474	KS	Grant County	20067	Buffalo Dunes	2013	135	249.75	GE Wind	GE1.85-87	1850	80	87	5944.68	123.4	0	-9999	3	3	10/24/2019 0:00	Digital Globe	-101.172188	37.628994
47	3042294	20-024597	2012-WTE-4008-OE	48261	58474	KS	Haskell County	20081	Buffalo Dunes	2013	135	249.75	GE Wind	GE1.85-87	1850	80	87	5944.68	123.4	0	-9999	3	3	10/24/2019 0:00	Digital Globe	-101.019089	37.654694
48	3042374	20-024708	2012-WTE-4088-OE	48159	58474	KS	Haskell County	20081	Buffalo Dunes	2013	135	249.75	GE Wind	GE1.85-87	1850	80	87	5944.68	123.4	0	-9999	3	3	10/24/2019 0:00	Digital Globe	-101.065491	37.621796
49	3042301	20-024552	2012-WTE-4015-OE	48256	58474	KS	Haskell County	20081	Buffalo Dunes	2013	135	249.75	GE Wind	GE1.85-87	1850	80	87	5944.68	123.4	0	-9999	3	3	10/24/2019 0:00	Digital Globe	-101.051491	37.654694
50	3042358	20-024641	2012-WTE-4072-OE	48198	58474	KS	Haskell County	20081	Buffalo Dunes	2013	135	249.75	GE Wind	GE1.85-87	1850	80	87	5944.68	123.4	0	-9999	3	3	10/24/2019 0:00	Digital Globe	-101.069191	37.632893
51	3042380	20-024701	2012-WTE-4094-OE	48153	58474	KS	Grant County	20067	Buffalo Dunes	2013	135	249.75	GE Wind	GE1.85-87	1850	80	87	5944.68	123.4	0	-9999	3	3	10/24/2019 0:00	Digital Globe	-101.09259	37.618694
52	3042392	20-024737	2012-WTE-4105-OE	48174	58474	KS	Grant County	20067	Buffalo Dunes	2013	135	249.75	GE Wind	GE1.85-87	1850	80	87	5944.68	123.4	0	-9999	3	3	10/24/2019 0:00	Digital Globe	-101.151794	37.628994
53	3042315	20-024605	2012-WTE-4029-OE	48225	58474	KS	Haskell County	20081	Buffalo Dunes	2013	135	249.75	GE Wind	GE1.85-87	1850	80	87	5944.68	123.4	0	-9999	3	3	10/24/2019 0:00	Digital Globe	-100.996292	37.644394
54	3042349	20-024666	2012-WTE-4063-OE	48178	58474	KS	Haskell County	20081	Buffalo Dunes	2013	135	249.75	GE Wind	GE1.85-87	1850	80	87	5944.68	123.4	0	-9999	3	3	10/24/2019 0:00	Digital Globe	-101.028587	37.629993
55	3042348	20-024658	2012-WTE-4062-OE	48206	58474	KS	Haskell County	20081	Buffalo Dunes	2013	135	249.75	GE Wind	GE1.85-87	1850	80	87	5944.68	123.4	0	-9999	3	3	10/24/2019 0:00	Digital Globe	-101.02359	37.633095
56	3043140	20-024749	2012-WTE-6871-OE	48147	58474	KS	Grant County	20067	Buffalo Dunes	2013	135	249.75	GE Wind	GE1.85-87	1850	80	87	5944.68	123.4	0	-9999	3	3	3/15/2019 0:00	Digital Globe	-101.18869	37.618095
57	3042375	20-024707	2012-WTE-4089-OE	48162	58474	KS	Haskell County	20081	Buffalo Dunes	2013	135	249.75	GE Wind	GE1.85-87	1850	80	87	5944.68	123.4	0	-9999	3	3	10/24/2019 0:00	Digital Globe	-101.069191	37.621796
58	3042370	20-024662	2012-WTE-4084-OE	48155	58474	KS	Haskell County	20081	Buffalo Dunes	2013	135	249.75	GE Wind	GE1.85-87	1850	80	87	5944.68	123.4	0	-9999	3	3	10/24/2019 0:00	Digital Globe	-101.045494	37.621796
59	3042341	20-024631	2012-WTE-4055-OE	48246	58474	KS	Grant County	20067	Buffalo Dunes	2013	135	249.75	GE Wind	GE1.85-87	1850	80	87	5944.68	123.4	0	-9999	3	3	10/24/2019 0:00	Digital Globe	-101.115692	37.644394
60	3042413	20-024558	2012-WTE-4126-OE	48248	58474	KS	Grant County	20067	Buffalo Dunes	2013	135	249.75	GE Wind	GE1.85-87	1850	80	87	5944.68	123.4	0	-9999	3	3	10/24/2019 0:00	Digital Globe	-101.197289	37.651592
61	3042340	20-024629	2012-WTE-4054-OE	48224	58474	KS	Grant County	20067	Buffalo Dunes	2013	135	249.75	GE Wind	GE1.85-87	1850	80	87	5944.68	123.4	0	-9999	3	3	10/24/2019 0:00	Digital Globe	-101.110893	37.644295
62	3042366	20-024688	2012-WTE-4080-OE	48193	58474	KS	Grant County	20067	Buffalo Dunes	2013	135	249.75	GE Wind	GE1.85-87	1850	80	87	5944.68	123.4	0	-9999	3	3	10/24/2019 0:00	Digital Globe	-101.10569	37.632893
63	3042410	20-024752	2012-WTE-4123-OE	48249	58474	KS	Grant County	20067	Buffalo Dunes	2013	135	249.75	GE Wind	GE1.85-87	1850	80	87	5944.68	123.4	0	-9999	3	3	10/24/2019 0:00	Digital Globe	-101.183594	37.651592
64	3042408	20-024754	2012-WTE-4121-OE	48253	58474	KS	Grant County	20067	Buffalo Dunes	2013	135	249.75	GE Wind	GE1.85-87	1850	80	87	5944.68	123.4	0	-9999	3	3	10/24/2019 0:00	Digital Globe	-101.174492	37.651592
65	3042378	20-024703	2012-WTE-4092-OE	48161	58474	KS	Haskell County	20081	Buffalo Dunes	2013	135	249.75	GE Wind	GE1.85-87	1850	80	87	5944.68	123.4	0	-9999	3	3	10/24/2019 0:00	Digital Globe	-101.082893	37.621796
66	3042336	20-024626	2012-WTE-4050-OE	48239	58474	KS	Grant County	20067	Buffalo Dunes	2013	135	249.75	GE Wind	GE1.85-87	1850	80	87	5944.68	123.4	0	-9999	3	3	10/24/2019 0:00	Digital Globe	-101.09269	37.644394
67	3042393	20-024736	2012-WTE-4106-OE	48185	58474	KS	Grant County	20067	Buffalo Dunes	2013	135	249.75	GE Wind	GE1.85-87	1850	80	87	5944.68	123.4	0	-9999	3	3	10/24/2019 0:00	Digital Globe	-101.156494	37.631096
68	3042404	20-024712	2012-WTE-4117-OE	48213	58474	KS	Grant County	20067	Buffalo Dunes	2013	135	249.75	GE Wind	GE1.85-87	1850	80	87	5944.68	123.4	0	-9999	3	3	10/24/2019 0:00	Digital Globe	-101.147789	37.639294
69	3042401	20-024716	2012-WTE-4114-OE	48219	58474	KS	Grant County	20067	Buffalo Dunes	2013	135	249.75	GE Wind	GE1.85-87	1850	80	87	5944.68	123.4	0	-9999	3	3	10/24/2019 0:00	Digital Globe	-101.133293	37.640896
70	3042367	20-024635	2012-WTE-4081-OE	48196	58474	KS	Grant County	20067	Buffalo Dunes	2013	135	249.75	GE Wind	GE1.85-87	1850	80	87	5944.68	123.4	0	-9999	3	3	10/24/2019 0:00	Digital Globe	-101.110687	37.632893
71	3042412	20-024559	2012-WTE-4125-OE	48251	58474	KS	Grant County	20067	Buffalo Dunes	2013	135	249.75	GE Wind	GE1.85-87	1850	80	87	5944.68	123.4	0	-9999	3	3	10/24/2019 0:00	Digital Globe	-101.192688	37.651592
72	3043139	20-024750	2012-WTE-6870-OE	48150	58474	KS	Grant County	20067	Buffalo Dunes	2013	135	249.75	GE Wind	GE1.85-87	1850	80	87	5944.68	123.4	0	-9999	3	3	3/15/2019 0:00	Digital Globe	-101.183495	37.618095
73	3042365	20-024689	2012-WTE-4079-OE	48194	58474	KS	Grant County	20067	Buffalo Dunes	2013	135	249.75	GE Wind	GE1.85-87	1850	80	87	5944.68	123.4	0	-9999	3	3	10/24/2019 0:00	Digital Globe	-101.101494	37.632893
74	3042309	20-024584	2012-WTE-4023-OE	26505	58474	KS	Haskell County	20081	Buffalo Dunes	2013	135	249.75	GE Wind	GE1.85-87	1850	80	87	5944.68	123.4	0	-9999	3	3	10/24/2019 0:00	Digital Globe	-101.088692	37.654694
75	3042346	20-024651	2012-WTE-4060-OE	48207	58474	KS	Haskell County	20081	Buffalo Dunes	2013	135	249.75	GE Wind	GE1.85-87	1850	80	87	5944.68	123.4	0	-9999	3	3	10/24/2019 0:00	Digital Globe	-101.014191	37.633095
76	3042300	20-024591	2012-WTE-4014-OE	48260	58474	KS	Haskell County	20081	Buffalo Dunes	2013	135	249.75	GE Wind	GE1.85-87	1850	80	87	5944.68	123.4	0	-9999	3	3	10/24/2019 0:00	Digital Globe	-101.046288	37.654694
77	3042364	20-024690	2012-WTE-4078-OE	48195	58474	KS	Grant County	20067	Buffalo Dunes	2013	135	249.75	GE Wind	GE1.85-87	1850	80	87	5944.68	123.4	0	-9999	3	3	10/24/2019 0:00	Digital Globe	-101.096893	37.632893
78	3042347	20-024657	2012-WTE-4061-OE	48211	58474	KS	Haskell County	20081	Buffalo Dunes	2013	135	249.75	GE Wind	GE1.85-87	1850	80	87	5944.68	123.4	0	-9999	3	3	10/24/2019 0:00	Digital Globe	-101.019188	37.633194
79	3042305	20-024588	2012-WTE-4019-OE	26509	58474	KS	Haskell County	20081	Buffalo Dunes	2013	135	249.75	GE Wind	GE1.85-87	1850	80	87	5944.68	123.4	0	-9999	3	3	10/24/2019 0:00	Digital Globe	-101.069794	37.654594
80	3042331	20-024621	2012-WTE-4045-OE	48242	58474	KS	Haskell County	20081	Buffalo Dunes	2013	135	249.75	GE Wind	GE1.85-87	1850	80	87	5944.68	123.4	0	-9999	3	3	10/24/2019 0:00	Digital Globe	-101.069191	37.644394
81	3042302	20-024553	2012-WTE-4016-OE	48255	58474	KS	Haskell County	20081	Buffalo Dunes	2013	135	249.75	GE Wind	GE1.85-87	1850	80	87	5944.68	123.4	0	-9999	3	3	10/24/2019 0:00	Digital Globe	-101.056091	37.654694
82	3042307	20-024589	2012-WTE-4021-OE	26507	58474	KS	Haskell County	20081	Buffalo Dunes	2013	135	249.75	GE Wind	GE1.85-87	1850	80	87	5944.68	123.4	0	-9999	3	3	10/24/2019 0:00	Digital Globe	-101.078888	37.654594
83	3042329	20-024619	2012-WTE-4043-OE	48236	58474	KS	Haskell County	20081	Buffalo Dunes	2013	135	249.75	GE Wind	GE1.85-87	1850	80	87	5944.68	123.4	0	-9999	3	3	10/24/2019 0:00	Digital Globe	-101.05999	37.644394
84	3042314	20-024604	2012-WTE-4028-OE	48235	58474	KS	Haskell County	20081	Buffalo Dunes	2013	135	249.75	GE Wind	GE1.85-87	1850	80	87	5944.68	123.4	0	-9999	3	3	10/24/2019 0:00	Digital Globe	-100.991791	37.644394
85	3042322	20-024612	2012-WTE-4036-OE	48229	58474	KS	Haskell County	20081	Buffalo Dunes	2013	135	249.75	GE Wind	GE1.85-87	1850	80	87	5944.68	123.4	0	-9999	3	3	10/24/2019 0:00	Digital Globe	-101.027695	37.644394
86	3042398	20-024742	2012-WTE-4111-OE	48179	58474	KS	Grant County	20067	Buffalo Dunes	2013	135	249.75	GE Wind	GE1.85-87	1850	80	87	5944.68	123.4	0	-9999	3	3	10/24/2019 0:00	Digital Globe	-101.184189	37.630295
87	3042323	20-024611	2012-WTE-4037-OE	48243	58474	KS	Haskell County	20081	Buffalo Dunes	2013	135	249.75	GE Wind	GE1.85-87	1850	80	87	5944.68	123.4	0	-9999	3	3	10/24/2019 0:00	Digital Globe	-101.032188	37.644394
88	3042297	20-024592	2012-WTE-4011-OE	48265	58474	KS	Haskell County	20081	Buffalo Dunes	2013	135	249.75	GE Wind	GE1.85-87	1850	80	87	5944.68	123.4	0	-9999	3	3	10/24/2019 0:00	Digital Globe	-101.033188	37.657795
89	3042397	20-024733	2012-WTE-4110-OE	48181	58474	KS	Grant County	20067	Buffalo Dunes	2013	135	249.75	GE Wind	GE1.85-87	1850	80	87	5944.68	123.4	0	-9999	3	3	10/24/2019 0:00	Digital Globe	-101.179893	37.630795
90	3042342	20-024650	2012-WTE-4056-OE	48209	58474	KS	Haskell County	20081	Buffalo Dunes	2013	135	249.75	GE Wind	GE1.85-87	1850	80	87	5944.68	123.4	0	-9999	3	3	10/24/2019 0:00	Digital Globe	-100.996223	37.63316
91	3042296	20-024599	2012-WTE-4010-OE	48266	58474	KS	Haskell County	20081	Buffalo Dunes	2013	135	249.75	GE Wind	GE1.85-87	1850	80	87	5944.68	123.4	0	-9999	3	3	10/24/2019 0:00	Digital Globe	-101.028488	37.657894
92	3042320	20-024608	2012-WTE-4034-OE	48240	58474	KS	Haskell County	20081	Buffalo Dunes	2013	135	249.75	GE Wind	GE1.85-87	1850	80	87	5944.68	123.4	0	-9999	3	3	10/24/2019 0:00	Digital Globe	-101.019188	37.644394
93	3042414	20-024557	2012-WTE-4131-OE	48183	58474	KS	Grant County	20067	Buffalo Dunes	2013	135	249.75	GE Wind	GE1.85-87	1850	80	87	5944.68	123.4	0	-9999	3	3	10/24/2019 0:00	Digital Globe	-101.192795	37.631096
94	3042394	20-024740	2012-WTE-4107-OE	48186	58474	KS	Grant County	20067	Buffalo Dunes	2013	135	249.75	GE Wind	GE1.85-87	1850	80	87	5944.68	123.4	0	-9999	3	3	10/24/2019 0:00	Digital Globe	-101.161293	37.631096
95	3042350	20-024665	2012-WTE-4064-OE	48177	58474	KS	Haskell County	20081	Buffalo Dunes	2013	135	249.75	GE Wind	GE1.85-87	1850	80	87	5944.68	123.4	0	-9999	3	3	10/24/2019 0:00	Digital Globe	-101.03289	37.629993
96	3042388	20-024682	2012-WTE-4101-OE	48172	58474	KS	Grant County	20067	Buffalo Dunes	2013	135	249.75	GE Wind	GE1.85-87	1850	80	87	5944.68	123.4	0	-9999	3	3	10/24/2019 0:00	Digital Globe	-101.133293	37.625492
97	3042377	20-024705	2012-WTE-4091-OE	48160	58474	KS	Haskell County	20081	Buffalo Dunes	2013	135	249.75	GE Wind	GE1.85-87	1850	80	87	5944.68	123.4	0	-9999	3	3	10/24/2019 0:00	Digital Globe	-101.078392	37.621796
98	3042299	20-024594	2012-WTE-4013-OE	48259	58474	KS	Haskell County	20081	Buffalo Dunes	2013	135	249.75	GE Wind	GE1.85-87	1850	80	87	5944.68	123.4	0	-9999	3	3	10/24/2019 0:00	Digital Globe	-101.041893	37.654694
99	3042361	20-024634	2012-WTE-4075-OE	48190	58474	KS	Haskell County	20081	Buffalo Dunes	2013	135	249.75	GE Wind	GE1.85-87	1850	80	87	5944.68	123.4	0	-9999	3	3	10/24/2019 0:00	Digital Globe	-101.082993	37.632893
100	3042363	20-024691	2012-WTE-4077-OE	48197	58474	KS	Grant County	20067	Buffalo Dunes	2013	135	249.75	GE Wind	GE1.85-87	1850	80	87	5944.68	123.4	0	-9999	3	3	10/24/2019 0:00	Digital Globe	-101.092789	37.632893
101	3043135	20-024697	2012-WTE-6866-OE	48146	58474	KS	Grant County	20067	Buffalo Dunes	2013	135	249.75	GE Wind	GE1.85-87	1850	80	87	5944.68	123.4	0	-9999	3	3	3/15/2019 0:00	Digital Globe	-101.165489	37.618095
102	3042357	20-024640	2012-WTE-4071-OE	48199	58474	KS	Haskell County	20081	Buffalo Dunes	2013	135	249.75	GE Wind	GE1.85-87	1850	80	87	5944.68	123.4	0	-9999	3	3	10/24/2019 0:00	Digital Globe	-101.064491	37.632893
103	3042372	20-024664	2012-WTE-4086-OE	48158	58474	KS	Haskell County	20081	Buffalo Dunes	2013	135	249.75	GE Wind	GE1.85-87	1850	80	87	5944.68	123.4	0	-9999	3	3	10/24/2019 0:00	Digital Globe	-101.055893	37.621796
104	3042345	20-024652	2012-WTE-4059-OE	48205	58474	KS	Haskell County	20081	Buffalo Dunes	2013	135	249.75	GE Wind	GE1.85-87	1850	80	87	5944.68	123.4	0	-9999	3	3	10/24/2019 0:00	Digital Globe	-101.009995	37.633095
105	3042295	20-024598	2012-WTE-4009-OE	48254	58474	KS	Haskell County	20081	Buffalo Dunes	2013	135	249.75	GE Wind	GE1.85-87	1850	80	87	5944.68	123.4	0	-9999	3	3	10/24/2019 0:00	Digital Globe	-101.023888	37.654495
106	3042312	20-024581	2012-WTE-4026-OE	26502	58474	KS	Grant County	20067	Buffalo Dunes	2013	135	249.75	GE Wind	GE1.85-87	1850	80	87	5944.68	123.4	0	-9999	3	3	10/24/2019 0:00	Digital Globe	-101.100792	37.654694
107	3043136	20-024698	2012-WTE-6867-OE	48151	58474	KS	Grant County	20067	Buffalo Dunes	2013	135	249.75	GE Wind	GE1.85-87	1850	80	87	5944.68	123.4	0	-9999	3	3	3/15/2019 0:00	Digital Globe	-101.170189	37.618195
108	3042369	20-024667	2012-WTE-4083-OE	48165	58474	KS	Haskell County	20081	Buffalo Dunes	2013	135	249.75	GE Wind	GE1.85-87	1850	80	87	5944.68	123.4	0	-9999	3	3	10/24/2019 0:00	Digital Globe	-101.041389	37.621994
109	3043142	20-024747	2012-WTE-6873-OE	48143	58474	KS	Grant County	20067	Buffalo Dunes	2013	135	249.75	GE Wind	GE1.85-87	1850	80	87	5944.68	123.4	0	-9999	3	3	3/15/2019 0:00	Digital Globe	-101.196991	37.618095
110	3042321	20-024613	2012-WTE-4035-OE	48228	58474	KS	Haskell County	20081	Buffalo Dunes	2013	135	249.75	GE Wind	GE1.85-87	1850	80	87	5944.68	123.4	0	-9999	3	3	10/24/2019 0:00	Digital Globe	-101.023689	37.644394
111	3042371	20-024663	2012-WTE-4085-OE	48157	58474	KS	Haskell County	20081	Buffalo Dunes	2013	135	249.75	GE Wind	GE1.85-87	1850	80	87	5944.68	123.4	0	-9999	3	3	10/24/2019 0:00	Digital Globe	-101.050987	37.621796
112	3042406	20-024734	2012-WTE-4119-OE	48215	58474	KS	Grant County	20067	Buffalo Dunes	2013	135	249.75	GE Wind	GE1.85-87	1850	80	87	5944.68	123.4	0	-9999	3	3	10/24/2019 0:00	Digital Globe	-101.156891	37.640793
113	3042318	20-024606	2012-WTE-4032-OE	48230	58474	KS	Haskell County	20081	Buffalo Dunes	2013	135	249.75	GE Wind	GE1.85-87	1850	80	87	5944.68	123.4	0	-9999	3	3	10/24/2019 0:00	Digital Globe	-101.009392	37.644394
114	3042383	20-024686	2012-WTE-4097-OE	48166	58474	KS	Grant County	20067	Buffalo Dunes	2013	135	249.75	GE Wind	GE1.85-87	1850	80	87	5944.68	123.4	0	-9999	3	3	10/24/2019 0:00	Digital Globe	-101.115089	37.621994
115	3042293	20-024596	2012-WTE-4007-OE	48262	58474	KS	Haskell County	20081	Buffalo Dunes	2013	135	249.75	GE Wind	GE1.85-87	1850	80	87	5944.68	123.4	0	-9999	3	3	10/24/2019 0:00	Digital Globe	-101.014893	37.654793
116	3042291	20-024601	2012-WTE-4005-OE	48263	58474	KS	Haskell County	20081	Buffalo Dunes	2013	135	249.75	GE Wind	GE1.85-87	1850	80	87	5944.68	123.4	0	-9999	3	3	10/24/2019 0:00	Digital Globe	-101.005592	37.655094
117	3042298	20-024593	2012-WTE-4012-OE	48257	58474	KS	Haskell County	20081	Buffalo Dunes	2013	135	249.75	GE Wind	GE1.85-87	1850	80	87	5944.68	123.4	0	-9999	3	3	10/24/2019 0:00	Digital Globe	-101.037788	37.654694
118	3042292	20-024595	2012-WTE-4006-OE	48264	58474	KS	Haskell County	20081	Buffalo Dunes	2013	135	249.75	GE Wind	GE1.85-87	1850	80	87	5944.68	123.4	0	-9999	3	3	10/24/2019 0:00	Digital Globe	-101.009094	37.655094
119	3042407	20-024717	2012-WTE-4120-OE	48216	58474	KS	Grant County	20067	Buffalo Dunes	2013	135	249.75	GE Wind	GE1.85-87	1850	80	87	5944.68	123.4	0	-9999	3	3	10/24/2019 0:00	Digital Globe	-101.161491	37.640793
120	3042332	20-024620	2012-WTE-4046-OE	48232	58474	KS	Haskell County	20081	Buffalo Dunes	2013	135	249.75	GE Wind	GE1.85-87	1850	80	87	5944.68	123.4	0	-9999	3	3	10/24/2019 0:00	Digital Globe	-101.074394	37.644394
121	3042330	20-024622	2012-WTE-4044-OE	48241	58474	KS	Haskell County	20081	Buffalo Dunes	2013	135	249.75	GE Wind	GE1.85-87	1850	80	87	5944.68	123.4	0	-9999	3	3	10/24/2019 0:00	Digital Globe	-101.064491	37.644394
122	3042339	20-024630	2012-WTE-4053-OE	48223	58474	KS	Grant County	20067	Buffalo Dunes	2013	135	249.75	GE Wind	GE1.85-87	1850	80	87	5944.68	123.4	0	-9999	3	3	10/24/2019 0:00	Digital Globe	-101.105988	37.644295
123	3042328	20-024615	2012-WTE-4042-OE	48234	58474	KS	Haskell County	20081	Buffalo Dunes	2013	135	249.75	GE Wind	GE1.85-87	1850	80	87	5944.68	123.4	0	-9999	3	3	10/24/2019 0:00	Digital Globe	-101.055893	37.644394
124	3042304	20-024587	2012-WTE-4018-OE	26510	58474	KS	Haskell County	20081	Buffalo Dunes	2013	135	249.75	GE Wind	GE1.85-87	1850	80	87	5944.68	123.4	0	-9999	3	3	10/24/2019 0:00	Digital Globe	-101.065292	37.654594
125	3042391	20-024738	2012-WTE-4104-OE	48176	58474	KS	Grant County	20067	Buffalo Dunes	2013	135	249.75	GE Wind	GE1.85-87	1850	80	87	5944.68	123.4	0	-9999	3	3	10/24/2019 0:00	Digital Globe	-101.14769	37.629093
126	3042311	20-024582	2012-WTE-4025-OE	26503	58474	KS	Grant County	20067	Buffalo Dunes	2013	135	249.75	GE Wind	GE1.85-87	1850	80	87	5944.68	123.4	0	-9999	3	3	10/24/2019 0:00	Digital Globe	-101.096992	37.654793
127	3042316	20-024603	2012-WTE-4030-OE	48233	58474	KS	Haskell County	20081	Buffalo Dunes	2013	135	249.75	GE Wind	GE1.85-87	1850	80	87	5944.68	123.4	0	-9999	3	3	10/24/2019 0:00	Digital Globe	-101.000893	37.644394
128	3042355	20-024638	2012-WTE-4069-OE	48201	58474	KS	Haskell County	20081	Buffalo Dunes	2013	135	249.75	GE Wind	GE1.85-87	1850	80	87	5944.68	123.4	0	-9999	3	3	10/24/2019 0:00	Digital Globe	-101.057487	37.632893
129	3042303	20-024586	2012-WTE-4017-OE	26511	58474	KS	Haskell County	20081	Buffalo Dunes	2013	135	249.75	GE Wind	GE1.85-87	1850	80	87	5944.68	123.4	0	-9999	3	3	10/24/2019 0:00	Digital Globe	-101.060692	37.654694
130	3042362	20-024692	2012-WTE-4076-OE	48187	58474	KS	Haskell County	20081	Buffalo Dunes	2013	135	249.75	GE Wind	GE1.85-87	1850	80	87	5944.68	123.4	0	-9999	3	3	10/24/2019 0:00	Digital Globe	-101.087593	37.632496
131	3043138	20-024700	2012-WTE-6869-OE	48152	58474	KS	Grant County	20067	Buffalo Dunes	2013	135	249.75	GE Wind	GE1.85-87	1850	80	87	5944.68	123.4	0	-9999	3	3	3/15/2019 0:00	Digital Globe	-101.179993	37.618294
132	3042326	20-024617	2012-WTE-4040-OE	48237	58474	KS	Haskell County	20081	Buffalo Dunes	2013	135	249.75	GE Wind	GE1.85-87	1850	80	87	5944.68	123.4	0	-9999	3	3	10/24/2019 0:00	Digital Globe	-101.046494	37.644394
133	3042376	20-024706	2012-WTE-4090-OE	48163	58474	KS	Haskell County	20081	Buffalo Dunes	2013	135	249.75	GE Wind	GE1.85-87	1850	80	87	5944.68	123.4	0	-9999	3	3	10/24/2019 0:00	Digital Globe	-101.073395	37.621796
134	3042368	20-024632	2012-WTE-4082-OE	48192	58474	KS	Grant County	20067	Buffalo Dunes	2013	135	249.75	GE Wind	GE1.85-87	1850	80	87	5944.68	123.4	0	-9999	3	3	10/24/2019 0:00	Digital Globe	-101.115395	37.632893
135	3038716	20-023277	2020-WTE-6084-OE	26197	57762	KS	Gray County	20069	Cimarron I	2012	72	165.6	Siemens	SWT-2.3-108	2300	80	108	9160.88	134.1	0	-9999	3	3	6/5/2019 0:00	Digital Globe	-100.28849	37.848194
136	3038723	20-023385	2020-WTE-6097-OE	26179	57762	KS	Gray County	20069	Cimarron I	2012	72	165.6	Siemens	SWT-2.3-108	2300	80	108	9160.88	134.1	0	-9999	3	3	10/19/2017 0:00	Digital Globe	-100.297691	37.859592
137	3038718	20-023275	2020-WTE-6093-OE	26175	57762	KS	Gray County	20069	Cimarron I	2012	72	165.6	Siemens	SWT-2.3-108	2300	80	108	9160.88	134.1	0	-9999	3	3	6/5/2019 0:00	Digital Globe	-100.316093	37.858494
138	3038720	20-023274	2020-WTE-6094-OE	26174	57762	KS	Gray County	20069	Cimarron I	2012	72	165.6	Siemens	SWT-2.3-108	2300	80	108	9160.88	134.1	0	-9999	3	3	10/19/2017 0:00	Digital Globe	-100.311295	37.860195
139	3038705	20-023290	2020-WTE-6081-OE	26194	57762	KS	Gray County	20069	Cimarron I	2012	72	165.6	Siemens	SWT-2.3-108	2300	80	108	9160.88	134.1	0	-9999	3	3	6/5/2019 0:00	Digital Globe	-100.303787	37.848194
140	3038714	20-023279	2020-WTE-6082-OE	26196	57762	KS	Gray County	20069	Cimarron I	2012	72	165.6	Siemens	SWT-2.3-108	2300	80	108	9160.88	134.1	0	-9999	3	3	6/5/2019 0:00	Digital Globe	-100.29879	37.848495
141	3038704	20-023292	2020-WTE-6080-OE	26195	57762	KS	Gray County	20069	Cimarron I	2012	72	165.6	Siemens	SWT-2.3-108	2300	80	108	9160.88	134.1	0	-9999	3	3	6/5/2019 0:00	Digital Globe	-100.307991	37.848194
142	3038717	20-023276	2020-WTE-6085-OE	26200	57762	KS	Gray County	20069	Cimarron I	2012	72	165.6	Siemens	SWT-2.3-108	2300	80	108	9160.88	134.1	0	-9999	3	3	6/5/2019 0:00	Digital Globe	-100.284592	37.847492
143	3038724	20-023387	2020-WTE-6098-OE	26178	57762	KS	Gray County	20069	Cimarron I	2012	72	165.6	Siemens	SWT-2.3-108	2300	80	108	9160.88	134.1	0	-9999	3	3	10/19/2017 0:00	Digital Globe	-100.293289	37.860695
144	3038715	20-023278	2020-WTE-6083-OE	26198	57762	KS	Gray County	20069	Cimarron I	2012	72	165.6	Siemens	SWT-2.3-108	2300	80	108	9160.88	134.1	0	-9999	3	3	6/5/2019 0:00	Digital Globe	-100.292488	37.848095
145	3038677	20-021896	2011-WTE-4262-OE	26092	57663	KS	Gray County	20069	Cimarron II	2012	57	131.1	Siemens	SWT-2.3-108	2300	80	108	9160.88	134.1	0	-9999	3	3	1/1/2012 0:00	NAIP	-100.403091	37.872692
146	3038635	20-021874	2011-WTE-4219-OE	26098	57663	KS	Gray County	20069	Cimarron II	2012	57	131.1	Siemens	SWT-2.3-108	2300	80	108	9160.88	134.1	0	-9999	3	3	1/1/2012 0:00	NAIP	-100.419693	37.882893
147	3038634	20-021873	2011-WTE-4218-OE	26099	57663	KS	Gray County	20069	Cimarron II	2012	57	131.1	Siemens	SWT-2.3-108	2300	80	108	9160.88	134.1	0	-9999	3	3	1/1/2012 0:00	NAIP	-100.424789	37.882893
148	3038636	20-021877	2011-WTE-4220-OE	26100	57663	KS	Gray County	20069	Cimarron II	2012	57	131.1	Siemens	SWT-2.3-108	2300	80	108	9160.88	134.1	0	-9999	3	3	1/1/2012 0:00	NAIP	-100.414688	37.883293
149	3038672	20-021882	2011-WTE-4257-OE	26089	57663	KS	Gray County	20069	Cimarron II	2012	57	131.1	Siemens	SWT-2.3-108	2300	80	108	9160.88	134.1	0	-9999	3	3	1/1/2012 0:00	NAIP	-100.42659	37.865295
150	3038682	20-021846	2011-WTE-4267-OE	26087	57663	KS	Gray County	20069	Cimarron II	2012	57	131.1	Siemens	SWT-2.3-108	2300	80	108	9160.88	134.1	0	-9999	3	3	1/1/2012 0:00	NAIP	-100.426689	37.850693
151	3038681	20-021946	2011-WTE-4266-OE	26096	57663	KS	Gray County	20069	Cimarron II	2012	57	131.1	Siemens	SWT-2.3-108	2300	80	108	9160.88	134.1	0	-9999	3	3	1/1/2012 0:00	NAIP	-100.38459	37.872593
152	3038678	20-021921	2011-WTE-4263-OE	26095	57663	KS	Gray County	20069	Cimarron II	2012	57	131.1	Siemens	SWT-2.3-108	2300	80	108	9160.88	134.1	0	-9999	3	3	1/1/2012 0:00	NAIP	-100.398491	37.872593
153	3038679	20-021897	2011-WTE-4264-OE	26094	57663	KS	Gray County	20069	Cimarron II	2012	57	131.1	Siemens	SWT-2.3-108	2300	80	108	9160.88	134.1	0	-9999	3	3	1/1/2012 0:00	NAIP	-100.39389	37.872593
154	3038687	20-021753	2011-WTE-4272-OE	26040	57663	KS	Gray County	20069	Cimarron II	2012	57	131.1	Siemens	SWT-2.3-108	2300	80	108	9160.88	134.1	0	-9999	3	3	1/1/2012 0:00	NAIP	-100.403389	37.850895
155	3038684	20-021840	2011-WTE-4269-OE	26037	57663	KS	Gray County	20069	Cimarron II	2012	57	131.1	Siemens	SWT-2.3-108	2300	80	108	9160.88	134.1	0	-9999	3	3	1/1/2012 0:00	NAIP	-100.417389	37.850796
156	3038675	20-021892	2011-WTE-4260-OE	26090	57663	KS	Gray County	20069	Cimarron II	2012	57	131.1	Siemens	SWT-2.3-108	2300	80	108	9160.88	134.1	0	-9999	3	3	1/1/2012 0:00	NAIP	-100.413391	37.869595
157	3038683	20-021847	2011-WTE-4268-OE	26086	57663	KS	Gray County	20069	Cimarron II	2012	57	131.1	Siemens	SWT-2.3-108	2300	80	108	9160.88	134.1	0	-9999	3	3	1/1/2012 0:00	NAIP	-100.421989	37.850796
158	3038674	20-021891	2011-WTE-4259-OE	26091	57663	KS	Gray County	20069	Cimarron II	2012	57	131.1	Siemens	SWT-2.3-108	2300	80	108	9160.88	134.1	0	-9999	3	3	1/1/2012 0:00	NAIP	-100.418289	37.869095
159	3038686	20-021752	2011-WTE-4271-OE	26038	57663	KS	Gray County	20069	Cimarron II	2012	57	131.1	Siemens	SWT-2.3-108	2300	80	108	9160.88	134.1	0	-9999	3	3	1/1/2012 0:00	NAIP	-100.408089	37.850895
160	3038680	20-021899	2011-WTE-4265-OE	26097	57663	KS	Gray County	20069	Cimarron II	2012	57	131.1	Siemens	SWT-2.3-108	2300	80	108	9160.88	134.1	0	-9999	3	3	1/1/2012 0:00	NAIP	-100.389191	37.872593
161	3038676	20-021894	2011-WTE-4261-OE	26093	57663	KS	Gray County	20069	Cimarron II	2012	57	131.1	Siemens	SWT-2.3-108	2300	80	108	9160.88	134.1	0	-9999	3	3	1/1/2012 0:00	NAIP	-100.408493	37.872795
162	3038688	20-021759	2011-WTE-4273-OE	26039	57663	KS	Gray County	20069	Cimarron II	2012	57	131.1	Siemens	SWT-2.3-108	2300	80	108	9160.88	134.1	0	-9999	3	3	1/1/2012 0:00	NAIP	-100.398788	37.850895
163	3038689	20-021774	2011-WTE-4274-OE	26041	57663	KS	Gray County	20069	Cimarron II	2012	57	131.1	Siemens	SWT-2.3-108	2300	80	108	9160.88	134.1	0	-9999	3	3	1/1/2012 0:00	NAIP	-100.394188	37.850895
164	3038685	20-021872	2011-WTE-4270-OE	26085	57663	KS	Gray County	20069	Cimarron II	2012	57	131.1	Siemens	SWT-2.3-108	2300	80	108	9160.88	134.1	0	-9999	3	3	1/1/2012 0:00	NAIP	-100.412689	37.850796
165	3038673	20-021888	2011-WTE-4258-OE	26088	57663	KS	Gray County	20069	Cimarron II	2012	57	131.1	Siemens	SWT-2.3-108	2300	80	108	9160.88	134.1	0	-9999	3	3	1/1/2012 0:00	NAIP	-100.422493	37.867294
166	3068901	08-001017	2019-WTW-7962-OE	16632	56173	CO	Prowers County	8099	Colorado Green Wind Project (Lamar)	2003	108	162	GE Wind	GE1.5-70.5	1500	80	70.5	3903.63	115.2	0	-9999	2	3	10/2/2017 0:00	Digital Globe	-102.620239	37.715614
167	3068867	08-000982	2019-WTW-7930-OE	16660	56173	CO	Prowers County	8099	Colorado Green Wind Project (Lamar)	2003	108	162	GE Wind	GE1.5-70.5	1500	80	70.5	3903.63	115.2	0	-9999	2	3	10/6/2017 0:00	Digital Globe	-102.584496	37.737587
168	3068908	08-001025	2019-WTW-7970-OE	16621	56173	CO	Prowers County	8099	Colorado Green Wind Project (Lamar)	2003	108	162	GE Wind	GE1.5-70.5	1500	80	70.5	3903.63	115.2	0	-9999	2	3	10/6/2017 0:00	Digital Globe	-102.628685	37.709919
169	3068913	08-001030	2019-WTW-7974-OE	16609	56173	CO	Prowers County	8099	Colorado Green Wind Project (Lamar)	2003	108	162	GE Wind	GE1.5-70.5	1500	80	70.5	3903.63	115.2	0	-9999	2	3	10/6/2017 0:00	Digital Globe	-102.645325	37.700565
170	3013437	08-000983	2019-WTW-7931-OE	16654	56173	CO	Prowers County	8099	Colorado Green Wind Project (Lamar)	2003	108	162	GE Wind	GE1.5-70.5	1500	80	70.5	3903.63	115.2	0	-9999	2	3	10/2/2017 0:00	Digital Globe	-102.600693	37.725395
171	3068938	08-001060	2019-WTW-8001-OE	16569	56173	CO	Prowers County	8099	Colorado Green Wind Project (Lamar)	2003	108	162	GE Wind	GE1.5-70.5	1500	80	70.5	3903.63	115.2	0	-9999	2	3	9/20/2017 0:00	Digital Globe	-102.707611	37.674458
172	3068926	08-001048	2019-WTW-7992-OE	16578	56173	CO	Prowers County	8099	Colorado Green Wind Project (Lamar)	2003	108	162	GE Wind	GE1.5-70.5	1500	80	70.5	3903.63	115.2	0	-9999	2	3	10/2/2017 0:00	Digital Globe	-102.695053	37.684891
173	3068874	08-000989	2019-WTW-7937-OE	16645	56173	CO	Prowers County	8099	Colorado Green Wind Project (Lamar)	2003	108	162	GE Wind	GE1.5-70.5	1500	80	70.5	3903.63	115.2	0	-9999	2	3	10/2/2017 0:00	Digital Globe	-102.582245	37.723225
174	3068917	08-001034	2019-WTW-7978-OE	16617	56173	CO	Prowers County	8099	Colorado Green Wind Project (Lamar)	2003	108	162	GE Wind	GE1.5-70.5	1500	80	70.5	3903.63	115.2	0	-9999	2	3	10/6/2017 0:00	Digital Globe	-102.633438	37.702808
175	3013519	08-001071	2019-WTW-8012-OE	16533	56173	CO	Prowers County	8099	Colorado Green Wind Project (Lamar)	2003	108	162	GE Wind	GE1.5-70.5	1500	80	70.5	3903.63	115.2	0	-9999	2	3	8/20/2017 0:00	Digital Globe	-102.675888	37.671093
176	3013518	08-001070	2019-WTW-8011-OE	16531	56173	CO	Prowers County	8099	Colorado Green Wind Project (Lamar)	2003	108	162	GE Wind	GE1.5-70.5	1500	80	70.5	3903.63	115.2	0	-9999	2	3	8/20/2017 0:00	Digital Globe	-102.678589	37.671093
177	3068916	08-001033	2019-WTW-7977-OE	16615	56173	CO	Prowers County	8099	Colorado Green Wind Project (Lamar)	2003	108	162	GE Wind	GE1.5-70.5	1500	80	70.5	3903.63	115.2	0	-9999	2	3	10/6/2017 0:00	Digital Globe	-102.636162	37.702808
178	3068911	08-001028	2019-WTW-7972-OE	16606	56173	CO	Prowers County	8099	Colorado Green Wind Project (Lamar)	2003	108	162	GE Wind	GE1.5-70.5	1500	80	70.5	3903.63	115.2	0	-9999	2	3	10/6/2017 0:00	Digital Globe	-102.651604	37.69931
179	3068906	08-001022	2019-WTW-7967-OE	16636	56173	CO	Prowers County	8099	Colorado Green Wind Project (Lamar)	2003	108	162	GE Wind	GE1.5-70.5	1500	80	70.5	3903.63	115.2	0	-9999	2	3	10/2/2017 0:00	Digital Globe	-102.606407	37.715614
180	3013492	08-001040	2019-WTW-7984-OE	16595	56173	CO	Prowers County	8099	Colorado Green Wind Project (Lamar)	2003	108	162	GE Wind	GE1.5-70.5	1500	80	70.5	3903.63	115.2	0	-9999	3	3		Bing Maps Aerial	-102.725891	37.687595
181	3013512	08-001064	2019-WTW-8005-OE	16563	56173	CO	Prowers County	8099	Colorado Green Wind Project (Lamar)	2003	108	162	GE Wind	GE1.5-70.5	1500	80	70.5	3903.63	115.2	0	-9999	2	3	8/20/2017 0:00	Digital Globe	-102.696487	37.674393
182	3068958	08-001080	2019-WTW-8021-OE	16557	56173	CO	Prowers County	8099	Colorado Green Wind Project (Lamar)	2003	108	162	GE Wind	GE1.5-70.5	1500	80	70.5	3903.63	115.2	0	-9999	2	3	10/6/2017 0:00	Digital Globe	-102.633713	37.674171
183	3013517	08-001069	2019-WTW-8010-OE	16532	56173	CO	Prowers County	8099	Colorado Green Wind Project (Lamar)	2003	108	162	GE Wind	GE1.5-70.5	1500	80	70.5	3903.63	115.2	0	-9999	2	3	8/20/2017 0:00	Digital Globe	-102.68129	37.671093
184	3068933	08-001055	2019-WTW-7997-OE	16582	56173	CO	Prowers County	8099	Colorado Green Wind Project (Lamar)	2003	108	162	GE Wind	GE1.5-70.5	1500	80	70.5	3903.63	115.2	0	-9999	2	3	10/6/2017 0:00	Digital Globe	-102.659767	37.685921
185	3068959	08-001081	2019-WTW-8022-OE	16558	56173	CO	Prowers County	8099	Colorado Green Wind Project (Lamar)	2003	108	162	GE Wind	GE1.5-70.5	1500	80	70.5	3903.63	115.2	0	-9999	2	3	10/6/2017 0:00	Digital Globe	-102.630989	37.674171
186	3068897	08-001013	2002-ANM-1528-OE	16658	56173	CO	Prowers County	8099	Colorado Green Wind Project (Lamar)	2003	108	162	GE Wind	GE1.5-70.5	1500	80	70.5	3903.63	115.2	0	-9999	2	3	10/6/2017 0:00	Digital Globe	-102.634148	37.725567
187	3068893	08-001008	2019-WTW-7955-OE	16620	56173	CO	Prowers County	8099	Colorado Green Wind Project (Lamar)	2003	108	162	GE Wind	GE1.5-70.5	1500	80	70.5	3903.63	115.2	0	-9999	2	3	10/2/2017 0:00	Digital Globe	-102.579163	37.708336
188	3068891	08-001006	2019-WTW-7953-OE	16624	56173	CO	Prowers County	8099	Colorado Green Wind Project (Lamar)	2003	108	162	GE Wind	GE1.5-70.5	1500	80	70.5	3903.63	115.2	0	-9999	2	3	10/2/2017 0:00	Digital Globe	-102.585884	37.714474
189	3013531	08-001083	2019-WTW-8024-OE	16544	56173	CO	Prowers County	8099	Colorado Green Wind Project (Lamar)	2003	108	162	GE Wind	GE1.5-70.5	1500	80	70.5	3903.63	115.2	0	-9999	3	3		Bing Maps Aerial	-102.624489	37.671795
190	3068902	08-001018	2019-WTW-7963-OE	16633	56173	CO	Prowers County	8099	Colorado Green Wind Project (Lamar)	2003	108	162	GE Wind	GE1.5-70.5	1500	80	70.5	3903.63	115.2	0	-9999	2	3	10/2/2017 0:00	Digital Globe	-102.617493	37.715614
191	3068862	08-000977	2019-WTW-7926-OE	16662	56173	CO	Prowers County	8099	Colorado Green Wind Project (Lamar)	2003	108	162	GE Wind	GE1.5-70.5	1500	80	70.5	3903.63	115.2	0	-9999	2	3	10/6/2017 0:00	Digital Globe	-102.597687	37.737587
192	3068884	08-000999	2019-WTW-7947-OE	16646	56173	CO	Prowers County	8099	Colorado Green Wind Project (Lamar)	2003	108	162	GE Wind	GE1.5-70.5	1500	80	70.5	3903.63	115.2	0	-9999	2	3	10/6/2017 0:00	Digital Globe	-102.555489	37.723755
193	3074408	08-001046	2019-WTW-7990-OE	16588	56173	CO	Prowers County	8099	Colorado Green Wind Project (Lamar)	2003	108	162	GE Wind	GE1.5-70.5	1500	80	70.5	3903.63	115.2	0	-9999	2	3	10/2/2017 0:00	Digital Globe	-102.707634	37.686352
194	3068905	08-001021	2019-WTW-7966-OE	16635	56173	CO	Prowers County	8099	Colorado Green Wind Project (Lamar)	2003	108	162	GE Wind	GE1.5-70.5	1500	80	70.5	3903.63	115.2	0	-9999	2	3	10/2/2017 0:00	Digital Globe	-102.609184	37.715614
195	3068895	08-001011	2019-WTW-7958-OE	16611	56173	CO	Prowers County	8099	Colorado Green Wind Project (Lamar)	2003	108	162	GE Wind	GE1.5-70.5	1500	80	70.5	3903.63	115.2	0	-9999	2	3	10/6/2017 0:00	Digital Globe	-102.604576	37.70092
196	3068910	08-001027	2019-WTW-7971-OE	16601	56173	CO	Prowers County	8099	Colorado Green Wind Project (Lamar)	2003	108	162	GE Wind	GE1.5-70.5	1500	80	70.5	3903.63	115.2	0	-9999	2	3	10/6/2017 0:00	Digital Globe	-102.652328	37.693115
197	3068954	08-001076	2019-WTW-8017-OE	16536	56173	CO	Prowers County	8099	Colorado Green Wind Project (Lamar)	2003	108	162	GE Wind	GE1.5-70.5	1500	80	70.5	3903.63	115.2	0	-9999	2	3	10/6/2017 0:00	Digital Globe	-102.645882	37.671032
198	3068873	08-000988	2019-WTW-7936-OE	16656	56173	CO	Prowers County	8099	Colorado Green Wind Project (Lamar)	2003	108	162	GE Wind	GE1.5-70.5	1500	80	70.5	3903.63	115.2	0	-9999	2	3	10/2/2017 0:00	Digital Globe	-102.585938	37.725422
199	3068932	08-001054	2019-WTW-7996-OE	16583	56173	CO	Prowers County	8099	Colorado Green Wind Project (Lamar)	2003	108	162	GE Wind	GE1.5-70.5	1500	80	70.5	3903.63	115.2	0	-9999	2	3	10/6/2017 0:00	Digital Globe	-102.672829	37.685921
200	3068888	08-001003	2019-WTW-7951-OE	16625	56173	CO	Prowers County	8099	Colorado Green Wind Project (Lamar)	2003	108	162	GE Wind	GE1.5-70.5	1500	80	70.5	3903.63	115.2	0	-9999	2	3	10/2/2017 0:00	Digital Globe	-102.5951	37.714474
201	3068872	08-000987	2019-WTW-7935-OE	16655	56173	CO	Prowers County	8099	Colorado Green Wind Project (Lamar)	2003	108	162	GE Wind	GE1.5-70.5	1500	80	70.5	3903.63	115.2	0	-9999	2	3	10/2/2017 0:00	Digital Globe	-102.588829	37.725422
202	3068925	08-001043	2019-WTW-7987-OE	16591	56173	CO	Prowers County	8099	Colorado Green Wind Project (Lamar)	2003	108	162	GE Wind	GE1.5-70.5	1500	80	70.5	3903.63	115.2	0	-9999	3	3	7/2/2017 0:00	Digital Globe	-102.716476	37.686356
203	3068907	08-001023	2019-WTW-7968-OE	16623	56173	CO	Prowers County	8099	Colorado Green Wind Project (Lamar)	2003	108	162	GE Wind	GE1.5-70.5	1500	80	70.5	3903.63	115.2	0	-9999	2	3	10/6/2017 0:00	Digital Globe	-102.634628	37.714504
204	3068882	08-000997	2019-WTW-7945-OE	16647	56173	CO	Prowers County	8099	Colorado Green Wind Project (Lamar)	2003	108	162	GE Wind	GE1.5-70.5	1500	80	70.5	3903.63	115.2	0	-9999	2	3	10/6/2017 0:00	Digital Globe	-102.560959	37.723755
205	3068878	08-000993	2019-WTW-7941-OE	16639	56173	CO	Prowers County	8099	Colorado Green Wind Project (Lamar)	2003	108	162	GE Wind	GE1.5-70.5	1500	80	70.5	3903.63	115.2	0	-9999	2	3	10/2/2017 0:00	Digital Globe	-102.571686	37.723225
206	3068934	08-001056	2019-WTW-7998-OE	16584	56173	CO	Prowers County	8099	Colorado Green Wind Project (Lamar)	2003	108	162	GE Wind	GE1.5-70.5	1500	80	70.5	3903.63	115.2	0	-9999	2	3	10/6/2017 0:00	Digital Globe	-102.657051	37.685921
207	3068939	08-001061	2019-WTW-8002-OE	16568	56173	CO	Prowers County	8099	Colorado Green Wind Project (Lamar)	2003	108	162	GE Wind	GE1.5-70.5	1500	80	70.5	3903.63	115.2	0	-9999	2	3	9/20/2017 0:00	Digital Globe	-102.704803	37.674458
208	3068921	08-001038	2019-WTW-7982-OE	16613	56173	CO	Prowers County	8099	Colorado Green Wind Project (Lamar)	2003	108	162	GE Wind	GE1.5-70.5	1500	80	70.5	3903.63	115.2	0	-9999	2	3	10/6/2017 0:00	Digital Globe	-102.62249	37.702808
209	3068945	08-001067	2019-WTW-8008-OE	16561	56173	CO	Prowers County	8099	Colorado Green Wind Project (Lamar)	2003	108	162	GE Wind	GE1.5-70.5	1500	80	70.5	3903.63	115.2	0	-9999	2	3	10/6/2017 0:00	Digital Globe	-102.688103	37.674419
210	3013510	08-001062	2019-WTW-8003-OE	16567	56173	CO	Prowers County	8099	Colorado Green Wind Project (Lamar)	2003	108	162	GE Wind	GE1.5-70.5	1500	80	70.5	3903.63	115.2	0	-9999	2	3	8/20/2017 0:00	Digital Globe	-102.702087	37.674393
211	3068870	08-000985	2019-WTW-7933-OE	16657	56173	CO	Prowers County	8099	Colorado Green Wind Project (Lamar)	2003	108	162	GE Wind	GE1.5-70.5	1500	80	70.5	3903.63	115.2	0	-9999	2	3	10/2/2017 0:00	Digital Globe	-102.594574	37.725422
212	3068890	08-001005	2019-WTW-7952-OE	16629	56173	CO	Prowers County	8099	Colorado Green Wind Project (Lamar)	2003	108	162	GE Wind	GE1.5-70.5	1500	80	70.5	3903.63	115.2	0	-9999	2	3	10/2/2017 0:00	Digital Globe	-102.588966	37.714588
213	3013484	08-001032	2019-WTW-7976-OE	16608	56173	CO	Prowers County	8099	Colorado Green Wind Project (Lamar)	2003	108	162	GE Wind	GE1.5-70.5	1500	80	70.5	3903.63	115.2	0	-9999	2	3	8/20/2017 0:00	Digital Globe	-102.639488	37.700596
214	3068957	08-001079	2019-WTW-8020-OE	16556	56173	CO	Prowers County	8099	Colorado Green Wind Project (Lamar)	2003	108	162	GE Wind	GE1.5-70.5	1500	80	70.5	3903.63	115.2	0	-9999	2	3	10/6/2017 0:00	Digital Globe	-102.636436	37.674171
215	3068937	08-001059	2019-WTW-8000-OE	16570	56173	CO	Prowers County	8099	Colorado Green Wind Project (Lamar)	2003	108	162	GE Wind	GE1.5-70.5	1500	80	70.5	3903.63	115.2	0	-9999	2	3	9/20/2017 0:00	Digital Globe	-102.710388	37.674458
216	3068898	08-001014	2019-WTW-7959-OE	16638	56173	CO	Prowers County	8099	Colorado Green Wind Project (Lamar)	2003	108	162	GE Wind	GE1.5-70.5	1500	80	70.5	3903.63	115.2	0	-9999	2	3	10/2/2017 0:00	Digital Globe	-102.6306	37.719585
217	3068952	08-001074	2019-WTW-8015-OE	16534	56173	CO	Prowers County	8099	Colorado Green Wind Project (Lamar)	2003	108	162	GE Wind	GE1.5-70.5	1500	80	70.5	3903.63	115.2	0	-9999	2	3	10/6/2017 0:00	Digital Globe	-102.651161	37.671032
218	3068935	08-001057	2002-ANM-1572-OE	16572	56173	CO	Prowers County	8099	Colorado Green Wind Project (Lamar)	2003	108	162	GE Wind	GE1.5-70.5	1500	80	70.5	3903.63	115.2	0	-9999	3	3	9/20/2017 0:00	Digital Globe	-102.717812	37.675201
219	3068904	08-001020	2019-WTW-7965-OE	16630	56173	CO	Prowers County	8099	Colorado Green Wind Project (Lamar)	2003	108	162	GE Wind	GE1.5-70.5	1500	80	70.5	3903.63	115.2	0	-9999	2	3	10/2/2017 0:00	Digital Globe	-102.611938	37.715614
220	3068869	08-000984	2019-WTW-7932-OE	16653	56173	CO	Prowers County	8099	Colorado Green Wind Project (Lamar)	2003	108	162	GE Wind	GE1.5-70.5	1500	80	70.5	3903.63	115.2	0	-9999	2	3	10/2/2017 0:00	Digital Globe	-102.597435	37.725422
221	3074409	08-001047	2019-WTW-7991-OE	16587	56173	CO	Prowers County	8099	Colorado Green Wind Project (Lamar)	2003	108	162	GE Wind	GE1.5-70.5	1500	80	70.5	3903.63	115.2	0	-9999	2	3	10/2/2017 0:00	Digital Globe	-102.704994	37.686382
222	3068879	08-000994	2019-WTW-7942-OE	16640	56173	CO	Prowers County	8099	Colorado Green Wind Project (Lamar)	2003	108	162	GE Wind	GE1.5-70.5	1500	80	70.5	3903.63	115.2	0	-9999	2	3	10/6/2017 0:00	Digital Globe	-102.569046	37.723225
223	3068960	08-001082	2019-WTW-8023-OE	16545	56173	CO	Prowers County	8099	Colorado Green Wind Project (Lamar)	2003	108	162	GE Wind	GE1.5-70.5	1500	80	70.5	3903.63	115.2	0	-9999	2	3	10/6/2017 0:00	Digital Globe	-102.627159	37.671753
224	3068896	08-001012	2002-ANM-1527-OE	16651	56173	CO	Prowers County	8099	Colorado Green Wind Project (Lamar)	2003	108	162	GE Wind	GE1.5-70.5	1500	80	70.5	3903.63	115.2	0	-9999	2	3	10/6/2017 0:00	Digital Globe	-102.637489	37.725224
225	3068951	08-001073	2019-WTW-8014-OE	16530	56173	CO	Prowers County	8099	Colorado Green Wind Project (Lamar)	2003	108	162	GE Wind	GE1.5-70.5	1500	80	70.5	3903.63	115.2	0	-9999	2	3	10/6/2017 0:00	Digital Globe	-102.653801	37.671032
226	3068885	08-001000	2019-WTW-7948-OE	16648	56173	CO	Prowers County	8099	Colorado Green Wind Project (Lamar)	2003	108	162	GE Wind	GE1.5-70.5	1500	80	70.5	3903.63	115.2	0	-9999	2	3	10/6/2017 0:00	Digital Globe	-102.552742	37.723755
227	3068875	08-000990	2019-WTW-7938-OE	16641	56173	CO	Prowers County	8099	Colorado Green Wind Project (Lamar)	2003	108	162	GE Wind	GE1.5-70.5	1500	80	70.5	3903.63	115.2	0	-9999	2	3	10/2/2017 0:00	Digital Globe	-102.579605	37.723225
228	3013511	08-001063	2019-WTW-8004-OE	16564	56173	CO	Prowers County	8099	Colorado Green Wind Project (Lamar)	2003	108	162	GE Wind	GE1.5-70.5	1500	80	70.5	3903.63	115.2	0	-9999	2	3	8/20/2017 0:00	Digital Globe	-102.699287	37.674393
229	3068876	08-000991	2019-WTW-7939-OE	16643	56173	CO	Prowers County	8099	Colorado Green Wind Project (Lamar)	2003	108	162	GE Wind	GE1.5-70.5	1500	80	70.5	3903.63	115.2	0	-9999	2	3	10/2/2017 0:00	Digital Globe	-102.576965	37.723225
230	3068924	08-001042	2019-WTW-7986-OE	16592	56173	CO	Prowers County	8099	Colorado Green Wind Project (Lamar)	2003	108	162	GE Wind	GE1.5-70.5	1500	80	70.5	3903.63	115.2	0	-9999	3	3	7/2/2016 0:00	Digital Globe	-102.719604	37.686359
231	3068929	08-001051	2002-ANM-1566-OE	16580	56173	CO	Prowers County	8099	Colorado Green Wind Project (Lamar)	2003	108	162	GE Wind	GE1.5-70.5	1500	80	70.5	3903.63	115.2	0	-9999	2	3	10/2/2017 0:00	Digital Globe	-102.686714	37.685532
232	3068936	08-001058	2019-WTW-7999-OE	16571	56173	CO	Prowers County	8099	Colorado Green Wind Project (Lamar)	2003	108	162	GE Wind	GE1.5-70.5	1500	80	70.5	3903.63	115.2	0	-9999	3	3	9/20/2017 0:00	Digital Globe	-102.714806	37.675201
233	3068883	08-000998	2019-WTW-7946-OE	16650	56173	CO	Prowers County	8099	Colorado Green Wind Project (Lamar)	2003	108	162	GE Wind	GE1.5-70.5	1500	80	70.5	3903.63	115.2	0	-9999	2	3	10/6/2017 0:00	Digital Globe	-102.558212	37.723755
234	3068903	08-001019	2019-WTW-7964-OE	16634	56173	CO	Prowers County	8099	Colorado Green Wind Project (Lamar)	2003	108	162	GE Wind	GE1.5-70.5	1500	80	70.5	3903.63	115.2	0	-9999	2	3	10/2/2017 0:00	Digital Globe	-102.614716	37.715614
235	3068927	08-001049	2019-WTW-7993-OE	16579	56173	CO	Prowers County	8099	Colorado Green Wind Project (Lamar)	2003	108	162	GE Wind	GE1.5-70.5	1500	80	70.5	3903.63	115.2	0	-9999	2	3	10/2/2017 0:00	Digital Globe	-102.692276	37.685474
236	3068900	08-001016	2019-WTW-7961-OE	16631	56173	CO	Prowers County	8099	Colorado Green Wind Project (Lamar)	2003	108	162	GE Wind	GE1.5-70.5	1500	80	70.5	3903.63	115.2	0	-9999	2	3	10/2/2017 0:00	Digital Globe	-102.623024	37.715614
237	3068950	08-001072	2019-WTW-8013-OE	16538	56173	CO	Prowers County	8099	Colorado Green Wind Project (Lamar)	2003	108	162	GE Wind	GE1.5-70.5	1500	80	70.5	3903.63	115.2	0	-9999	2	3	10/6/2017 0:00	Digital Globe	-102.656433	37.671032
238	3068955	08-001077	2019-WTW-8018-OE	16535	56173	CO	Prowers County	8099	Colorado Green Wind Project (Lamar)	2003	108	162	GE Wind	GE1.5-70.5	1500	80	70.5	3903.63	115.2	0	-9999	2	3	10/6/2017 0:00	Digital Globe	-102.643242	37.671032
239	3068909	08-001026	2020-WTW-494-OE	16600	56173	CO	Prowers County	8099	Colorado Green Wind Project (Lamar)	2003	108	162	GE Wind	GE1.5-70.5	1500	80	70.5	3903.63	115.2	0	-9999	2	3	10/6/2017 0:00	Digital Globe	-102.655411	37.693115
240	3068871	08-000986	2019-WTW-7934-OE	16652	56173	CO	Prowers County	8099	Colorado Green Wind Project (Lamar)	2003	108	162	GE Wind	GE1.5-70.5	1500	80	70.5	3903.63	115.2	0	-9999	2	3	10/2/2017 0:00	Digital Globe	-102.59169	37.725422
241	3068956	08-001078	2019-WTW-8019-OE	16529	56173	CO	Prowers County	8099	Colorado Green Wind Project (Lamar)	2003	108	162	GE Wind	GE1.5-70.5	1500	80	70.5	3903.63	115.2	0	-9999	2	3	10/6/2017 0:00	Digital Globe	-102.640602	37.671032
242	3068912	08-001029	2019-WTW-7973-OE	16605	56173	CO	Prowers County	8099	Colorado Green Wind Project (Lamar)	2003	108	162	GE Wind	GE1.5-70.5	1500	80	70.5	3903.63	115.2	0	-9999	2	3	10/6/2017 0:00	Digital Globe	-102.648659	37.69931
243	3068923	08-001041	2019-WTW-7985-OE	16594	56173	CO	Prowers County	8099	Colorado Green Wind Project (Lamar)	2003	108	162	GE Wind	GE1.5-70.5	1500	80	70.5	3903.63	115.2	0	-9999	3	3	7/2/2016 0:00	Digital Globe	-102.72258	37.687588
244	3068918	08-001035	2019-WTW-7979-OE	16616	56173	CO	Prowers County	8099	Colorado Green Wind Project (Lamar)	2003	108	162	GE Wind	GE1.5-70.5	1500	80	70.5	3903.63	115.2	0	-9999	2	3	10/6/2017 0:00	Digital Globe	-102.630684	37.702808
245	3068889	08-001004	2002-ANM-1519-OE	16627	56173	CO	Prowers County	8099	Colorado Green Wind Project (Lamar)	2003	108	162	GE Wind	GE1.5-70.5	1500	80	70.5	3903.63	115.2	0	-9999	2	3	10/2/2017 0:00	Digital Globe	-102.592049	37.714474
246	3013513	08-001065	2019-WTW-8006-OE	16562	56173	CO	Prowers County	8099	Colorado Green Wind Project (Lamar)	2003	108	162	GE Wind	GE1.5-70.5	1500	80	70.5	3903.63	115.2	0	-9999	2	3	8/20/2017 0:00	Digital Globe	-102.693687	37.674393
247	3068931	08-001053	2019-WTW-7995-OE	16585	56173	CO	Prowers County	8099	Colorado Green Wind Project (Lamar)	2003	108	162	GE Wind	GE1.5-70.5	1500	80	70.5	3903.63	115.2	0	-9999	2	3	10/6/2017 0:00	Digital Globe	-102.670128	37.685921
248	3068928	08-001050	2019-WTW-7994-OE	16581	56173	CO	Prowers County	8099	Colorado Green Wind Project (Lamar)	2003	108	162	GE Wind	GE1.5-70.5	1500	80	70.5	3903.63	115.2	0	-9999	2	3	10/2/2017 0:00	Digital Globe	-102.689445	37.685539
249	3068865	08-000980	2019-WTW-7929-OE	16661	56173	CO	Prowers County	8099	Colorado Green Wind Project (Lamar)	2003	108	162	GE Wind	GE1.5-70.5	1500	80	70.5	3903.63	115.2	0	-9999	2	3	10/6/2017 0:00	Digital Globe	-102.589767	37.737587
250	3068899	08-001015	2019-WTW-7960-OE	16637	56173	CO	Prowers County	8099	Colorado Green Wind Project (Lamar)	2003	108	162	GE Wind	GE1.5-70.5	1500	80	70.5	3903.63	115.2	0	-9999	2	3	10/2/2017 0:00	Digital Globe	-102.626572	37.718224
251	3068920	08-001037	2019-WTW-7981-OE	16612	56173	CO	Prowers County	8099	Colorado Green Wind Project (Lamar)	2003	108	162	GE Wind	GE1.5-70.5	1500	80	70.5	3903.63	115.2	0	-9999	2	3	10/6/2017 0:00	Digital Globe	-102.625244	37.702808
252	3064556	08-001009	2019-WTW-7956-OE	16618	56173	CO	Prowers County	8099	Colorado Green Wind Project (Lamar)	2003	108	162	GE Wind	GE1.5-70.5	1500	80	70.5	3903.63	115.2	0	-9999	2	3	10/2/2017 0:00	Digital Globe	-102.575859	37.70686
253	3068864	08-000978	2019-WTW-7927-OE	16664	56173	CO	Prowers County	8099	Colorado Green Wind Project (Lamar)	2003	108	162	GE Wind	GE1.5-70.5	1500	80	70.5	3903.63	115.2	0	-9999	2	3	10/6/2017 0:00	Digital Globe	-102.595047	37.737587
254	3068877	08-000992	2019-WTW-7940-OE	16642	56173	CO	Prowers County	8099	Colorado Green Wind Project (Lamar)	2003	108	162	GE Wind	GE1.5-70.5	1500	80	70.5	3903.63	115.2	0	-9999	2	3	10/2/2017 0:00	Digital Globe	-102.574326	37.723225
255	3013483	08-001031	2019-WTW-7975-OE	16607	56173	CO	Prowers County	8099	Colorado Green Wind Project (Lamar)	2003	108	162	GE Wind	GE1.5-70.5	1500	80	70.5	3903.63	115.2	0	-9999	2	3	8/20/2017 0:00	Digital Globe	-102.642387	37.700596
256	3013500	08-001052	2002-ANM-1567-OE	16586	56173	CO	Prowers County	8099	Colorado Green Wind Project (Lamar)	2003	108	162	GE Wind	GE1.5-70.5	1500	80	70.5	3903.63	115.2	0	-9999	2	3	8/20/2017 0:00	Digital Globe	-102.676994	37.686195
257	3068886	08-001001	2019-WTW-7949-OE	16626	56173	CO	Prowers County	8099	Colorado Green Wind Project (Lamar)	2003	108	162	GE Wind	GE1.5-70.5	1500	80	70.5	3903.63	115.2	0	-9999	2	3	10/2/2017 0:00	Digital Globe	-102.601273	37.714474
258	3068881	08-000996	2019-WTW-7944-OE	16649	56173	CO	Prowers County	8099	Colorado Green Wind Project (Lamar)	2003	108	162	GE Wind	GE1.5-70.5	1500	80	70.5	3903.63	115.2	0	-9999	2	3	10/6/2017 0:00	Digital Globe	-102.563683	37.723755
259	3068919	08-001036	2019-WTW-7980-OE	16614	56173	CO	Prowers County	8099	Colorado Green Wind Project (Lamar)	2003	108	162	GE Wind	GE1.5-70.5	1500	80	70.5	3903.63	115.2	0	-9999	2	3	10/6/2017 0:00	Digital Globe	-102.627968	37.702808
260	3068863	08-000979	2019-WTW-7928-OE	16665	56173	CO	Prowers County	8099	Colorado Green Wind Project (Lamar)	2003	108	162	GE Wind	GE1.5-70.5	1500	80	70.5	3903.63	115.2	0	-9999	2	3	10/9/2020 0:00	Digital Globe	-102.592407	37.737587
261	3068887	08-001002	2019-WTW-7950-OE	16628	56173	CO	Prowers County	8099	Colorado Green Wind Project (Lamar)	2003	108	162	GE Wind	GE1.5-70.5	1500	80	70.5	3903.63	115.2	0	-9999	2	3	10/2/2017 0:00	Digital Globe	-102.598183	37.714474
262	3062951	08-001024	2019-WTW-7969-OE	16622	56173	CO	Prowers County	8099	Colorado Green Wind Project (Lamar)	2003	108	162	GE Wind	GE1.5-70.5	1500	80	70.5	3903.63	115.2	0	-9999	2	3	7/2/2016 0:00	Digital Globe	-102.631493	37.713192
263	3013431	08-000976	2019-WTW-7925-OE	16663	56173	CO	Prowers County	8099	Colorado Green Wind Project (Lamar)	2003	108	162	GE Wind	GE1.5-70.5	1500	80	70.5	3903.63	115.2	0	-9999	2	3	10/2/2017 0:00	Digital Globe	-102.600792	37.737595
264	3068944	08-001066	2019-WTW-8007-OE	16565	56173	CO	Prowers County	8099	Colorado Green Wind Project (Lamar)	2003	108	162	GE Wind	GE1.5-70.5	1500	80	70.5	3903.63	115.2	0	-9999	2	3	10/6/2017 0:00	Digital Globe	-102.69091	37.674419
265	3068880	08-000995	2019-WTW-7943-OE	16644	56173	CO	Prowers County	8099	Colorado Green Wind Project (Lamar)	2003	108	162	GE Wind	GE1.5-70.5	1500	80	70.5	3903.63	115.2	0	-9999	2	3	10/6/2017 0:00	Digital Globe	-102.566406	37.723225
266	3068894	08-001010	2019-WTW-7957-OE	16610	56173	CO	Prowers County	8099	Colorado Green Wind Project (Lamar)	2003	108	162	GE Wind	GE1.5-70.5	1500	80	70.5	3903.63	115.2	0	-9999	2	3	10/6/2017 0:00	Digital Globe	-102.6073	37.700916
267	3013491	08-001039	2019-WTW-7983-OE	16593	56173	CO	Prowers County	8099	Colorado Green Wind Project (Lamar)	2003	108	162	GE Wind	GE1.5-70.5	1500	80	70.5	3903.63	115.2	0	-9999	3	3	8/20/2017 0:00	Digital Globe	-102.729195	37.687595
268	3069143	08-001045	2019-WTW-7989-OE	16589	56173	CO	Prowers County	8099	Colorado Green Wind Project (Lamar)	2003	108	162	GE Wind	GE1.5-70.5	1500	80	70.5	3903.63	115.2	0	-9999	2	3	7/2/2016 0:00	Digital Globe	-102.710335	37.686367
269	3068892	08-001007	2019-WTW-7954-OE	16619	56173	CO	Prowers County	8099	Colorado Green Wind Project (Lamar)	2003	108	162	GE Wind	GE1.5-70.5	1500	80	70.5	3903.63	115.2	0	-9999	2	3	10/2/2017 0:00	Digital Globe	-102.583206	37.708336
270	3068953	08-001075	2019-WTW-8016-OE	16537	56173	CO	Prowers County	8099	Colorado Green Wind Project (Lamar)	2003	108	162	GE Wind	GE1.5-70.5	1500	80	70.5	3903.63	115.2	0	-9999	2	3	10/6/2017 0:00	Digital Globe	-102.648521	37.671032
271	3064558	08-001044	2019-WTW-7988-OE	16590	56173	CO	Prowers County	8099	Colorado Green Wind Project (Lamar)	2003	108	162	GE Wind	GE1.5-70.5	1500	80	70.5	3903.63	115.2	0	-9999	3	3	7/2/2016 0:00	Digital Globe	-102.713402	37.686356
272	3068946	08-001068	2019-WTW-8009-OE	16566	56173	CO	Prowers County	8099	Colorado Green Wind Project (Lamar)	2003	108	162	GE Wind	GE1.5-70.5	1500	80	70.5	3903.63	115.2	0	-9999	2	3	10/6/2017 0:00	Digital Globe	-102.685326	37.674419
273	3014121	08-001090	2003-ANM-1781-OE	16511	508	CO	Baca County	8009	Lamar III	2004	2	3	GE Wind	GE1.5-70.5	1500	80	70.5	3903.63	115.2	0	-9999	3	3		Bing Maps Aerial	-102.650894	37.362293
274	3014120	08-001089	2003-ANM-1780-OE	16670	508	CO	Prowers County	8099	Lamar Municipal	2004	3	4.5	GE Wind	GE1.5-70.5	1500	80	70.5	3903.63	115.2	0	-9999	3	3		Bing Maps Aerial	-102.528992	38.032093
275	3014117	08-001086	2003-ANM-1777-OE	16673	508	CO	Prowers County	8099	Lamar Municipal	2004	3	4.5	GE Wind	GE1.5-70.5	1500	80	70.5	3903.63	115.2	0	-9999	3	3		Bing Maps Aerial	-102.537888	38.033295
276	3014119	08-001088	2003-ANM-1779-OE	16671	508	CO	Prowers County	8099	Lamar Municipal	2004	3	4.5	GE Wind	GE1.5-70.5	1500	80	70.5	3903.63	115.2	0	-9999	3	3		Bing Maps Aerial	-102.532188	38.032494
277	3069142	08-001087	2003-ANM-1778-OE	16672	508	CO	Prowers County	8099	Lamar Municipal	2004	3	4.5	GE Wind	GE1.5-70.5	1500	80	70.5	3903.63	115.2	0	-9999	3	3	5/6/2017 0:00	Digital Globe	-102.535042	38.032902
278	3076885	08-073270	2015-WTW-786-OE	-9999	61040	CO	Prowers County	8099	Twin Buttes II	2017	36	75	Gamesa	G114-2.0	2000	80	114	10207.03	136.9	0	-9999	3	3	10/6/2017 0:00	Digital Globe	-102.565086	37.759995
279	3076127	08-073268	2015-WTW-803-OE	-9999	61040	CO	Prowers County	8099	Twin Buttes II	2017	36	75	Gamesa	G114-2.1	2100	80	114	10207.03	136.9	0	-9999	3	3	10/6/2017 0:00	Digital Globe	-102.568634	37.784718
280	3080764	08-073274	2017-WTW-9252-OE	-9999	61040	CO	Prowers County	8099	Twin Buttes II	2017	36	75	Gamesa	G114-2.1	2100	80	114	10207.03	136.9	0	-9999	3	3	10/6/2017 0:00	Digital Globe	-102.569305	37.759964
281	3076798	08-073300	2016-WTW-11149-OE	-9999	61040	CO	Prowers County	8099	Twin Buttes II	2017	36	75	Gamesa	G114-2.1	2100	80	114	10207.03	136.9	0	-9999	3	3	10/6/2017 0:00	Digital Globe	-102.512001	37.782959
282	3075941	08-073288	2016-WTW-11152-OE	-9999	61040	CO	Prowers County	8099	Twin Buttes II	2017	36	75	Gamesa	G114-2.1	2100	80	114	10207.03	136.9	0	-9999	3	3	10/6/2017 0:00	Digital Globe	-102.530235	37.772575
283	3083424	08-073277	2016-WTW-11155-OE	-9999	61040	CO	Prowers County	8099	Twin Buttes II	2017	36	75	Gamesa	G114-2.1	2100	80	114	10207.03	136.9	0	-9999	3	3	10/9/2020 0:00	Digital Globe	-102.543915	37.772671
284	3083429	08-073313	2016-WTW-11138-OE	-9999	61040	CO	Prowers County	8099	Twin Buttes II	2017	36	75	Gamesa	G114-2.1	2100	80	114	10207.03	136.9	0	-9999	3	3	9/12/2018 0:00	Digital Globe	-102.477142	37.769722
285	3081710	08-073302	2017-WTW-9709-OE	-9999	61040	CO	Prowers County	8099	Twin Buttes II	2017	36	75	Gamesa	G114-2.1	2100	80	114	10207.03	136.9	0	-9999	3	3	10/6/2017 0:00	Digital Globe	-102.50869	37.772663
286	3075129	08-073232	2017-WTW-9451-OE	-9999	61040	CO	Prowers County	8099	Twin Buttes II	2017	36	75	Gamesa	G114-2.1	2100	80	114	10207.03	136.9	0	-9999	3	3	10/6/2017 0:00	Digital Globe	-102.570381	37.770271
287	3075131	08-073234	2015-WTW-790-OE	-9999	61040	CO	Prowers County	8099	Twin Buttes II	2017	36	75	Gamesa	G114-2.0	2000	80	114	10207.03	136.9	0	-9999	3	3	10/9/2020 0:00	Digital Globe	-102.563324	37.772953
288	3077731	08-073310	2016-WTW-11139-OE	-9999	61040	CO	Prowers County	8099	Twin Buttes II	2017	36	75	Gamesa	G114-2.1	2100	80	114	10207.03	136.9	0	-9999	3	3	10/2/2017 0:00	Digital Globe	-102.489998	37.77253
289	3077182	08-073280	2016-WTW-11148-OE	-9999	61040	CO	Prowers County	8099	Twin Buttes II	2017	36	75	Gamesa	G114-2.1	2100	80	114	10207.03	136.9	0	-9999	3	3	10/6/2017 0:00	Digital Globe	-102.537994	37.77084
290	3076837	08-073271	2015-WTW-793-OE	-9999	61040	CO	Prowers County	8099	Twin Buttes II	2017	36	75	Gamesa	G114-2.1	2100	80	114	10207.03	136.9	0	-9999	3	3	10/6/2017 0:00	Digital Globe	-102.55098	37.775703
291	3077020	08-073289	2015-WTW-798-OE	-9999	61040	CO	Prowers County	8099	Twin Buttes II	2017	36	75	Gamesa	G114-2.1	2100	80	114	10207.03	136.9	0	-9999	3	3	10/6/2017 0:00	Digital Globe	-102.526505	37.772614
292	3078003	08-073319	2015-WTW-820-OE	-9999	61040	CO	Prowers County	8099	Twin Buttes II	2017	36	75	Gamesa	G114-2.0	2000	80	114	10207.03	136.9	0	-9999	3	3	9/12/2018 0:00	Digital Globe	-102.456093	37.776768
293	3077244	08-073267	2015-WTW-801-OE	-9999	61040	CO	Prowers County	8099	Twin Buttes II	2017	36	75	Gamesa	G114-2.0	2000	80	114	10207.03	136.9	0	-9999	3	3	10/6/2017 0:00	Digital Globe	-102.579735	37.78722
294	3077726	08-073281	2016-WTW-11151-OE	-9999	61040	CO	Prowers County	8099	Twin Buttes II	2017	36	75	Gamesa	G114-2.1	2100	80	114	10207.03	136.9	0	-9999	3	3	10/6/2017 0:00	Digital Globe	-102.534142	37.771725
295	3081699	08-073301	2017-WTW-9708-OE	-9999	61040	CO	Prowers County	8099	Twin Buttes II	2017	36	75	Gamesa	G114-2.1	2100	80	114	10207.03	136.9	0	-9999	3	3	10/6/2017 0:00	Digital Globe	-102.515518	37.781517
296	3081785	08-073273	2017-WTW-9251-OE	-9999	61040	CO	Prowers County	8099	Twin Buttes II	2017	36	75	Gamesa	G114-2.1	2100	80	114	10207.03	136.9	0	-9999	3	3	10/6/2017 0:00	Digital Globe	-102.573303	37.787094
297	3077756	08-073303	2016-WTW-11146-OE	-9999	61040	CO	Prowers County	8099	Twin Buttes II	2017	36	75	Gamesa	G114-2.1	2100	80	114	10207.03	136.9	0	-9999	3	3	10/2/2017 0:00	Digital Globe	-102.504997	37.772644
298	3082198	08-073309	2017-WTW-10209-OE	-9999	61040	CO	Prowers County	8099	Twin Buttes II	2017	36	75	Gamesa	G114-2.1	2100	80	114	10207.03	136.9	0	-9999	3	3	10/2/2017 0:00	Digital Globe	-102.49527	37.772511
299	3076721	08-073317	2015-WTW-818-OE	-9999	61040	CO	Prowers County	8099	Twin Buttes II	2017	36	75	Gamesa	G114-2.1	2100	80	114	10207.03	136.9	0	-9999	3	3	9/12/2018 0:00	Digital Globe	-102.464867	37.77663
300	3075130	08-073233	2015-WTW-789-OE	-9999	61040	CO	Prowers County	8099	Twin Buttes II	2017	36	75	Gamesa	G114-2.1	2100	80	114	10207.03	136.9	0	-9999	3	3	10/6/2017 0:00	Digital Globe	-102.567368	37.772194
301	3076133	08-073305	2016-WTW-11153-OE	-9999	61040	CO	Prowers County	8099	Twin Buttes II	2017	36	75	Gamesa	G114-2.1	2100	80	114	10207.03	136.9	0	-9999	3	3	10/2/2017 0:00	Digital Globe	-102.500999	37.772591
302	3076032	08-073315	2015-WTW-816-OE	-9999	61040	CO	Prowers County	8099	Twin Buttes II	2017	36	75	Gamesa	G114-2.0	2000	80	114	10207.03	136.9	0	-9999	3	3	9/12/2018 0:00	Digital Globe	-102.472267	37.77261
303	3076067	08-073276	2015-WTW-806-OE	-9999	61040	CO	Prowers County	8099	Twin Buttes II	2017	36	75	Gamesa	G114-2.1	2100	80	114	10207.03	136.9	0	-9999	3	3	10/6/2017 0:00	Digital Globe	-102.540001	37.782654
304	3075132	08-073235	2015-WTW-791-OE	-9999	61040	CO	Prowers County	8099	Twin Buttes II	2017	36	75	Gamesa	G114-2.0	2000	80	114	10207.03	136.9	0	-9999	3	3	10/9/2020 0:00	Digital Globe	-102.559204	37.774075
305	3076833	08-073320	2015-WTW-821-OE	-9999	61040	CO	Prowers County	8099	Twin Buttes II	2017	36	75	Gamesa	G114-2.1	2100	80	114	10207.03	136.9	0	-9999	3	3	9/12/2018 0:00	Digital Globe	-102.452034	37.777882
306	3076819	08-073316	2015-WTW-817-OE	-9999	61040	CO	Prowers County	8099	Twin Buttes II	2017	36	75	Gamesa	G114-2.1	2100	80	114	10207.03	136.9	0	-9999	3	3	9/12/2018 0:00	Digital Globe	-102.467873	37.772633
307	3081762	08-073291	2017-WTW-9639-OE	-9999	61040	CO	Prowers County	8099	Twin Buttes II	2017	36	75	Gamesa	G114-2.1	2100	80	114	10207.03	136.9	0	-9999	3	3	10/6/2017 0:00	Digital Globe	-102.518654	37.772602
308	3077541	08-073272	2015-WTW-792-OE	-9999	61040	CO	Prowers County	8099	Twin Buttes II	2017	36	75	Gamesa	G114-2.1	2100	80	114	10207.03	136.9	0	-9999	3	3	10/9/2020 0:00	Digital Globe	-102.55513	37.774937
309	3076083	08-073318	2015-WTW-819-OE	-9999	61040	CO	Prowers County	8099	Twin Buttes II	2017	36	75	Gamesa	G114-2.1	2100	80	114	10207.03	136.9	0	-9999	3	3	9/12/2018 0:00	Digital Globe	-102.46048	37.776707
310	3076835	08-073311	2016-WTW-11141-OE	-9999	61040	CO	Prowers County	8099	Twin Buttes II	2017	36	75	Gamesa	G114-2.1	2100	80	114	10207.03	136.9	0	-9999	3	3	10/2/2017 0:00	Digital Globe	-102.486	37.772457
311	3077282	08-073269	2015-WTW-804-OE	-9999	61040	CO	Prowers County	8099	Twin Buttes II	2017	36	75	Gamesa	G114-2.1	2100	80	114	10207.03	136.9	0	-9999	3	3	10/6/2017 0:00	Digital Globe	-102.56424	37.78474
312	3083444	08-073275	2016-WTW-11145-OE	-9999	61040	CO	Prowers County	8099	Twin Buttes II	2017	36	75	Gamesa	G114-2.1	2100	80	114	10207.03	136.9	0	-9999	3	3	10/9/2020 0:00	Digital Globe	-102.544899	37.783203
313	3081678	08-073290	2017-WTW-9638-OE	-9999	61040	CO	Prowers County	8099	Twin Buttes II	2017	36	75	Gamesa	G114-2.1	2100	80	114	10207.03	136.9	0	-9999	3	3	10/6/2017 0:00	Digital Globe	-102.522644	37.772633
